# Supplementary material for: Acute MeCP2 loss in adult mice reveals transcriptional and chromatin changes that precede neurological dysfunction and inform pathogenic cascade
Source: Neuron. Author manuscript; Available in PMC 2025 Feb 7. (PMC11802321; doi:10.1016/j.neuron.2024.11.006)
Supplement: 2 — Table S1. Raw and DESeq2 normalized RNA-sequencing counts, related to Figure 2. This file contains a spread sheet with multiple tables containing the raw and normalized RNA-sequencing counts. Excel file containing additional data too large to fit in a PDF. [file NIHMS2040931-supplement-2.xlsx]

## Sheet: Raw_counts
Gene_ID	Sample_1	Sample_2	Sample_3	Sample_4	Sample_5	Sample_6	Sample_7	Sample_8	Sample_9	Sample_10	Sample_11	Sample_12	Sample_13	Sample_14	Sample_15	Sample_16	Sample_17	Sample_18	Sample_19	Sample_20	Sample_21	Sample_23	Sample_24	Sample_25	Sample_26	Sample_27	Sample_28	Sample_29	Sample_30	Sample_31	Sample_32	Sample_33	Sample_34	Sample_35	Sample_36	Sample_37	Sample_38	Sample_39	Sample_40	Sample_41	Sample_42	Sample_43	Sample_44	Sample_45	Sample_46	Sample_47	Sample_48	Sample_49	Sample_50
ENSMUSG00000051951.5	3940	3988	3204	3822	3295	3353	3839	4073	3828	4009	3836	4227	3904	3926	3597	3798	2322	3666	3278	3300	3449	3472	3900	2687	3078	2698	3344	3218	3236	3101	3383	3352	3108	3181	3781	3336	3480	3106	3279	3103	3503	3533	2962	3510	3333	2911	3057	3067	3149
ENSMUSG00000102331.1	138	83	103	119	148	139	134	120	122	196	129	161	148	94	105	139	130	188	111	198	152	108	98	85	90	91	147	116	144	92	133	112	89	91	106	132	157	124	88	134	90	128	112	116	90	113	112	90	97
ENSMUSG00000025900.12	10	17	9	17	6	9	17	13	9	9	9	18	11	10	7	11	11	11	3	11	12	9	8	23	13	7	15	6	12	11	7	9	9	12	7	19	14	5	9	12	15	10	12	10	14	12	15	17	12
ENSMUSG00000025902.13	481	547	515	546	341	416	402	393	498	418	245	364	446	454	463	422	552	392	335	427	407	452	484	433	468	384	421	279	453	413	350	375	493	365	323	465	331	427	304	336	391	369	351	414	372	337	347	471	414
ENSMUSG00000103922.1	15	21	18	14	11	9	6	18	19	9	4	16	17	11	12	13	16	16	13	15	12	8	12	7	13	12	5	5	12	12	22	16	17	10	18	7	11	18	8	6	8	3	17	12	13	11	17	15	11
ENSMUSG00000033845.13	1768	1951	1617	1818	1581	1632	1487	1624	1620	1665	1434	1763	1711	1764	1523	1555	1796	1656	1517	1664	1645	1579	1715	1452	1496	1424	1426	1424	1509	1424	1367	1321	1468	1245	1415	1416	1483	1440	1360	1352	1568	1455	1387	1523	1517	1421	1424	1491	1499
ENSMUSG00000102275.1	48	42	38	44	32	37	42	40	35	68	40	25	42	62	43	27	51	44	31	33	36	42	55	36	39	43	44	30	55	36	31	44	49	27	27	44	50	26	36	27	54	30	33	54	40	29	40	33	54
ENSMUSG00000025903.14	1625	1944	1494	1762	1254	1455	1388	1427	1390	1461	1307	1491	1733	1484	1358	1628	1530	1416	1423	1478	1324	1375	1482	1505	1638	1217	1367	1249	1439	1466	1236	1406	1263	1036	1357	1108	1304	1287	1153	1130	1468	1351	1363	1447	1473	1241	1322	1274	1340
ENSMUSG00000033813.15	4543	4933	4184	4787	3973	4306	4125	4044	4254	4459	3976	4730	4865	4808	3900	4277	4273	4391	4045	4414	4409	4084	4720	3979	4251	3594	3986	4032	3920	3900	3667	3492	4011	3417	3815	3684	3747	3890	3663	3530	4163	3971	3762	4125	3950	3730	3856	3708	3996
ENSMUSG00000103280.1	119	76	118	128	79	106	112	125	131	132	111	124	106	125	103	111	106	112	90	121	140	102	126	74	90	97	92	110	128	83	110	81	119	93	81	102	90	77	110	79	97	99	99	97	108	102	120	111	117
ENSMUSG00000002459.17	1088	894	1145	1060	884	1117	940	1029	992	1115	963	1043	1050	1127	1004	950	1069	926	835	1027	988	903	1147	908	980	839	1023	1035	915	859	922	885	985	873	949	889	852	912	912	932	974	1068	970	860	1065	957	1008	933	1050
ENSMUSG00000033793.12	12183	12753	11072	12578	10664	10804	10362	10969	11143	12060	10461	12152	11728	12093	10484	10685	11545	10911	10295	11044	10840	10499	11570	9870	10447	9481	9677	10124	9835	9946	9645	9426	10037	8642	9866	9562	10455	9938	9376	9490	10389	10180	9254	10573	10305	9437	10113	9570	10122
ENSMUSG00000025905.13	122	96	90	168	148	118	114	146	134	155	102	121	124	85	108	105	106	132	114	71	80	102	112	80	108	77	92	95	132	138	108	101	109	116	98	88	138	96	84	97	110	75	69	105	88	134	116	116	61
ENSMUSG00000033774.4	174	191	181	191	200	197	148	226	160	218	120	207	151	123	155	134	179	158	178	138	102	173	199	155	130	92	99	151	130	234	163	145	196	157	177	121	199	149	139	170	149	126	142	125	190	156	155	134	138
ENSMUSG00000025907.14	8312	9731	7885	8478	7377	7529	7379	7823	7699	7967	7220	8741	8054	8923	7349	7556	7163	7551	6970	7678	7826	7251	7849	6977	7213	6545	7100	6916	6683	6733	6804	6361	6678	6184	6977	6545	6507	6907	6692	6356	6940	7085	6545	7464	7143	6010	6701	7088	7308
ENSMUSG00000090031.2	357	485	361	440	304	319	343	382	344	326	323	296	411	343	303	345	346	343	302	403	352	313	392	328	369	289	334	292	386	338	326	237	294	263	284	319	325	291	271	288	328	354	279	325	301	311	290	299	353
ENSMUSG00000103845.1	105	142	99	121	120	118	108	127	116	108	101	94	125	108	118	118	85	91	98	103	111	80	81	88	114	94	89	108	96	99	86	90	87	98	111	108	92	102	91	102	94	83	93	91	85	95	94	67	65
ENSMUSG00000033740.17	3399	3435	2595	3417	3009	3175	2801	3300	3093	3151	3037	3470	3178	3425	2855	3311	2994	3182	2804	2936	3002	2520	2793	2356	2823	2507	2692	2608	2701	2574	2689	2031	2417	2738	2630	2739	2649	2740	2594	2592	2639	3005	2634	2748	2660	2533	2389	2591	2438
ENSMUSG00000103329.2	147	176	97	159	132	123	128	104	103	111	109	143	126	97	94	116	107	128	117	133	121	98	99	86	107	94	110	112	82	118	86	59	75	117	100	103	123	97	90	107	89	111	119	122	100	114	88	85	83
ENSMUSG00000051285.17	11029	13206	10226	11292	9603	9999	9453	9927	9838	10808	9091	10791	10514	10611	9484	9441	9389	9600	9019	9614	9884	9113	10227	9192	10023	8585	8827	9276	9101	9046	8549	7933	9010	7527	8774	8306	8849	8893	8321	8353	9108	9039	8285	9092	9006	8220	8856	9078	9389
ENSMUSG00000103509.1	522	629	430	450	487	444	499	580	416	441	508	546	495	422	475	503	178	470	368	298	401	445	340	347	352	318	448	382	322	338	363	423	276	317	389	392	324	421	423	336	329	398	400	439	334	264	309	421	513
ENSMUSG00000097797.6	65	59	79	83	79	80	69	84	57	78	65	73	73	51	82	61	84	83	63	85	66	68	73	47	54	63	91	50	75	67	55	52	67	67	59	66	81	55	68	67	54	55	47	60	49	69	53	49	46
ENSMUSG00000025909.16	2180	2333	2054	2105	2025	1919	1854	2049	1958	2132	1857	2280	2127	2116	1872	1892	1863	2011	1767	2030	1918	1804	2151	1582	1767	1616	1851	1806	1828	1618	1800	1620	1776	1631	1875	1690	1820	1800	1740	1656	1872	1805	1558	1819	1812	1640	1708	1824	1785
ENSMUSG00000102647.1	22	17	20	20	21	18	17	19	25	21	19	28	30	29	13	12	9	28	21	26	20	21	16	11	11	15	23	20	22	17	26	12	13	15	9	18	27	21	25	19	16	24	11	26	16	14	10	16	27
ENSMUSG00000061024.8	2033	2056	1871	2007	1640	1830	1702	1871	1722	1819	1797	2195	1827	2005	1824	1888	1827	1799	1769	1894	1799	1622	1953	1545	1696	1517	1681	1581	1550	1560	1559	1533	1492	1382	1761	1563	1647	1599	1511	1609	1723	1688	1550	1551	1713	1516	1649	1564	1511
ENSMUSG00000025911.14	1052	1267	1044	986	829	921	815	944	908	901	846	1015	1028	968	797	970	1053	924	856	938	872	846	871	896	994	773	1017	865	879	910	786	751	839	792	860	1000	827	1029	799	845	903	873	864	887	877	879	835	880	970
ENSMUSG00000079671.8	113	110	133	108	114	129	89	105	81	126	105	111	108	98	99	97	86	105	78	105	108	86	87	88	98	107	97	137	119	80	93	100	89	93	108	97	88	71	120	92	70	105	98	120	76	95	100	90	125
ENSMUSG00000067879.3	19030	20022	18135	18333	17516	15601	13920	16454	15974	17379	14880	17445	15292	16335	15654	14794	16794	15154	15026	15053	14359	15183	17084	14963	15345	14329	13975	15879	14321	14575	14282	13347	13286	12228	14360	14142	16473	14539	14385	15053	14636	14300	12677	14994	14474	13939	15288	15483	17485
ENSMUSG00000025912.16	229	210	228	218	158	213	229	193	167	168	184	183	251	222	196	185	188	221	189	199	229	205	225	160	202	157	232	213	181	168	167	149	187	167	159	126	153	169	152	143	189	154	152	176	201	137	177	199	206
ENSMUSG00000045210.8	6910	7913	6540	7280	6198	6398	6426	6684	6644	6976	6275	7256	7024	7003	6427	6532	6311	6738	6031	6502	6662	6289	7156	5317	5761	5250	6007	5944	5963	5687	5818	5489	5610	5377	5609	5783	5944	5932	5843	5385	5969	5984	5201	6064	5710	5364	5682	5551	6010
ENSMUSG00000025915.14	932	2007	915	1218	827	1032	1192	1186	787	784	759	918	1544	835	689	1269	864	1044	953	843	1033	831	793	1227	1201	682	787	731	1058	1193	672	1032	896	643	993	762	677	940	693	728	1218	882	1049	1155	1041	880	635	746	1053
ENSMUSG00000046101.16	208	256	217	270	210	234	197	179	207	236	223	278	284	191	256	251	170	262	183	302	221	206	198	224	224	191	188	209	185	183	215	168	122	167	199	206	202	218	218	171	202	260	206	194	169	216	245	130	230
ENSMUSG00000098234.7	532	544	535	582	447	459	413	470	484	442	436	517	490	498	464	464	488	398	458	494	468	436	537	417	465	411	388	453	437	431	399	356	463	413	416	418	423	434	439	385	462	410	440	451	460	425	440	393	456
ENSMUSG00000099032.2	34	37	17	38	21	27	34	28	26	22	21	32	29	32	24	30	23	31	38	31	20	33	40	43	22	15	14	31	23	29	35	36	32	20	30	24	22	32	27	21	51	38	33	21	25	31	27	26	31
ENSMUSG00000025916.10	19	47	39	42	25	40	39	43	16	25	36	22	35	15	24	40	24	25	41	21	34	27	25	46	40	32	20	19	36	46	26	32	35	20	23	19	18	31	22	19	37	26	19	21	23	22	24	18	22
ENSMUSG00000025917.9	4588	4669	4285	4813	3818	4074	3913	3931	3934	4251	3786	4378	4503	4487	3793	4088	4176	3969	3810	4057	3967	3846	4291	3558	3966	3555	3687	3856	3833	3570	3602	3409	3722	3261	3545	3517	3783	3662	3522	3435	4040	3911	3542	3879	3957	3647	3656	3749	3884
ENSMUSG00000056763.16	2194	2657	2022	2360	1992	2098	2184	2284	2083	2478	1941	2158	2256	1948	2207	2304	1720	2284	2038	2224	2030	1874	1938	1851	1992	1576	2114	1775	1938	1773	1608	1594	1647	1622	1658	1863	1873	1874	1690	1567	1844	1838	1839	2134	1903	1665	1469	1805	1882
ENSMUSG00000067851.11	10353	12463	9744	11134	9468	9788	10204	10542	10041	10403	9627	10941	11211	10357	9676	9981	8840	10357	9301	9911	9924	8961	10124	8152	8974	7829	9430	8968	9063	8709	8560	8194	8524	7968	9116	8690	8646	9098	8749	8338	9073	9419	8374	9570	8959	8174	8397	8796	9283
ENSMUSG00000042501.12	18	10	6	6	3	17	24	9	13	14	13	10	20	7	6	8	5	7	8	27	23	24	13	16	15	8	33	8	9	5	8	12	7	10	11	14	4	8	6	9	12	16	9	11	8	15	9	21	11
ENSMUSG00000048960.13	7132	9507	7972	7511	6386	6571	6372	6840	6685	7255	6449	7570	7376	8861	7011	6906	6366	6802	5968	6980	6745	6471	7673	6095	6761	6014	7299	6234	6334	5749	5519	5402	5408	5383	5857	7340	5142	7538	6198	5567	6276	6469	5907	6961	6106	5650	6113	6617	6321
ENSMUSG00000057715.13	7876	8811	6976	8005	6549	7265	6245	7382	7397	7822	6978	8049	7160	7608	6821	6972	7167	7568	6915	7181	6558	6579	7707	5916	6278	5915	5846	6897	6573	6360	6232	6144	6257	5724	6594	6227	6898	6830	5995	5963	6589	6149	6027	6860	6433	5769	6450	6012	6635
ENSMUSG00000103825.1	16	11	15	13	11	12	12	8	10	17	8	14	15	6	14	8	11	11	18	21	12	15	6	8	7	8	20	17	10	12	11	9	5	10	10	11	12	12	12	6	6	7	17	7	12	17	11	12	13
ENSMUSG00000016918.15	477	4530	1012	3689	350	1688	3922	3488	441	466	481	386	5825	317	322	4526	452	2761	2702	402	2485	480	424	4376	3779	344	442	378	2889	3998	398	3329	1664	367	3141	425	448	1795	286	418	4450	1441	3418	2987	2886	1703	269	416	1641
ENSMUSG00000025938.16	291	231	179	317	229	226	218	173	176	227	220	276	287	277	243	197	190	220	200	274	258	176	213	166	180	196	209	219	226	192	189	142	199	170	234	185	184	185	242	229	205	232	230	172	146	241	220	196	243
ENSMUSG00000005886.14	8499	10322	8092	8995	7587	8008	7825	8434	8064	8669	7742	8250	8421	8097	7849	8217	6855	7937	7415	7656	7501	7216	8137	7195	7572	6730	7680	7335	7265	6936	6692	6589	6457	6078	6952	6857	6719	6817	6777	6531	7252	7352	6155	7471	7271	6206	6665	7819	7979
ENSMUSG00000025935.10	1980	2466	2022	2299	1825	2071	2044	2077	1786	1966	1880	2000	2377	1929	1824	2287	1999	1977	1901	1967	2047	1809	2060	1839	1977	1637	1803	1739	1852	1968	1688	1818	1777	1554	1823	1617	1807	1837	1636	1568	1996	1859	1806	1930	1934	1758	1677	1826	1917
ENSMUSG00000025937.6	1543	1781	1423	1695	1206	1375	1397	1533	1276	1397	1285	1522	1797	1553	1308	1594	1243	1450	1348	1460	1565	1321	1372	1401	1593	1185	1313	1300	1460	1319	1149	1249	1295	1174	1333	1306	1187	1347	1252	1207	1465	1497	1399	1316	1415	1266	1255	1267	1351
ENSMUSG00000025932.14	1552	1679	1542	1753	1281	1329	1194	1288	1288	1455	1195	1492	1326	1535	1228	1268	1228	1253	1032	1471	1241	1117	1536	1250	1374	1225	1067	1292	1331	1178	1008	1003	1149	1158	1111	1182	1090	1058	1214	1055	1149	1222	1109	1274	1082	1145	1195	1370	1316
ENSMUSG00000054493.2	46	54	53	56	41	50	49	54	46	64	55	56	51	47	60	64	60	60	47	34	58	54	54	50	51	37	44	45	47	61	47	32	53	39	42	47	42	49	37	54	61	43	41	55	43	37	58	38	36
ENSMUSG00000025930.6	70	83	62	75	70	68	39	49	56	53	62	67	75	61	47	70	64	58	49	70	72	58	63	73	75	36	37	56	66	59	60	43	62	54	65	38	72	51	47	46	51	37	36	72	55	43	52	53	55
ENSMUSG00000103492.1	34	65	50	40	67	44	43	52	53	51	60	62	58	50	60	44	52	41	39	58	41	45	51	34	42	17	28	44	27	36	38	49	46	35	41	44	51	30	45	39	45	24	45	40	31	39	35	42	30
ENSMUSG00000082193.1	11	18	9	13	11	6	10	9	13	14	5	20	14	6	14	16	6	9	13	11	10	10	17	10	8	9	9	11	10	8	7	7	12	7	15	11	13	5	7	11	10	10	12	10	10	7	10	8	13
ENSMUSG00000032769.4	33	63	74	65	45	62	31	65	45	46	36	50	32	40	30	33	65	52	20	56	27	48	43	64	26	35	20	25	55	59	32	43	38	50	55	39	43	37	35	31	30	23	36	35	24	20	40	35	45
ENSMUSG00000092083.4	2455	2430	2146	2216	1798	1940	2229	2094	2205	2420	2131	2222	2243	2241	2382	2064	1598	2166	1890	2075	2096	2105	2218	1573	1795	1807	2244	2048	2016	1767	1948	1551	1768	1566	1941	1818	1739	1667	1748	1596	1937	2122	1527	1909	1830	1660	1857	2055	2409
ENSMUSG00000025925.14	586	661	655	653	529	608	523	610	497	548	585	674	651	563	604	597	537	595	514	622	624	500	569	485	550	468	468	509	467	503	455	494	488	428	460	498	492	525	478	457	534	508	504	542	561	471	485	502	536
ENSMUSG00000104379.1	28	37	24	17	26	21	21	19	23	19	34	25	34	19	18	17	9	26	23	25	30	26	11	13	18	11	20	20	22	26	15	23	13	19	22	16	18	25	15	13	31	25	19	29	16	27	17	16	19
ENSMUSG00000032719.4	17	43	20	39	17	37	30	36	22	30	25	23	51	17	16	33	17	28	20	24	31	19	19	42	36	11	24	21	31	32	15	28	20	15	31	20	22	29	16	15	37	27	39	32	31	20	21	14	30
ENSMUSG00000067795.13	51	56	23	44	43	39	43	30	18	38	21	32	48	29	27	34	37	53	36	34	29	24	30	28	47	20	48	29	31	32	30	27	35	29	33	30	38	20	21	35	38	33	27	32	56	39	15	18	33
ENSMUSG00000043716.13	13518	15066	13250	13866	11522	12838	11673	12144	11491	12268	11500	13350	13154	13720	11358	12771	12986	11647	11372	12936	12062	10806	12465	11444	12325	10553	10673	11386	11538	11247	10577	9991	11452	9792	11104	10157	11089	10624	10057	10301	11677	11940	11083	11235	11936	11355	11026	11008	11596
ENSMUSG00000025921.7	955	1386	978	1239	818	1031	1236	1105	836	942	850	1064	1210	834	799	1315	882	977	1011	940	902	807	947	998	1034	688	922	830	985	1089	760	961	823	699	1003	802	818	824	780	762	1226	1037	919	883	928	967	748	794	825
ENSMUSG00000025920.19	10506	11257	10379	11290	9559	9883	9284	10174	10021	10605	9962	11110	10380	11302	10101	9868	10680	9512	9448	10365	9414	9109	10532	8748	9095	8225	8420	9267	8559	8892	8856	8234	8920	8116	9090	8640	9255	8754	8615	8570	9405	9524	8359	9228	9358	8501	9411	8986	9125
ENSMUSG00000025939.17	4922	5572	4676	4996	4437	4533	4185	4631	4502	4858	4305	5142	4787	5212	4518	4681	4813	4564	4461	4682	4504	4042	4735	4034	4268	3852	3899	4038	4026	4026	3878	3738	3923	3586	4141	4076	4305	4369	3931	3978	4020	4138	3825	4193	4189	3815	4238	3803	4084
ENSMUSG00000102457.1	29	11	22	26	29	17	21	28	20	16	23	21	28	32	31	30	20	20	26	27	19	20	30	22	24	29	19	20	30	14	25	22	20	24	22	22	20	15	19	30	21	24	24	16	22	20	28	16	30
ENSMUSG00000079658.9	8433	8678	7858	8528	7318	7400	6751	7256	7422	7970	7220	8326	7877	8583	7307	7436	7954	7405	7151	7854	7617	6838	8065	6697	7257	6686	6666	7163	6761	6708	6629	6107	6822	5886	6840	6711	6957	6863	6580	6707	6863	7292	6540	6918	6992	6735	7235	6644	7129
ENSMUSG00000025940.6	3094	3380	2639	3139	2601	2668	2500	2774	2736	2899	2627	3061	2901	2910	2678	2772	3058	2656	2579	2792	2609	2551	2783	2620	2796	2298	2370	2320	2301	2500	2220	2165	2451	2191	2517	2333	2556	2559	2315	2357	2508	2352	2322	2586	2528	2360	2478	2289	2419
ENSMUSG00000025779.10	34	61	31	51	51	41	33	59	51	62	48	41	66	49	60	51	49	56	53	42	55	25	44	51	47	28	36	43	65	50	42	40	55	52	50	32	58	35	40	58	46	52	44	49	44	54	44	38	49
ENSMUSG00000042686.5	3656	4399	3441	4286	3658	3832	3395	3363	3225	3803	3738	4569	4283	4732	3493	3445	3615	4029	3168	4631	3841	3064	4323	2977	3303	3208	2960	3449	3783	2983	3208	2338	3430	3212	3833	3411	2723	3391	3937	3452	3459	3800	3632	3244	3185	3486	3490	3135	3618
ENSMUSG00000025777.8	10174	10719	9026	9928	8716	8904	8267	9058	8822	9879	8784	10008	9412	9801	8484	8762	8693	9159	8267	9131	8403	8052	9428	7671	8291	7527	8041	8354	7994	7893	7721	7353	7921	7395	8197	7946	8392	8092	7870	7737	8079	8262	7540	8311	8169	7601	8298	7936	8248
ENSMUSG00000067780.3	151	130	116	155	155	136	127	143	132	133	123	131	125	150	99	114	128	159	141	106	107	116	139	112	133	89	115	109	144	148	122	103	110	133	126	118	151	105	110	98	152	127	113	158	111	160	106	144	90
ENSMUSG00000100053.1	28	22	28	23	24	20	38	30	27	35	19	33	33	14	31	23	19	30	24	37	25	10	14	10	16	19	24	22	20	12	15	17	13	23	23	16	24	19	16	18	16	14	17	20	21	10	24	21	29
ENSMUSG00000085125.7	31	33	25	40	33	32	25	30	24	44	26	34	33	29	27	31	37	38	15	41	27	34	18	22	21	20	39	46	37	30	28	15	29	38	33	39	22	30	41	27	24	49	39	24	29	26	26	39	36
ENSMUSG00000025776.13	510	707	432	529	542	493	441	460	485	581	455	555	577	573	506	466	479	489	471	597	408	384	379	485	433	461	431	533	488	458	422	408	443	432	547	426	437	502	487	468	418	523	438	444	419	393	435	529	525
ENSMUSG00000109887.1	129	113	98	137	111	131	97	119	118	113	91	124	135	169	108	89	120	114	83	144	94	132	128	84	78	123	99	98	98	98	100	81	91	101	136	109	108	110	111	94	122	137	120	123	103	117	125	110	119
ENSMUSG00000025927.13	12	13	10	18	14	8	13	4	4	11	1	8	17	14	10	15	10	7	9	17	8	11	12	11	15	9	9	16	11	12	7	7	59	10	9	7	5	14	12	8	10	14	9	18	10	4	4	14	10
ENSMUSG00000041859.10	246	238	207	279	223	264	198	191	198	212	199	224	268	240	211	251	235	229	210	222	242	233	276	188	231	178	218	200	221	170	165	140	163	176	203	174	185	184	174	185	165	225	206	167	230	175	180	195	204
ENSMUSG00000097934.1	39	67	54	61	45	44	44	57	38	56	43	52	66	42	46	49	47	43	34	46	51	46	52	40	56	41	42	39	50	49	45	34	34	32	33	38	54	42	36	28	49	42	49	38	40	53	52	33	38
ENSMUSG00000025931.15	13875	17240	14058	14268	11407	12316	10161	12142	12352	12533	10788	12244	12955	14304	13768	13792	13082	11858	12309	12870	13147	11590	14231	11335	12498	10496	9809	9957	9317	10482	9315	9336	8728	8162	9449	10191	10562	10488	10023	10280	9519	10112	9821	12188	10648	9285	10173	11421	10226
ENSMUSG00000100929.1	42	23	25	31	18	22	15	23	28	29	8	20	21	23	21	23	19	26	23	24	35	16	34	23	15	18	15	12	27	13	12	18	12	13	15	13	14	16	24	20	13	18	17	24	12	25	16	15	20
ENSMUSG00000041809.5	98	228	111	178	63	153	207	150	69	89	63	91	238	81	56	208	91	159	132	117	159	79	72	175	227	82	133	70	180	208	110	156	99	91	177	84	62	141	71	92	193	154	186	121	148	137	63	113	115
ENSMUSG00000041779.5	92	222	113	176	83	144	169	127	73	93	114	128	167	117	73	148	80	161	131	100	142	98	122	122	141	97	123	113	148	137	102	123	99	95	133	76	74	95	102	82	167	100	147	129	140	110	92	88	114
ENSMUSG00000100819.1	18	24	12	16	10	11	11	20	24	13	15	7	12	17	7	12	17	13	18	11	10	8	10	14	10	14	7	14	17	18	10	11	12	12	5	13	16	15	8	18	11	15	13	17	18	11	10	14	8
ENSMUSG00000025933.15	1809	1867	1821	1797	1553	1653	1416	1592	1628	1616	1470	1685	1620	1749	1537	1470	1646	1373	1384	1638	1456	1351	1690	1452	1563	1431	1427	1591	1383	1423	1380	1304	1359	1309	1439	1381	1526	1534	1355	1500	1500	1511	1467	1538	1508	1428	1447	1512	1606
ENSMUSG00000025934.15	94	101	104	86	76	93	80	86	72	112	87	77	112	67	81	82	88	98	65	118	84	71	82	88	80	90	77	103	77	67	81	61	72	51	76	78	67	78	74	81	85	90	126	99	65	76	74	72	82
ENSMUSG00000028033.16	6418	7669	6497	7092	5907	6130	6367	7489	6751	7077	5977	6949	6553	6669	6638	6397	7140	6802	6070	6053	6126	5836	6431	5220	5666	5790	5477	6330	5938	5880	6053	5154	5643	5852	5807	5361	6731	5257	5646	5039	5878	6444	5045	5672	5497	5865	5877	5305	5140
ENSMUSG00000097109.1	132	172	109	156	104	124	116	144	131	131	152	124	139	128	115	125	133	153	126	111	124	121	125	111	114	82	85	135	120	133	108	102	122	141	125	119	141	108	121	100	128	143	99	125	120	104	111	106	71
ENSMUSG00000041670.16	15428	17518	14337	15736	13868	14200	12771	14732	14274	14700	14457	16475	15684	15784	14407	13878	14346	14458	12390	14452	13563	13253	15409	11997	13075	12489	12384	13586	12610	12201	12555	12767	12309	12413	13127	12851	12857	12777	13512	12510	12941	13285	12661	13333	12410	11472	13084	12826	14071
ENSMUSG00000097970.1	41	22	25	19	31	26	19	36	24	26	24	27	20	35	23	36	38	24	33	20	24	15	26	19	32	17	25	29	25	21	26	27	15	16	34	32	25	16	30	25	22	21	30	29	18	19	35	26	27
ENSMUSG00000026158.11	16605	17550	15170	16352	14429	14317	13197	14720	14595	15529	14588	16340	16236	16711	14675	14464	16346	14813	13469	15904	15067	13484	16646	12010	13024	12522	12024	13812	13544	12725	13100	11609	13134	12437	13531	12379	13909	12814	13276	12360	13416	14216	12573	13547	13026	13119	13643	12577	13327
ENSMUSG00000026156.8	787	838	615	802	653	674	658	749	652	733	683	674	760	708	604	664	700	700	560	653	606	605	691	608	635	591	538	686	625	590	587	618	597	568	557	534	662	548	573	552	667	514	489	537	581	538	527	591	550
ENSMUSG00000026155.13	2497	2809	2538	2719	2287	2439	2298	2393	2456	2505	2329	2605	2676	2688	2403	2324	2338	2304	2257	2517	2324	2295	2579	2098	2355	2133	2255	2272	2316	2259	2163	1990	2172	1904	2349	2280	2144	2042	2134	2025	2345	2216	2010	2313	2331	2160	2318	2076	2262
ENSMUSG00000026154.4	572	594	487	568	393	472	444	501	467	513	407	551	575	522	425	472	574	471	425	497	483	422	482	489	493	430	401	435	503	439	406	380	478	400	460	455	440	504	399	404	493	471	470	466	497	468	449	431	486
ENSMUSG00000026153.15	3185	3210	2909	3164	2510	2778	2813	2600	2615	2903	2608	2950	3118	2882	2631	2797	2364	2950	2377	2871	2935	2697	2819	2254	2534	2284	2727	2599	2837	2345	2631	2407	2588	2410	2527	2425	2454	2443	2370	2255	2686	2697	2447	2584	2590	2450	2485	2562	2922
ENSMUSG00000102398.1	16	13	19	17	10	19	11	20	13	18	10	10	14	18	10	10	16	13	21	25	15	13	17	12	20	11	15	9	16	16	22	11	4	24	9	8	10	14	18	15	11	25	7	15	17	17	11	15	12
ENSMUSG00000026147.16	35	36	41	31	43	40	45	38	34	48	32	39	40	41	29	46	37	43	21	45	74	52	46	37	56	29	40	31	48	29	28	27	28	40	38	27	38	24	33	45	45	43	38	37	33	30	35	29	30
ENSMUSG00000026141.13	1527	1553	1465	1559	1430	1392	1393	1724	1466	1661	1333	1440	1550	1103	1391	1470	963	1464	1130	1157	1231	1298	1393	1141	1128	1141	1423	1398	1294	1116	1248	1142	1064	1317	1174	1204	1320	1166	1139	989	1220	1172	1022	1432	1291	1053	1141	1352	1442
ENSMUSG00000100131.1	392	470	394	383	345	398	322	351	388	374	367	397	446	473	371	453	418	379	313	394	378	326	388	377	367	322	334	339	310	380	335	320	325	361	419	395	362	432	322	299	350	369	344	350	361	353	421	315	343
ENSMUSG00000067736.2	52	64	60	56	58	58	49	47	59	83	43	58	81	90	63	64	64	54	58	68	54	41	58	44	61	61	49	44	47	53	41	49	57	55	52	57	44	40	43	53	47	53	52	50	52	51	67	55	40
ENSMUSG00000101939.1	112	108	84	97	70	75	92	104	95	132	74	88	109	95	100	141	75	97	90	102	100	78	99	71	103	74	87	72	73	93	72	78	70	77	83	86	95	120	79	70	75	82	76	86	63	69	89	62	89
ENSMUSG00000101111.1	761	852	762	794	700	760	550	658	695	811	618	787	826	823	720	809	757	643	679	837	703	573	715	596	664	609	637	632	571	555	490	509	636	540	712	692	614	682	536	570	590	635	546	611	656	579	712	594	674
ENSMUSG00000100862.1	1205	1247	1175	1148	1082	1166	936	1125	1082	1219	1083	1218	1385	1399	1178	1351	1326	1094	1111	1241	1158	1044	1116	885	996	858	940	874	846	990	837	807	984	879	1045	976	920	1028	878	808	981	994	909	926	974	943	1064	953	1054
ENSMUSG00000102070.1	1093	1186	1050	1062	1058	1050	909	1046	985	1085	925	1058	1258	1298	976	1113	1213	1006	968	1075	1066	820	1053	864	916	790	832	842	788	866	739	794	918	821	1005	904	916	905	822	773	905	915	798	941	906	844	1006	798	889
ENSMUSG00000101249.1	664	639	674	642	582	593	500	540	539	557	533	632	628	714	594	650	578	525	512	572	597	449	558	490	527	488	482	449	472	471	417	436	533	475	543	518	524	523	464	426	506	474	465	505	512	443	554	517	502
ENSMUSG00000073725.8	13521	15358	13452	14582	10944	12643	12118	12506	12093	13085	11672	13245	13752	13002	11863	12707	12094	12284	11634	12610	12690	12381	13363	11407	12201	10315	11696	11574	11829	11470	11182	10935	11116	10043	11578	10732	10544	11037	10474	10368	12511	11863	10945	11936	12012	10667	11391	11835	12473
ENSMUSG00000033569.17	9845	9830	9225	10277	8056	8458	8532	9193	8621	9432	8722	9934	9219	9940	8256	8084	8817	8807	7957	9186	8826	8083	9508	6815	7681	7294	8297	8253	8463	7361	8075	7045	8041	7396	8255	7288	8052	7465	8082	7658	8231	8190	7211	7801	7739	7772	8156	7668	8761
ENSMUSG00000102465.1	22	17	16	14	28	32	17	11	12	33	20	22	19	14	40	30	17	28	22	33	26	21	16	15	15	13	27	17	24	8	26	15	10	16	12	14	32	28	18	17	14	20	14	17	17	15	14	11	23
ENSMUSG00000104132.1	22	8	22	15	8	16	18	15	20	23	17	15	13	8	9	14	5	22	7	19	15	18	12	12	9	11	11	17	15	9	20	16	6	9	8	14	7	8	8	8	7	13	14	18	10	8	4	11	15
ENSMUSG00000102747.1	65	45	56	46	39	50	43	63	58	80	56	77	63	33	67	70	46	79	52	94	75	48	46	27	46	41	45	38	50	37	44	35	35	46	40	38	62	43	43	41	44	67	43	41	42	38	35	43	61
ENSMUSG00000102386.1	84	89	54	53	76	65	69	73	70	101	59	80	91	53	84	90	94	79	64	133	79	50	39	49	60	43	60	43	72	41	59	36	67	45	59	57	61	54	64	46	64	58	48	49	55	68	57	42	60
ENSMUSG00000104516.1	50	54	48	68	46	56	48	56	70	71	48	58	56	56	54	60	37	65	39	57	59	83	44	49	48	66	63	40	51	59	47	54	51	68	36	62	46	56	28	32	53	37	32	77	52	48	29	41	40
ENSMUSG00000086240.4	20	21	24	21	25	25	28	30	24	22	14	25	24	35	15	13	30	24	24	21	16	21	27	16	22	28	18	23	11	16	17	22	23	18	22	13	17	18	18	16	16	22	15	20	30	25	16	27	15
ENSMUSG00000099492.1	28	36	35	25	26	23	17	27	29	35	31	26	27	32	28	27	37	28	15	27	22	30	35	19	24	20	28	21	18	17	24	30	25	16	27	33	34	21	10	33	26	24	30	29	30	18	30	16	30
ENSMUSG00000048874.15	7588	8674	6974	7694	6471	7115	7138	7417	6696	6943	7005	8021	7657	7465	7166	7858	6003	7024	6816	6885	7112	6380	7075	5875	6297	5288	6304	5958	5886	5930	5815	5803	5785	5197	6164	5873	6028	6085	5900	5584	6341	5953	5650	6413	6223	5285	5450	6038	6548
ENSMUSG00000026064.15	3027	3490	3067	3020	2757	2999	2746	2892	2821	2973	2742	3154	3222	3098	2819	3036	3042	2833	2797	2874	2895	2627	3138	2548	2837	2476	2682	2714	2472	2490	2658	2494	2453	2350	2669	2449	2529	2622	2573	2668	2822	2963	2541	2644	2882	2651	2588	2471	2884
ENSMUSG00000026058.11	747	671	706	721	559	750	641	646	690	714	675	708	665	750	715	639	651	682	580	678	654	625	665	574	660	582	644	654	629	657	706	583	722	614	584	637	635	652	567	591	686	635	553	609	708	594	636	627	649
ENSMUSG00000103482.1	13	8	21	5	13	27	13	11	9	16	9	12	11	8	13	13	19	12	13	11	14	18	9	8	10	11	12	8	8	5	15	6	9	3	7	11	15	5	7	10	10	6	6	8	8	18	7	14	7
ENSMUSG00000102865.1	26	16	25	16	25	46	18	32	18	48	24	30	29	21	34	35	34	32	27	36	33	25	27	24	22	23	26	17	24	20	32	18	28	14	20	18	30	23	16	14	13	12	27	17	14	20	19	25	20
ENSMUSG00000102321.1	25	25	39	21	19	23	22	20	30	48	17	24	39	10	26	24	13	31	21	39	39	22	18	11	17	22	14	19	24	15	18	12	18	17	6	21	19	25	16	21	13	14	15	24	14	16	19	20	28
ENSMUSG00000091318.2	57	50	67	49	56	81	50	53	58	78	36	53	36	38	65	62	82	71	52	63	54	44	42	47	39	43	31	35	37	27	48	31	42	33	37	32	66	48	26	42	49	49	39	49	27	36	36	53	45
ENSMUSG00000026134.11	383	417	381	392	299	329	313	302	295	327	309	356	356	350	307	350	308	329	314	294	346	311	321	319	344	290	309	303	275	292	257	278	270	253	275	246	280	262	254	262	304	285	297	336	315	278	242	325	371
ENSMUSG00000103746.1	18	28	22	26	19	32	23	34	22	31	22	18	23	37	19	29	24	26	24	15	25	24	28	18	30	24	24	29	20	24	22	13	28	23	27	14	15	23	15	14	29	24	21	25	22	12	17	30	24
ENSMUSG00000004768.14	2156	2285	2119	2079	1873	2137	1921	2090	1755	1889	2067	2348	2085	2022	2040	2293	2040	1938	2006	2064	2045	1812	2172	1743	1864	1615	1760	1715	1562	1654	1703	1792	1650	1608	1769	1662	2020	1819	1746	1706	1719	1796	1687	1772	1897	1586	1778	1791	1950
ENSMUSG00000042215.8	514	487	436	486	411	424	401	432	402	454	438	510	465	435	430	438	388	418	417	424	418	372	382	435	421	360	388	388	397	382	418	432	330	320	337	366	388	367	365	347	429	356	382	360	362	407	387	399	405
ENSMUSG00000042197.13	4099	4496	3923	4180	3785	3960	3883	4094	3825	4093	3916	4444	4013	3907	3969	3962	3578	3888	3672	3844	3969	3489	3933	3112	3492	2967	3608	3709	3386	3147	3528	3257	3263	2998	3474	3411	3605	3363	3479	3214	3415	3441	3360	3509	3449	3102	3247	3292	3683
ENSMUSG00000042182.16	7250	6909	7306	7304	5851	6579	5814	6040	6086	6651	6342	6884	6531	6806	6048	5750	6517	5777	5646	6047	6028	6176	7000	5669	6079	5592	5948	5937	5410	5161	5719	5486	5971	4603	5491	4653	5752	5182	5207	5257	5403	5654	5081	5848	6161	5582	5880	5912	6051
ENSMUSG00000104416.1	22	13	16	20	25	38	25	31	24	29	35	28	34	15	32	26	12	35	18	21	18	28	13	14	14	22	28	34	17	19	22	31	10	27	22	19	31	16	28	25	18	24	26	21	22	11	18	21	22
ENSMUSG00000026131.18	30981	36091	29390	31512	29120	30628	28740	29883	27446	29421	27779	30679	30837	27434	27133	29332	20987	28985	25538	27230	28403	28128	28352	22970	25465	22209	27714	26001	24521	23789	22771	21187	21630	21408	23957	23701	22339	24452	23927	22768	22884	24297	22954	26672	22983	21736	22214	26598	28378
ENSMUSG00000096992.3	20	16	7	13	17	13	15	15	12	24	19	16	13	13	28	16	6	15	14	19	16	13	13	10	14	14	17	14	17	11	9	12	14	12	14	11	18	21	13	12	17	16	7	23	12	14	24	20	9
ENSMUSG00000101462.2	49	53	45	54	49	68	52	59	62	65	57	88	61	51	71	49	61	67	68	71	46	47	45	52	47	35	40	73	58	49	49	52	60	44	67	69	72	60	56	66	50	61	76	52	54	54	65	37	55
ENSMUSG00000102336.1	253	289	210	257	243	254	276	292	255	295	280	321	238	320	249	235	190	288	211	236	253	209	244	180	228	194	216	230	239	261	269	242	225	236	270	270	211	246	290	263	242	272	233	281	245	226	243	176	214
ENSMUSG00000042111.9	1390	1484	1303	1434	1201	1337	1231	1331	1227	1313	1220	1456	1379	1396	1289	1344	1217	1257	1181	1351	1174	1112	1411	1098	1217	1072	1211	1165	1210	1159	1152	1054	1200	1035	1198	1194	1198	1163	1064	1119	1218	1217	1163	1155	1239	1127	1123	1147	1321
ENSMUSG00000026127.13	1676	1994	1572	1708	1588	1669	1527	1621	1528	1575	1666	1898	1721	1622	1616	1853	1556	1488	1569	1546	1525	1360	1531	1442	1521	1195	1438	1379	1255	1491	1266	1357	1292	1133	1414	1471	1410	1545	1334	1393	1400	1401	1374	1479	1480	1337	1308	1348	1474
ENSMUSG00000026126.15	43	54	35	48	19	41	37	45	18	27	35	29	70	27	42	42	45	34	33	29	41	28	30	69	43	26	24	31	41	52	33	33	47	17	28	21	24	25	29	21	66	27	42	41	38	33	16	30	36
ENSMUSG00000045174.10	4072	4115	3564	4134	3211	3467	3379	3491	3324	3551	3440	3979	3753	4135	3688	3608	3527	3722	3447	3808	3694	2952	3962	2790	3083	2949	2930	3141	2901	2840	3106	2705	2764	2902	3233	2975	3277	3097	3195	3068	3188	3060	2864	2954	3005	3133	3217	3003	3336
ENSMUSG00000037509.20	14333	16032	13437	15469	12665	12702	11603	12567	12719	13075	11924	13416	13759	14136	13022	12457	13883	12742	11495	14021	13025	11316	13663	10075	11602	11061	11121	11593	10909	11173	10998	9615	10857	10516	11023	11345	11454	11513	11576	11086	11214	12147	10974	11872	11275	11228	12068	10945	10729
ENSMUSG00000104002.2	95	93	70	71	87	93	94	88	61	70	78	82	89	73	65	106	58	110	72	81	77	71	74	50	53	74	86	85	56	51	64	54	37	88	67	76	75	62	92	66	100	68	97	83	57	67	75	87	74
ENSMUSG00000037503.12	20923	22844	20522	22386	19098	20285	18372	19548	19117	20115	19209	21420	20907	21758	19880	19911	20281	18622	18433	20098	19396	17768	21507	17389	18707	16811	17280	18393	17286	17383	17407	16298	17452	15649	17823	17302	17404	16921	17140	17061	18168	18637	16913	18123	18247	17023	17774	17900	18846
ENSMUSG00000104358.1	74	83	70	72	90	84	71	92	66	91	83	68	89	65	61	79	48	110	63	60	75	57	56	36	69	81	76	66	60	57	68	61	65	84	57	50	54	56	72	58	67	82	75	55	67	57	56	71	76
ENSMUSG00000026123.11	16608	18168	15949	17514	13880	15695	14534	14602	14487	15554	15032	15976	15799	15287	14232	15650	15210	14635	14216	14835	14849	14552	15930	14421	15168	12545	13162	14082	13800	14071	13109	13776	14458	11567	13764	13002	13964	13304	12024	12342	14543	13483	12479	14546	14833	13452	13515	13476	14711
ENSMUSG00000045216.7	3212	3349	2854	3226	2511	2935	2692	2735	2899	2850	2782	3066	3342	3152	2941	2888	2675	2898	2599	3153	3259	2661	3082	2472	2675	2468	2704	2523	2536	2565	2562	2349	2532	2245	2569	2449	2534	2417	2526	2400	2664	2646	2423	2733	2790	2393	2692	2630	2963
ENSMUSG00000102202.1	28	30	26	28	32	28	25	30	19	32	28	29	24	23	27	50	29	30	22	39	24	24	23	20	28	22	24	24	14	21	18	25	26	26	30	25	27	28	15	20	18	23	27	16	28	20	24	21	20
ENSMUSG00000037470.14	4427	5719	4210	4942	4116	4441	4203	4557	4066	4397	4010	4458	4774	4393	4143	4784	3646	4298	4259	4323	4125	3958	4167	4144	4178	3377	3846	3543	3728	3879	3301	3388	3431	3055	3759	3700	3562	3955	3344	3295	3716	3609	3428	4326	3781	3249	3253	3707	3833
ENSMUSG00000047180.8	61	71	61	68	58	55	69	64	53	47	54	38	72	46	58	70	39	48	39	65	54	46	57	53	73	59	60	57	64	47	51	43	72	52	55	48	29	41	59	47	48	78	63	48	55	69	57	43	49
ENSMUSG00000037447.16	657	750	619	594	776	923	610	655	575	577	800	816	626	632	668	841	605	563	690	585	563	507	612	581	534	464	537	701	521	510	612	631	531	559	677	548	635	551	763	668	576	606	631	533	585	547	631	529	629
ENSMUSG00000010453.12	5946	6458	5623	6113	5148	6004	5702	5928	5147	5350	5358	6104	6115	5346	5719	6372	4995	5222	5436	5351	5232	4728	5482	5044	5237	4145	5187	4703	4655	4637	4707	4859	4591	4193	4885	4600	5071	4775	4635	4697	4948	4598	4647	5123	5170	4259	4432	4678	5568
ENSMUSG00000037432.15	961	1316	858	1046	984	998	884	976	910	992	885	990	1003	938	969	1003	965	861	817	988	884	775	909	866	1031	661	756	874	760	850	739	688	787	797	904	910	865	835	808	847	806	719	790	889	761	867	854	730	728
ENSMUSG00000001143.13	3668	4773	3296	3971	3899	4009	3292	3784	3402	3770	3379	3768	3828	3599	3574	3921	3478	3413	3383	3558	3331	3014	3410	3413	3963	2890	3220	3281	3090	3355	2789	2874	3114	2954	3333	3246	3460	3444	3160	3248	3039	2873	3191	3463	3125	3217	2938	2885	3138
ENSMUSG00000037408.10	1261	1273	1059	1305	1016	1259	1219	1235	1040	1125	1262	1439	1150	1188	1187	1371	1139	1130	1147	1029	1170	962	1248	825	929	835	991	933	844	894	1017	983	836	912	1049	954	1126	987	1041	1039	953	977	884	1026	1028	904	934	937	1060
ENSMUSG00000001138.13	2299	2472	2291	2656	2072	2307	2148	2431	2096	2086	2123	2353	2575	2202	2277	2379	2089	2163	2003	2304	2224	1898	2272	1931	2027	1759	2066	2056	1916	1995	1853	1793	1930	1807	2014	2023	1905	1955	1974	1749	2001	1980	1887	2046	1969	1732	1926	1916	2273
ENSMUSG00000067653.12	19	16	11	21	20	21	10	21	16	13	18	14	30	26	13	31	24	12	15	13	20	14	12	20	25	16	13	7	12	9	24	12	8	14	17	20	16	8	14	18	13	12	17	11	8	8	10	9	11
ENSMUSG00000079610.9	511	484	406	468	385	429	378	431	369	427	391	414	467	421	380	405	378	411	372	447	413	390	391	361	408	317	352	370	355	384	369	340	416	341	365	360	376	312	324	322	362	326	347	383	384	420	409	379	390
ENSMUSG00000026121.13	753	870	793	780	595	789	700	729	622	702	728	708	876	759	675	705	675	759	650	795	756	732	747	666	698	558	692	684	676	610	638	588	654	706	743	704	621	654	606	584	783	716	664	663	725	711	615	584	730
ENSMUSG00000087589.3	49	58	46	58	44	49	45	50	43	33	43	40	49	48	47	49	49	28	34	62	62	43	46	45	46	43	40	58	60	18	50	42	55	47	47	50	43	42	44	42	55	40	58	47	56	50	61	39	52
ENSMUSG00000061518.11	11504	11326	10895	12004	9520	10835	9418	9866	9910	10455	9349	10777	10320	10692	9715	9936	11028	9499	9303	10167	9685	9083	10644	9435	10140	9058	8751	9700	9763	9060	8606	8336	9495	8133	9224	8870	9976	9281	8567	8970	10057	9318	8875	9490	9767	9433	9746	9012	9578
ENSMUSG00000037351.9	18938	19720	18070	20038	16949	17690	16181	17768	16925	17931	16677	18384	18626	18283	16761	17205	18519	17167	15312	17493	16941	15159	18366	15286	16555	14742	15301	16392	15452	15038	14874	14731	15694	14647	15740	15624	16510	15134	15550	15047	16083	15909	14925	16301	15848	15428	15749	14928	16533
ENSMUSG00000102416.4	54	37	45	64	50	62	66	57	65	78	64	44	67	51	44	57	45	87	59	49	48	59	62	40	45	45	57	69	55	47	50	62	57	46	39	41	48	58	39	44	54	40	35	73	57	55	52	54	72
ENSMUSG00000104237.1	103	90	110	89	62	95	90	98	105	121	109	105	97	67	87	103	54	134	80	92	65	89	83	82	85	61	73	103	79	99	93	115	64	66	75	81	91	74	78	88	91	72	83	115	83	68	78	87	134
ENSMUSG00000026117.10	379	598	377	433	429	351	373	474	412	426	311	389	419	332	341	376	473	429	336	390	337	306	400	282	332	314	283	302	355	353	299	273	301	326	375	336	440	359	387	304	350	358	304	319	270	317	318	296	287
ENSMUSG00000026116.11	7492	8525	6744	7499	6598	6909	6752	7231	6660	7116	6074	6995	7908	6818	6762	7308	5992	7198	6104	7244	6933	6124	6893	5178	6084	5050	6470	5864	5760	5527	5606	4970	5069	5024	5786	5724	5418	5767	6116	5440	5893	5774	5464	6203	5489	5505	5318	5761	6256
ENSMUSG00000050122.18	901	1123	789	981	774	962	913	906	868	883	834	1033	1105	1165	926	870	907	971	798	1160	954	597	755	763	947	760	814	915	955	843	730	571	793	848	891	976	735	947	872	854	815	874	1017	754	779	906	750	740	844
ENSMUSG00000026113.17	10263	11621	9698	10498	9110	9402	8975	9348	9573	10123	9063	9735	10022	9665	9470	9391	8482	9335	8764	9534	9123	8873	10380	7931	8502	7697	8564	8320	8343	8027	7888	7734	7894	7275	8147	7814	8213	8201	8172	7530	8203	8108	7337	8970	8294	7427	8047	8719	9297
ENSMUSG00000026112.7	7156	7829	6704	7623	6360	6422	5988	6575	6188	6861	6119	7016	6851	7436	6388	6534	6691	6044	5828	6565	6226	5661	6800	5684	6156	5534	5570	5842	5794	5662	5362	5443	5542	5338	6195	5626	5719	5797	5685	5629	6028	6149	5568	5847	6165	5567	6114	5388	5813
ENSMUSG00000026111.15	2470	2598	2442	2660	2057	2277	2123	2177	2191	2276	2094	2420	2336	2385	2154	2205	2458	2218	2080	2354	2243	2084	2315	2059	2198	1825	1907	1925	2119	1933	1930	1848	2100	1759	2098	1904	1943	2009	1862	1879	2105	2081	2026	2010	2204	2043	1960	2030	2210
ENSMUSG00000026110.15	3726	4065	3582	3763	3232	3220	3285	3574	3331	3486	3347	3658	3583	3267	3568	3783	3023	3167	3275	3349	3491	2969	3367	2900	3069	2983	3067	2950	2760	2821	2961	2925	2700	2559	2868	2755	3193	2928	2769	2600	3022	2940	2399	3053	3231	2589	2878	3103	3223
ENSMUSG00000026090.16	35276	39035	31965	39942	29498	30857	28841	29465	32374	32746	29603	32994	34714	39109	32936	29907	32242	32295	28676	38337	35235	26249	36860	23563	29442	28316	30718	27712	32007	25463	28057	22051	25409	24799	28551	28721	24154	28653	30224	27909	28208	31132	26383	27437	27916	28852	30022	28880	32531
ENSMUSG00000089767.1	122	119	93	139	171	119	113	122	105	140	74	101	155	118	111	118	94	184	95	148	119	89	159	93	112	115	133	110	168	82	79	79	103	109	74	99	105	69	126	85	113	115	110	130	90	118	91	101	157
ENSMUSG00000060771.14	1814	2346	1638	1775	1733	1871	1672	1786	1671	1800	1578	1868	1854	1748	1527	1843	1587	1784	1628	1700	1609	1582	1637	1546	1737	1302	1557	1464	1421	1658	1265	1333	1382	1255	1460	1665	1574	1608	1394	1446	1386	1488	1500	1613	1493	1442	1265	1415	1526
ENSMUSG00000097268.1	147	170	123	183	135	165	172	173	135	189	119	174	130	132	136	148	139	167	115	138	132	131	152	102	149	122	154	123	131	119	126	107	155	142	163	147	126	143	152	156	144	133	116	141	115	146	157	127	152
ENSMUSG00000037216.5	220	241	214	218	167	229	200	230	229	241	210	271	223	213	225	230	220	180	196	242	231	199	207	157	220	179	174	218	192	181	170	214	199	175	225	169	179	171	175	179	193	172	164	211	203	189	207	177	186
ENSMUSG00000026088.15	524	521	473	485	443	466	417	437	398	433	439	539	475	475	440	470	496	485	410	430	484	411	430	386	440	358	379	418	390	390	379	383	357	331	386	375	423	394	447	398	427	447	409	404	396	349	391	364	470
ENSMUSG00000026087.11	2694	2693	2538	2619	2215	2399	2106	2214	2197	2354	2144	2487	2353	2511	2166	2224	2447	2224	2181	2435	2214	2099	2456	2195	2245	1931	1997	2191	2130	2162	1929	1938	2192	1805	1937	1945	2197	2083	1797	2125	2210	2192	1979	2092	2189	2183	2129	2132	2213
ENSMUSG00000061584.6	22	34	18	16	28	36	24	23	17	14	10	20	28	12	4	21	18	16	15	13	4	24	8	30	27	23	26	23	35	25	17	13	19	21	7	30	16	12	18	20	23	30	20	15	16	31	19	25	15
ENSMUSG00000058407.12	3150	3320	2894	3067	2582	2704	2529	2703	2560	2747	2492	2918	2884	3046	2602	2717	2719	2635	2505	2836	2686	2497	2630	2549	2701	2367	2399	2516	2583	2442	2283	2276	2366	2207	2519	2403	2436	2530	2188	2362	2576	2513	2338	2599	2530	2365	2542	2419	2485
ENSMUSG00000026083.12	8184	9303	7800	8845	7399	7789	7575	7856	7377	8240	7474	8536	8489	8778	7605	8088	8537	7683	7337	8222	7754	7215	8492	6881	7140	6495	6793	6974	6905	6971	6597	6184	6730	6225	7088	6638	6759	7013	6363	6420	7263	7190	6829	7271	7095	6611	6787	6801	7023
ENSMUSG00000026082.11	1724	1897	1632	1903	1442	1627	1602	1614	1458	1656	1536	1712	1966	1713	1598	1668	1329	1675	1436	1714	1656	1417	1637	1273	1426	1391	1511	1354	1505	1262	1395	1214	1445	1285	1344	1389	1360	1342	1469	1249	1569	1449	1357	1498	1483	1285	1355	1367	1599
ENSMUSG00000103804.1	57	58	73	77	43	59	49	47	68	57	48	56	64	45	71	60	44	58	49	61	66	56	53	49	45	50	77	55	41	41	56	40	45	41	38	61	49	49	50	38	46	34	39	60	54	29	51	37	68
ENSMUSG00000037138.17	4298	5055	4282	4842	4553	4389	3818	4152	4213	4520	3866	4409	4428	4350	4145	4174	4143	4249	3913	4058	4367	3869	4484	3893	3952	3767	4100	4020	3863	3782	3562	3172	3538	3366	3570	3865	3627	3917	3823	3351	3742	3974	3405	4029	3484	3363	3741	3933	4041
ENSMUSG00000085391.1	11	67	17	43	1	22	44	29	11	14	12	11	62	7	3	39	8	24	22	8	18	8	10	60	40	4	10	3	25	47	15	50	28	3	41	5	16	16	4	5	57	23	36	31	39	22	3	3	26
ENSMUSG00000087131.7	14	15	11	8	19	26	9	12	8	21	6	12	17	8	8	3	11	15	3	15	15	4	6	13	17	8	13	11	19	5	13	21	19	7	9	6	9	7	4	15	10	7	14	11	9	11	12	14	16
ENSMUSG00000048814.10	14572	15509	13345	14708	12920	13468	12868	13821	13534	14520	13496	14696	13992	14180	13559	13568	13033	13510	12706	13555	13803	12714	14450	10857	12062	10676	12220	12084	10964	11562	11931	11345	11538	10367	12003	11839	12480	11942	11832	11353	12129	11801	10687	12360	11938	11173	12007	11929	12601
ENSMUSG00000026080.13	4488	4917	4564	4427	3971	4078	3814	3970	3842	4249	3968	4380	4180	4329	3866	3906	4215	3894	3650	4201	4054	3787	4203	3635	3854	3124	3631	3812	3421	3673	3533	3397	3654	3244	3453	3567	3742	3547	3413	3443	3706	3692	3378	3674	3564	3385	3760	3610	3746
ENSMUSG00000026078.10	1435	1545	1456	1350	1156	1278	1296	1240	1169	1245	1174	1368	1450	1338	1346	1379	1328	1250	1230	1375	1275	1130	1273	1095	1246	1054	1133	1077	1169	1149	1081	1019	1252	1017	1202	1004	1157	1193	1052	1122	1200	1218	1122	1150	1260	1157	1139	1159	1264
ENSMUSG00000103046.1	177	162	141	159	134	143	142	145	150	149	124	121	154	123	133	185	131	135	105	147	131	114	132	107	142	134	135	137	120	138	126	124	104	131	124	109	121	136	130	131	134	136	110	127	127	134	109	128	145
ENSMUSG00000026077.15	2128	2090	1928	1847	1555	1859	1668	1840	1905	1973	1926	1776	1569	1442	1780	1809	1725	1648	1770	1560	1479	1856	1894	1800	1872	1409	1661	1732	1757	1672	1818	1778	1629	1339	1637	1565	1713	1606	1396	1592	1747	1360	1288	1819	1701	1476	1689	1899	2214
ENSMUSG00000073702.11	8262	8654	8479	8797	7084	8294	6771	7324	7643	7644	7395	8350	7695	8187	7083	7703	7974	6984	7030	8179	7253	7024	7954	7281	7527	6303	6690	7243	7082	6961	6342	6397	7244	6065	7011	6266	7365	6877	6220	6687	7072	6993	6721	6832	7401	7016	7051	6657	7197
ENSMUSG00000003134.10	963	1032	947	916	720	933	902	887	854	1003	771	878	1028	772	825	896	702	856	848	797	860	896	918	893	809	699	853	810	756	772	834	858	748	637	775	706	837	720	756	719	902	705	680	959	901	691	798	839	920
ENSMUSG00000003135.15	2322	2433	2229	2393	1952	2093	2035	2058	2094	2170	1999	2162	2182	2246	1940	2143	2155	2128	1880	2110	2110	1941	2161	1847	1948	1831	1907	1926	1887	1873	1855	1838	1834	1703	1883	1745	1918	1893	1844	1723	1970	1960	1751	1935	1912	1792	1973	2026	1938
ENSMUSG00000085894.1	125	132	120	121	143	150	107	127	81	108	141	152	124	104	114	144	102	106	102	118	145	88	80	86	76	90	106	112	109	81	101	110	71	87	133	106	83	85	126	96	104	117	124	71	97	90	95	99	99
ENSMUSG00000077704.1	25	24	29	17	18	21	19	20	21	20	28	33	17	16	29	23	31	23	10	26	21	20	24	10	16	11	13	17	23	6	17	22	17	20	25	15	27	20	21	11	25	16	25	18	16	16	23	11	21
ENSMUSG00000048234.13	1964	2015	1876	2150	1912	1963	1672	1899	1797	1841	1740	2023	1880	1936	1829	1862	1955	1929	1718	1912	1763	1635	1843	1606	1899	1576	1666	1722	1755	1676	1573	1563	1572	1565	1646	1600	1704	1636	1644	1560	1634	1686	1598	1658	1652	1613	1635	1540	1751
ENSMUSG00000050967.5	14539	15018	14080	14233	12931	12576	11895	13622	11490	13196	12014	14310	13434	13977	13027	12120	12024	11198	11629	12438	12447	10691	13568	10576	12016	10474	11381	11638	10411	10593	10955	9677	10325	9768	10742	10807	11451	11111	11169	11118	10377	11638	10119	11184	11171	10160	11139	11461	12188
ENSMUSG00000097083.1	191	182	182	198	132	114	159	153	157	199	148	162	194	162	167	151	178	166	123	191	168	145	170	114	160	133	129	185	142	166	140	148	186	171	163	173	179	161	205	146	184	184	138	146	146	204	195	142	153
ENSMUSG00000057173.8	19	35	24	28	36	28	29	29	22	23	31	44	21	24	19	18	30	23	16	27	23	27	26	21	19	14	33	34	30	25	24	19	14	18	26	35	23	27	36	37	21	23	20	18	31	29	25	28	32
ENSMUSG00000026074.15	10841	11733	10374	11355	10182	11057	10382	10435	9199	9901	9504	11730	11306	10240	9980	11576	9561	9801	9272	10052	10536	9585	10349	9186	10617	8475	9682	9747	9477	9075	8777	7922	8593	8648	9023	8593	8399	8593	8795	9277	9476	10118	8929	9088	9831	9351	8360	8967	10089
ENSMUSG00000102985.1	49	46	44	49	51	50	45	51	48	40	55	49	52	45	44	42	57	53	41	44	41	30	35	30	51	36	36	53	32	32	37	34	41	42	51	45	48	35	56	36	39	48	39	44	39	44	47	40	49
ENSMUSG00000026073.13	39	28	31	18	23	27	32	27	27	27	23	26	26	24	21	18	27	24	21	13	13	25	21	23	21	21	23	25	18	27	16	26	24	27	17	24	19	17	25	18	18	20	24	30	23	20	29	17	26
ENSMUSG00000097899.2	67	98	88	89	90	72	68	79	69	105	85	91	84	104	70	81	67	95	51	67	99	65	91	80	74	68	81	77	70	70	105	75	69	77	90	88	70	71	76	67	76	94	65	70	67	78	100	62	99
ENSMUSG00000026072.12	1273	1785	1012	1279	880	1140	1361	1464	1047	1074	1292	1700	1364	1423	1485	1801	1107	1309	1359	1450	1073	835	997	1184	1356	887	1028	971	990	1098	999	943	914	928	1177	1202	1122	1173	1182	1207	1060	1051	1086	1180	1075	948	900	958	1198
ENSMUSG00000070942.8	45	44	36	54	30	38	38	35	43	46	50	38	41	46	22	48	42	46	21	44	58	44	44	36	49	40	22	32	43	40	33	27	39	39	42	27	42	26	30	43	58	39	42	49	32	47	34	41	44
ENSMUSG00000026069.15	20	30	19	24	12	17	13	5	7	13	13	20	16	11	19	11	11	22	14	16	20	14	15	12	23	11	14	23	20	22	16	16	15	19	15	22	13	11	10	20	18	17	19	14	12	20	16	6	15
ENSMUSG00000026065.8	1216	1490	1080	1337	1401	1343	1053	1441	1205	1342	1171	1327	1103	1021	1021	1186	1286	1320	1072	1118	987	956	1137	1037	1078	1039	943	1013	1032	1194	960	830	961	1084	1078	1033	1249	960	964	910	1101	950	1012	1159	946	1035	848	940	936
ENSMUSG00000026062.12	3143	3836	2976	3564	3391	3001	2473	3213	2864	3039	2622	3246	2692	2572	2950	2921	3089	2780	2608	2566	2459	2275	2945	2420	2844	2780	2535	2863	2636	2516	2414	2031	2336	2468	2637	2552	3070	2404	2442	2373	2417	2505	2237	2678	2198	2445	2353	2778	2580
ENSMUSG00000041945.12	129	153	136	148	149	155	149	157	136	168	118	181	130	136	131	111	137	134	130	118	127	97	141	123	147	101	131	128	131	137	112	130	120	114	145	143	123	154	136	124	137	135	114	114	127	134	87	100	121
ENSMUSG00000101299.2	219	211	270	197	176	201	140	164	164	216	158	158	173	167	198	131	140	194	124	221	196	167	165	146	155	177	171	154	191	160	148	119	138	138	164	157	142	169	182	173	156	196	159	178	166	109	151	193	232
ENSMUSG00000060424.14	1944	2445	2137	2062	2047	1874	1550	1775	1742	1892	1710	2049	1787	2148	2018	1802	2086	1599	1704	2126	1821	1639	1925	1717	1842	1580	1607	1837	1707	1721	1499	1252	1589	1346	1709	1922	1549	1852	1662	1684	1668	1756	1606	1652	1640	1650	1828	1756	1843
ENSMUSG00000093436.6	313	343	358	312	271	312	287	342	279	333	302	346	320	342	278	260	275	281	288	311	284	269	319	234	263	242	286	306	276	277	270	255	299	222	319	278	255	257	284	299	261	333	244	288	307	285	307	255	254
ENSMUSG00000045515.3	8668	11289	10104	9838	8607	9097	7905	8323	7962	8563	8546	9950	8563	9949	9228	8915	9424	8002	7761	9482	8986	7912	9695	7114	7538	7207	8266	8231	7646	7286	7356	6071	7583	6892	8173	7445	7077	7835	7894	7436	7962	8691	7416	7436	8193	7409	8215	8091	8674
ENSMUSG00000097063.3	185	216	209	191	152	181	192	170	145	206	145	168	153	213	189	174	156	151	144	184	170	142	185	171	189	184	193	148	159	171	153	147	146	153	149	197	117	185	143	140	152	175	143	152	174	129	135	167	182
ENSMUSG00000099784.1	128	108	164	114	107	109	112	135	125	128	86	131	124	125	147	106	113	102	87	114	106	119	140	83	79	89	100	88	105	97	131	77	118	88	107	93	106	84	78	108	113	147	86	92	99	106	116	102	106
ENSMUSG00000060679.14	2823	2809	2589	2818	2348	2424	2295	2429	2271	2505	2189	2523	2472	2436	2185	2323	2381	2419	2098	2501	2365	2180	2389	1897	2204	2165	2302	2201	2358	1959	1997	1848	2055	1819	2120	1949	2141	2094	2009	1901	2135	2168	2054	2261	2059	1951	2070	2066	2251
ENSMUSG00000041907.9	1172	1054	1077	1141	937	1008	1030	1087	1030	1131	1068	1251	1095	1122	1035	1056	1092	1043	1069	1039	977	1003	1038	830	880	843	889	980	936	912	1041	878	942	906	1034	904	1022	913	986	846	1073	984	929	965	1003	885	973	887	981
ENSMUSG00000070939.9	4576	5037	4592	5074	3950	4274	4311	4417	4083	4492	4080	4447	4686	4554	4136	4351	4195	4122	3731	4426	4347	3857	4664	3647	4022	3533	4023	3825	3878	3717	3649	3573	3685	3525	3801	3763	3708	3498	3752	3511	3926	4049	3594	4121	3888	3701	3812	4039	4147
ENSMUSG00000041878.3	34	49	37	51	25	34	33	48	34	43	32	20	39	45	41	27	29	43	27	44	37	34	36	41	39	28	34	25	26	48	31	30	33	25	26	42	50	30	30	25	30	33	29	36	48	41	27	24	24
ENSMUSG00000010290.7	2953	3048	2781	3088	2596	2737	2555	2568	2602	2776	2716	2906	2705	2720	2485	2739	2584	2504	2422	2694	2591	2519	2737	2451	2490	2350	2404	2532	2345	2366	2323	2103	2281	2057	2369	2242	2425	2323	2235	2174	2508	2420	2197	2408	2378	2286	2362	2412	2585
ENSMUSG00000008136.14	2267	2252	2316	2443	2038	1960	1722	1720	1916	2057	1695	2094	2056	2420	1866	1525	2102	1910	1595	2261	2019	1761	2154	1636	1839	1879	1771	2086	2134	1753	1956	1472	1840	1710	1785	1735	1641	1793	1889	2008	1806	2110	1834	1682	1715	2012	1980	1946	1978
ENSMUSG00000066877.11	3349	3689	3098	3658	2823	3035	2983	3171	3133	3253	2796	3461	3485	3520	3283	3185	3293	3006	2968	3300	3114	2759	3316	2647	3190	2634	2888	2744	2909	2723	2672	2385	2592	2560	2814	2713	2736	2692	2794	2789	2972	3023	2672	2771	2872	2712	2778	2735	2979
ENSMUSG00000103945.1	36	47	32	41	39	61	35	39	48	45	37	49	49	49	40	43	28	48	33	44	44	31	39	28	36	24	36	37	19	20	37	28	18	50	41	21	30	41	30	36	34	38	34	34	40	22	27	36	51
ENSMUSG00000026051.8	137	3538	650	2731	105	1036	2627	2206	85	100	108	122	3740	97	71	3200	176	1475	1532	178	1698	129	90	2739	2425	114	280	179	1883	2653	112	2257	940	131	2142	152	118	1288	67	120	2798	941	2395	1668	1968	1224	96	127	1018
ENSMUSG00000100764.1	16	15	14	15	5	12	9	17	10	13	7	7	12	15	15	15	8	8	13	9	15	9	8	4	7	2	7	11	15	14	6	9	9	11	8	9	13	10	8	13	14	12	14	2	5	5	5	15	8
ENSMUSG00000100635.1	7	24	10	26	6	12	20	15	1	9	5	6	31	12	8	17	5	12	19	6	16	6	7	17	16	3	4	6	17	15	6	11	14	6	14	5	1	9	3	4	18	15	28	14	9	10	6	10	6
ENSMUSG00000100480.1	44	41	41	59	36	47	37	24	31	48	48	45	49	32	34	40	26	35	29	50	37	38	48	19	33	37	40	27	47	25	40	43	30	31	34	22	33	39	29	23	38	39	31	33	29	27	36	41	36
ENSMUSG00000057363.12	3800	4304	3561	4038	3156	3395	3280	3398	3250	3506	3235	3548	3673	3666	3135	3349	3190	3266	3172	3501	3432	3297	3653	3071	3216	2794	2912	3047	3159	2861	2831	2718	2931	2505	2917	2757	2966	2997	2895	2716	3071	3065	2660	3129	3120	2871	2866	3050	3114
ENSMUSG00000041763.14	5612	6263	4994	5736	4708	4869	4966	5131	5198	5384	4608	5708	5596	5525	4642	4930	4807	5187	4690	4997	5028	4867	5371	4407	4772	4082	4668	4371	4479	4444	4542	4067	4421	4057	4623	4341	4443	4622	4342	4113	4605	4676	4249	4766	4589	4005	4276	4404	4523
ENSMUSG00000047343.4	25	16	28	25	12	18	25	20	13	17	14	23	26	16	22	10	22	14	14	19	18	22	20	20	12	12	13	18	13	14	15	16	16	17	11	13	25	17	25	7	14	16	9	15	13	18	10	15	15
ENSMUSG00000026049.11	150	151	172	147	147	151	118	134	118	162	139	165	156	149	137	154	149	135	136	132	139	130	154	117	107	122	110	120	112	116	119	117	128	121	140	121	127	146	101	138	140	122	118	104	144	127	130	122	140
ENSMUSG00000026047.13	551	655	487	522	441	511	403	465	426	444	471	518	495	507	475	530	481	429	447	472	486	423	501	465	460	392	432	407	433	428	375	389	371	319	372	408	429	443	389	376	448	470	401	392	448	404	380	382	448
ENSMUSG00000041684.11	1995	1985	1805	1865	1627	1691	1650	1720	1662	1818	1748	1919	1799	1845	1682	1719	1772	1682	1559	1762	1785	1614	1829	1444	1591	1424	1486	1539	1542	1489	1575	1454	1497	1440	1583	1441	1599	1501	1469	1466	1597	1618	1461	1496	1524	1597	1646	1479	1545
ENSMUSG00000026048.16	1779	1931	1700	1952	1619	1771	1604	1653	1492	1725	1661	1683	1895	1697	1570	1812	1589	1680	1439	1675	1729	1466	1648	1369	1543	1366	1511	1566	1480	1403	1480	1332	1427	1328	1470	1362	1401	1451	1332	1316	1515	1638	1400	1459	1392	1421	1392	1473	1605
ENSMUSG00000056870.9	244	461	293	409	220	280	385	358	212	238	208	260	476	284	205	468	265	330	288	233	346	249	214	383	414	177	245	245	333	396	179	338	306	200	334	229	232	303	178	219	426	284	352	309	356	267	201	214	281
ENSMUSG00000026043.18	129	151	98	229	123	189	118	83	98	138	85	168	213	115	100	210	98	89	174	209	143	112	124	219	263	85	103	178	217	159	83	138	322	164	139	188	283	142	75	200	190	183	154	232	126	303	92	155	212
ENSMUSG00000026042.16	462	605	565	732	594	707	583	768	697	725	567	547	597	412	432	701	516	667	617	529	499	484	535	600	639	452	567	656	601	640	584	538	521	668	448	512	717	466	472	500	546	430	475	778	506	599	429	525	621
ENSMUSG00000025995.16	2497	2603	2286	2586	2048	2299	2201	2276	2092	2345	2259	2551	2335	2296	2053	2348	2151	2232	1975	2356	2237	1954	2320	1822	1958	1795	2039	2048	1905	1874	1916	1854	1935	1808	2036	1899	1969	1879	1864	1787	2107	2023	1906	2054	2027	1887	2047	1850	1997
ENSMUSG00000084817.3	37	40	39	46	52	40	25	36	46	43	45	49	44	52	38	30	47	36	46	43	43	48	55	24	39	34	42	34	39	29	28	37	30	37	32	26	42	42	37	34	28	30	56	24	42	39	29	34	18
ENSMUSG00000025993.10	808	538	752	757	719	699	582	644	598	680	570	686	798	754	606	589	772	577	546	805	639	653	760	516	603	578	630	731	784	550	622	539	668	656	690	654	546	710	606	568	724	768	652	542	574	708	690	613	628
ENSMUSG00000041144.10	462	685	378	586	344	432	617	555	363	431	369	421	710	324	301	593	323	528	428	371	527	371	352	397	467	297	596	381	521	516	355	512	348	383	424	444	369	488	291	327	558	443	558	532	455	406	312	368	457
ENSMUSG00000101337.6	243	263	223	198	164	202	236	209	197	209	214	219	276	214	183	209	176	222	187	235	228	229	217	137	209	162	199	189	202	182	170	197	193	157	169	184	190	182	156	147	229	181	181	197	212	177	154	205	244
ENSMUSG00000025986.6	12625	14881	11928	11662	10235	10481	9627	10841	10620	11222	10236	11388	11377	11778	10680	10391	10570	10445	10449	11019	10564	10765	11669	10093	10144	8714	8944	9647	9321	9532	9075	9958	9869	8237	9445	8864	10009	8906	8878	8666	9944	9031	8540	9840	9715	8091	9665	9921	10692
ENSMUSG00000100213.1	210	288	229	212	165	214	180	194	210	276	155	164	238	209	170	167	224	210	145	210	172	212	189	232	260	226	213	204	237	189	178	169	192	167	184	181	165	178	180	161	216	248	199	275	202	225	170	229	177
ENSMUSG00000100033.1	19	16	26	23	14	11	12	13	23	13	18	18	15	14	14	19	17	15	14	14	11	11	18	13	14	5	7	16	10	16	8	16	21	14	12	17	22	11	20	16	8	11	7	12	17	13	20	10	17
ENSMUSG00000026109.14	5565	5913	5211	6016	4807	5480	5070	5225	5580	5638	4956	5531	5480	5910	5017	5265	5859	5263	5167	5658	4881	4901	5394	4676	5503	4730	5187	5388	5214	5010	4952	4473	4836	4956	4932	4843	5072	4552	4490	4804	5111	5570	4502	4465	5406	5236	4996	4885	5350
ENSMUSG00000100671.1	11	16	12	10	21	12	10	16	10	14	9	18	24	9	11	25	14	11	11	21	24	24	8	18	17	8	53	15	18	22	7	7	7	14	12	33	7	26	10	6	11	14	12	15	20	8	10	23	24
ENSMUSG00000099924.1	13	12	12	21	21	21	15	12	15	19	22	29	15	12	22	13	16	17	25	23	12	14	13	6	9	14	25	18	28	11	11	22	16	16	9	22	13	23	6	15	10	12	11	16	9	14	14	14	14
ENSMUSG00000099625.1	36	26	17	28	20	26	19	25	26	40	28	27	32	22	21	24	18	28	13	34	29	28	29	15	20	18	19	23	30	15	30	16	17	22	13	18	25	18	19	23	12	37	25	22	16	33	24	17	34
ENSMUSG00000101799.1	30	17	27	33	25	19	27	23	19	28	31	25	20	19	25	20	19	21	21	31	29	22	15	15	11	26	23	24	26	18	24	15	17	26	18	18	23	11	26	22	21	19	13	19	14	22	14	16	20
ENSMUSG00000045954.7	643	932	679	836	517	673	701	641	554	550	525	672	899	608	592	862	577	579	657	613	712	571	545	720	840	473	597	521	636	589	550	641	543	444	652	506	529	572	416	539	743	620	671	618	629	633	448	568	682
ENSMUSG00000026107.11	1236	1572	1198	1309	1379	1338	1127	1373	1300	1325	1297	1493	1158	1214	1045	1225	1372	1298	1036	1126	990	1140	1141	1283	1251	1020	955	1315	1154	1343	1028	1105	1225	1069	1264	1076	1349	1220	1056	952	1218	1061	1194	1260	1059	1214	1128	1125	1210
ENSMUSG00000099413.1	45	43	36	46	37	54	34	31	37	31	35	32	42	37	20	26	47	31	21	24	44	45	42	21	28	27	37	27	41	28	24	26	33	31	33	22	47	25	41	27	33	28	23	27	28	34	40	22	30
ENSMUSG00000018417.14	1329	1410	1335	1405	963	1128	1225	1124	1071	1180	1074	1247	1442	1181	1104	1179	1053	1019	992	1228	1100	1208	1219	1088	1098	979	1010	1091	1158	910	1085	1078	1078	927	1050	943	986	916	912	870	1237	1105	912	982	1170	1034	1001	1259	1342
ENSMUSG00000109599.1	15	17	18	13	15	28	11	15	15	12	14	22	22	18	15	8	14	11	21	23	20	8	20	8	17	25	14	14	18	15	11	14	15	23	18	14	21	18	17	22	22	18	16	18	20	17	23	19	12
ENSMUSG00000026104.14	574	741	631	685	610	610	498	536	497	543	514	595	694	515	527	522	642	502	544	588	623	516	618	542	534	541	539	572	465	502	438	404	457	504	459	470	474	505	463	454	475	517	489	533	531	437	454	464	538
ENSMUSG00000026103.14	30577	32629	27826	31842	28750	29221	28015	30287	29993	32630	28055	32794	31393	30655	28693	29233	27894	30546	28138	28558	27621	26556	29532	24583	26830	24968	27924	28584	27635	26335	26133	23917	25821	25469	26870	26855	29366	26899	25773	24398	27736	26769	25019	28133	26111	23868	25167	25933	27948
ENSMUSG00000002881.14	2505	2924	2557	2580	2292	2516	2395	2255	2253	2349	2214	2557	2591	2552	2090	2406	2339	2319	2169	2262	2421	2215	2468	2093	2393	2019	2141	2301	2214	2242	2129	1927	2126	1895	2431	1894	2103	2003	1982	2005	2226	2165	2152	2175	2153	1988	2040	2073	2381
ENSMUSG00000043015.15	568	529	485	524	407	482	428	426	450	561	323	392	529	476	365	403	434	490	371	472	481	443	484	453	472	451	421	486	507	411	377	353	476	383	364	420	333	353	356	297	509	442	390	470	413	415	457	408	479
ENSMUSG00000103630.1	34	39	20	29	17	39	19	19	28	24	25	33	25	33	32	27	10	28	20	24	23	32	23	31	19	20	27	23	24	21	13	21	18	22	20	22	19	26	15	22	35	13	28	14	20	13	31	39	17
ENSMUSG00000041439.15	8619	9964	8423	8798	7220	8393	7603	7988	8172	8494	7607	8538	8131	8878	8032	7831	7458	7835	7700	8225	8263	7827	8126	7339	7330	6596	7640	7634	7128	7318	7005	6282	6952	6162	7380	6998	6704	7132	7042	7043	7423	7625	6763	7627	7376	6868	7084	7588	7592
ENSMUSG00000026102.9	2812	2993	2690	2965	2370	2660	2448	2600	2495	2665	2549	2753	2801	2632	2420	2516	2514	2598	2265	2630	2690	2559	2697	2222	2449	2105	2362	2469	2367	2334	2326	2212	2267	2105	2284	2118	2281	2175	2228	2216	2443	2428	2282	2497	2389	2250	2393	2202	2314
ENSMUSG00000041426.12	1066	1248	920	1070	852	1003	970	978	918	946	832	990	1120	1005	896	1039	955	978	877	983	958	865	964	947	1109	839	896	852	876	969	802	706	889	762	925	901	806	921	747	812	929	890	1022	903	889	892	824	734	863
ENSMUSG00000043629.12	886	997	864	961	761	828	770	852	814	867	800	874	806	839	687	819	789	801	769	812	886	805	1011	693	710	653	621	701	716	734	686	604	701	603	680	586	696	689	692	656	737	687	667	839	631	710	733	668	689
ENSMUSG00000026100.6	27	43	18	53	20	31	23	25	33	63	24	21	21	43	24	24	25	36	25	23	22	36	23	32	34	36	22	37	28	37	24	26	40	23	29	21	25	31	26	18	32	38	24	38	25	33	42	38	24
ENSMUSG00000060715.9	19	35	27	31	31	23	26	32	35	25	27	24	18	23	19	13	18	22	21	34	30	17	24	17	23	9	12	16	20	20	15	16	29	13	14	18	14	16	20	24	19	12	21	13	16	15	29	25	21
ENSMUSG00000026098.13	313	361	268	344	258	285	300	278	278	308	267	325	318	336	246	267	267	315	279	281	277	281	294	272	274	259	280	261	247	251	257	260	292	225	239	224	233	251	228	236	327	273	230	305	260	260	237	298	249
ENSMUSG00000026097.9	406	476	424	423	366	335	371	398	310	359	382	421	391	352	309	420	348	364	363	355	343	334	353	360	422	273	286	314	282	366	289	386	343	287	339	276	338	294	282	285	319	287	301	335	364	295	279	343	363
ENSMUSG00000026096.14	848	886	784	817	630	668	646	730	685	737	632	722	799	748	673	664	634	701	609	717	670	631	761	623	654	633	646	700	628	589	579	591	621	608	591	589	534	611	580	516	716	707	552	712	661	645	614	737	728
ENSMUSG00000099913.1	25	16	17	23	21	20	27	32	20	20	21	14	21	14	13	35	29	25	16	16	21	23	21	28	21	19	32	27	16	18	13	22	15	29	17	26	19	18	16	9	18	20	25	25	18	17	15	23	18
ENSMUSG00000026095.15	67	73	80	86	57	72	77	72	60	71	69	71	76	67	37	70	73	70	45	54	54	68	59	65	84	57	91	68	77	52	42	57	52	59	66	65	58	59	52	60	75	68	44	63	80	49	70	70	60
ENSMUSG00000096141.2	85	131	102	129	93	118	110	151	101	122	108	107	94	96	98	111	103	101	107	102	111	96	90	104	106	76	161	88	84	117	119	113	98	99	100	116	97	91	96	87	106	127	99	95	99	115	85	87	88
ENSMUSG00000026094.14	395	513	416	404	298	377	375	352	298	326	391	461	412	409	378	471	393	373	393	370	363	371	414	323	347	306	370	326	342	343	328	363	333	276	358	347	338	327	303	339	364	392	396	332	365	278	360	377	425
ENSMUSG00000042807.15	2986	3066	3192	2810	2114	2319	2653	2496	2781	2792	2508	2622	2860	2679	2904	2657	2177	2568	2495	2437	2646	2662	2765	2273	2226	2138	2786	2382	2511	2143	2690	2471	2045	1965	2297	2262	2183	2167	2111	2077	2491	2597	2036	2425	2809	1906	2381	2674	3030
ENSMUSG00000025983.11	23	23	16	18	11	23	17	20	10	18	14	21	30	10	12	27	12	20	15	15	15	18	12	12	27	13	36	15	22	24	19	10	13	14	10	16	12	6	17	18	10	21	15	16	18	16	10	16	21
ENSMUSG00000041303.7	3033	3393	2719	2902	2471	2610	2545	2723	2566	2862	2434	2849	2877	2728	2480	2491	2552	2812	2351	2588	2601	2460	2741	2366	2480	2136	2353	2331	2391	2422	2264	2233	2305	2100	2347	2486	2279	2456	2191	2132	2462	2487	2180	2591	2371	2163	2310	2270	2410
ENSMUSG00000073678.4	2859	2715	2525	2429	2023	2621	2539	2268	2512	2717	2656	2483	2486	2206	2261	2483	2048	2328	2352	2327	2734	2719	2556	2069	2300	1833	2401	2121	1993	2226	2305	2525	2274	1855	2071	2012	2510	2103	1848	1864	2274	1998	1682	2341	2426	1862	1969	2266	2340
ENSMUSG00000052331.14	819	944	843	764	608	730	812	702	670	721	662	727	878	680	654	799	593	738	676	795	852	801	740	702	813	647	808	646	708	683	646	626	628	655	670	707	512	580	564	560	745	775	704	710	748	647	599	799	864
ENSMUSG00000025982.13	26765	30003	25309	28101	22059	23578	23434	23868	24289	25827	22563	24296	26015	26292	23223	24403	22343	24159	21774	24488	24497	22384	25476	20879	23250	20849	22251	22087	23000	21265	20694	19545	20584	19482	21029	20345	20891	21265	20211	19114	22112	22676	19803	23451	22075	19808	20529	21659	22548
ENSMUSG00000025981.13	869	982	974	931	819	927	777	851	744	809	815	954	940	917	838	1048	805	824	913	786	867	769	880	687	658	663	725	694	607	619	704	841	585	586	760	599	721	665	767	745	762	808	794	742	801	611	842	756	813
ENSMUSG00000101122.1	31	48	29	31	37	49	25	28	20	29	27	38	46	24	39	48	23	45	14	28	38	19	43	18	26	19	30	32	25	21	13	31	16	43	34	16	24	21	29	22	55	46	53	27	32	33	35	43	29
ENSMUSG00000025980.14	12440	14066	11517	12747	11173	11872	11158	12161	11360	12172	11903	13390	12243	12061	11011	12338	11685	11508	11229	11353	11250	10532	11979	10985	11154	9331	9910	10291	9636	10821	9594	9612	10333	8895	10977	9914	10638	10614	9468	9829	10979	10554	9641	10778	11045	10126	10156	9752	10184
ENSMUSG00000073676.4	3058	3486	3023	3305	2957	3098	2635	2866	2705	3251	3099	3522	3101	2981	2841	3145	3143	2794	2766	2841	2652	2659	2915	2956	2854	2427	2481	2704	2611	2658	2355	2381	2632	2256	2877	2524	2869	2849	2463	2584	2783	2758	2520	2633	2756	2756	2499	2407	2624
ENSMUSG00000025979.13	5695	6023	5230	5779	4966	5190	4914	5043	5019	5465	5006	5919	5521	5611	5050	5295	5473	4980	4754	5257	5233	4796	5628	4646	4904	4445	4537	4682	4560	4750	4699	4308	4801	4213	4750	4672	4941	4765	4402	4427	4860	4901	4511	4669	4909	4497	4968	4478	4794
ENSMUSG00000025978.14	2119	2583	2159	2121	1897	2211	1866	1959	1872	1962	1994	2220	1929	2059	1877	2066	2119	1813	1805	1957	1762	1808	2074	1918	2103	1691	1663	1999	1786	1942	1623	1592	1845	1787	1911	1706	1911	1759	1671	1834	1752	1943	1773	1739	1816	1877	1770	1937	2063
ENSMUSG00000097649.2	435	404	459	412	400	436	345	394	353	366	396	417	304	300	379	358	406	292	344	321	315	306	331	390	356	276	277	424	331	353	334	357	368	354	336	280	370	290	352	348	353	353	327	310	339	374	384	314	360
ENSMUSG00000046994.9	2394	2598	2145	2370	2107	2169	2098	2243	2129	2277	2246	2508	2417	2266	2080	2106	1946	2138	1984	2154	2245	2129	2422	1756	1929	1746	1967	2021	2024	1833	1898	1738	1854	1772	1949	1935	1951	2034	1940	1959	1989	2121	1977	1997	1894	1847	1850	1956	1945
ENSMUSG00000100215.1	29	25	32	23	22	25	27	31	24	23	26	25	49	32	22	25	33	15	20	31	17	25	22	24	22	32	31	24	20	20	26	17	26	20	30	17	30	22	23	14	25	24	27	20	37	16	32	14	26
ENSMUSG00000038349.10	4223	6090	3730	4337	3174	3750	3293	3268	3554	3523	2803	3568	5215	4422	3101	3576	3341	3504	3114	4188	4699	3495	3709	3813	4548	3755	3222	3152	3515	3270	2612	2435	2654	2579	3053	3606	1869	3849	3005	2832	3037	3743	3473	3554	3564	3046	3012	3813	3575
ENSMUSG00000038331.15	880	1197	1542	832	747	807	620	732	682	870	806	818	919	803	937	656	808	711	650	898	928	1133	946	832	588	716	570	600	543	591	840	647	719	482	631	510	634	647	711	701	769	622	528	834	835	566	873	930	959
ENSMUSG00000087022.4	356	374	571	325	285	278	249	286	300	369	283	256	373	378	276	241	321	340	257	386	336	401	380	328	267	324	258	236	306	270	300	216	282	239	200	238	226	224	228	220	355	339	234	371	325	255	372	311	376
ENSMUSG00000101429.1	57	72	42	58	44	51	40	43	36	48	42	81	50	41	41	49	37	42	46	51	34	39	46	27	55	39	36	39	43	53	44	39	46	45	34	47	31	35	50	43	23	47	40	27	39	32	36	47	56
ENSMUSG00000038323.3	2614	2529	2581	2583	2220	2388	2249	2394	2287	2336	2308	2652	2421	2554	2383	2471	2307	2185	2253	2277	2368	2191	2519	2114	2179	2019	2059	2156	1995	1933	2056	1962	1989	1787	2059	1939	2165	2046	1973	2146	2179	2254	1905	2182	2242	1952	2078	2135	2325
ENSMUSG00000048495.16	744	889	757	711	600	676	636	688	590	710	646	699	695	659	591	731	693	714	632	670	613	613	687	603	662	542	550	653	543	597	558	558	550	499	608	591	633	578	535	540	602	607	590	662	601	586	581	550	622
ENSMUSG00000025971.6	1110	999	994	1117	868	931	869	978	893	965	854	934	1000	1012	950	958	984	959	902	969	905	879	1027	776	896	795	792	893	865	833	773	731	856	745	803	767	833	849	720	779	898	785	788	926	848	826	789	782	804
ENSMUSG00000038305.15	1454	1696	1420	1641	1336	1513	1354	1489	1324	1393	1379	1428	1305	1144	1185	1440	1286	1272	1281	1155	1165	1226	1282	1390	1438	1033	1284	1277	1302	1313	1129	1229	1218	1059	1240	1065	1257	1104	1063	1089	1344	1085	1086	1307	1332	1225	1121	1128	1295
ENSMUSG00000054770.16	1481	1379	1341	1486	1195	1339	1270	1315	1171	1448	1118	1340	1459	1293	1119	1199	1068	1315	1082	1321	1268	1175	1312	1129	1250	1166	1288	1224	1233	1101	1057	962	1106	1032	1018	1184	1056	1066	1099	1022	1243	1243	1089	1350	1090	1139	1084	1178	1186
ENSMUSG00000026039.9	37	32	26	13	22	26	22	21	20	19	28	23	22	23	18	10	14	12	25	31	29	25	22	16	18	22	24	19	11	26	18	16	19	15	18	17	24	25	18	14	14	17	19	17	26	21	15	20	20
ENSMUSG00000063558.4	575	1134	622	967	448	676	806	796	421	496	460	554	1081	564	381	804	463	794	532	637	850	518	600	711	816	450	555	497	757	713	397	622	566	465	656	550	382	621	488	419	856	641	906	737	607	649	382	396	606
ENSMUSG00000064294.12	155	189	128	257	125	170	140	121	135	140	115	172	282	142	118	213	114	140	137	211	182	153	149	165	214	109	132	106	225	137	150	147	206	170	120	145	95	114	70	150	169	196	206	270	194	173	79	152	267
ENSMUSG00000038242.12	55	25	44	37	32	24	32	28	27	32	46	26	40	31	24	21	23	30	36	34	26	33	41	28	28	24	22	34	20	16	40	36	28	38	27	35	29	25	26	28	40	21	27	34	22	29	37	36	45
ENSMUSG00000103839.1	335	408	345	400	330	404	333	342	298	354	281	409	397	360	356	304	342	392	326	398	364	281	341	297	392	321	355	389	379	335	343	266	349	380	365	401	350	343	305	315	363	384	377	337	286	400	357	305	349
ENSMUSG00000051223.14	13889	14210	13070	14241	11595	12280	12190	12638	12343	13229	12119	13814	13001	13677	12245	12878	12735	12487	11846	12598	12475	11989	13485	10844	11534	10929	11104	11720	11037	11021	11370	10585	11343	9755	11407	10647	11258	11237	10786	10812	12341	12256	10935	11627	12041	10667	11693	11198	11423
ENSMUSG00000026034.17	10548	12366	10680	10071	9255	10749	9154	9368	7663	8545	10536	12309	10191	9453	9230	11463	10263	9562	9184	10408	9372	8180	9805	8296	7722	7382	7704	9196	8076	7920	8589	8196	7475	7674	9395	8023	9317	8511	8585	8437	8314	8661	8792	8085	7668	7953	8705	8786	9957
ENSMUSG00000026035.15	652	703	641	671	603	624	555	559	627	662	595	657	604	601	568	608	635	601	578	648	584	513	654	529	581	531	510	558	549	556	517	474	536	544	556	562	567	544	522	529	590	517	528	558	579	550	556	570	581
ENSMUSG00000026036.17	1432	1692	1288	1506	1268	1330	1193	1361	1246	1398	1174	1343	1333	1300	1237	1293	1312	1257	1286	1285	1321	1150	1269	1255	1275	1064	1141	1131	1156	1211	1104	1010	1221	1027	1171	1195	1192	1194	1111	1075	1094	1186	1007	1256	1183	1166	1212	1109	1159
ENSMUSG00000026037.14	1678	1816	1617	1650	1451	1579	1640	1659	1499	1597	1540	1825	1664	1677	1529	1736	1532	1574	1597	1621	1488	1491	1567	1252	1475	1276	1451	1382	1337	1350	1417	1407	1390	1250	1525	1331	1498	1318	1306	1449	1524	1453	1271	1435	1531	1308	1485	1338	1531
ENSMUSG00000094245.1	13	16	12	11	13	14	11	7	6	12	12	25	16	10	13	18	8	13	14	7	10	5	11	10	5	10	13	16	12	12	14	16	11	15	3	7	10	7	9	10	10	17	14	21	13	12	12	5	4
ENSMUSG00000085054.2	81	70	52	50	55	35	57	69	59	68	39	39	68	46	60	47	37	46	39	54	46	51	49	54	72	53	60	52	77	59	40	38	49	46	53	59	35	49	49	36	65	52	43	64	55	55	63	42	53
ENSMUSG00000038174.14	10204	11949	9086	9838	9471	9248	8954	9193	9676	10177	8868	10341	9927	9679	9057	9279	7679	9204	8625	8955	8886	8573	9268	7978	8329	7830	8809	8564	8686	8074	8621	7480	8013	7211	8475	8550	8750	8804	8081	7641	8186	8252	7712	8819	8706	6875	7887	8684	8959
ENSMUSG00000026032.8	3404	3703	3161	3558	2961	3213	2866	3027	3087	3142	2881	3335	3304	3359	2914	3064	3389	3006	2915	3150	2933	2757	3274	2877	3170	2637	2583	2913	2899	2813	2594	2477	2805	2496	2757	2669	3036	2917	2700	2833	3052	2854	2711	2846	3058	2748	2793	2720	2914
ENSMUSG00000047528.13	27	35	34	12	21	25	27	25	22	20	23	16	14	15	24	20	17	20	15	29	23	27	28	18	22	20	27	21	14	20	20	22	17	16	25	20	17	20	25	13	17	29	38	16	20	21	22	18	12
ENSMUSG00000102059.1	91	108	71	117	70	75	83	69	87	94	58	81	105	81	71	78	79	69	51	87	68	65	78	91	107	69	88	61	98	97	75	51	78	57	69	83	66	80	78	78	89	81	73	70	71	104	50	60	78
ENSMUSG00000026031.15	1293	2114	1289	1669	1266	1400	1543	1614	1254	1353	1175	1532	2079	1403	1363	2042	1304	1488	1518	1408	1454	1087	1326	1546	1548	1006	1080	1152	1389	1418	1197	1376	1353	1089	1499	1140	1176	1394	991	1147	1553	1403	1548	1337	1367	1256	1110	1116	1286
ENSMUSG00000026029.14	152	276	168	230	132	189	160	162	122	169	125	158	246	141	129	210	188	173	162	153	188	134	159	192	238	124	114	111	172	167	109	166	164	151	186	147	133	131	87	121	215	181	161	153	208	152	112	124	136
ENSMUSG00000026028.12	16120	17613	14911	16312	14384	14600	13885	14006	14410	14600	13940	16225	16968	16496	14745	15574	14028	13757	13722	15026	16096	13510	15788	12580	14255	12922	13408	13195	12731	12489	12979	12236	11846	12269	13243	13056	12016	13174	13390	13406	13796	14726	13504	13462	14033	13150	13936	13278	14397
ENSMUSG00000026027.13	2401	2525	2230	2310	1969	2156	1989	2176	2113	2329	2089	2386	2377	2246	2054	2198	2263	2090	1995	2182	2177	1916	2117	1773	1854	1737	1961	1877	1766	1875	1880	1875	1806	1772	1953	1871	2103	1844	1791	1769	1965	1960	1759	1989	1929	1674	1921	1885	2007
ENSMUSG00000038079.14	1690	2839	1789	2426	1420	1826	2139	2259	1451	1510	1381	1595	2767	1524	1359	2449	1591	1928	1898	1472	1898	1389	1531	2131	2232	1182	1254	1320	1963	2257	1224	1976	1609	1247	1927	1295	1345	1680	1196	1275	2332	1587	2013	1969	1917	1670	1357	1280	1662
ENSMUSG00000097573.2	22	26	20	25	8	12	13	23	12	26	21	19	26	20	23	10	20	25	15	27	21	27	16	29	19	22	19	13	26	34	22	10	20	16	15	15	16	13	13	17	16	12	16	17	24	20	25	12	19
ENSMUSG00000079550.9	93	102	54	59	69	53	82	89	69	85	80	69	113	46	72	82	75	89	90	78	65	56	62	63	62	39	43	60	81	84	48	69	71	66	61	87	73	87	56	59	53	54	69	85	82	91	58	42	71
ENSMUSG00000101586.1	53	41	40	55	57	55	32	47	32	47	53	45	47	37	33	53	39	60	45	61	57	36	41	39	22	40	52	41	31	35	35	33	42	49	27	36	42	38	39	31	43	35	43	38	39	29	40	47	42
ENSMUSG00000026024.14	4712	5794	4152	4937	4217	4333	3918	4095	4012	4227	3789	4266	4721	4507	4060	4258	3492	4200	3928	4266	4424	3861	4569	3514	3898	3255	3505	3256	3370	3581	3141	3108	3156	2985	3528	3496	3470	3878	3382	3241	3354	3338	3227	3877	3495	3175	3355	3513	3567
ENSMUSG00000026023.16	41	32	48	32	18	18	30	23	30	22	29	21	39	41	38	41	29	25	34	29	45	37	30	41	29	25	24	16	34	35	29	28	20	18	40	38	25	23	26	36	37	34	32	29	48	19	33	31	34
ENSMUSG00000041075.8	670	1439	665	1047	528	875	1051	1089	706	737	730	896	1309	555	699	1371	711	920	932	644	1087	607	723	879	1109	445	623	741	796	913	692	857	811	592	959	557	787	787	501	602	1172	759	912	764	858	879	516	552	742
ENSMUSG00000047361.16	515	870	534	547	482	588	567	570	417	516	447	501	589	467	431	628	498	505	519	454	514	540	463	601	636	429	736	553	568	557	489	485	449	484	479	506	445	498	438	491	554	571	537	457	539	553	488	582	566
ENSMUSG00000026021.15	5219	5479	5001	5282	4392	4796	4335	4543	4532	4740	4541	5004	5124	4979	4307	4835	5071	4461	4202	4932	4459	4305	4953	4324	4396	3970	4077	4309	4129	4393	4069	3886	4155	3669	4262	4159	4310	4243	3941	3916	4457	4228	3966	4288	4415	4054	4215	4028	4283
ENSMUSG00000103821.1	46	48	24	53	37	35	39	42	51	55	39	45	42	34	39	35	31	43	36	52	50	31	42	33	52	44	44	39	61	39	33	31	41	47	29	34	29	39	34	27	51	36	29	46	26	30	41	39	52
ENSMUSG00000026020.9	3628	3629	3400	3672	2988	3362	3240	3370	3126	3447	3292	3708	3476	3446	3196	3468	3293	3217	3082	3325	3442	3207	3537	2540	2871	2598	3127	3155	2945	2727	3045	2894	2985	2613	2998	2856	2947	2881	2817	2761	3195	3049	2709	2931	3141	2944	3015	2868	3147
ENSMUSG00000067336.6	15474	17766	13874	16467	13639	14357	14546	15037	15582	16306	13918	16287	15297	15293	14433	14293	13230	14730	13649	13870	14732	13547	15161	11841	13011	12008	13652	13319	13660	12605	12977	12067	12813	11431	13244	12518	13157	12906	12769	12387	13246	13647	12221	14238	13235	11812	12578	12841	13345
ENSMUSG00000041040.12	5144	5331	4695	5255	4266	4769	4369	4852	4754	4892	4747	5298	4738	5082	4831	5000	4315	4414	4458	4870	4921	4103	4997	3891	4206	3912	4207	4207	4012	3988	4291	3776	3990	3627	4194	4045	4429	3897	4109	3915	4129	4311	3731	4518	4281	3863	4308	4026	4365
ENSMUSG00000026018.12	2928	3144	2786	2864	2475	2682	2441	2582	2440	2643	2606	3116	2741	2783	2587	2446	2607	2392	2335	2690	2467	2371	2771	2197	2439	2179	2207	2364	2136	2403	2283	2072	2275	2058	2302	2196	2426	2235	2279	2113	2365	2448	2245	2462	2357	2168	2408	2184	2475
ENSMUSG00000026019.15	2820	3199	2654	2925	2617	2718	2498	2777	2604	2716	2681	3021	2839	2850	2524	2785	2600	2672	2596	2693	2588	2438	2819	2329	2417	2174	2377	2414	2187	2448	2253	2264	2365	2069	2423	2365	2498	2453	2359	2223	2302	2424	2173	2491	2518	2324	2380	2191	2402
ENSMUSG00000026017.13	1776	1838	1612	1727	1525	1669	1571	1672	1503	1706	1541	1736	1869	1601	1397	1406	1483	1629	1327	1620	1682	1431	1624	1389	1493	1450	1620	1573	1602	1267	1447	1340	1394	1315	1400	1430	1336	1421	1350	1286	1503	1406	1408	1525	1369	1445	1362	1410	1586
ENSMUSG00000073664.11	2245	3159	2214	2319	2199	2410	2433	2475	2094	2280	2120	2542	2469	1869	2031	2456	1754	2181	2047	1778	2090	2024	1973	2033	2246	1733	2327	2104	2272	1990	1925	1944	1925	1751	2049	1871	2194	2051	1871	1762	2144	1961	2097	2184	2110	1647	1663	1987	2118
ENSMUSG00000049439.13	740	779	742	781	618	754	735	670	601	801	625	749	797	789	667	724	675	675	593	668	707	683	710	622	733	600	674	706	665	672	598	576	633	587	631	619	553	595	589	668	680	745	675	684	743	653	635	598	660
ENSMUSG00000026782.15	17661	18448	16379	18320	15051	16091	15605	16843	15728	17368	15675	18094	16778	18153	16214	15868	15972	16509	14663	16840	16100	14568	17526	12960	14693	13383	14603	15159	14851	13656	14901	13004	13924	13019	14394	13889	14990	13862	14885	14298	14643	14936	13572	14703	14104	14140	14766	14183	15511
ENSMUSG00000026014.15	3832	3870	3372	3720	3441	3771	3796	3903	3517	3830	3535	4070	3566	3173	3681	3576	3194	3692	3311	3251	3353	3286	3547	2635	2834	2567	3210	2978	2939	2933	3251	3199	3031	2696	3053	2885	3539	2786	3069	3030	3192	2887	2785	3340	3013	2857	2951	2988	3148
ENSMUSG00000101188.1	115	99	91	137	104	124	108	137	104	118	124	110	108	132	110	115	111	112	110	137	113	128	119	89	90	93	104	107	95	83	97	99	114	108	111	100	116	112	93	113	124	121	105	86	128	115	108	106	86
ENSMUSG00000026009.14	11	5	14	13	21	11	7	10	7	7	13	9	19	12	17	17	10	9	6	12	10	6	12	13	7	11	6	10	7	5	13	8	5	9	8	4	5	4	8	7	6	14	14	10	7	7	14	11	8
ENSMUSG00000052062.14	345	441	314	454	303	410	397	373	267	310	341	362	432	366	313	461	275	377	311	356	344	286	347	384	367	267	326	299	322	382	296	302	315	263	329	239	272	318	269	285	367	367	347	341	334	327	244	264	363
ENSMUSG00000025969.15	6204	7238	5440	7156	5790	5996	5547	5983	5947	6263	5831	6062	6071	5762	5289	5948	5604	6030	5495	6338	6087	5519	6263	4712	5632	4653	5148	5389	5344	4987	4813	4635	4660	4724	5134	4774	5236	4720	4786	4364	5077	4962	4781	5388	4749	5187	4713	4943	5015
ENSMUSG00000100811.1	28	42	33	35	40	43	33	33	42	42	41	42	36	37	26	41	35	27	18	35	26	32	39	34	34	23	24	19	30	37	35	34	25	21	23	38	27	28	28	28	25	25	22	35	23	32	28	26	37
ENSMUSG00000103032.1	39	43	34	30	56	46	37	35	22	39	37	28	37	15	47	43	33	51	26	45	37	23	34	25	24	32	41	37	38	26	35	21	34	22	34	33	26	19	22	23	33	29	31	33	23	27	28	25	31
ENSMUSG00000100426.1	11	8	12	14	11	12	10	17	8	11	10	10	13	9	7	10	8	14	11	8	17	9	14	12	16	11	11	11	14	8	14	5	7	13	14	15	8	7	11	11	13	5	11	13	7	8	19	12	14
ENSMUSG00000040865.15	2159	2252	2021	2165	2150	2331	2217	2134	2045	2345	2011	2448	2196	1854	2101	2184	1904	2097	1980	2190	2132	1811	2053	1472	1639	1628	1966	1877	1996	1781	1874	1599	1654	1493	1686	1797	2024	1640	1724	1716	1737	1824	2003	1927	1685	1625	1663	1753	1938
ENSMUSG00000084799.7	264	216	248	251	213	250	224	219	213	258	222	229	311	246	253	255	221	245	206	283	219	192	232	187	279	197	236	238	231	194	200	152	206	217	204	195	216	216	199	201	210	236	221	231	200	206	185	234	231
ENSMUSG00000101599.1	425	467	333	407	424	431	372	455	349	408	410	445	429	339	390	455	308	472	305	437	381	346	368	301	344	309	414	448	405	321	390	337	327	316	336	330	351	351	389	333	395	358	377	392	402	301	335	371	428
ENSMUSG00000025968.16	9591	10104	8697	9733	7776	8145	8381	8250	8195	8575	7802	8743	9099	8929	7747	8331	8636	8447	7633	8511	8456	8145	8644	7629	8074	7042	7633	7611	7703	7436	7315	7136	7626	6553	7673	7295	7298	7731	7136	7096	8189	7833	7068	7946	8273	7266	7742	7274	7755
ENSMUSG00000025967.16	7252	7975	7025	7578	6413	7051	6248	6424	6374	6940	6323	7008	6696	6825	6167	6741	7010	6501	6184	6943	6359	6033	6956	5716	6332	5469	5665	6120	6015	6012	5561	5496	6121	5283	6052	5527	6128	5793	5571	5448	6030	6107	5775	5934	6341	6092	5985	5544	5971
ENSMUSG00000046856.13	47	43	65	47	57	48	44	41	44	48	69	52	48	46	34	49	54	46	32	42	53	41	25	37	51	32	30	43	23	47	38	48	48	36	46	31	58	43	34	40	45	29	54	35	41	39	37	47	38
ENSMUSG00000027520.15	1856	2233	1847	1802	2168	2752	2243	2102	1925	2170	2200	2123	1538	1335	2207	2614	1457	1985	2260	1379	1662	1789	1706	1796	1835	1304	2214	2007	1553	1656	1744	2103	1422	1479	1765	1288	2344	1445	1516	1671	1706	1204	1565	2043	1780	1326	1484	1711	1845
ENSMUSG00000025964.15	10694	11341	10368	11867	9707	9796	9722	10000	9696	10647	9370	10496	10368	10457	10111	9401	9522	9656	9015	9950	9912	9060	10552	7698	8711	8775	9627	8955	9219	8316	8375	7596	7955	7702	8309	7981	8643	8124	8692	8199	8642	9314	7877	9290	8771	7925	9165	9074	9491
ENSMUSG00000087823.1	13	8	11	11	11	16	19	18	12	21	12	16	17	8	6	14	7	16	9	15	11	19	9	8	13	7	16	6	17	7	19	6	6	10	10	8	8	6	6	6	13	8	21	7	18	9	8	14	23
ENSMUSG00000069085.5	7	17	3	12	5	10	17	20	12	10	6	10	15	5	3	19	7	12	6	5	12	10	8	11	22	6	25	11	21	18	7	11	7	13	10	14	11	17	8	8	16	9	8	10	14	15	1	9	11
ENSMUSG00000025963.5	60	115	53	67	45	70	97	76	56	54	56	44	71	49	47	90	62	50	76	49	57	64	56	74	103	43	85	44	85	86	61	72	62	55	59	63	70	68	48	47	84	74	96	68	86	81	60	62	62
ENSMUSG00000025962.15	1485	1736	1371	1600	1377	1363	1279	1394	1367	1427	1356	1417	1509	1517	1405	1443	1363	1402	1274	1261	1279	1234	1321	1269	1371	1142	1235	1295	1160	1299	1204	1151	1191	1077	1268	1181	1292	1338	1187	1199	1283	1197	1178	1286	1325	1136	1255	1130	1217
ENSMUSG00000025961.1	80	84	100	107	85	74	92	99	81	93	87	69	81	105	69	92	69	71	82	83	81	82	99	66	87	63	84	80	76	64	76	57	64	58	62	73	81	80	87	77	97	88	68	82	79	86	77	67	79
ENSMUSG00000025959.13	1530	1577	1399	1604	1499	1552	1301	1330	1380	1561	1404	1560	1588	1586	1372	1358	1319	1518	1165	1523	1509	1494	1508	1252	1391	1250	1254	1453	1324	1332	1295	1208	1342	1176	1428	1258	1074	1285	1325	1165	1445	1619	1342	1466	1306	1276	1389	1343	1192
ENSMUSG00000025958.14	4436	5030	4336	4718	4055	4274	4161	4169	4067	4512	4242	4880	4601	4519	4293	4789	3957	4072	4102	4129	4109	3974	4275	3862	3701	3234	3641	3655	3331	3693	3536	3513	3633	3018	3566	3599	3558	3766	3597	3507	3566	3694	3429	4094	4102	3089	3473	3736	3871
ENSMUSG00000025956.10	671	813	665	675	561	627	569	611	550	665	544	655	658	643	590	616	629	639	575	641	597	526	646	615	663	489	595	584	489	606	541	515	544	473	553	545	566	560	469	471	608	555	511	582	599	601	575	559	595
ENSMUSG00000070871.10	1033	1067	1059	1007	917	1046	881	895	802	869	892	962	1012	954	886	1033	892	919	869	991	974	811	943	831	885	794	867	827	827	785	850	793	803	715	878	802	825	821	802	787	898	880	840	775	882	774	862	787	898
ENSMUSG00000045005.9	106	163	99	146	80	107	116	83	101	129	82	100	158	114	61	131	84	104	93	99	139	100	120	138	140	85	79	105	154	90	78	86	100	78	87	74	62	114	96	66	142	117	106	116	108	115	88	115	107
ENSMUSG00000051344.13	3450	4504	3454	3790	3228	3358	3212	3371	3187	3336	3161	3638	3522	3591	3328	3383	3042	3315	3094	3427	3329	3054	3434	2948	3022	2744	3043	2973	3010	2809	2905	2725	2751	2559	2826	2755	2624	2806	2784	2817	3024	3046	2786	3251	2861	2698	2841	3156	3238
ENSMUSG00000084416.3	69	57	48	53	49	48	37	54	45	56	37	82	62	62	48	55	60	56	60	51	50	40	45	58	44	36	39	50	38	36	38	50	49	35	62	33	51	44	45	50	44	48	53	45	48	46	49	53	72
ENSMUSG00000044816.10	253	192	191	224	175	189	178	213	270	232	227	217	218	174	170	181	222	206	172	209	184	231	241	191	170	177	156	201	173	189	178	220	210	148	182	179	218	181	156	160	229	157	137	243	217	204	200	149	202
ENSMUSG00000025950.16	2922	3036	2555	3150	2327	2937	2786	2896	2622	2788	2605	2856	2933	2539	2477	2966	3003	2767	2656	2487	2541	2428	2667	2835	2988	2135	2158	2568	2530	2735	2403	2636	2614	2301	2666	2215	2795	2214	2186	2442	3115	2488	2487	2558	2835	2625	2481	2154	2410
ENSMUSG00000025949.16	4750	5661	4383	5141	4230	4332	4581	4957	4300	4695	4231	4644	4937	4664	4249	4697	3923	4693	4174	4301	4584	4327	4626	3889	4065	3471	4065	3805	4044	4123	3745	3772	3700	3437	4061	3612	3731	4041	3641	3534	4210	4003	3738	4304	4097	3483	3491	3877	3970
ENSMUSG00000025946.13	49	10	19	19	24	32	19	17	23	40	37	24	40	13	26	25	19	27	33	52	14	66	36	25	15	16	21	14	24	18	41	61	18	25	25	20	24	22	12	35	52	14	9	36	22	22	19	36	37
ENSMUSG00000015222.17	96881	104709	89629	92733	88521	87612	82591	95274	88440	93970	88378	96268	87454	93193	88592	89416	82232	92762	80396	82920	82315	83099	95762	71527	77621	68233	79558	78754	72528	74691	72312	72342	73581	72662	74872	73829	82938	78180	76560	71299	75313	75130	68728	82971	73873	68068	74212	72473	77724
ENSMUSG00000073656.4	18	7	16	11	19	23	7	18	14	23	15	21	17	14	10	24	21	23	14	28	11	18	15	10	8	9	25	27	13	13	12	20	18	10	25	16	18	16	20	15	17	19	18	9	17	18	20	24	16
ENSMUSG00000065694.1	23	12	16	16	19	29	25	16	21	15	34	29	16	17	16	19	9	16	14	17	19	13	17	16	21	15	25	13	12	15	10	14	12	19	15	8	29	12	11	15	15	9	7	24	11	17	16	16	22
ENSMUSG00000055567.18	29204	33438	27637	29068	26324	27500	26513	28896	27687	28778	27071	29776	29532	28796	26870	27377	22355	28978	24125	26961	25916	25444	27792	21087	22843	20884	24889	24976	23620	22456	22805	21084	22325	21514	23671	22171	23610	22307	24125	21391	23165	23795	22005	25128	22370	20189	21945	23839	25218
ENSMUSG00000103375.1	212	161	171	158	159	173	181	172	149	209	170	203	195	135	177	166	133	217	149	173	184	144	133	113	136	97	171	150	178	110	138	106	103	122	137	132	169	145	134	126	121	124	154	136	138	105	106	138	148
ENSMUSG00000026005.15	1914	2335	1784	1952	1756	1883	1726	1875	1728	1865	1762	1993	1936	1947	1726	1950	2014	1766	1847	1825	1847	1607	1839	1760	1840	1478	1656	1712	1570	1790	1499	1489	1569	1533	1728	1690	1786	1772	1540	1666	1748	1597	1586	1666	1678	1609	1650	1532	1685
ENSMUSG00000026004.15	1285	1468	1181	1228	968	1177	1126	1127	1004	1104	1104	1385	1191	1092	1149	1343	1015	1103	1123	1121	1168	939	1087	928	1006	938	1085	900	1035	902	942	857	832	829	940	890	979	1022	1008	870	962	988	903	1006	1003	802	861	1041	1144
ENSMUSG00000102559.1	148	148	141	175	128	148	123	149	126	169	138	139	162	140	138	131	78	169	133	131	174	119	128	110	107	118	180	114	148	102	133	92	108	94	123	132	107	117	135	75	96	104	113	121	117	119	93	100	101
ENSMUSG00000102374.1	130	141	119	137	125	96	116	162	114	156	117	124	152	112	110	107	90	138	119	109	157	131	100	79	117	132	103	105	126	101	140	123	104	98	93	102	94	108	108	81	102	121	104	129	96	90	87	122	138
ENSMUSG00000102776.1	88	59	79	70	74	104	110	88	87	104	63	78	120	64	75	69	51	91	63	107	61	80	77	37	77	70	89	75	90	59	77	77	55	65	62	63	64	62	63	60	70	72	68	64	80	70	68	67	67
ENSMUSG00000082057.1	39	17	18	21	27	29	18	11	18	25	13	20	23	19	21	22	15	27	10	25	22	20	20	8	14	19	29	22	19	16	14	18	14	17	15	14	15	16	19	9	25	24	16	28	11	18	16	10	28
ENSMUSG00000103706.1	42	20	25	39	23	34	32	19	32	49	25	39	30	40	28	19	26	29	16	34	27	28	22	20	14	29	27	20	45	23	43	19	30	39	21	21	22	22	19	24	43	39	25	33	29	28	32	42	32
ENSMUSG00000103756.1	34	21	19	30	21	28	22	23	32	34	24	21	24	24	21	22	25	30	18	21	20	16	15	16	16	25	31	36	21	26	20	27	23	13	27	30	22	18	22	24	23	19	24	22	18	19	34	21	32
ENSMUSG00000103382.1	87	64	86	90	75	84	80	71	84	99	76	102	94	76	61	71	44	71	46	73	65	71	71	57	67	73	106	65	88	49	66	55	62	67	59	59	62	62	68	48	80	101	85	66	64	77	72	73	99
ENSMUSG00000026003.5	2499	3460	2532	2884	1953	2448	2502	2451	2103	2216	1982	2301	2959	2271	2071	2724	2426	2189	2162	2249	2393	2068	2233	2450	2552	1811	1949	2049	2259	2249	1787	2060	2193	1722	2380	1904	1954	2065	1808	1801	2434	2143	2300	2351	2301	2188	1910	1911	2161
ENSMUSG00000061816.15	40	47	41	38	40	44	35	33	42	51	34	32	39	40	42	40	33	37	26	58	38	30	51	26	25	42	52	43	39	20	26	19	30	30	28	34	49	49	27	33	37	39	29	37	29	39	32	47	34
ENSMUSG00000026000.16	13546	14135	12567	13794	11282	11783	10868	11974	11673	12381	11241	12275	12214	13164	11428	11312	11777	11299	10835	12347	11239	10826	12393	10277	10861	10451	10523	11399	10867	10570	10337	9506	10556	9512	10503	10312	10880	10368	10212	9856	10742	10910	9835	10960	11053	10279	10924	10929	11456
ENSMUSG00000025991.8	21	17	33	20	25	19	13	24	26	34	18	18	21	25	21	25	17	18	18	24	16	38	18	17	21	16	16	24	25	27	33	13	23	22	21	22	22	13	20	20	29	23	133	18	27	23	15	29	24
ENSMUSG00000062209.15	5340	5684	5269	5374	4471	5217	5194	5610	5646	5884	5072	5505	5134	4660	4972	5391	4079	5110	4765	4582	4466	5183	5567	4326	4497	4115	5105	4933	5136	4428	4769	4725	4476	4311	4749	4090	4863	4378	3942	3955	5087	4466	4140	5535	4880	4080	4272	4800	5222
ENSMUSG00000025997.13	372	531	362	347	307	368	371	349	364	340	361	382	344	327	321	390	311	348	344	326	344	381	302	328	335	291	349	378	340	312	289	295	348	262	297	350	315	331	285	289	325	318	288	378	314	286	251	318	354
ENSMUSG00000053153.14	68	433	87	242	80	160	331	262	77	74	57	73	376	61	30	342	107	220	209	91	160	85	65	293	301	96	148	81	279	311	90	246	191	101	233	123	65	158	62	84	332	215	256	222	236	200	76	116	131
ENSMUSG00000045648.15	783	737	880	569	252	610	600	370	565	685	632	402	625	669	757	566	431	490	598	565	770	1175	745	887	360	510	468	488	409	596	763	686	611	226	332	435	406	438	326	246	764	547	365	656	909	222	739	968	751
ENSMUSG00000026196.7	25	33	38	36	23	37	36	37	23	37	42	35	46	39	27	43	32	33	30	25	40	36	38	33	38	31	32	24	24	33	27	31	28	19	37	23	24	31	20	25	24	41	30	30	26	28	32	33	22
ENSMUSG00000050296.14	25	28	38	32	10	18	23	22	24	22	20	26	24	21	20	29	14	15	21	26	19	30	21	28	15	22	22	24	10	28	20	20	18	15	20	25	17	29	18	14	20	23	21	28	33	11	20	31	32
ENSMUSG00000026192.13	2255	2438	2132	2332	1886	2146	2109	2072	1925	2290	2051	2325	2282	2143	2026	2145	1996	1982	1889	1990	2107	2038	2067	2004	2080	1801	1871	1955	1914	1930	1906	1851	1854	1560	1953	1800	1917	1894	1709	1597	1998	1932	1717	2090	1998	1797	1896	2031	2179
ENSMUSG00000026193.15	3756	7382	3856	4160	2724	3873	3455	3493	3752	4014	3372	3801	4359	3911	3659	4102	3445	3266	3678	4294	3547	4655	4389	3735	3150	2585	3460	3641	3381	3368	3312	2953	3476	2406	2890	3364	3482	3826	3020	2683	4094	3146	2840	4041	3278	2545	2702	3997	4118
ENSMUSG00000039395.8	371	408	324	314	235	302	287	268	289	309	247	325	340	261	306	290	306	262	280	320	307	300	306	329	278	267	299	272	226	243	274	264	243	229	255	235	304	268	185	236	284	275	247	295	298	237	275	309	265
ENSMUSG00000097131.1	374	447	352	367	347	362	350	376	321	355	346	379	373	346	329	353	332	351	273	337	369	316	344	390	396	302	354	325	352	358	335	278	312	288	316	330	373	310	317	280	318	329	341	334	311	345	313	313	337
ENSMUSG00000026189.13	366	357	324	389	271	287	334	327	283	321	284	302	340	308	259	332	248	309	284	290	290	248	312	288	320	289	304	311	325	256	315	216	268	256	288	262	256	268	279	272	281	313	255	272	314	284	266	273	330
ENSMUSG00000026188.11	1225	1146	1094	1122	973	1004	910	1054	1022	1143	956	1059	1082	1024	1023	938	1019	974	1006	994	1030	1016	1060	911	872	868	916	930	859	931	939	898	937	878	859	988	965	943	832	877	979	965	810	1000	998	859	958	877	1000
ENSMUSG00000026187.8	1284	1495	1258	1446	1028	1257	1225	1175	1119	1192	1087	1252	1422	1256	1127	1319	1240	1193	1194	1160	1239	1147	1223	1149	1159	891	1082	1011	1025	1200	1072	1173	1231	939	1075	1100	1055	1189	879	984	1213	1119	1144	1207	1236	1046	1085	1011	1156
ENSMUSG00000039372.5	1825	1817	1687	1859	1612	1701	1701	1805	1625	1840	1704	1883	1734	1837	1762	1872	1722	1627	1673	1683	1658	1496	1784	1417	1630	1346	1451	1456	1408	1483	1397	1420	1468	1390	1597	1494	1544	1630	1442	1633	1585	1535	1407	1493	1576	1467	1556	1331	1496
ENSMUSG00000039354.16	3791	4243	3499	3809	3184	3510	3409	3452	3314	3555	3228	3663	3861	3646	3376	3539	3201	3479	3183	3615	3371	3239	3578	3014	3202	2756	3180	3083	3030	3143	2898	2886	3067	2747	3065	3054	2951	3017	3038	2758	3089	3133	2897	3135	3077	3014	3051	2894	3285
ENSMUSG00000046330.10	5971	6548	6238	6442	5339	6072	5337	5316	5347	5803	5501	6365	5709	5990	5286	5639	6046	5448	5138	6040	5484	5078	5980	5204	5835	4794	4918	5270	5212	5308	4771	4814	5344	4616	5248	4824	5121	5071	4796	5055	5517	5339	5485	5345	5685	5279	5223	5136	5422
ENSMUSG00000039323.18	1543	6572	2188	6510	1008	2532	5929	5261	1213	1437	1104	1439	8101	1195	1317	8103	1485	4128	4627	1692	3147	1431	1248	5775	5016	920	1113	1007	4265	6586	1025	5211	3719	1164	5047	1404	1738	2399	896	1399	7207	2714	4569	4144	5154	3724	923	957	1943
ENSMUSG00000026185.8	12806	14253	13909	14867	10430	13015	11169	11580	11089	11496	12497	13324	14019	13822	11294	12189	10939	10673	10338	12874	12579	11675	13749	11604	12145	10246	9887	12653	11365	9864	9905	9302	11538	9100	10441	9291	9102	9496	10101	10131	11292	10658	11524	11963	11582	11170	9535	11840	13732
ENSMUSG00000100301.6	25	32	24	30	30	20	29	34	19	29	21	24	19	24	26	17	20	30	18	37	17	34	19	18	22	13	27	35	27	22	19	17	21	31	26	10	23	17	13	24	21	15	14	10	13	23	16	24	17
ENSMUSG00000055322.15	2360	5484	3004	4111	2100	2954	3329	3175	2473	2382	2031	2359	4354	2701	2472	4365	2466	2620	2969	2573	3347	2710	2758	3735	3780	2256	2289	2229	3124	3454	2026	2792	2693	1669	3191	2145	1756	2576	1994	2108	3300	2841	3136	3365	3069	2656	2057	2522	2759
ENSMUSG00000006304.14	18879	21847	17438	20353	17156	16888	14954	16245	17036	18132	16094	18844	19071	20508	17096	16761	18717	16487	16017	20165	17648	14449	19494	14148	16160	15199	14007	14345	15833	14940	14551	12632	13870	13339	14825	15105	14648	15980	15317	15176	15073	16069	14591	15480	15363	14716	15692	15238	15605
ENSMUSG00000006299.13	5987	6397	5545	6418	5189	5792	5202	5486	5271	5788	5182	5934	5974	5561	5056	5694	5798	5304	5107	5464	5358	5015	5696	5123	5287	4610	4964	5267	5146	4925	4573	4720	4997	4432	5012	4845	5305	5003	4712	4823	5380	5118	4692	5219	5088	4971	4931	4618	5395
ENSMUSG00000026179.14	12140	14038	12724	13806	10448	11081	10160	11099	11403	11784	10486	11043	10931	11954	11366	10776	11941	10163	9957	11167	11481	10531	12343	10722	10548	10212	10633	11016	10109	10053	9930	8527	9938	8498	9686	9764	9805	9832	9825	9557	10565	10510	9240	10924	10876	9634	10756	11395	11499
ENSMUSG00000103013.1	7	11	7	7	6	8	7	6	10	14	9	24	9	10	10	16	11	5	6	10	13	9	9	10	7	9	4	9	10	7	6	9	10	1	12	6	10	14	15	10	10	10	7	11	5	12	10	11	7
ENSMUSG00000006301.17	1768	2526	1768	2039	1799	2091	1950	1840	1740	1785	1630	1953	2339	1822	1585	1893	2027	1716	1653	1875	2094	1772	1673	1984	2250	1706	1937	1903	1765	1884	1694	1494	1679	1655	1762	1700	1287	1527	1604	1772	1903	2221	1999	1762	2096	1899	1623	1790	1914
ENSMUSG00000073650.8	128	298	118	224	112	221	278	241	101	136	116	98	325	103	92	264	129	175	173	155	214	119	115	254	255	126	215	105	233	276	135	183	154	152	182	159	122	168	112	144	316	195	258	223	200	207	109	143	162
ENSMUSG00000026177.11	139	183	120	101	142	133	113	132	118	131	112	110	144	126	96	148	116	105	99	151	130	97	130	117	115	104	139	89	124	121	107	111	116	105	96	123	88	114	100	113	108	123	108	130	127	105	98	112	108
ENSMUSG00000026176.13	1611	2236	1708	2055	1438	1809	1671	1657	1467	1560	1409	1591	1983	1733	1530	1929	1732	1493	1596	1732	1743	1573	1661	1723	1876	1372	1459	1599	1712	1754	1357	1490	1631	1326	1585	1435	1375	1551	1303	1448	1850	1570	1693	1607	1766	1620	1356	1359	1627
ENSMUSG00000026175.12	30	60	34	23	26	22	31	17	20	31	16	30	30	24	19	18	22	11	24	18	26	22	24	17	30	25	25	12	18	24	24	17	16	28	21	31	14	28	21	16	16	32	33	26	20	24	18	15	29
ENSMUSG00000033364.13	2034	2185	1927	1953	1813	1898	2033	2011	1735	1964	2099	2355	1923	1921	2035	2226	1691	1889	1892	1817	1787	1745	1887	1569	1704	1445	1714	1634	1464	1547	1653	1686	1559	1387	1622	1524	1762	1694	1557	1670	1662	1655	1518	1775	1791	1538	1537	1714	1804
ENSMUSG00000026174.9	2019	2151	1963	2123	1738	1965	1762	1918	1613	1858	1867	2135	1933	1823	1822	2028	1850	1789	1770	1832	1739	1664	1978	1546	1597	1408	1575	1677	1504	1525	1688	1601	1613	1535	1776	1591	1688	1652	1651	1553	1660	1640	1542	1593	1646	1488	1631	1530	1754
ENSMUSG00000026173.15	905	1420	944	886	961	967	805	1010	821	795	917	911	944	829	944	1099	884	873	844	883	861	771	779	1033	1006	770	919	812	706	899	668	747	764	669	740	1029	812	1025	757	826	852	766	879	877	876	739	734	833	883
ENSMUSG00000026135.17	2362	2544	2216	2384	2121	2388	2142	2302	2066	2112	2470	2556	2358	2178	2186	2423	1794	2344	1991	2210	2207	1901	2305	1776	1801	1647	1968	1951	1781	1807	2015	1775	1743	1758	2048	1974	1711	1825	2104	1855	1854	2012	1911	1914	1792	1727	1938	1958	2146
ENSMUSG00000026172.12	1264	1442	1276	1315	1173	1166	1110	1212	1166	1166	1057	1139	1160	1143	1110	1147	1187	1157	1076	1161	1060	1083	1085	1108	1195	1020	1046	1181	1020	1080	892	958	1031	914	1051	1013	1071	1092	940	1005	1055	1022	972	1010	1001	935	1014	1020	1180
ENSMUSG00000026171.12	2255	2330	2104	2303	2021	2280	1922	2183	2014	2168	2036	2138	2189	1833	1973	2135	1979	2190	1848	2007	2070	1786	2054	1815	1918	1658	1945	1810	1816	1829	1754	1803	1873	1745	1846	1821	2014	1742	1861	1629	2067	1746	1894	2018	1912	1745	1782	1650	1922
ENSMUSG00000033276.18	262	516	309	364	252	344	383	368	228	259	218	260	408	216	228	461	249	337	348	270	358	240	200	362	360	189	263	225	325	335	184	290	259	168	258	279	205	259	203	215	341	255	308	347	299	204	189	233	266
ENSMUSG00000033257.14	2003	2212	1856	2070	1764	1835	1960	2110	1817	2005	1628	1941	2242	1749	1974	2176	1450	2011	1810	1889	2018	1650	1738	1506	1689	1339	1908	1445	1626	1469	1477	1475	1428	1309	1462	1506	1501	1499	1564	1415	1735	1646	1594	1773	1673	1401	1424	1546	1702
ENSMUSG00000026170.6	308	351	257	267	239	289	228	181	228	241	176	235	366	227	227	268	288	229	220	334	349	257	210	283	289	226	271	183	261	248	219	188	218	212	205	221	146	213	186	218	248	255	271	229	291	301	198	208	247
ENSMUSG00000033227.7	20	72	19	32	12	57	11	15	41	42	27	47	53	18	41	57	16	30	75	97	30	52	39	59	61	14	26	10	58	41	19	54	101	25	23	35	103	23	12	31	98	39	33	67	28	74	10	51	64
ENSMUSG00000026167.14	198	317	317	202	145	162	158	148	158	183	156	147	182	190	263	155	217	150	177	188	267	230	211	194	174	164	178	207	176	173	199	160	142	116	163	146	131	178	147	138	161	186	164	186	195	166	281	243	170
ENSMUSG00000090071.4	17721	17873	19486	19918	15757	16809	14813	15782	16513	16715	16213	18312	17319	19205	18001	16158	18888	15240	14658	18097	17657	15854	18307	13766	15305	14175	14691	15226	14609	14686	14886	13483	14674	13322	15287	14648	15446	14958	15228	15373	15606	16594	14196	14924	16317	15300	16796	14453	16522
ENSMUSG00000047021.14	326	1015	355	746	303	671	973	917	321	326	334	267	1282	263	242	915	341	693	599	412	741	393	255	864	866	280	832	299	748	761	333	678	417	367	570	433	344	542	285	300	1015	612	866	823	625	568	183	351	578
ENSMUSG00000006538.12	14	8	19	21	12	17	9	16	13	17	7	9	9	9	8	11	7	12	10	15	14	14	9	6	4	10	6	14	9	7	5	9	9	11	9	10	13	7	8	7	7	15	12	4	15	9	9	10	11
ENSMUSG00000026162.7	93	96	95	109	58	84	81	79	88	99	83	78	81	83	75	108	70	74	73	104	77	95	108	93	86	63	51	84	71	78	73	60	88	83	65	81	82	69	53	63	84	79	70	64	69	77	101	61	84
ENSMUSG00000026205.8	21	9	12	17	8	15	10	10	14	28	34	10	15	13	13	7	13	17	11	14	8	5	19	12	13	7	7	8	6	15	15	32	19	8	27	14	23	13	9	6	20	13	10	22	27	14	10	7	15
ENSMUSG00000033159.14	1782	2137	1712	1958	1541	1806	1763	1755	1639	1704	1638	1715	2115	1660	1663	1825	1717	1689	1592	1798	1779	1534	1664	1577	1790	1387	1660	1399	1554	1513	1434	1427	1623	1406	1475	1484	1406	1535	1391	1366	1675	1611	1606	1691	1715	1516	1423	1472	1616
ENSMUSG00000049339.16	12786	13303	12610	13829	10982	12039	11110	11830	11594	11932	11753	12580	12470	12654	11563	11851	12558	11398	10820	12390	11399	10517	12190	10261	11257	9937	10249	10680	10257	10574	10047	9642	10498	9584	10836	10252	10555	10253	10339	10315	11188	11139	10168	10911	10712	10639	10868	10191	10947
ENSMUSG00000026197.12	1065	1092	1046	1063	925	1013	926	928	933	952	888	1107	1126	1127	986	925	1114	961	941	1067	1000	770	1029	922	929	870	961	958	926	926	884	785	933	886	929	915	1005	917	980	883	1005	995	955	903	945	996	900	780	907
ENSMUSG00000026198.15	53	31	43	42	28	35	39	23	33	46	38	29	47	16	27	29	30	23	23	27	43	32	30	21	40	30	61	28	29	30	20	29	30	30	28	34	26	31	33	34	23	33	20	45	25	34	29	29	38
ENSMUSG00000033124.15	4281	5145	4057	4467	3871	4201	3657	3972	4106	4070	3777	4151	4251	4101	3974	4012	3788	3958	3564	4137	3910	3468	3988	3373	3730	3229	3556	3527	3260	3415	3260	3187	3401	3192	3622	3467	3386	3318	3638	3383	3504	3643	3251	3795	3605	3215	3406	3537	3759
ENSMUSG00000026199.17	1625	1790	1584	1691	1495	1544	1441	1604	1360	1517	1491	1531	1727	1397	1446	1541	1279	1596	1294	1557	1498	1272	1375	1276	1420	1203	1486	1354	1187	1300	1194	1240	1233	1176	1099	1354	1305	1245	1284	1117	1378	1238	1306	1535	1216	1146	1134	1302	1489
ENSMUSG00000026200.13	537	752	574	759	514	551	700	642	402	516	452	476	798	437	416	643	388	655	481	525	627	440	452	560	645	424	585	479	603	556	445	577	500	458	536	483	434	493	446	406	693	491	580	572	576	506	403	417	520
ENSMUSG00000026201.12	2648	3004	2466	2793	2289	2616	2299	2400	2449	2418	2322	2450	2700	2487	2219	2601	2553	2426	2181	2622	2578	2101	2433	2362	2544	1975	2179	2206	2127	2385	2022	2031	2222	1975	2231	2204	2312	2164	1991	2030	2324	2118	2239	2266	2264	2137	2038	2027	2296
ENSMUSG00000026202.13	24529	23799	22528	24298	21012	21488	19692	21205	20772	22264	20311	23978	22877	24163	21936	20875	22754	20739	19832	22365	21649	20215	22312	17736	18017	17485	17454	18330	17072	18767	18523	17128	18405	17360	19625	19047	19097	19388	19008	18547	19512	20189	18322	18849	20047	18259	20029	17144	18173
ENSMUSG00000026203.16	4610	5028	4309	4738	4592	5134	4195	4348	3993	4299	4195	5048	4607	4256	4255	4695	4460	3883	4076	4197	4570	4156	4212	4582	5041	3634	4021	4286	3961	4366	3660	3639	4015	3539	3990	3805	3674	3956	3659	4033	4182	4361	4165	4164	4712	4202	3738	3863	4537
ENSMUSG00000026204.15	25596	25676	24385	30174	25882	27633	24312	26983	26922	28671	25268	27058	26382	26153	25531	25420	26615	26888	23629	25732	23314	22064	26702	21559	23765	21519	24891	23603	22799	23462	23302	22814	22082	22488	22890	23347	26353	22161	23840	23367	24094	23431	21435	25878	23069	22252	23965	21876	23542
ENSMUSG00000101840.1	15	8	11	12	15	23	18	27	12	14	20	14	14	3	14	23	14	21	16	6	12	5	9	18	7	9	24	8	6	6	5	21	14	13	12	9	21	11	31	13	12	8	12	28	18	7	1	10	27
ENSMUSG00000033061.15	1137	1021	1000	1077	903	1217	976	948	1142	1205	1142	978	766	784	965	960	1095	1033	1059	801	815	1021	951	982	1014	745	990	1021	874	1000	920	1150	1054	880	899	759	1291	779	573	872	1019	638	719	1066	963	966	919	883	936
ENSMUSG00000100556.1	4	4	16	7	7	6	13	16	8	13	15	6	15	3	11	14	14	7	6	2	8	7	18	7	7	9	8	11	15	7	5	14	5	10	9	7	16	5	6	6	8	7	3	6	6	13	12	9	8
ENSMUSG00000026209.15	1729	1793	1567	1755	1472	1645	1480	1514	1528	1706	1417	1630	1635	1557	1554	1563	1620	1497	1336	1480	1563	1526	1533	1500	1483	1268	1269	1390	1527	1532	1331	1338	1479	1306	1436	1315	1432	1348	1292	1319	1497	1425	1346	1479	1515	1471	1342	1360	1422
ENSMUSG00000026208.9	117	154	117	158	90	103	84	86	105	86	85	105	108	127	69	120	107	74	94	108	91	96	124	87	120	88	82	79	140	100	96	97	136	107	95	110	106	96	87	108	93	116	103	117	92	142	73	76	103
ENSMUSG00000026207.16	12010	12396	11607	13043	11014	12005	10891	11986	10814	11458	11434	12613	12502	11790	11730	11360	10772	11421	9783	11750	11095	9922	11808	8411	9517	8918	10291	10214	9444	9430	9804	9690	9524	9409	9799	9549	9731	9300	10867	9666	10237	10376	9951	10501	10157	9193	9861	9474	10753
ENSMUSG00000033021.16	2203	2258	1931	2369	2004	2219	1999	2102	1887	2124	1899	2059	2294	2001	1863	2096	1948	2098	1677	2123	2054	1736	1957	1775	2039	1830	2107	1931	1903	1852	1651	1784	1829	1779	1795	1902	1991	1695	1888	1629	2012	1892	1848	2141	1830	1720	1619	1681	2134
ENSMUSG00000033007.15	436	454	430	502	319	430	395	455	418	443	431	383	353	354	389	418	340	374	323	429	271	444	547	355	360	311	352	411	458	352	377	380	467	297	332	380	416	378	261	294	463	312	260	378	357	439	354	402	340
ENSMUSG00000032997.16	7624	8699	7370	8306	6587	7426	6787	7057	6998	7316	6635	7509	7427	7615	7383	7125	7815	6685	6579	7159	7155	5993	7587	5868	6702	5510	5790	6344	6316	6076	6091	5490	6077	5793	6424	6002	6680	6084	6136	6428	6418	6419	5966	6093	6320	6305	6351	5962	6290
ENSMUSG00000026211.17	1626	1757	1450	1736	1232	1747	1561	1528	1498	1571	1537	1555	1872	1370	1437	1674	1300	1631	1390	1549	1540	1366	1419	1414	1663	1098	1420	1348	1395	1488	1339	1493	1504	1330	1512	1363	1522	1376	1410	1221	1526	1229	1514	1725	1535	1385	1282	1187	1520
ENSMUSG00000051703.14	3711	3897	3876	3890	3402	3781	3102	3332	3366	3584	3603	3823	3720	3733	3608	3469	3793	3351	3246	3780	3345	3011	3579	2727	3052	2836	3053	3237	2946	2952	3222	2965	2940	2787	3180	3014	3255	3113	3309	3393	3115	3374	3063	3168	3215	2989	3275	3004	3221
ENSMUSG00000032968.4	1040	1028	950	1049	804	1047	995	1017	950	1117	1011	1032	1072	903	937	1111	935	997	867	1035	1031	841	946	871	980	719	911	896	801	957	861	1029	917	814	849	896	1006	790	846	724	1005	733	901	1066	943	990	781	758	958
ENSMUSG00000026213.15	1985	2385	1977	2022	1785	1946	1838	1918	1823	1920	1680	1735	2201	1783	1676	1852	1752	1891	1735	1868	1869	1756	1864	1754	1730	1485	1836	1640	1648	1740	1533	1628	1682	1521	1602	1764	1684	1675	1609	1532	1718	1717	1687	1845	1750	1405	1577	1604	1796
ENSMUSG00000006576.16	8853	8737	9051	9295	7286	8558	7753	8556	7789	8406	7724	8483	8864	7714	7867	7946	7887	8241	7375	7536	7938	7781	8524	7012	7624	6586	7656	7485	7224	7076	7194	7572	7429	6611	6899	6726	7617	6607	6955	6440	7931	6746	6657	8249	7568	6795	6962	7106	8041
ENSMUSG00000100827.1	17	6	13	12	11	4	17	6	8	12	11	26	16	22	18	10	18	12	10	18	15	8	10	15	11	11	12	12	20	14	14	9	15	24	18	22	13	20	14	23	13	21	8	11	15	16	13	8	16
ENSMUSG00000100553.6	14	10	16	10	11	9	16	13	9	23	14	10	11	11	10	9	16	6	11	11	10	5	11	5	10	11	8	9	7	13	10	8	8	3	6	11	3	3	16	12	12	18	14	7	6	7	15	16	15
ENSMUSG00000100534.1	27	9	18	9	22	16	18	9	16	20	16	18	19	17	18	28	10	15	17	15	19	13	16	20	26	14	22	7	23	23	20	20	11	20	26	12	10	9	22	25	22	26	11	4	16	22	27	21	27
ENSMUSG00000026235.14	35389	39611	31307	37203	32946	29422	30591	31233	30405	32480	28748	35248	36952	38596	32367	30094	30507	32012	28521	35312	34320	28030	35133	24485	28521	26293	28612	27897	27859	25487	26235	21212	25753	25528	29149	28008	24433	28832	29969	28260	26900	32187	26524	26550	25809	26397	28515	27800	28304
ENSMUSG00000101849.1	38	55	52	71	59	47	51	40	42	53	43	46	67	69	34	47	43	46	41	46	41	54	45	45	43	36	45	42	60	47	39	42	38	47	58	38	33	46	54	64	43	76	44	43	38	41	43	53	47
ENSMUSG00000032908.9	499	640	689	533	366	522	454	481	514	465	387	373	673	576	513	440	531	419	440	426	538	586	493	552	410	437	440	416	407	508	377	412	463	312	448	366	360	479	314	368	473	501	448	492	536	376	466	466	505
ENSMUSG00000026245.16	4466	4846	4026	4611	3806	4135	3765	4078	3793	4187	3757	4260	4248	4248	3835	3923	4309	3971	3891	3923	3842	3712	4050	3698	3879	3321	3486	3684	3576	3533	3413	3266	3543	3080	3667	3495	3706	3639	3271	3351	3676	3578	3378	3757	3699	3397	3472	3428	3618
ENSMUSG00000104018.1	104	95	125	107	113	108	114	128	86	118	126	116	118	87	87	116	65	112	72	102	93	92	90	80	105	88	85	116	102	66	108	80	93	103	95	90	97	84	93	77	144	108	107	111	105	77	92	98	109
ENSMUSG00000090486.2	88	66	53	78	69	50	63	75	60	78	45	70	81	45	57	70	86	47	71	74	56	62	80	61	55	42	48	53	75	64	52	68	55	62	63	46	64	59	53	57	81	57	34	50	68	67	64	33	41
ENSMUSG00000032883.15	14103	16372	13596	13352	11525	12675	11284	12374	12101	13076	11732	13527	13321	14041	13052	13021	12404	11403	12352	12346	13426	11543	12601	12034	14245	10843	11590	11636	10444	11983	10691	9693	10230	9565	10418	11375	10841	11494	10635	11463	10807	11896	10706	12023	11679	10138	11412	12184	12162
ENSMUSG00000079470.8	833	1172	923	805	1071	1101	811	1042	765	835	1050	1227	875	890	1226	1288	830	846	1101	800	815	757	773	749	895	715	1038	1090	624	790	805	779	688	700	901	1027	981	922	990	1096	794	920	911	760	830	771	858	940	1037
ENSMUSG00000047330.8	100	102	109	89	114	90	63	67	60	72	92	103	73	103	81	86	95	84	62	74	97	74	113	60	83	72	66	134	80	49	72	84	89	73	99	44	66	59	88	62	117	104	87	76	45	66	78	82	80
ENSMUSG00000050711.7	13583	13129	12135	14574	12963	13547	11648	12351	12917	14200	11906	13724	11974	14757	13717	13799	12766	12492	13502	12925	12141	10797	13129	11020	12884	11055	11340	12516	12173	13004	11602	10061	11866	10881	12903	11886	13403	12751	11200	13778	11893	12453	11275	11445	12169	12030	13299	11285	11399
ENSMUSG00000054702.14	150	178	165	161	99	136	137	152	134	150	139	177	149	174	121	146	142	173	152	153	153	127	150	131	141	102	112	123	105	141	125	154	136	128	126	103	134	130	114	110	146	120	114	151	141	92	147	131	156
ENSMUSG00000073643.11	1283	1224	1119	1357	1140	1218	1111	1193	1133	1207	1209	1287	1288	1164	1188	1206	1076	1290	1025	1264	1181	1020	1142	991	1114	952	1137	1060	1049	1038	1078	1016	988	974	1044	1021	1085	931	966	988	1131	1019	1052	1128	1152	1037	1004	1042	1212
ENSMUSG00000026248.9	1383	1490	1359	1473	1221	1285	1146	1252	1221	1321	1203	1374	1250	1389	1129	1280	1335	1260	1111	1248	1211	1123	1305	1119	1246	1050	1074	1169	1098	1134	1065	1015	1076	945	1108	1030	1196	1090	1001	1044	1145	1094	1020	1119	1110	1030	1121	1100	1192
ENSMUSG00000026249.10	11393	11784	11312	11484	9839	10457	9455	10233	9789	10280	9588	11062	10223	10570	9652	10375	11214	9705	9138	10211	9105	9145	10923	9451	10276	8884	10198	9815	9516	9002	8526	8739	9156	8288	8939	9569	10011	9577	8403	8928	9395	8965	8669	9260	9399	9304	9048	9353	9526
ENSMUSG00000004364.14	11642	12692	10682	12311	9939	10400	10220	10854	10648	11294	10080	11740	11602	11696	10116	10513	11087	10693	9738	10650	10929	9850	11373	9624	10357	9257	9741	9882	9980	9951	9396	9073	9712	8564	10096	9249	9782	9549	9273	8916	10107	10032	9222	10161	10088	9262	9640	9468	10031
ENSMUSG00000103076.1	46	39	49	52	35	41	33	34	47	48	24	39	43	30	35	49	29	33	37	44	32	29	37	33	37	29	42	44	36	43	41	25	42	40	47	47	39	32	51	35	50	46	37	31	35	31	32	40	39
ENSMUSG00000038608.15	10431	11679	8691	9666	7510	9077	8587	8524	9122	9367	7811	9325	10743	11100	8947	8748	7933	9121	8226	10830	9738	7736	8616	7170	9357	8162	9464	7855	8117	7826	7186	5426	6818	7177	7365	8878	6045	8911	7896	6937	7094	9039	7629	7719	7792	6900	7386	8084	8373
ENSMUSG00000054976.14	2240	2586	2225	2108	1842	2060	2037	2072	1932	2266	1976	2235	2168	1951	1891	1975	1865	2132	1855	1948	2049	1969	2174	1556	1842	1561	2090	1809	1845	1703	1728	1948	1836	1574	1796	1569	1916	1672	1740	1652	1788	1866	1559	1984	1821	1484	1699	1816	2185
ENSMUSG00000055980.2	830	1131	779	959	706	849	756	835	721	869	851	924	905	783	750	901	666	856	758	707	829	755	809	624	718	589	617	692	665	698	685	698	665	641	795	672	624	685	734	648	730	759	702	733	680	628	778	702	683
ENSMUSG00000026142.15	657	807	676	783	564	684	652	641	510	596	552	662	753	686	503	723	594	636	526	638	698	572	721	636	727	533	577	635	608	602	514	583	540	510	639	536	484	583	525	567	722	662	686	603	670	646	528	566	626
ENSMUSG00000067158.9	60	728	126	341	59	161	366	313	47	55	69	72	504	57	59	433	55	251	245	60	188	50	66	377	296	73	89	72	275	335	60	230	155	55	249	84	63	169	61	56	416	183	264	208	228	213	64	87	177
ENSMUSG00000079465.8	33	589	106	249	31	111	261	235	35	25	23	29	334	30	26	339	56	199	172	38	143	24	46	281	231	30	45	33	194	276	23	174	96	28	210	41	29	100	25	30	301	129	208	176	143	102	35	31	88
ENSMUSG00000026150.14	12591	13115	12190	12659	10502	11188	10577	10833	10712	11837	10472	11815	11844	12091	10409	10847	11468	10718	10073	11397	10669	10590	11547	9841	10493	9392	9906	10065	10316	9943	9385	8832	9879	8759	9895	9520	10158	9658	9139	9301	10361	10308	9334	10200	10360	9773	10234	9620	10285
ENSMUSG00000101450.1	127	115	96	132	109	116	119	118	118	113	93	104	124	111	109	90	57	125	82	111	133	121	110	87	124	88	119	86	137	91	114	79	74	94	81	108	83	79	83	97	83	90	92	116	114	89	81	102	101
ENSMUSG00000026159.13	8835	9091	8046	8960	7735	8300	7897	8373	8040	8590	7907	9053	8957	8522	8116	8129	7653	7984	7689	8518	7904	7562	8378	6627	7039	6493	7399	7041	7234	6897	6920	6731	6949	6420	7177	7019	7418	7238	7142	6978	7043	7375	6645	7597	7203	6462	7010	6958	7618
ENSMUSG00000113880.1	18	15	5	12	10	17	14	5	11	19	11	24	13	9	10	13	17	17	6	15	8	22	9	7	7	8	18	8	15	11	10	3	9	4	11	17	18	7	14	14	11	10	14	9	16	8	9	9	13
ENSMUSG00000038496.16	265	199	244	229	195	162	190	219	174	222	171	200	183	180	219	229	194	140	195	158	167	170	176	178	202	177	162	175	181	182	155	161	166	141	173	156	179	162	166	142	177	166	177	196	191	166	143	209	185
ENSMUSG00000053161.16	24	107	30	57	28	58	79	69	20	28	19	29	143	23	14	99	37	65	57	33	72	33	13	111	78	35	108	19	52	108	30	61	37	56	48	69	26	50	31	26	70	81	68	65	62	55	22	48	52
ENSMUSG00000026163.17	28018	33970	25521	29626	25867	24070	23003	24367	25624	27076	24148	27287	27277	29882	24105	22918	23035	25832	22677	28726	26055	21721	27511	19743	22154	21170	20518	19630	21857	21617	20659	17140	19754	19414	21930	22059	20186	22246	23025	20623	20271	22782	19753	23264	20268	19196	22487	22764	23042
ENSMUSG00000045658.16	2517	2899	2428	2709	2157	2215	2098	2233	2007	2144	2003	2188	2467	2298	2036	2126	2196	1841	2046	2070	2362	1808	2256	2366	2425	1953	1908	1943	1928	1964	1632	1922	1829	1509	1820	1799	1831	1895	1669	1860	1953	1878	1822	2050	2137	1626	1827	2230	2286
ENSMUSG00000036766.12	11642	11483	10198	10824	8717	9753	8937	9589	10179	10533	9748	9925	10386	9861	9459	9545	9948	9213	8856	9548	9773	9668	10511	8885	9539	7935	9306	9138	8408	8752	8462	9467	8639	7653	8373	8347	9036	8592	8071	8081	9125	8467	7298	9424	8978	7983	8660	8985	9852
ENSMUSG00000026219.14	16091	18356	15035	16941	14481	14935	15550	16298	14640	16158	14281	16484	17061	15419	14404	16056	12894	15500	14330	14835	15172	13679	15109	12813	13749	11801	14182	13509	13450	12934	12812	12493	12350	11615	13366	12592	13348	13194	12793	12103	13976	13583	12184	14409	13162	11877	12309	13339	13993
ENSMUSG00000073633.9	111	214	122	193	78	163	199	133	83	107	82	113	210	123	78	195	100	124	168	119	164	112	79	153	178	81	135	95	141	148	83	118	106	63	130	121	71	118	72	84	164	132	151	140	137	136	104	93	119
ENSMUSG00000026220.6	628	643	553	636	607	495	539	633	580	656	554	641	662	547	578	529	506	641	550	519	540	632	677	427	458	413	505	375	436	598	570	534	492	457	496	498	545	519	513	501	534	536	442	593	547	525	544	442	450
ENSMUSG00000089844.7	48	45	56	68	43	27	54	46	32	50	39	78	52	34	30	40	58	52	42	62	54	49	55	42	39	42	31	48	53	38	35	39	39	36	33	34	35	48	33	34	35	56	36	35	23	24	58	32	32
ENSMUSG00000070034.13	67	82	74	95	61	71	37	52	53	72	42	56	71	64	40	69	63	67	56	76	52	78	63	56	62	65	59	77	63	70	54	54	66	62	60	66	68	45	45	64	58	94	73	67	70	73	48	67	57
ENSMUSG00000070031.11	48	32	29	37	26	28	32	45	37	34	29	32	37	38	18	22	30	19	18	31	39	38	24	26	48	31	23	33	51	21	32	28	40	25	25	36	45	30	17	28	26	27	25	26	36	32	23	25	29
ENSMUSG00000026222.16	255	213	283	303	284	301	150	154	153	150	159	161	305	243	246	243	249	191	218	241	260	307	311	238	233	197	203	205	215	188	160	161	178	157	205	166	153	191	163	240	225	207	207	184	196	235	180	170	191
ENSMUSG00000052760.16	39	67	32	38	32	43	35	37	26	39	33	39	46	30	24	28	22	49	21	52	50	29	32	28	37	29	42	39	45	25	45	39	45	24	30	42	22	30	32	29	41	39	35	28	37	36	33	34	38
ENSMUSG00000036707.16	15178	16696	14645	15914	13601	13840	13245	13830	13706	14783	13244	15220	14797	15722	13757	13985	14331	13541	13441	14577	14702	13275	15157	12188	12974	11775	12662	12322	12371	12680	12501	11378	12713	10957	12592	12112	12595	12477	12169	12051	12800	13609	11704	12982	13488	12090	13138	12165	13137
ENSMUSG00000026223.15	50963	56832	48498	57492	49253	51830	46892	49082	47268	51238	48568	54931	51603	51304	47188	47997	54372	46874	44835	50467	46403	43135	49982	42835	50228	43414	47442	47497	45166	43615	41521	41449	45182	42229	45099	44968	49200	46131	43777	43931	46535	47478	44063	45613	45211	45987	42083	42462	44934
ENSMUSG00000026224.11	127	106	126	138	114	120	113	124	122	138	101	117	127	98	89	115	107	108	92	117	92	88	109	118	164	100	118	136	123	123	110	101	124	119	119	110	107	87	103	88	131	126	95	111	107	117	104	126	138
ENSMUSG00000099767.1	22	9	14	16	18	16	22	13	12	14	18	26	25	10	12	14	13	19	9	28	15	14	15	17	22	12	30	17	11	10	13	18	19	21	27	25	20	22	14	16	20	17	14	22	12	24	13	14	27
ENSMUSG00000049608.8	60	53	46	45	43	64	64	78	52	72	51	67	73	51	63	50	49	46	53	79	45	54	33	65	55	52	87	59	68	65	75	66	57	55	73	55	53	55	62	62	68	66	63	64	78	79	55	67	57
ENSMUSG00000099342.1	22	42	32	20	27	29	25	33	24	33	26	34	25	37	21	28	30	23	16	37	25	26	38	31	30	14	33	24	27	24	24	8	28	19	20	25	24	25	18	31	28	18	29	14	36	29	31	21	18
ENSMUSG00000026226.16	58	95	70	77	87	84	61	68	45	63	64	87	82	64	52	51	85	68	47	57	67	71	66	58	59	62	75	79	68	76	51	42	68	61	70	57	47	66	50	63	83	88	67	65	75	82	44	58	61
ENSMUSG00000026227.11	1260	1145	1319	1365	1230	1287	1130	1236	1016	1145	1303	1544	1202	1296	1073	1151	1224	1109	1044	1280	1145	1086	1238	897	1180	1045	1314	1325	1095	1045	1140	1009	1198	1048	1170	1021	901	988	1158	917	1217	1282	1211	904	1290	1080	1172	1067	1138
ENSMUSG00000026229.17	8338	8831	7638	9103	7037	7746	7513	7805	7669	7981	7241	8125	8320	8182	7285	7732	7654	7535	7247	7709	7699	7100	8230	6769	7212	6390	6851	7010	7185	6797	6852	6518	7053	6060	7170	6492	6908	7032	6524	6544	7444	7330	6601	7365	7402	6681	6919	6771	7007
ENSMUSG00000103272.1	59	48	44	45	34	42	40	39	35	45	47	41	51	31	34	39	31	45	33	40	37	40	39	39	32	30	46	38	41	35	33	32	18	36	25	46	34	43	29	26	30	32	29	49	19	33	32	40	51
ENSMUSG00000062590.13	2236	2348	1944	2176	1884	2183	1970	2084	1900	2054	1913	2020	2158	1777	1863	2077	1907	2114	1877	1941	1946	1719	1958	1704	1841	1554	1853	1676	1699	1738	1684	1770	1627	1539	1729	1693	1837	1722	1603	1473	1938	1675	1617	1928	1814	1580	1629	1608	1866
ENSMUSG00000079445.3	39	32	38	43	18	21	33	34	41	37	37	35	43	34	41	31	23	30	41	38	46	33	28	30	40	22	34	35	28	43	34	32	45	26	44	28	24	38	22	35	35	39	28	34	47	54	32	39	41
ENSMUSG00000026234.12	21600	23211	20319	22552	18374	19671	19227	19386	18772	20495	18695	20934	21433	22160	18314	19836	18774	19203	18119	19669	20042	18338	21241	17046	18378	16589	17950	18024	18021	17737	17102	16195	18178	15624	18030	16766	17089	17164	17018	16469	18862	18834	16821	18204	18724	16925	17174	17531	18570
ENSMUSG00000073627.7	200	210	191	194	209	258	195	213	186	250	259	271	210	225	208	192	177	220	158	227	211	172	169	145	187	179	194	220	227	168	202	172	207	200	219	199	170	196	205	178	190	208	204	180	178	197	229	186	214
ENSMUSG00000026238.14	16315	17580	15437	16889	14627	16726	14302	14776	13793	15141	13854	16425	17092	17495	14342	16186	15969	14139	14541	15878	16012	13936	16081	13888	16293	12675	13880	13707	13999	14562	12307	11733	13700	12510	14126	13207	12067	13606	12672	13194	14318	15382	14463	13677	15405	14496	12701	12882	14034
ENSMUSG00000026239.14	2089	2362	2183	2330	1822	2092	1892	2000	1944	2056	1844	2076	2107	2113	1852	2078	2123	1917	1882	2122	1933	1826	2033	1941	1967	1650	1757	1841	1837	1834	1720	1691	1902	1567	1782	1806	1873	1884	1714	1742	1975	1800	1806	1860	1932	1872	1800	1679	1819
ENSMUSG00000026240.12	1170	1309	1138	1195	1086	1203	1088	1062	970	1122	1126	1311	1141	1098	1173	1175	1166	1173	1049	1177	1127	987	1084	952	1007	919	935	1006	992	998	1009	936	949	848	1101	1002	1042	956	1015	975	1070	1032	911	968	974	1012	909	905	1029
ENSMUSG00000026241.5	171	195	196	174	92	129	134	107	223	203	124	111	177	131	131	164	160	155	133	180	180	161	196	154	128	143	109	125	160	133	151	162	113	87	134	117	132	160	101	124	139	132	83	167	169	111	138	178	187
ENSMUSG00000053333.15	1815	2030	1653	1857	1448	1624	1649	1592	1529	1700	1489	1685	1777	1739	1473	1519	1623	1550	1421	1608	1606	1459	1729	1435	1545	1430	1469	1425	1519	1432	1392	1198	1472	1229	1381	1404	1389	1387	1378	1283	1536	1481	1324	1562	1522	1308	1386	1485	1513
ENSMUSG00000084106.4	49	55	51	60	54	63	56	55	60	51	54	83	60	70	68	65	68	49	71	60	56	57	75	49	49	48	49	42	62	49	59	45	56	63	59	58	66	55	79	47	60	46	55	61	53	46	47	53	50
ENSMUSG00000103984.1	23	24	27	21	25	29	25	39	29	31	25	30	21	27	22	23	16	29	25	27	31	18	31	17	31	20	35	28	26	24	22	20	22	19	10	18	16	11	23	20	21	22	18	35	29	21	21	21	27
ENSMUSG00000026247.13	221	178	127	172	150	322	187	149	199	212	234	111	185	116	195	385	332	372	403	227	192	198	184	337	340	168	615	380	307	192	131	694	185	196	138	228	451	208	122	119	338	120	104	234	299	260	193	134	253
ENSMUSG00000026254.17	3532	3891	3454	3630	3188	3459	3155	3543	3112	3375	3371	3647	3568	3391	3349	3569	3157	3216	3070	3236	3289	3033	3408	2971	3071	2695	2817	3091	2811	2944	2801	2841	2885	2652	3151	2977	3110	2791	2837	2866	3053	3165	2835	3024	3127	2767	3023	2850	3154
ENSMUSG00000026255.15	1010	1088	1141	1105	945	1183	983	914	969	898	930	1124	1119	984	877	937	1173	865	875	1005	1095	1048	904	988	1291	981	1040	1044	1029	993	844	599	850	877	865	979	666	920	830	1016	942	1206	993	842	1118	1082	821	915	1011
ENSMUSG00000048000.15	6158	6946	5390	6279	5300	5659	5569	5836	5396	5761	5346	6242	6180	5886	5464	6103	5204	5588	5325	5848	5377	5124	5650	4906	5156	4225	4956	4370	4616	5093	4414	4519	4638	4086	5047	4811	4671	5046	4625	4392	4891	4843	4393	5263	5127	4463	4605	4759	5213
ENSMUSG00000079436.3	10	550	121	456	8	165	478	452	16	15	14	26	646	13	8	565	27	326	334	11	303	16	11	469	447	4	5	10	333	479	16	416	165	5	381	11	17	197	6	6	506	185	439	348	377	174	6	9	144
ENSMUSG00000026259.14	6816	6441	7275	6551	5311	5739	5514	5533	6048	6518	6154	6086	6177	6564	6214	5774	6086	5542	5582	6698	5983	5841	6533	5642	5195	5173	5962	5467	5189	5319	5408	5571	5447	4505	5488	5077	5108	5179	5184	4945	5641	5648	4560	5758	6116	5117	5842	5848	6839
ENSMUSG00000079434.8	37	60	45	29	20	40	50	47	26	39	19	36	51	43	23	44	29	28	36	40	68	46	31	44	32	34	43	25	44	42	28	41	40	17	26	43	32	44	23	8	56	40	30	45	56	41	25	45	44
ENSMUSG00000026288.14	930	1044	831	839	779	770	717	777	833	846	608	686	818	870	879	823	737	750	685	835	783	718	756	710	802	734	702	686	715	681	649	651	634	651	673	728	592	709	614	613	723	741	659	778	713	702	586	742	756
ENSMUSG00000026289.15	5412	5293	5159	5537	4650	4927	4611	4977	4420	4960	4610	5123	5299	4561	4682	4809	4464	4883	4407	4927	4828	4311	4751	3837	4206	3982	4273	4106	4168	4064	4153	3853	3925	3599	4086	4069	4259	4075	4000	3896	4248	4243	3948	4409	4206	3756	3925	3872	4584
ENSMUSG00000089281.1	19	12	19	17	14	11	13	11	19	23	18	17	22	18	13	25	19	22	10	30	7	20	21	9	10	14	17	14	21	9	18	8	9	9	13	9	7	10	22	12	20	22	12	17	10	10	13	12	7
ENSMUSG00000056055.13	95	110	116	124	79	86	90	93	93	105	69	115	208	99	87	80	101	79	94	102	72	73	96	92	90	85	83	78	75	68	80	90	98	74	80	76	74	90	86	70	94	85	85	120	93	132	98	78	77
ENSMUSG00000070738.10	9721	10126	8865	9847	8013	8771	8214	8801	8552	9134	8095	9260	9748	9491	8806	8998	8381	8919	8071	9508	9078	7924	9307	6979	7981	7013	8013	7446	7801	7275	7618	6873	7231	7009	7478	7662	7351	7698	7685	7046	7659	8260	7277	8191	7751	7376	7684	7599	8005
ENSMUSG00000101942.1	19	18	13	11	6	12	14	10	21	14	17	10	18	9	14	13	18	15	11	15	13	16	8	9	12	21	11	12	9	17	20	13	12	8	15	7	17	9	11	8	21	27	15	15	20	12	18	6	6
ENSMUSG00000005501.14	1807	2150	1686	1947	1606	1764	1734	1900	1498	1753	1536	1676	1927	1525	1519	1880	1460	1709	1455	1703	1722	1498	1595	1560	1605	1395	1469	1471	1560	1441	1346	1366	1332	1375	1427	1471	1297	1487	1328	1266	1638	1462	1547	1631	1471	1342	1231	1457	1536
ENSMUSG00000090124.7	32	27	25	38	22	23	19	16	16	34	33	16	29	32	13	24	22	20	23	27	21	19	23	23	29	32	21	16	19	19	25	27	21	21	27	18	16	26	20	19	26	29	16	27	20	41	12	13	32
ENSMUSG00000081984.3	80	75	61	93	64	77	44	71	91	78	70	40	96	91	50	60	73	71	67	64	72	66	79	85	93	83	77	86	84	75	66	51	72	72	60	65	59	64	75	48	85	69	57	75	75	91	57	68	64
ENSMUSG00000079429.9	155	214	168	166	142	192	159	146	130	153	182	166	167	154	176	176	176	176	130	181	166	157	173	147	167	110	106	158	125	120	114	106	122	89	133	156	147	165	142	101	181	129	158	160	172	145	159	141	142
ENSMUSG00000044783.16	4139	4811	4323	4534	3847	4527	3951	4038	3683	3878	3964	4075	4623	3968	4084	4372	3572	3903	3714	3970	4219	3550	3893	3831	3709	3292	3954	3509	3291	3352	3308	3330	3300	2990	3224	3509	3358	3580	3389	3124	3601	3541	3432	4089	3851	3130	3444	3859	4100
ENSMUSG00000099553.1	0	25	12	43	2	16	53	33	2	2	0	2	60	4	2	46	11	15	26	3	34	4	5	38	43	7	5	1	33	40	3	33	23	8	30	7	0	20	2	4	35	10	25	20	31	16	2	5	11
ENSMUSG00000049866.12	3778	4154	4343	4041	3204	3562	3176	3278	3278	3566	3373	3487	3474	3587	3657	3546	3405	3296	3173	3365	3512	3763	3955	3292	3119	3081	3253	3453	3069	2991	3317	3186	3224	2542	2942	2611	3073	3097	2686	2820	3364	3257	2776	3290	3492	2891	3307	3627	3598
ENSMUSG00000036206.12	2056	2605	2182	2533	2119	2314	2124	2319	2076	2191	2112	2388	2132	2013	2019	2064	2055	2060	1980	2219	2020	1801	2312	1870	1917	1815	1765	1996	2136	1885	1868	1948	1870	1643	1962	1691	2027	1698	1850	1950	1996	1892	1764	2015	1859	1764	1726	1827	2219
ENSMUSG00000055013.15	9120	10634	9205	9652	7612	8981	7834	7850	8322	8263	8231	8752	8807	8660	8360	8288	8225	7879	7549	8852	8859	8444	9726	7198	7948	7402	7507	7905	7322	6860	7263	6574	7092	5943	6964	6756	6519	7278	7189	6908	7216	7516	6881	8084	7929	7352	7560	7670	8438
ENSMUSG00000067081.12	355	389	299	360	327	279	268	309	275	299	259	308	362	323	250	260	266	342	251	304	340	254	327	255	290	291	285	295	318	292	299	210	273	246	288	280	221	265	332	241	297	297	252	246	246	358	285	276	300
ENSMUSG00000026301.16	110	247	79	132	96	193	162	132	87	95	85	97	167	138	79	155	121	146	148	110	88	145	81	151	220	96	266	120	146	205	122	100	119	109	97	133	108	113	132	123	128	172	144	105	131	163	109	171	116
ENSMUSG00000044337.5	1080	1116	1037	1100	1062	1159	956	988	808	839	1014	1282	1035	870	1064	1157	957	868	1124	921	997	769	1023	839	898	734	871	987	768	771	933	862	736	755	1057	724	1027	828	882	986	881	939	934	669	850	834	784	1013	1072
ENSMUSG00000101028.1	10	14	8	17	13	11	16	15	15	8	8	11	9	15	9	6	8	12	7	11	8	6	12	10	11	13	10	16	17	13	7	7	3	8	4	8	9	11	11	4	10	11	8	11	6	11	3	12	7
ENSMUSG00000101997.1	21	17	10	17	32	13	15	19	15	26	12	32	13	11	11	11	22	25	15	18	13	15	8	19	13	21	23	15	14	21	20	22	23	16	15	16	13	16	18	16	10	10	15	11	21	13	16	13	11
ENSMUSG00000034432.11	5863	6013	5443	5912	5014	5287	4857	5135	5016	5295	4932	5506	5454	5406	4843	5168	5520	4836	4737	5414	4963	4682	5280	4613	4898	4302	4467	4860	4482	4717	4562	4224	4624	4105	4589	4628	4823	4595	4403	4489	4770	4719	4449	4657	4719	4381	4612	4394	4737
ENSMUSG00000048126.16	195	480	154	189	403	289	696	145	197	198	209	244	279	123	159	228	123	148	187	404	939	133	138	132	778	141	994	151	237	136	164	181	206	209	176	238	163	181	153	213	218	204	272	229	257	323	122	139	231
ENSMUSG00000026303.6	180	176	133	126	112	141	119	149	119	149	99	131	129	133	160	149	124	116	121	124	120	125	135	120	131	112	133	94	118	136	99	106	101	105	118	153	119	133	102	120	146	124	112	185	113	124	100	151	171
ENSMUSG00000026305.15	5405	5268	4869	5517	4924	5200	4676	5178	4727	5223	4650	5225	5210	4787	4815	4935	4641	5060	4586	5068	5015	4322	5064	3907	4378	4068	4975	4296	4446	3971	3884	3760	3817	3857	3972	4112	4267	4127	4170	3870	4147	4064	4019	4617	4199	3929	3728	4040	4588
ENSMUSG00000034353.14	3872	4104	3632	3916	3231	3590	2861	3089	3189	3412	3214	3603	3203	3572	3387	3255	3646	2999	3032	3399	2926	2824	3345	3035	3332	2934	3028	3178	2910	2876	2801	2751	2976	2577	2886	2900	3214	2898	2681	2938	2905	2975	2691	2849	3025	3035	2954	3033	3259
ENSMUSG00000034343.14	3498	3644	3264	3573	2944	3052	3098	3144	2797	3098	2938	3375	3147	3179	2919	3110	3190	2805	2884	3042	3076	2808	3170	2555	2881	2594	2715	2657	2640	2640	2687	2539	2496	2304	2795	2583	2761	2650	2456	2562	2768	2700	2567	2800	2776	2528	2884	2705	2933
ENSMUSG00000083064.1	26	42	19	30	22	29	20	19	17	26	15	26	23	20	22	32	26	18	24	25	31	21	20	12	27	16	21	18	18	17	21	26	18	11	21	21	17	19	17	15	21	27	22	25	18	26	18	17	17
ENSMUSG00000026307.12	767	981	788	820	673	789	744	801	720	709	630	774	876	776	762	819	801	739	711	742	801	657	674	762	710	605	622	644	678	751	636	608	694	599	707	632	686	678	686	637	748	690	682	742	777	680	696	617	702
ENSMUSG00000026309.14	2504	2840	2445	2530	2156	2402	2255	2325	2145	2351	2259	2640	2557	2450	2346	2467	2391	2279	2142	2465	2444	2001	2291	2068	2191	1864	2137	2026	2037	2190	1994	1912	2051	1833	2033	1999	2108	1996	2075	1930	2059	2098	2124	2180	2132	2045	1950	1897	2230
ENSMUSG00000067071.8	747	923	741	920	587	768	772	713	618	715	719	749	869	780	606	870	693	683	688	767	789	580	766	667	773	577	637	640	677	674	616	770	663	544	669	559	676	661	563	557	795	703	646	719	712	661	633	607	770
ENSMUSG00000055866.9	2649	3329	2959	3037	2298	2595	2405	2690	2426	2643	2198	2482	2916	2632	2630	3247	2379	2906	2663	2823	2804	2270	2669	1985	1810	1982	2675	1705	1674	1951	1901	2124	1617	1440	1700	1836	2175	1873	2264	1976	1904	1777	1962	2715	2110	1361	1689	2136	2396
ENSMUSG00000034292.13	1269	1448	1221	1298	1028	1363	1206	1318	986	1127	1182	1294	1423	1063	1269	1418	1134	1247	1158	1206	1214	1018	1156	1009	1070	801	1043	1037	1055	1042	1030	1044	949	883	1145	935	1021	1004	1012	924	1137	1079	1069	1106	1115	986	979	1029	1187
ENSMUSG00000026311.16	4296	4500	3861	4248	3697	3922	3890	3997	3684	4042	3699	4294	4028	3985	3661	3976	3866	3688	3672	3919	3821	3408	4150	3095	3473	3260	3420	3696	3498	3240	3428	3479	3279	3282	3643	3188	3731	3308	3348	3184	3572	3637	3163	3438	3377	3386	3392	3477	3690
ENSMUSG00000100980.1	115	124	88	128	109	90	100	113	96	122	114	94	98	106	122	84	107	99	100	99	95	91	120	87	81	77	109	146	102	65	91	110	82	83	98	75	74	74	95	92	111	92	72	76	111	103	96	106	122
ENSMUSG00000007805.4	31	28	31	26	41	24	18	20	31	25	26	28	18	28	30	15	22	32	27	37	21	27	24	35	34	33	32	34	45	24	17	20	28	40	18	21	26	20	37	26	28	33	22	20	22	39	31	41	53
ENSMUSG00000026313.16	2811	3636	2996	3034	2837	3177	2625	3111	3003	3291	3033	3271	3079	2665	3593	4023	3066	3005	3220	2707	2925	2553	3033	2809	2991	2337	2456	2667	2389	2738	2474	2566	2330	2377	2736	2616	2856	2675	2617	2394	2664	2765	2538	2907	2536	2508	2571	2900	2652
ENSMUSG00000026260.12	10463	10787	9537	10361	8848	8981	8327	9216	8892	9461	8530	9583	9643	9787	8730	9067	9994	8671	8322	9147	8714	8219	9232	8011	8558	7645	7645	8294	8043	8192	7993	7073	8154	7152	8340	7964	8545	8124	7679	7659	8522	8513	7635	8045	8340	8075	8280	7786	8061
ENSMUSG00000073616.10	3373	3576	2953	3356	3012	3011	2594	2788	2890	3190	2831	3317	3273	3342	3079	3025	3289	2915	2697	3119	2955	2585	3154	2776	2955	2615	2595	2783	2790	2791	2530	2445	2758	2596	2809	2742	2879	2832	2643	2773	2740	2870	2883	2871	2865	2912	2907	2595	2684
ENSMUSG00000044055.5	61	70	31	58	57	34	54	30	50	61	31	41	81	58	64	60	47	39	39	57	75	41	67	36	35	40	62	58	51	36	46	31	35	52	57	67	25	51	44	63	30	42	39	40	46	47	78	42	45
ENSMUSG00000100546.1	91	98	72	111	94	127	102	110	90	94	96	118	108	92	86	79	107	86	80	90	88	93	80	77	105	80	67	110	88	91	95	66	87	96	103	101	106	97	80	109	90	77	86	94	57	104	110	55	47
ENSMUSG00000034220.7	9629	10411	8566	10077	8668	8473	7907	8353	8538	8634	7915	9283	9824	9647	9447	8869	9200	7988	7816	9090	9192	7532	9324	7020	8146	7203	7382	7548	7237	7771	7394	6659	7107	7531	7869	7897	7419	7821	8189	7826	7389	8248	7519	7812	7882	7748	8205	7184	7489
ENSMUSG00000101995.1	43	28	37	21	19	38	41	28	23	21	29	34	34	12	34	38	21	34	16	28	30	23	24	30	22	23	36	34	24	23	31	31	17	25	27	28	40	28	25	29	28	19	25	36	31	28	30	20	36
ENSMUSG00000034212.14	17	17	20	17	22	17	19	16	22	19	11	17	26	24	16	15	16	16	13	20	29	14	6	22	22	13	24	10	20	20	10	26	15	10	19	21	16	15	14	17	19	13	13	19	12	21	11	16	13
ENSMUSG00000047067.7	1194	1325	1285	1342	955	1050	1076	1093	1188	1120	1054	1185	1248	1153	1110	1135	1167	1057	979	1163	1094	1004	1121	981	1071	926	1016	1058	976	969	1005	910	1013	827	996	916	995	949	927	902	1053	1030	935	1022	1137	952	1123	1029	1083
ENSMUSG00000097251.2	139	149	125	135	122	139	133	136	129	130	124	144	146	149	159	112	118	117	114	130	131	134	108	115	127	98	114	144	123	131	98	103	131	114	137	124	105	132	118	120	121	129	117	115	104	108	136	119	117
ENSMUSG00000026269.14	2222	2510	2164	2407	1990	2193	2230	2252	2026	2056	2051	2198	2506	1979	2008	2258	2140	2192	1869	2160	2239	1879	2038	1719	2026	1732	2153	1897	1828	1860	1966	1903	1800	1874	1752	1969	1898	1844	2001	1813	1993	1979	1902	1991	1954	1832	1807	1772	2099
ENSMUSG00000100632.1	17	31	13	28	26	32	19	24	34	25	7	33	21	29	28	18	23	25	26	30	17	24	18	16	28	24	19	18	21	20	18	30	25	19	14	24	19	18	15	23	23	9	15	17	25	13	14	19	21
ENSMUSG00000026270.11	1708	1816	1598	1690	1405	1629	1544	1587	1473	1593	1556	1700	1663	1516	1592	1696	1630	1468	1523	1505	1440	1400	1597	1278	1355	1266	1373	1285	1234	1345	1423	1378	1234	1276	1394	1285	1500	1361	1331	1391	1397	1411	1280	1404	1540	1381	1319	1314	1406
ENSMUSG00000026271.15	34	83	36	33	27	39	34	27	25	39	41	46	35	29	36	31	34	37	31	32	39	29	28	27	28	20	30	29	36	32	33	30	27	21	38	31	23	34	23	37	26	35	34	36	32	27	25	25	20
ENSMUSG00000014602.15	84204	90733	80007	87044	73521	80371	75609	82804	78936	82628	76905	82419	83282	80644	77462	79921	71251	78955	69252	74156	76152	74728	83631	66208	68782	61486	69858	68981	64173	66782	67684	65857	64985	61738	67711	64402	66574	64578	69009	64040	71088	69890	61716	75725	69477	62366	67826	70580	75681
ENSMUSG00000084989.3	84	200	55	79	82	147	173	112	72	67	56	69	158	77	41	156	100	100	83	119	93	115	30	141	191	89	327	76	129	143	87	72	84	111	61	141	76	69	90	110	137	219	132	110	103	122	43	122	94
ENSMUSG00000047793.13	598	1003	640	931	580	833	992	801	631	669	629	817	1216	570	624	966	487	736	705	783	872	659	655	862	1015	622	918	704	1025	792	650	644	871	630	797	727	608	598	606	701	950	971	1001	881	956	862	493	796	973
ENSMUSG00000026273.13	788	901	725	783	720	802	674	801	698	716	684	750	770	746	712	811	700	663	679	691	714	635	735	716	718	578	632	654	663	617	594	620	585	551	687	650	722	601	597	651	708	689	671	675	647	621	630	599	657
ENSMUSG00000026274.11	240	311	231	232	189	247	248	281	177	183	238	296	290	213	261	329	176	282	195	229	227	250	207	173	169	143	207	196	194	162	201	224	188	191	184	205	212	192	200	171	231	172	203	242	233	169	200	176	241
ENSMUSG00000026275.13	8304	8687	8124	8830	6971	7238	7200	7578	7418	8024	7616	8106	8078	8513	7317	7397	7547	7615	6863	8125	7563	7221	8672	5992	6368	6352	6581	7036	6615	6648	6763	6367	6755	6274	7114	6724	6539	6736	6859	6337	7239	7353	6430	7224	7093	6661	7243	6585	6970
ENSMUSG00000064389.1	11	21	10	16	24	13	14	16	12	14	11	12	15	17	12	10	15	21	11	12	13	10	14	14	19	6	16	9	9	15	14	10	16	14	15	10	10	7	25	8	12	15	11	11	18	17	11	9	14
ENSMUSG00000034107.10	15	11	7	17	12	10	18	11	12	13	16	12	18	10	9	9	10	10	13	16	15	13	17	16	6	10	9	10	17	12	5	3	11	7	10	10	8	5	11	7	26	8	11	11	8	12	14	9	10
ENSMUSG00000034088.15	14942	18804	13837	16268	13900	14758	14082	14771	13420	14268	12781	14443	16226	14427	13096	15086	12806	14059	13518	14003	14039	13003	13916	13451	13600	10971	12235	12204	12331	13228	11271	11684	12176	10876	12754	12121	11864	12993	11672	11314	13268	12715	12091	13728	12720	11652	11439	11672	12975
ENSMUSG00000026276.20	136	135	107	120	113	128	119	120	110	114	151	118	124	111	145	131	94	114	115	117	117	85	113	102	121	76	110	120	107	91	112	102	121	96	89	93	99	90	121	90	100	98	111	125	101	97	95	92	102
ENSMUSG00000034066.13	456	696	451	518	449	442	459	485	505	450	437	482	563	467	429	565	324	504	396	420	417	376	477	446	496	338	427	399	410	376	401	417	364	353	459	360	413	403	352	394	470	373	448	458	382	342	371	431	479
ENSMUSG00000026277.14	13735	14152	12768	14309	12258	13048	11808	13120	12332	13498	12163	13335	13779	13326	12491	12451	13398	12526	11525	12813	11880	11141	12938	10663	11436	10564	11178	12029	11231	11229	11083	10517	11442	10424	11155	11170	12387	10965	11333	10976	11888	11626	10830	12048	11660	10778	11363	10394	11942
ENSMUSG00000026278.14	4972	5878	3980	5174	4964	4061	4249	4241	4724	4800	4006	4795	5873	5912	5000	4765	5414	4447	4619	5878	5347	3542	5361	3249	3860	3775	3706	3452	3670	4000	4285	3408	3756	4273	4217	4573	4055	4486	4468	4497	4200	4998	4223	3893	4270	4450	5048	3370	2984
ENSMUSG00000026279.14	572	664	592	688	529	556	578	596	551	589	471	588	602	594	576	642	596	550	598	531	600	487	506	616	627	463	542	530	576	570	509	526	541	445	514	532	575	523	445	503	589	524	545	559	601	483	531	473	536
ENSMUSG00000026280.17	4366	4565	4121	4470	4008	4166	3772	4219	3856	4284	3799	4364	4315	4153	3813	4008	3961	4006	3604	4106	3724	3745	3926	3587	3806	3302	3685	3615	3343	3585	3519	3318	3557	3268	3546	3599	3641	3523	3442	3371	3537	3499	3348	3785	3694	3434	3469	3447	3586
ENSMUSG00000026281.15	1859	1960	1802	1837	1599	1880	1685	1714	1617	1785	1691	1909	1793	1770	1675	1765	1767	1698	1618	1792	1674	1556	1757	1642	1650	1448	1550	1599	1526	1535	1423	1447	1534	1447	1562	1581	1670	1525	1446	1411	1557	1559	1583	1661	1624	1462	1484	1542	1673
ENSMUSG00000026283.13	1173	1220	1158	1145	1085	1164	1069	1047	955	1049	1118	1220	1132	1066	1073	1139	1060	1092	996	1026	1067	990	1083	944	971	878	995	1061	903	998	1063	992	980	956	1069	880	971	977	927	904	1072	1044	958	938	1036	962	993	1033	1136
ENSMUSG00000073609.9	787	1004	688	881	717	796	666	785	690	729	711	794	801	804	714	768	731	745	661	692	718	604	741	722	755	619	636	687	711	686	644	616	688	574	615	655	648	659	627	586	674	662	646	662	647	661	658	566	634
ENSMUSG00000034000.15	779	970	688	730	732	747	638	753	714	746	661	807	727	698	677	748	696	692	632	746	696	622	716	672	655	625	636	694	611	594	570	549	582	594	583	651	677	663	604	646	622	625	650	658	652	617	586	638	718
ENSMUSG00000100347.1	37	24	19	20	26	30	19	21	28	17	30	27	36	36	26	20	25	31	26	24	10	26	31	21	17	13	30	21	17	18	18	19	17	17	26	30	19	26	14	27	25	31	25	25	13	22	20	20	21
ENSMUSG00000051185.9	4148	4397	3763	4359	3420	3762	3760	3494	3660	3864	3432	3952	4017	3822	3413	3702	4234	3573	3481	3711	3621	3367	3915	3364	3677	3229	3268	3536	3497	3325	3163	2992	3407	3108	3450	3387	3607	3439	3206	3161	3588	3591	3238	3372	3603	3420	3495	3322	3429
ENSMUSG00000103973.1	81	84	72	80	82	48	59	78	59	88	48	91	83	73	59	60	86	87	63	58	65	47	69	50	60	50	64	80	48	54	54	55	46	66	70	54	52	52	52	41	67	68	59	53	55	59	70	71	57
ENSMUSG00000081051.4	31	47	44	49	22	40	30	32	42	35	35	50	55	52	42	48	42	43	33	29	55	42	37	32	28	42	22	34	23	39	22	37	49	24	43	32	29	49	32	35	43	27	40	35	45	25	34	31	45
ENSMUSG00000040710.10	1714	1703	1596	1554	1293	1455	1414	1338	1350	1525	1601	1669	1605	1565	1331	1503	1419	1443	1362	1462	1374	1390	1588	1238	1270	1212	1325	1359	1397	1206	1273	1309	1377	1117	1320	1227	1268	1339	1115	1193	1421	1280	1147	1272	1389	1215	1325	1270	1423
ENSMUSG00000040693.7	320	361	277	352	310	281	263	322	296	311	263	300	303	299	260	243	275	311	256	299	308	238	262	252	218	208	284	251	244	286	280	185	220	187	231	269	215	254	269	226	255	230	257	280	204	253	248	254	244
ENSMUSG00000097814.5	276	308	241	261	213	209	195	232	217	226	230	264	204	290	231	229	199	212	220	240	248	199	207	221	210	204	210	212	194	227	203	176	218	188	202	210	202	219	208	212	204	179	205	195	204	192	219	191	228
ENSMUSG00000044768.16	3401	3744	3392	3344	2713	3095	2965	3100	2751	2973	2972	3402	3263	3235	3013	3159	3106	2890	2818	3148	3200	2658	3163	2813	2806	2598	2884	2796	2701	2667	2743	2611	2610	2428	2771	2504	2667	2719	2584	2705	2784	2981	2670	2636	3193	2835	2796	2837	3085
ENSMUSG00000040648.14	2406	2587	2389	2460	2015	2254	2145	2228	2138	2470	2109	2290	2294	2298	2179	2086	1970	2309	1862	2335	2276	2260	2292	1790	1999	1881	2045	2034	1973	1988	1975	1780	1906	1831	2040	1845	1858	1963	1915	1744	2026	2105	1900	2084	1969	1757	1960	2081	2130
ENSMUSG00000026333.14	491	564	445	546	433	461	413	455	448	465	383	431	525	470	455	488	434	470	394	493	465	428	433	453	447	366	391	414	412	447	376	326	409	342	357	379	333	412	344	348	391	417	423	417	430	435	374	350	356
ENSMUSG00000026335.16	14455	13910	13798	14406	11501	12662	11995	12169	12838	13823	12300	13182	14095	13718	12839	13527	12621	12483	12720	13451	12891	12461	13910	11227	12138	10192	11409	11621	11273	11200	11703	11550	11286	10003	11451	11071	11959	11657	10885	10455	12185	11873	10225	11998	12189	10656	11547	12209	13027
ENSMUSG00000089782.1	38	53	42	44	39	33	36	31	46	53	42	40	40	39	27	36	32	45	35	31	31	39	48	23	35	35	26	30	27	35	33	32	37	30	36	42	33	37	26	23	42	38	31	21	34	43	40	33	39
ENSMUSG00000089706.7	313	214	325	224	221	333	229	213	236	284	263	226	238	262	235	259	235	274	262	263	240	230	214	204	240	224	244	223	228	252	301	282	236	218	177	218	285	214	268	231	264	221	222	299	241	235	225	224	327
ENSMUSG00000100009.6	43	74	61	33	66	48	52	52	34	47	58	77	44	43	42	43	45	31	39	35	37	31	41	46	81	40	50	58	39	75	57	39	51	53	43	65	55	54	41	48	39	42	62	44	44	45	39	37	53
ENSMUSG00000067028.11	1185	1302	919	1116	880	919	943	963	1139	1067	941	1034	1162	1041	1024	881	626	941	890	1001	1195	968	1035	857	880	693	946	925	1056	870	909	773	771	687	830	796	725	1032	899	772	884	995	694	835	837	770	882	1078	1140
ENSMUSG00000050840.8	1389	1521	1598	1341	1047	1229	1208	1139	1297	1280	1190	1128	1254	1294	1397	1263	1142	1182	1233	1254	1335	1502	1466	1250	1151	997	1101	1116	1073	1197	1064	1021	1164	878	955	968	1021	1096	963	1052	1248	1194	985	1163	1421	957	1152	1344	1423
ENSMUSG00000047496.6	532	1078	741	771	340	529	608	580	370	402	352	352	960	355	378	719	309	542	541	351	746	474	498	802	741	371	392	375	619	645	368	626	483	257	498	295	309	458	297	349	650	430	573	619	627	386	383	498	573
ENSMUSG00000067017.5	28	31	12	21	13	31	11	25	20	16	15	21	37	19	25	29	25	24	23	32	27	22	25	26	23	21	15	20	14	22	26	14	29	21	13	20	18	19	21	9	28	24	26	27	21	11	25	18	29
ENSMUSG00000056536.14	1501	1718	1345	1599	1281	1351	1394	1505	1401	1454	1239	1455	1552	1327	1293	1483	1194	1332	1198	1436	1311	1269	1328	1290	1334	1133	1355	1246	1337	1346	1189	1059	1277	1132	1167	1215	1252	1250	1137	1111	1281	1291	1163	1349	1285	1163	1199	1247	1434
ENSMUSG00000026319.13	6894	7616	6414	7239	5881	6447	6306	6506	6167	6802	6411	6985	6852	6494	5830	6283	5953	6199	5804	6294	6197	6036	6599	5347	5710	5068	5836	5577	5813	5487	5650	5313	5664	5026	5488	5447	5856	5480	5438	5111	5823	5770	5196	5781	5829	5046	5426	5792	5954
ENSMUSG00000026321.7	185	204	154	145	113	145	108	133	130	137	142	141	175	140	124	141	146	121	109	155	155	178	125	129	148	113	133	148	128	112	147	128	142	138	132	145	130	132	101	131	128	120	123	118	138	107	147	161	146
ENSMUSG00000099843.1	101	124	130	121	75	87	67	71	86	100	68	103	115	106	74	93	87	108	81	89	65	91	98	116	90	73	93	83	106	97	88	110	90	84	74	82	92	86	78	93	101	81	77	79	82	88	79	84	98
ENSMUSG00000038866.15	2105	2475	2273	2229	1961	2306	2128	2152	1993	2022	2502	2839	2089	2037	2122	2458	1995	2068	2172	2057	2009	1833	2087	1660	1638	1540	1999	1889	1715	1730	1950	1789	1747	1563	1981	1772	2123	1691	1791	1997	1882	1815	1821	1866	1810	1542	1816	1794	2080
ENSMUSG00000097612.1	13	15	8	13	8	10	10	15	12	18	12	7	20	11	22	14	7	12	5	10	11	10	14	9	9	5	8	6	9	5	6	13	12	14	10	14	19	12	4	17	7	10	12	16	8	10	9	7	10
ENSMUSG00000101583.1	36	34	26	37	25	28	25	39	22	26	20	25	23	27	39	27	28	29	32	33	21	24	31	20	20	23	19	27	36	21	23	15	22	19	31	23	26	22	31	27	17	28	25	28	30	33	26	26	32
ENSMUSG00000044340.7	9240	10280	8886	10307	8702	9452	8660	9469	9201	9431	7985	9175	9823	8976	8661	9553	8944	8753	8117	8872	9115	8293	9113	7780	9341	7583	8366	8007	8100	8257	7420	6573	7378	7522	7757	8084	7037	7671	7695	7533	7813	8807	7517	8492	8544	7527	7542	8034	7949
ENSMUSG00000057329.7	885	1208	962	1005	803	986	816	904	774	932	910	864	835	800	826	1012	847	816	895	749	767	884	927	923	920	689	805	892	798	838	738	891	740	670	738	633	852	756	612	709	908	661	636	822	813	664	654	782	923
ENSMUSG00000009905.5	2646	2781	2533	2687	2186	2475	2503	2563	2300	2521	2652	2822	2539	2498	2362	2563	2442	2377	2328	2395	2295	2120	2549	1925	2131	1990	2245	2197	2074	2078	2189	2159	2023	1833	2302	1943	2304	1970	2061	2010	2324	2289	2092	2177	2229	2021	2079	2325	2410
ENSMUSG00000009907.17	4320	4810	3963	4350	3506	3867	3850	3856	3692	4134	3699	4125	4253	4300	3665	3948	3963	3812	3491	4144	3996	3476	4077	3493	3769	3337	3710	3610	3655	3610	3534	3248	3491	3156	3704	3258	3297	3494	3386	3249	3745	3675	3433	3613	3757	3445	3441	3508	3811
ENSMUSG00000026315.13	320	496	334	414	317	302	270	280	301	342	243	290	426	431	267	291	295	381	272	376	369	224	373	285	278	257	214	193	289	286	225	297	247	214	312	325	213	330	293	282	317	316	371	338	235	244	291	274	253
ENSMUSG00000026312.17	614	806	683	522	358	560	549	511	528	556	546	529	574	594	601	472	434	448	455	561	676	640	522	541	576	455	721	521	505	524	516	594	565	340	427	459	547	506	415	393	495	492	460	578	528	380	517	621	667
ENSMUSG00000047216.8	705	1251	781	704	529	649	612	605	708	661	518	688	773	726	551	699	591	660	551	750	786	719	664	624	768	611	511	504	551	527	525	459	411	507	458	525	441	588	462	509	566	596	608	775	606	532	462	588	557
ENSMUSG00000102788.1	7	22	15	18	10	11	9	23	22	30	3	14	20	7	8	9	4	28	14	17	21	24	16	7	29	28	23	11	23	13	22	12	13	11	10	12	6	8	7	10	10	7	13	23	20	8	13	8	20
ENSMUSG00000102160.1	20	14	19	12	19	9	5	6	20	13	3	4	16	4	21	11	5	12	7	10	15	16	12	8	11	10	20	6	19	7	9	10	7	10	7	10	1	5	8	3	15	7	11	21	15	6	10	10	9
ENSMUSG00000100555.1	10	8	10	3	9	13	12	9	13	22	15	12	13	4	16	12	10	8	8	20	12	8	8	9	3	5	5	9	12	9	5	6	5	8	6	8	7	16	8	8	10	6	14	9	8	15	8	1	11
ENSMUSG00000038702.6	1639	1688	1279	1632	1269	1381	1439	1511	1527	1613	1316	1505	1484	1626	1433	1394	1375	1451	1334	1481	1465	1341	1426	1321	1460	1212	1359	1262	1355	1362	1322	1300	1446	1138	1358	1354	1347	1325	1317	1294	1279	1363	1296	1451	1373	1237	1349	1231	1408
ENSMUSG00000101054.1	29	29	17	39	24	34	22	24	31	30	28	23	22	48	32	26	37	41	25	31	22	16	16	26	23	35	33	32	41	25	31	16	24	24	29	21	24	31	22	40	31	44	30	16	24	21	36	42	34
ENSMUSG00000097648.1	8	17	8	23	2	6	14	8	5	10	3	10	26	4	7	17	4	5	9	9	13	15	13	13	13	13	8	12	14	26	11	12	11	1	12	3	1	7	2	9	15	15	18	14	13	8	10	10	12
ENSMUSG00000100515.6	40	32	27	35	22	36	20	26	35	26	27	28	28	39	26	28	23	30	23	37	34	38	38	24	23	24	27	25	28	29	22	29	31	20	25	23	19	20	26	16	22	32	21	23	27	22	24	26	38
ENSMUSG00000070695.4	3322	2901	2654	2732	2244	2905	2738	2879	2823	3126	2968	3370	3006	3450	3010	2834	2261	2568	2483	2818	2850	2628	2737	2333	2627	2339	2638	2762	2546	2778	2601	2859	2822	2172	2815	2517	2488	2781	2531	2585	2696	2936	2457	2691	2565	2148	2464	2564	3318
ENSMUSG00000026374.14	7140	7294	6567	7436	5664	6295	6001	6454	6138	6730	6050	6802	6724	6975	6131	6292	6658	6266	5965	6458	6436	6090	6841	5523	6079	5495	5745	6093	5864	5494	5551	5160	5762	4994	5859	5610	5533	5548	5524	5344	6266	6179	5343	5859	5899	5637	5712	5615	5944
ENSMUSG00000026377.12	2098	1985	1936	1999	1692	1747	1800	1828	1689	1961	1651	2035	1977	2050	1829	1688	1848	1760	1689	1992	1759	1607	1942	1485	1654	1559	1522	1642	1512	1600	1652	1480	1539	1502	1688	1553	1702	1603	1572	1594	1696	1754	1618	1510	1703	1555	1782	1496	1708
ENSMUSG00000064302.13	8112	8995	7845	8385	7156	7659	7139	8007	7323	7825	7305	7705	7858	7445	7214	7462	6347	7378	6841	7379	7241	6700	7675	6543	6735	5932	6663	6497	6226	6200	6033	6049	5928	5651	6268	6113	6296	6308	6254	5660	6463	6680	5909	7393	6528	5795	6110	6821	7051
ENSMUSG00000026380.10	322	740	329	316	177	258	280	203	314	308	241	310	360	320	302	305	242	259	295	367	398	304	313	285	462	246	347	234	246	250	225	247	253	214	257	451	212	432	240	246	307	364	243	327	297	264	232	321	350
ENSMUSG00000048402.14	334	462	309	356	310	313	255	274	308	336	245	308	349	321	322	323	305	292	256	338	389	327	379	270	323	283	271	323	263	253	244	203	243	258	260	301	263	261	257	277	286	294	277	358	272	326	304	393	285
ENSMUSG00000101179.1	8	17	3	5	12	13	22	14	9	12	10	5	2	9	9	10	9	8	12	15	26	12	8	16	11	8	13	7	5	8	12	6	11	13	11	8	3	7	3	13	21	15	16	4	14	19	10	8	16
ENSMUSG00000037035.5	602	688	658	641	581	576	604	841	463	557	659	891	685	545	672	694	687	571	597	559	497	532	648	377	501	389	606	571	479	463	642	564	565	601	686	494	686	487	657	566	577	557	540	439	571	511	457	450	589
ENSMUSG00000004451.14	1165	1304	1030	1166	975	980	944	1039	918	967	1017	1090	1107	1063	1030	1075	1028	948	1077	1027	1033	918	1066	915	966	888	939	854	941	887	845	824	786	682	908	843	857	862	814	838	882	959	794	974	1013	850	902	949	1027
ENSMUSG00000098447.2	20	8	20	20	12	11	17	11	11	8	8	18	13	10	15	9	12	13	13	15	23	13	10	9	7	8	12	14	16	9	10	12	18	12	8	7	12	18	12	7	8	13	13	21	17	14	5	12	14
ENSMUSG00000098923.1	820	953	849	882	758	809	706	785	729	821	758	884	819	780	753	817	920	790	732	757	723	715	834	722	771	617	717	729	633	711	645	693	655	618	697	607	768	676	635	678	747	762	656	672	756	720	735	750	760
ENSMUSG00000026383.14	467	746	501	596	380	493	539	609	436	401	477	542	734	519	435	647	398	523	491	490	562	354	483	527	524	388	455	414	491	484	439	525	402	366	486	423	412	483	420	385	562	476	498	525	513	412	381	392	512
ENSMUSG00000026384.13	8480	8755	7091	7287	6742	6925	6848	6911	6751	7588	6469	7547	8695	7191	6488	6761	5865	6849	6459	6252	6871	6897	7396	6318	6625	5813	7084	6667	6487	6055	6243	5961	6175	5403	6172	6143	6180	6397	5803	5987	6396	6564	5568	6566	6714	5341	6094	6553	7075
ENSMUSG00000036975.5	600	698	585	613	494	559	518	589	486	545	525	579	608	583	593	577	534	501	518	546	525	445	600	548	542	445	461	476	461	478	463	432	498	397	483	476	472	509	433	469	471	496	432	480	470	477	454	505	529
ENSMUSG00000036962.12	29	42	33	20	21	48	45	32	20	19	24	32	47	17	16	47	30	34	38	23	26	20	14	34	47	17	50	24	39	51	30	24	26	24	18	30	19	26	15	31	32	47	45	33	34	34	22	20	25
ENSMUSG00000026387.15	55	66	42	52	32	48	60	41	37	42	29	60	75	39	51	48	44	45	43	31	45	38	36	47	65	47	63	37	57	46	39	27	40	40	34	60	44	45	36	37	56	59	45	38	44	40	26	49	62
ENSMUSG00000050777.7	28	79	44	64	51	43	49	58	30	31	16	31	89	33	32	90	24	35	44	36	59	30	31	47	66	25	33	22	54	49	32	46	42	21	46	27	39	51	18	22	51	33	63	45	59	45	23	36	49
ENSMUSG00000026385.16	5983	7055	5360	6265	4983	6126	5821	5947	4712	5444	4815	5861	6142	5160	4626	6252	5750	5378	5273	5168	5501	4757	4951	5829	6818	4745	5526	5236	5644	5972	4794	4711	5468	4686	5223	5149	5283	5133	4240	5053	5820	5564	5447	5039	5593	5497	4778	4817	5122
ENSMUSG00000026388.15	55	65	52	79	70	64	52	59	57	59	62	51	67	76	54	54	59	64	56	58	57	56	60	58	61	60	65	65	47	59	51	48	58	63	51	59	58	45	44	60	59	55	59	40	43	70	71	41	57
ENSMUSG00000026389.16	481	530	458	510	321	419	428	461	360	456	393	447	478	518	430	443	460	433	448	492	380	398	473	409	442	339	423	423	422	421	369	336	403	354	363	401	432	401	333	418	412	432	414	443	425	416	368	400	397
ENSMUSG00000036907.9	6864	6797	5682	7005	4132	6270	5771	5477	5839	6362	5794	6930	6793	8228	6563	5619	5826	5465	5912	7960	5601	4067	6726	4941	6865	5495	6482	6753	5660	5319	5322	4218	5423	5024	6562	6526	5161	6584	5867	6083	5378	7381	6245	5168	6036	6532	5663	5453	6192
ENSMUSG00000097881.7	189	216	164	160	166	158	149	183	173	185	147	181	198	205	155	171	142	144	117	168	143	132	182	162	189	137	167	170	164	148	127	118	165	157	137	192	157	176	161	144	156	151	158	133	134	168	170	165	158
ENSMUSG00000003721.14	4036	4654	3846	4303	3591	3816	3249	3677	3364	3634	3315	3946	3950	3685	3273	3697	3606	3456	3387	3693	3358	3444	3806	3464	3675	2977	3042	3218	3124	3401	3066	2992	3293	2797	3334	3065	3360	3200	2982	2893	3394	3192	3140	3408	3140	3217	3109	3038	3138
ENSMUSG00000104253.1	122	109	100	119	96	117	96	122	98	120	82	81	138	134	92	86	97	104	87	118	118	105	132	116	133	102	116	122	92	109	88	101	93	100	95	95	98	91	85	64	116	134	109	129	86	98	98	118	94
ENSMUSG00000026339.18	2890	3442	2747	3156	2819	2991	2696	3000	2604	2826	2629	3154	2822	2458	2813	3136	2335	2816	2812	2621	2472	2339	2641	2345	2559	2121	2530	2288	2232	2394	2203	2231	2121	2076	2234	2242	2543	2386	2199	2171	2488	2227	2184	2629	2448	2139	2049	2502	2465
ENSMUSG00000050534.8	499	594	437	448	450	513	383	515	429	522	344	469	509	471	485	435	530	452	389	515	398	452	451	375	382	345	323	320	318	458	369	379	353	371	323	434	483	492	418	420	408	373	361	377	367	385	415	347	382
ENSMUSG00000001674.11	1645	1709	1516	1686	1416	1530	1446	1500	1344	1451	1393	1788	1559	1481	1417	1581	1535	1438	1507	1431	1478	1414	1442	1306	1396	1165	1287	1325	1213	1323	1304	1211	1304	1142	1349	1286	1337	1285	1310	1386	1386	1373	1287	1332	1376	1221	1325	1286	1475
ENSMUSG00000036815.16	4797	4430	4877	3781	3169	3974	4035	3907	3894	4308	4249	3727	3953	3222	3603	3664	3581	3649	3538	3360	3926	4744	4318	3890	3857	3110	4294	3773	3262	3366	3587	5153	3830	3019	3192	2778	3693	2998	2616	2794	4162	2845	2476	4209	4098	3033	3411	4005	4808
ENSMUSG00000102801.1	26	16	24	29	17	23	22	26	34	31	25	13	34	19	27	21	7	26	14	14	20	39	33	22	39	29	42	18	34	23	37	27	15	20	13	19	18	20	13	12	18	16	14	43	23	17	16	28	35
ENSMUSG00000100851.1	22	33	51	26	8	21	19	8	25	33	19	18	22	20	23	23	12	26	17	15	19	39	34	34	17	10	23	15	20	19	27	44	18	10	26	20	18	21	24	13	28	8	10	33	26	10	19	34	47
ENSMUSG00000026341.16	22571	25077	21601	25172	20385	20692	20111	21340	20844	23172	20366	23501	23584	25368	20759	21205	22817	21284	19976	23670	21595	18235	23584	18400	20547	18845	18919	19221	20000	18841	18644	16861	19049	17502	20043	19026	18729	19521	19552	18766	20346	21228	18707	20049	20019	18782	19826	19202	19505
ENSMUSG00000026342.10	1576	1686	1433	1567	1218	1470	1330	1527	1327	1638	1456	1600	1538	1401	1278	1524	1398	1402	1437	1382	1296	1202	1457	1260	1421	1144	1354	1368	1321	1284	1354	1269	1288	1258	1371	1210	1503	1182	1305	1168	1452	1391	1217	1285	1239	1268	1318	1280	1522
ENSMUSG00000026344.9	3240	3412	2934	3188	2438	3191	2602	2816	2721	3053	2763	2767	2319	2606	2233	2780	2555	2528	2510	2625	2531	2608	3051	2587	2873	2059	2832	3026	2311	2405	2157	3043	2396	2035	2308	1979	2974	2076	2065	1774	2262	1933	1927	2688	2311	2481	2215	2233	2354
ENSMUSG00000049690.15	429	463	460	508	407	474	474	479	395	410	392	406	497	463	323	488	359	414	441	405	363	414	455	466	478	311	361	423	460	475	325	388	435	375	406	324	362	346	351	329	495	381	383	447	345	417	341	351	407
ENSMUSG00000102723.1	15	20	18	8	9	15	9	8	12	10	11	11	16	10	7	6	6	16	13	14	9	11	9	8	8	1	9	23	11	17	10	9	6	7	9	15	10	14	14	7	11	4	8	5	6	13	7	13	10
ENSMUSG00000036155.13	6272	5977	5947	6288	5839	5747	5185	5705	5274	5809	5393	5701	6159	5860	5970	5801	5096	5335	5216	5614	5857	5294	5780	5231	5358	4909	5423	5483	4944	4734	4752	4466	4747	4296	4642	5019	4662	5124	5027	4607	4926	5324	4508	5258	5079	4946	5205	5418	5537
ENSMUSG00000026347.13	745	590	524	652	537	674	622	556	598	634	596	553	716	436	434	598	611	590	548	461	590	630	619	532	658	506	653	611	563	492	565	540	561	490	453	488	586	485	407	544	590	484	436	635	603	573	458	459	595
ENSMUSG00000026348.7	21	12	17	17	17	17	10	25	14	19	10	7	24	10	14	19	7	17	15	20	22	8	14	20	19	15	17	16	25	15	9	19	17	6	12	10	10	12	11	12	12	9	17	25	11	7	13	18	14
ENSMUSG00000026349.14	8654	9089	7709	8556	7561	7998	7699	7984	7311	8229	6804	8108	8543	7609	7581	8001	6553	8088	6902	8260	7878	6825	7043	6316	6956	6133	7333	6574	6844	6473	6602	5899	6046	5730	6290	6826	6708	6659	6548	6074	6346	6688	6496	7352	6398	5787	6059	6614	7200
ENSMUSG00000051590.9	337	544	333	355	386	440	418	450	289	339	347	445	439	293	430	637	316	339	630	274	304	296	322	511	433	256	311	275	288	420	302	339	264	269	306	302	392	353	289	380	352	319	339	343	393	299	260	387	311
ENSMUSG00000036104.12	8003	8934	7360	8263	6874	7695	6905	7388	7230	7621	7039	7715	7612	7378	6730	7263	6803	7336	6799	7133	7188	6781	7458	6317	6606	5940	6590	6634	6328	6255	6149	6390	6166	5536	6128	5974	6418	6292	6118	6012	6731	6371	5993	7045	6573	5747	6215	6439	7033
ENSMUSG00000036086.16	640	652	501	605	558	583	547	577	535	620	524	610	611	580	581	568	610	605	516	600	594	478	569	503	609	460	555	531	536	525	532	440	541	506	573	490	570	480	505	585	542	542	494	536	476	523	477	520	536
ENSMUSG00000099760.1	44	59	43	39	56	48	56	44	44	58	48	68	51	44	36	45	39	51	32	49	35	49	53	44	37	40	32	45	36	58	43	47	50	46	58	44	35	41	36	25	49	49	39	63	32	40	37	46	43
ENSMUSG00000104164.1	31	43	30	42	40	35	41	37	23	46	37	57	48	32	38	38	26	61	33	32	60	21	27	27	23	31	51	44	31	29	42	41	30	52	39	49	43	35	32	48	33	28	44	55	27	37	39	36	42
ENSMUSG00000058603.10	24	49	45	37	29	30	46	27	31	43	34	39	30	31	27	29	42	32	40	35	21	34	42	27	41	25	32	33	24	23	22	31	35	32	34	27	21	29	26	26	23	24	35	22	28	26	25	26	37
ENSMUSG00000056211.13	13966	15323	13978	14349	13604	14467	13195	14862	13712	15449	13025	14755	14874	12576	14623	15071	13025	14729	12978	14291	12697	12239	12143	11961	12400	11440	13479	12284	12219	12114	11847	11305	11246	10965	11906	12183	13357	12417	12336	12094	12049	11395	11483	13477	11810	10229	11232	12370	13987
ENSMUSG00000103497.1	14	15	24	20	20	14	15	22	17	14	13	15	23	16	12	20	7	22	15	17	14	26	10	12	14	16	17	11	24	20	9	5	13	13	12	12	13	19	14	13	7	15	10	14	20	8	11	16	12
ENSMUSG00000065520.2	11	17	22	22	19	19	18	16	14	25	15	16	23	20	16	17	5	29	18	21	12	18	21	11	12	18	18	22	25	13	21	16	7	16	8	14	13	20	16	4	14	11	16	27	9	17	10	12	20
ENSMUSG00000026353.9	6756	7737	6175	7151	6078	6251	5844	6449	6021	6360	5906	6976	6898	6590	6117	6702	6183	6063	6112	6250	6594	5620	6447	5400	5931	5099	5457	5370	5461	5713	5148	5085	5394	4906	5696	5514	5443	5822	5257	5078	5650	5731	5371	6013	5806	5245	5124	5628	5705
ENSMUSG00000026354.8	3828	4052	2889	4173	3154	3534	3126	2679	3548	3632	3456	3902	4302	5143	4097	3834	3217	3431	3165	4909	3978	2449	3551	2484	3487	2782	2775	2690	2998	2924	2724	1708	2795	2502	3164	3274	1922	3140	3316	3557	2418	3270	3082	3072	2642	2797	3052	3028	3490
ENSMUSG00000026355.11	1472	1400	1188	1556	1040	1198	1118	1040	1113	1250	1183	1328	1427	1535	1131	1232	1208	1244	1043	1457	1445	1079	1379	1000	1194	1030	1020	1048	1147	1031	974	903	1115	943	1128	1134	835	1076	1103	982	1064	1144	1113	1087	1067	1234	1045	1061	1122
ENSMUSG00000026356.15	4811	5603	4584	5241	4447	4708	4633	4715	4376	4992	4212	4893	5173	5091	4196	4711	4924	4631	4261	4630	4486	4191	4863	4277	4926	3926	4158	4505	4302	4682	3817	3841	4195	3900	4337	4249	4247	4389	3846	3946	4718	4528	4134	4353	4551	4286	4259	4143	4282
ENSMUSG00000100078.1	15	17	17	21	19	14	12	18	17	16	13	24	19	19	10	18	18	15	12	29	8	11	19	13	28	14	10	17	16	16	14	17	14	24	12	14	18	14	17	12	19	13	15	13	16	15	19	16	16
ENSMUSG00000045382.6	160	261	181	246	182	181	211	195	166	175	150	181	233	181	172	173	197	202	171	208	178	173	203	140	213	157	208	150	217	182	172	153	202	176	163	235	195	183	162	164	196	182	180	171	183	233	148	167	161
ENSMUSG00000042581.14	1017	1334	1018	1243	1021	940	919	1072	948	1029	886	921	1053	856	864	932	998	1066	848	954	900	869	946	802	974	792	794	966	918	875	760	795	795	882	894	786	911	804	865	710	963	877	822	840	801	865	802	834	951
ENSMUSG00000087691.1	14	22	19	18	23	12	19	25	7	15	21	13	20	12	11	32	9	26	11	14	28	11	16	10	17	13	14	10	19	15	14	8	14	10	18	15	21	13	21	7	12	14	15	12	8	15	8	15	17
ENSMUSG00000086825.1	63	76	39	51	48	44	50	68	37	69	37	57	46	31	40	58	37	51	51	55	45	40	57	25	45	27	35	41	64	41	26	30	35	27	38	27	44	45	33	28	41	36	52	46	39	45	32	45	55
ENSMUSG00000026399.12	370	812	378	629	352	457	595	563	334	438	315	436	677	366	310	650	336	501	515	372	440	342	359	629	542	298	342	358	494	637	310	562	423	281	522	322	348	463	312	348	586	384	498	493	476	437	317	338	396
ENSMUSG00000085526.1	57	68	42	39	52	65	58	47	49	55	54	75	54	55	52	56	35	56	46	54	38	48	34	59	65	37	73	64	44	52	54	49	35	60	45	52	54	45	34	40	64	40	43	55	39	42	31	53	45
ENSMUSG00000026405.14	40	46	34	45	37	48	51	62	60	65	60	83	52	68	48	57	71	50	44	48	29	33	40	22	31	23	38	34	33	39	53	31	51	40	46	61	59	50	41	38	52	45	88	50	35	37	48	25	24
ENSMUSG00000026409.14	2149	2179	2062	2213	1892	1937	1975	2127	1820	2030	1741	2116	2149	1883	1813	1986	1718	2011	1684	2031	2086	1770	1959	1461	1676	1588	1885	1806	1833	1659	1736	1533	1663	1563	1644	1626	1747	1678	1661	1499	1783	1660	1705	1804	1713	1688	1602	1594	1842
ENSMUSG00000046404.5	2012	2121	1750	1991	1469	1654	1643	1796	1619	1750	1526	1728	1796	1929	1657	1733	1749	1755	1485	1690	1789	1518	1873	1512	1539	1470	1467	1545	1558	1362	1447	1448	1535	1389	1465	1384	1539	1520	1515	1389	1721	1680	1425	1594	1569	1495	1669	1654	1638
ENSMUSG00000042510.7	144	172	125	154	108	137	132	128	129	135	119	131	125	134	129	149	140	119	114	163	144	99	119	96	107	109	125	103	106	120	131	99	117	90	125	93	91	108	112	120	116	120	122	97	124	156	126	108	103
ENSMUSG00000016528.10	2176	2560	2067	2383	1704	2397	2281	2147	2041	2142	2061	2384	2374	2161	2203	2463	2200	2104	2128	2106	1989	1906	2172	2037	2220	1674	1890	1946	2041	2084	1952	2038	1968	1713	2059	1905	2110	1893	1788	1871	2146	1941	1940	1969	2131	1863	1899	1840	2185
ENSMUSG00000016526.8	1199	1223	1083	1285	1202	1176	1166	1157	992	1096	1258	1424	1152	1175	1106	1265	1195	1141	1096	1133	1030	945	1160	916	1045	937	940	1093	975	1013	1098	988	926	882	1129	861	1283	962	1065	1217	1043	984	927	999	1049	899	1059	1034	1189
ENSMUSG00000026427.16	2103	2210	1929	2237	1840	2072	1887	1977	1904	1976	1816	2086	2081	1877	1811	2004	1780	2075	1734	2005	1835	1692	1902	1672	1751	1681	1853	1805	1814	1703	1655	1681	1779	1576	1726	1709	1794	1621	1732	1644	1795	1806	1746	1875	1700	1565	1680	1668	1909
ENSMUSG00000026430.16	1712	1909	1657	1638	1606	1549	1249	1562	1369	1458	1389	1555	1494	1320	1430	1397	1459	1325	1380	1308	1343	1262	1491	1414	1401	1280	1333	1263	1215	1255	1263	1230	1208	1116	1196	1206	1362	1253	1168	1162	1210	1258	1162	1431	1325	1106	1326	1449	1439
ENSMUSG00000042349.13	88	144	73	136	110	140	91	92	69	91	80	99	103	77	70	103	70	85	85	99	57	83	94	107	112	69	96	88	92	110	84	89	91	73	87	82	104	80	66	67	99	80	114	95	106	77	56	95	96
ENSMUSG00000026425.15	7112	7398	6264	6923	6457	6562	6164	6802	6362	6833	6418	7004	7250	6138	6349	6858	5993	6645	5935	6189	6583	5904	6565	5474	5888	5161	5558	5713	5337	5604	5687	5571	5209	5396	5724	5695	5546	5685	5540	5332	5845	6020	5414	6437	5476	5340	5462	5527	5801
ENSMUSG00000055184.4	80	128	70	81	92	78	81	82	66	108	84	91	79	76	98	94	74	92	77	81	74	73	73	67	75	88	62	70	83	90	63	57	73	81	82	72	86	103	78	72	68	65	62	90	100	79	53	65	61
ENSMUSG00000026432.7	54	38	31	28	39	37	36	23	43	50	29	37	56	47	37	31	60	32	40	52	44	34	42	27	25	30	22	20	27	27	20	25	19	32	37	43	25	35	42	26	29	48	22	27	21	35	33	29	19
ENSMUSG00000052688.12	80	112	63	89	68	72	55	65	56	76	57	68	108	84	57	84	48	50	68	76	79	61	71	88	79	55	67	73	79	65	58	51	75	59	74	54	54	77	49	93	87	100	84	72	98	78	59	57	96
ENSMUSG00000042251.12	167	222	155	212	135	171	208	195	104	161	125	156	248	163	165	164	168	176	173	169	201	134	176	183	182	112	173	117	168	187	105	121	141	108	182	198	104	215	152	132	191	177	229	186	181	204	129	138	152
ENSMUSG00000013275.9	5918	7129	5457	6671	4869	5576	5257	5687	5179	5370	5178	5922	6144	5758	5518	6035	5629	5252	5420	5565	5664	5054	5838	4694	5455	4452	5011	4799	4831	4916	4751	4451	4794	4375	4719	4824	5027	4940	4639	4561	5250	5090	4749	5276	5218	4912	4535	4914	5035
ENSMUSG00000026433.13	253	304	194	278	198	261	249	264	224	257	196	258	257	244	217	281	247	234	221	262	237	208	241	267	267	198	234	244	214	265	222	212	244	239	229	229	244	221	178	194	266	235	225	245	244	275	192	228	226
ENSMUSG00000026434.12	7273	7598	6720	7215	5841	6784	6300	6908	6309	7236	6611	7174	6660	7078	6686	6636	7352	6473	6123	6705	6548	6384	7891	5485	5932	5704	5654	6328	6119	5565	6150	5346	6257	5559	5841	5406	6189	5877	5887	5450	6390	6113	5504	5948	5995	6071	6102	5809	6449
ENSMUSG00000026435.15	46	57	60	44	66	46	43	38	40	51	46	45	53	45	53	49	49	34	54	42	72	51	46	56	53	43	45	57	52	54	47	31	39	51	53	25	25	34	36	45	57	74	44	29	60	61	45	37	55
ENSMUSG00000026436.15	2012	2089	1985	2020	1867	2009	1788	1902	1774	1924	1971	2381	1963	1920	2090	2069	1854	1850	1915	2019	1897	1661	2038	1519	1487	1450	1637	1722	1662	1569	1705	1501	1523	1388	1662	1530	1757	1643	1682	1707	1651	1806	1764	1587	1695	1417	1744	1759	1975
ENSMUSG00000059149.17	3438	3833	3547	4120	2875	3099	3304	2974	3336	3543	3226	3734	3767	4077	3632	3246	3020	3507	3050	4086	3361	2974	3771	2518	2692	2998	3195	3142	3429	2729	3299	2691	2853	2803	3306	3060	2583	2832	3245	2946	3233	3610	3031	2996	3079	2955	3494	3315	3714
ENSMUSG00000103966.1	33	25	15	23	9	16	27	25	29	25	25	28	38	20	33	21	15	31	21	34	31	18	25	19	18	21	25	31	32	23	36	32	36	22	29	16	25	26	23	18	20	36	32	23	27	26	21	22	39
ENSMUSG00000026437.11	1364	1265	1294	1176	1010	1388	1273	1126	1348	1380	1358	1166	1173	1015	1115	1213	1167	1149	1158	1131	1133	1289	1229	1208	1134	952	1182	1163	1007	1179	1174	1301	1165	1028	1044	1090	1144	1035	906	1100	1313	1013	995	1346	1343	996	1063	1048	1369
ENSMUSG00000079330.8	92	130	180	89	51	80	85	56	79	67	87	57	85	107	107	91	55	66	63	101	145	129	110	108	73	66	88	64	42	99	102	102	82	38	51	68	53	96	57	59	105	81	55	111	72	57	90	116	92
ENSMUSG00000042115.4	545	519	679	500	337	488	430	316	449	434	437	480	523	562	494	442	394	372	452	404	573	661	491	470	373	386	490	387	376	411	491	528	510	249	375	316	323	356	308	363	499	420	367	465	592	302	462	510	584
ENSMUSG00000009772.15	106	165	102	114	92	123	82	116	58	90	84	90	130	79	83	126	119	84	74	66	104	66	85	102	129	104	80	99	94	92	66	80	78	81	97	97	83	96	69	65	105	98	95	78	86	91	94	84	80
ENSMUSG00000042066.15	16415	18495	16467	16986	14027	15597	13258	15268	15131	15458	15344	16977	16264	17020	16358	15995	17828	14339	13810	16067	14915	13874	17059	13375	14469	12464	11889	13844	12884	13910	13296	12678	13824	13330	14149	13517	14789	13615	13912	13931	14267	14442	13462	13713	14427	13903	14454	13110	13817
ENSMUSG00000042046.15	5606	6564	5364	5918	5232	5436	5279	5580	5185	5390	5139	6048	5821	5399	5316	5768	4767	5390	4988	5535	5149	5011	5353	4795	4911	4266	4949	4659	4494	4587	4668	4181	4345	4148	4817	4638	4526	4681	4582	4532	4746	4941	4434	4740	4804	4310	4627	4851	5186
ENSMUSG00000097760.2	53	68	44	58	52	41	49	56	55	59	49	56	57	47	54	50	41	51	36	68	52	42	52	40	48	42	37	46	49	54	45	46	37	45	48	36	53	47	39	39	35	62	51	36	38	45	46	42	41
ENSMUSG00000026439.14	4715	5187	4324	4811	4039	4364	4084	4351	3952	4234	4028	4698	4449	4542	4255	4467	4071	4037	3983	4549	4331	3846	4430	3715	3923	3374	3732	3632	3667	3716	3446	3379	3574	3329	3705	3637	3801	3887	3575	3377	3597	3733	3415	3953	3817	3288	3582	3709	3853
ENSMUSG00000048174.2	387	425	360	373	315	388	329	297	284	357	353	411	413	348	362	326	322	364	345	355	338	310	366	276	330	243	275	271	309	265	292	237	250	249	285	238	282	287	290	281	233	326	278	297	275	294	269	271	278
ENSMUSG00000053024.14	7745	10514	7925	8273	7966	8602	8119	7608	7247	7237	6413	8098	9312	7738	7905	8327	6792	7117	7038	7615	9177	8319	7271	7059	8389	6462	7712	6895	6639	6708	6944	5358	5713	6392	6484	6818	4647	6016	6698	7575	6953	8566	7613	7222	8423	6970	6423	7016	7752
ENSMUSG00000026442.14	20194	26255	19278	21923	19588	20676	19020	19098	17790	18621	16788	18958	22761	19025	18818	20124	16891	19102	16992	19581	20648	18660	19124	16421	19154	15585	18506	16568	17029	16709	15528	14122	14102	14429	16486	17103	13609	17149	16406	16753	16571	17833	17097	18258	17234	16021	15358	16919	18029
ENSMUSG00000026443.3	16545	18786	15036	19085	14830	15160	14130	15867	15777	15771	13713	15901	16630	16640	15156	14628	17126	14728	13147	16132	15210	12865	16151	11711	13958	12419	12497	13255	13204	13340	12729	11188	12657	12698	13047	12613	13577	12511	13645	12936	13330	13563	12466	13607	12553	13201	12965	12088	12591
ENSMUSG00000054387.13	7598	8078	7006	7756	6843	7307	6923	7375	6442	7418	6855	7917	8001	6744	7118	7354	5733	7446	6209	7292	7133	6224	6604	5790	6381	5491	6833	6315	6198	5756	6157	5594	5634	5481	5912	5865	6090	5806	6092	5757	6152	6238	6128	6570	5980	5670	5673	6212	7056
ENSMUSG00000026447.16	1168	1402	1150	1319	1159	1340	1400	1307	1141	1290	1163	1460	1327	1258	1531	1497	1177	1264	1308	1365	1351	1190	1233	948	1162	1005	1365	1014	1042	1010	1118	1007	967	990	1084	1063	979	1080	1145	1260	1062	1179	1111	1093	1338	1062	951	1044	1276
ENSMUSG00000102425.1	15	29	14	12	14	13	15	10	11	20	8	23	22	20	9	15	17	13	10	18	12	9	17	15	11	10	9	10	8	8	18	13	9	13	13	18	15	14	10	12	14	19	12	11	13	19	9	10	13
ENSMUSG00000046062.5	3640	4439	3684	3925	3412	3668	3600	3779	3072	3465	3675	4220	3868	3764	3657	4040	3627	3544	3510	3490	3564	3251	3766	2937	3110	2702	3018	3256	2943	2957	3195	3107	2928	2811	3372	2858	3354	3005	3122	3055	3367	3416	3007	3188	3346	2980	3062	3115	3393
ENSMUSG00000041757.16	5618	5971	5445	5941	4937	5589	5228	5570	4733	5468	5233	5503	5541	4831	5018	5480	4170	5364	4766	4766	5278	5019	4900	4520	4633	3950	5522	4828	4373	4460	4556	4485	4314	3900	4456	3910	4373	3864	4265	4042	4960	4367	4282	5269	5050	4111	4204	4972	5307
ENSMUSG00000101693.1	35	48	20	28	14	25	44	20	11	15	18	15	56	11	11	27	17	27	25	13	27	17	9	29	55	10	40	31	28	41	14	20	16	25	15	22	15	22	18	23	27	38	31	17	34	24	9	22	35
ENSMUSG00000070644.13	152	229	175	176	88	163	215	193	107	132	139	117	221	106	106	212	144	175	171	125	138	135	126	167	164	79	125	138	158	184	138	192	143	133	167	108	150	132	93	99	255	149	170	144	160	188	123	79	167
ENSMUSG00000070643.11	587	684	511	670	405	520	562	492	413	414	444	474	671	496	506	584	507	466	415	478	586	482	551	426	468	364	602	421	468	415	435	494	524	420	495	406	311	434	401	405	527	489	488	459	493	481	421	419	455
ENSMUSG00000090553.8	1087	1082	1031	1123	902	939	915	1020	916	1005	896	997	1087	1047	893	1017	967	916	903	963	942	919	1039	911	987	881	855	858	952	843	843	845	872	803	883	853	928	909	844	820	917	879	804	907	921	914	856	772	899
ENSMUSG00000102976.6	795	879	693	712	668	707	759	721	682	679	748	842	817	688	692	840	526	845	676	770	717	654	670	547	599	524	731	555	618	527	607	503	514	605	586	608	606	619	629	553	591	573	612	673	592	529	519	609	698
ENSMUSG00000094410.7	218	224	194	246	204	216	193	216	183	197	230	246	245	179	189	251	147	204	177	192	212	166	178	153	151	137	165	147	166	122	146	145	126	147	194	184	172	179	192	144	144	156	202	178	136	137	156	182	184
ENSMUSG00000026463.17	8413	7092	7497	6718	5492	7605	8486	6967	7157	8325	8942	6609	6457	6115	5873	6741	4969	6812	6181	7013	6814	7876	7800	6705	7199	4826	9052	6196	5775	5973	6241	10802	6142	5197	6204	5317	7179	6122	5145	4771	7492	4757	4647	8662	7511	5740	5248	6495	9079
ENSMUSG00000010311.15	21	27	13	38	24	29	18	32	22	39	49	28	23	11	10	21	34	18	35	14	21	20	34	19	27	16	38	37	23	27	29	38	17	17	28	25	32	34	18	17	30	17	18	28	29	24	22	11	33
ENSMUSG00000041577.5	1285	4643	1455	2288	1264	1951	2304	2274	1327	1243	1349	1613	2663	1427	1147	2558	1827	1776	1985	1329	1673	1255	1224	2575	2786	1170	1702	1576	2011	2493	1258	1993	1770	1356	2149	2002	1405	2137	1236	1517	2318	1704	2289	1896	1955	1900	1221	1413	1622
ENSMUSG00000041559.7	265	690	233	460	145	612	278	203	410	449	313	463	657	220	256	497	229	256	578	693	360	569	367	678	873	112	232	184	588	514	226	520	1313	286	248	497	760	248	93	362	812	353	359	836	426	828	134	452	584
ENSMUSG00000020423.6	1263	1622	1379	1305	2010	2035	854	1000	919	1226	1092	1302	1233	1341	1068	1189	1177	1235	926	1150	1190	964	1325	1127	1256	1088	967	1954	1066	886	1105	961	1324	2267	2323	906	880	1112	1610	1015	2140	1859	1876	923	1033	1494	1967	1213	1116
ENSMUSG00000026450.14	12	48	18	19	7	9	19	20	10	8	7	10	21	9	6	26	10	18	7	13	14	6	10	16	15	13	10	14	15	25	9	13	11	7	18	6	13	12	8	12	23	21	17	17	10	14	6	10	10
ENSMUSG00000064246.10	489	417	511	556	471	477	449	489	416	473	453	444	556	438	437	531	471	460	421	479	491	397	442	463	460	394	367	401	429	414	367	366	366	365	407	346	383	404	382	386	406	454	397	383	465	405	395	373	467
ENSMUSG00000042451.12	45	60	32	38	42	43	37	35	34	39	42	45	55	31	39	57	35	35	42	33	41	32	37	46	34	26	18	36	33	31	28	31	15	39	32	14	34	34	31	25	37	34	31	24	40	25	24	17	36
ENSMUSG00000042429.8	13595	15887	12776	14405	12803	12577	11249	12208	12623	12785	11876	13191	12950	13843	13178	12405	13048	11845	12102	13219	12530	11439	13805	10886	11721	10675	10255	11135	10582	11056	10424	9339	10142	10010	11339	11060	11061	11234	11487	11414	11242	11816	10841	11315	11498	10635	11643	11049	10840
ENSMUSG00000026458.13	8121	8192	8009	8962	7203	7871	7427	7818	7379	7837	7975	8329	8645	8596	8094	7612	7566	7823	6855	8527	8478	6722	8400	5926	6746	6325	7582	6943	6537	6649	7022	5947	6756	6608	6852	6780	6595	6405	7318	6579	7501	7688	7020	7703	7426	7081	7476	6491	6930
ENSMUSG00000042305.12	5013	5441	4722	5062	4100	4386	4341	4458	4384	4798	4163	4783	4893	4835	4415	4530	4906	4465	4366	4748	4581	4296	4882	4193	4288	3757	3848	4134	4001	4172	3949	3834	4124	3570	4154	3868	4220	4155	3764	3863	4332	4175	3755	4175	4208	4107	4102	3733	3977
ENSMUSG00000026456.18	1533	1719	1512	1723	1376	1508	1391	1626	1444	1590	1316	1549	1521	1550	1358	1540	1589	1471	1365	1395	1443	1401	1512	1393	1358	1123	1231	1308	1369	1393	1261	1154	1309	1204	1426	1312	1461	1325	1241	1274	1532	1433	1242	1435	1409	1435	1361	1129	1313
ENSMUSG00000026457.14	4535	5988	4537	5189	4036	4670	4389	4405	4155	4294	4001	4653	5180	4547	4166	4917	4711	4177	4272	4508	4557	3991	4332	4236	4465	3458	3847	3884	3829	4163	3476	3755	3824	3362	4113	3932	3779	4057	3721	3870	4424	4320	4074	4267	4367	4129	3746	3786	4088
ENSMUSG00000102722.1	9	20	5	10	14	4	3	14	12	18	1	7	11	10	12	5	13	10	8	16	9	5	8	10	10	10	16	6	13	15	11	8	14	8	11	20	6	10	12	8	5	6	9	17	5	11	7	11	12
ENSMUSG00000026455.14	3557	3848	3112	3654	3160	3212	3043	3393	3173	3478	3199	3658	3444	3425	3341	3350	3150	3170	2963	3326	3326	3023	3404	2814	3089	2533	2753	2782	2764	2771	2756	2754	2827	2497	2849	2806	2973	2982	2691	2693	3010	2881	2639	3141	3041	2809	2874	2677	2768
ENSMUSG00000042229.9	2295	2495	2249	2298	2008	2113	1968	2158	2062	2191	1944	2353	2130	2199	1986	2087	2220	1971	1952	1975	2109	1974	2149	1935	1961	1748	1764	1898	1862	1858	1809	1658	1786	1585	1989	1759	1853	1889	1771	1761	1950	1843	1818	1862	1841	1839	1991	1818	1886
ENSMUSG00000042207.17	6241	6944	5824	6535	5675	6035	5900	6239	5653	5896	6077	6814	6258	6159	6372	6364	5527	5579	5765	5752	5821	5176	6018	4714	4991	4439	5199	5153	4780	4787	5349	4971	4616	4591	5308	5040	5477	4989	5110	4775	5048	5034	4806	5273	5140	4535	4744	5013	5568
ENSMUSG00000097435.1	15	12	18	16	8	9	9	13	14	12	11	6	3	12	9	11	9	3	9	9	15	12	10	12	13	14	6	6	8	11	16	5	14	8	7	6	6	4	2	12	14	23	9	14	10	11	26	16	17
ENSMUSG00000026452.15	1901	2922	2796	2139	1399	1677	1448	1631	1814	1829	1424	1528	1507	2112	2608	1627	1695	1307	1678	1519	2520	2413	2000	2025	1647	2170	1962	1967	1665	1789	1732	1262	1596	1000	1367	1440	1115	1575	1275	1437	1565	2099	1463	1815	2259	1467	2315	2704	2119
ENSMUSG00000073557.11	9650	10725	9177	10311	8415	9345	8273	8843	8829	9305	8940	9663	9292	9521	8890	8977	8498	8699	8086	9145	8654	7957	9653	7608	8495	7420	7922	8188	7778	7555	7639	7398	7560	7471	7949	7696	7749	7589	7939	7519	7925	8271	7483	8482	7952	7540	7878	8007	8485
ENSMUSG00000103976.1	14	8	16	13	11	7	18	9	15	7	9	20	15	8	10	23	8	16	9	13	10	12	8	2	10	10	15	13	14	12	6	8	5	6	13	9	3	3	6	5	5	3	9	8	11	3	9	10	15
ENSMUSG00000026429.9	83	71	67	61	56	43	54	57	54	52	65	62	71	61	73	71	55	47	75	85	61	47	64	42	55	54	45	51	39	44	38	48	48	46	49	59	44	56	56	38	45	45	60	55	69	52	41	60	57
ENSMUSG00000042793.13	249	337	241	269	274	259	215	193	220	221	181	208	276	221	185	196	193	177	167	199	248	226	210	186	239	161	185	199	229	174	193	169	219	139	152	175	180	178	164	158	208	148	195	220	195	234	224	220	152
ENSMUSG00000097993.7	7	18	6	11	18	8	30	22	18	5	14	12	9	14	14	12	10	7	6	20	26	15	3	6	14	8	34	15	8	9	10	15	8	5	8	5	4	11	6	9	9	11	8	12	15	15	7	13	12
ENSMUSG00000026426.10	10970	11013	11038	12286	9684	10834	10089	10561	10328	10908	10458	11571	11105	11546	10719	10528	11742	9908	9783	11245	10605	9714	11551	9197	10035	9440	9675	9969	9583	9755	9660	9009	9828	9105	9779	9495	10032	9300	9520	9162	10340	10569	9361	9914	10337	9630	10240	9377	10194
ENSMUSG00000087721.1	47	54	45	40	45	43	43	39	47	49	40	53	58	42	33	55	37	43	34	39	50	36	44	34	56	38	46	47	48	23	34	41	48	43	52	42	43	35	39	29	57	46	42	31	46	26	40	30	49
ENSMUSG00000085311.1	41	40	52	40	44	35	34	47	30	44	42	44	48	51	52	39	39	51	25	50	32	28	41	31	37	30	41	37	31	23	26	20	38	42	28	32	36	37	31	27	47	35	44	46	37	36	23	39	32
ENSMUSG00000026424.8	12484	12898	12499	12759	10459	11581	10859	10558	10522	11330	10776	12407	11596	13153	11350	10893	12801	10234	10390	11867	11145	10347	11524	10217	11628	9613	11136	11026	10401	9986	9413	8715	10180	9296	10076	10972	9939	11235	10057	10674	10584	11458	10103	9972	10862	11400	10628	10142	10382
ENSMUSG00000079139.4	738	815	812	845	741	763	714	745	764	790	774	848	805	831	693	741	787	677	737	737	749	656	778	703	767	680	748	711	696	716	626	689	701	606	689	605	730	686	627	645	726	639	684	689	760	676	654	712	747
ENSMUSG00000097680.1	70	76	65	72	67	74	76	72	68	97	72	64	91	75	65	70	66	74	60	94	79	67	59	43	62	47	81	43	65	49	45	49	65	66	60	67	41	81	66	47	73	69	55	73	75	59	54	62	68
ENSMUSG00000041926.15	1952	2698	1938	2041	1726	2071	1743	1894	1933	1943	1708	1938	2159	1931	1882	2152	1932	1940	1769	1972	1930	1692	1921	1863	1863	1442	1660	1648	1512	1764	1502	1431	1675	1492	1691	1740	1725	1732	1654	1578	1747	1759	1614	1924	1698	1573	1544	1591	1617
ENSMUSG00000062580.9	5965	6477	5659	6067	5039	5512	5071	5391	5128	5671	5075	5872	5724	5889	5204	5557	5366	5232	5165	5440	5385	5026	5885	4841	5327	4603	4750	4985	4884	4994	4672	4440	4769	4169	4798	4399	4808	4845	4479	4561	5100	5025	4609	5049	5176	4777	4974	4780	5016
ENSMUSG00000048096.7	76	132	92	102	68	110	103	74	85	77	67	81	102	96	64	82	85	85	80	90	84	97	80	105	110	73	74	70	100	100	63	100	158	75	73	92	104	75	87	102	88	78	89	118	111	146	57	76	91
ENSMUSG00000041889.7	5116	5499	5100	5079	4034	4945	4488	4666	4756	4970	4491	4721	4985	4991	4987	4965	5677	4753	4521	5005	4824	4952	5041	4406	4503	3951	3933	4598	4220	4568	4378	4376	4488	4178	4483	4316	4533	4225	4218	4056	4982	4792	4278	4516	5024	4639	4942	3960	4379
ENSMUSG00000041879.13	12156	12676	11387	12839	10293	10980	10730	11543	10838	11471	10381	11301	12185	11485	10681	10785	10689	11030	10074	10974	10912	10302	12085	9616	10060	9407	10308	10021	9755	9384	9580	9286	9728	9323	9713	9279	10001	9199	9612	8877	10607	9962	9042	10852	10042	9353	9519	9916	10676
ENSMUSG00000009418.15	11140	10975	9685	11219	9993	10605	11206	11981	9729	11145	10839	11687	11570	9185	10602	10689	9157	11763	9370	10700	10602	9537	10210	6842	8218	7529	9804	9323	8586	8305	9399	8727	8016	8716	9365	8579	9544	8246	9601	8714	9527	9616	8598	9755	8410	8585	8616	8468	9450
ENSMUSG00000054412.5	75	71	90	61	45	75	80	79	89	85	78	68	92	73	68	66	65	69	52	78	74	66	88	43	53	56	70	55	52	72	79	74	54	60	53	63	51	47	83	55	92	61	54	78	67	60	64	62	70
ENSMUSG00000090399.1	26	28	21	23	17	22	29	28	22	18	18	20	34	17	25	24	12	24	22	29	31	29	23	18	19	25	20	24	24	23	22	20	17	12	22	18	15	18	21	27	21	36	26	20	22	37	17	16	26
ENSMUSG00000026421.14	13471	17613	14206	14517	11820	13740	13032	12268	12524	12277	11361	14032	14378	14400	12494	13230	14705	11284	11655	13916	14602	12791	12417	12387	14941	12108	11909	12844	12459	12507	11280	9510	11547	10688	11642	11284	8374	10471	11142	12606	12319	15082	12470	11562	14382	12911	11613	12251	12632
ENSMUSG00000041801.5	970	1445	1169	1172	900	1122	967	918	936	983	845	1036	1194	1075	978	1064	1091	913	908	968	1184	1010	927	1009	1095	964	1001	946	956	921	890	739	904	815	853	880	683	845	794	916	1050	1068	975	1042	1120	944	867	997	1019
ENSMUSG00000026418.16	214	167	221	241	194	224	214	172	188	212	131	184	198	214	167	200	200	176	179	229	285	213	174	147	275	198	218	162	246	181	186	121	167	212	161	211	70	169	176	201	191	239	213	165	229	270	192	207	225
ENSMUSG00000041782.14	115	133	168	85	93	112	98	96	129	97	120	88	121	126	132	128	149	126	101	133	113	158	100	128	122	102	89	92	87	112	137	116	130	76	98	120	91	111	89	92	118	100	93	123	133	85	112	158	136
ENSMUSG00000026414.13	114	119	188	58	31	114	101	51	94	117	95	53	134	92	104	78	86	102	71	102	153	174	100	125	89	117	103	66	69	95	136	113	100	51	55	84	45	80	65	34	135	92	49	108	137	55	143	200	180
ENSMUSG00000051985.12	123	383	149	152	7	131	233	238	17	79	168	17	356	43	22	301	31	184	185	33	224	111	70	219	194	14	27	14	172	221	46	522	134	23	159	19	23	114	8	17	318	93	199	297	183	125	50	36	297
ENSMUSG00000026411.17	3834	4281	3719	4286	3389	3776	3580	3544	3236	3686	3321	3860	4102	3745	3371	3810	3649	3429	3240	3555	3485	2985	3709	3238	3491	2953	2974	3195	3502	3508	3072	3191	3359	2881	3369	2988	3249	3168	2929	3013	3565	3233	3195	3448	3559	3339	3265	3019	3261
ENSMUSG00000026407.17	14	16	11	11	5	21	15	13	17	21	10	11	6	9	8	15	10	14	10	14	4	10	9	6	5	4	8	11	10	13	15	12	13	9	7	19	6	13	9	17	13	13	8	8	11	6	14	7	7
ENSMUSG00000086264.9	15	12	12	12	14	14	15	7	15	24	18	12	6	18	5	12	10	18	8	16	12	11	14	25	27	9	22	17	9	11	13	6	8	15	10	21	7	5	7	6	8	11	18	4	19	18	13	8	10
ENSMUSG00000041642.18	5367	5120	5314	5315	4958	5630	5197	5287	4697	5134	5322	5610	5387	4495	5010	5037	4471	5438	4544	4859	4593	4787	5172	3836	4157	3654	4997	5269	4593	3960	5117	5008	4231	4459	4824	3950	4575	4043	4874	4582	4848	4595	4620	4650	4806	4342	4478	4305	5524
ENSMUSG00000087230.10	45	31	27	45	23	34	25	31	29	34	17	35	40	23	31	32	20	38	23	23	36	36	33	22	42	19	27	16	31	23	26	23	20	24	23	27	13	21	34	26	30	24	30	37	29	32	17	33	45
ENSMUSG00000041605.16	207	267	167	248	169	241	219	228	226	166	191	220	238	177	208	241	212	211	201	169	162	175	215	199	187	167	178	207	214	183	163	172	168	178	210	166	202	161	166	162	224	179	179	191	193	159	156	142	188
ENSMUSG00000097433.1	186	203	185	219	151	178	144	161	154	197	166	182	163	178	173	170	178	159	156	157	173	164	209	161	190	176	153	158	190	161	161	121	162	114	151	153	148	136	145	132	156	152	152	167	153	171	185	162	170
ENSMUSG00000052759.7	19	35	24	33	16	31	28	30	28	30	25	34	23	38	17	25	19	23	24	23	26	19	32	22	25	19	23	31	27	14	30	27	20	13	21	39	19	30	26	17	33	27	14	35	23	14	20	25	19
ENSMUSG00000041570.14	17220	19395	15607	18152	15434	15506	15311	16289	15903	16918	14893	16957	16347	16732	15693	15968	14548	15970	15025	15486	15442	14132	16918	13306	14283	12950	14574	13742	13474	13158	13580	12496	12868	12063	13441	13267	14007	13359	13567	12820	14107	14065	12184	14757	13621	12138	13109	14520	14480
ENSMUSG00000097403.2	28	16	30	24	21	24	21	21	22	22	29	20	28	22	29	23	22	16	18	22	29	17	21	20	17	18	37	15	24	23	17	19	32	17	16	25	23	16	16	14	16	17	17	22	15	15	8	23	17
ENSMUSG00000026404.12	528	485	450	510	437	467	439	440	457	458	371	405	501	515	387	396	472	426	461	464	467	424	424	415	474	438	378	441	415	387	407	376	442	354	406	381	410	370	378	377	418	472	398	403	422	440	380	423	432
ENSMUSG00000041498.13	38	30	19	28	21	39	22	20	22	30	19	24	24	19	20	23	12	29	24	20	38	27	22	36	23	29	26	23	16	23	22	21	14	15	18	23	34	17	19	18	17	33	20	18	27	17	16	29	16
ENSMUSG00000041483.14	4307	5033	4173	4581	4086	4027	3947	3972	4049	4364	3985	4612	4450	4617	3631	4026	4046	4173	3507	3977	4222	3738	4440	3770	3844	3603	3576	4100	3884	3555	3590	3192	3542	3508	3828	3530	3320	3565	3723	3461	4084	4099	3641	3866	3751	3470	3868	3806	3915
ENSMUSG00000097113.7	59	64	57	73	72	70	61	66	74	61	63	83	86	67	53	60	54	73	55	66	92	68	56	63	73	52	77	63	71	49	51	50	58	92	59	46	58	43	63	67	79	84	84	55	60	69	69	68	45
ENSMUSG00000098243.3	22	16	16	20	22	19	16	15	16	16	13	19	22	16	14	13	20	8	11	18	18	12	18	16	13	19	13	11	17	11	14	13	12	8	17	8	10	12	18	12	19	16	10	8	21	9	16	30	7
ENSMUSG00000103427.1	11	16	13	5	14	13	13	10	7	12	15	20	7	11	5	17	9	11	8	19	10	7	6	12	13	8	11	8	13	11	9	8	6	7	5	8	12	8	10	3	8	18	8	11	15	11	10	5	9
ENSMUSG00000098206.1	57	46	47	54	49	62	40	46	43	61	55	55	58	50	43	40	50	61	43	61	60	47	40	53	34	42	36	48	37	39	38	31	30	26	41	32	30	33	46	29	53	39	60	58	60	56	47	47	48
ENSMUSG00000026395.16	239	600	238	251	215	275	279	281	247	271	266	246	266	267	244	270	210	225	241	242	275	248	250	270	268	280	257	217	251	241	229	301	270	233	228	237	253	213	183	189	216	320	285	269	271	245	162	237	214
ENSMUSG00000026393.10	3697	4803	3729	4096	3020	3615	3368	3397	3265	3526	3360	3675	3659	3799	3194	3761	3487	3314	3218	3376	3414	3232	3591	3639	3867	3120	3316	3474	3604	3428	3099	3002	3209	2686	3246	3186	3020	3353	2806	3157	3497	3387	3141	3327	3470	3071	3138	3368	3601
ENSMUSG00000019230.14	1472	1727	1269	1646	1597	1633	1294	1484	1274	1429	1415	1641	1396	1332	1223	1337	1557	1455	1271	1376	1014	1083	1304	1159	1435	1162	1098	1473	1319	1190	1176	912	1156	1273	1219	1039	1425	1198	1154	1109	1219	1151	1185	1136	1067	1319	1060	1156	1094
ENSMUSG00000079283.2	622	633	548	680	526	556	501	533	572	552	530	562	602	570	498	548	648	530	514	591	512	480	578	484	581	481	453	546	512	471	501	422	514	433	490	443	507	503	501	427	550	505	454	486	478	491	509	464	525
ENSMUSG00000056268.15	1239	1454	1272	1253	1135	1155	1072	1202	1169	1180	1012	1217	1275	1151	1104	1204	996	1080	1029	1135	1087	973	1083	1029	1199	1002	1116	1061	1082	1071	898	894	879	833	976	983	981	950	949	865	1010	1132	967	1107	1003	934	1019	1151	1070
ENSMUSG00000063681.14	75	61	45	81	73	135	106	94	83	112	158	111	101	74	60	89	65	79	84	66	75	72	83	62	105	46	82	83	88	78	71	144	93	74	104	83	112	66	65	70	76	55	65	145	90	92	83	43	88
ENSMUSG00000033964.12	2495	2790	2251	2380	2160	2383	2244	2379	1946	2121	2311	2627	2262	2249	2107	2360	2051	2288	2011	2004	2162	2042	2369	1950	2070	1862	2127	2232	2034	1949	2091	1905	1978	1834	2192	1926	2068	2017	2038	1831	2012	2079	1966	1883	2011	1791	2020	1975	2168
ENSMUSG00000033952.14	67	68	62	60	51	51	42	35	37	60	31	52	60	43	53	58	37	62	58	42	66	63	50	46	39	47	60	40	43	22	56	55	36	44	39	50	34	46	42	46	56	41	25	40	34	35	48	66	59
ENSMUSG00000104496.1	13	8	14	14	15	17	11	15	18	22	12	19	13	15	13	16	21	10	14	10	15	11	14	10	11	16	21	9	15	9	13	12	14	10	14	8	9	14	10	14	7	17	11	19	10	11	9	7	8
ENSMUSG00000026365.15	1895	3980	1673	2195	1344	1940	1497	1409	1677	1710	1551	2214	2773	1714	1516	2548	1374	1574	1856	2287	1811	1792	1670	2347	2693	1287	1689	1183	2011	2046	1473	1950	2516	1670	1871	1873	1831	1686	1011	1642	2163	1868	2045	2596	1984	2164	1035	1865	2158
ENSMUSG00000052726.15	2965	2981	2572	2907	2729	2597	2443	2670	2688	2748	2629	2968	2876	2856	2467	2600	2476	2877	2483	2712	2495	2109	2672	2073	2666	2249	2601	2540	2612	2246	2194	1936	2203	2219	2262	2237	2299	2283	2414	2391	2259	2306	2406	2427	2172	2043	2394	2234	2606
ENSMUSG00000101795.2	48	33	40	40	33	25	23	26	39	25	35	41	38	34	34	39	36	28	29	32	36	28	32	30	26	34	16	32	22	29	34	20	33	29	35	32	24	36	39	27	34	22	34	29	25	28	25	30	26
ENSMUSG00000026361.9	4398	4853	3907	4527	3857	4223	4126	4124	4118	4507	3836	4509	4342	4162	3968	4279	3654	4250	3966	4038	3996	3774	4102	3462	3752	3369	3784	3506	3700	3565	3367	3334	3496	3047	3450	3446	3728	3698	3307	3151	3613	3454	3234	4038	3870	3134	3313	3720	3762
ENSMUSG00000033849.3	4150	4569	3567	4242	3300	4038	3566	3887	4217	4521	3869	3857	3761	4161	3331	3587	3889	4005	3358	3761	2900	3546	3889	3811	3838	3405	3261	3902	3710	3855	3390	3471	4106	3153	3589	3298	3898	3406	3217	2960	3915	3135	3165	4212	3462	3288	3372	3449	3422
ENSMUSG00000018196.18	4646	5286	4499	4942	4573	4940	4436	4831	4374	4874	4775	5217	4755	4529	4441	4985	4529	4905	4246	4764	4266	4106	4768	4121	4275	3741	4129	4347	3826	4104	3865	3951	4056	3888	4335	4106	4604	4306	4080	3819	4409	4068	4160	4496	4108	3871	4051	3869	4397
ENSMUSG00000018199.9	6263	7761	5775	6043	5346	5840	5855	5920	5554	5940	5774	6346	6233	5829	5586	6278	4998	5512	5478	5310	5639	5482	5642	5320	5525	4705	5602	5385	5431	5028	5088	5001	5021	4556	5295	4899	5205	5083	4798	4649	5236	5215	4906	5256	5530	4458	4872	5470	5911
ENSMUSG00000018189.12	1985	2196	1927	2030	1814	1865	1738	1868	1950	2062	1856	2054	1917	2219	1803	1870	2023	1973	1777	1992	1736	1760	2038	1765	1892	1740	1657	1689	1614	1841	1669	1554	1806	1526	1741	1639	1902	1707	1652	1629	1759	1680	1625	1737	1731	1669	1743	1703	1869
ENSMUSG00000100455.1	636	611	665	682	523	515	515	573	574	657	530	619	623	574	589	575	623	557	528	568	491	594	619	513	581	478	555	521	577	539	489	449	522	506	492	544	550	578	490	494	518	523	481	512	529	500	507	567	550
ENSMUSG00000026360.9	2784	2717	2315	2402	2134	2609	2348	2092	2291	2570	2300	2327	2443	2440	2183	2298	2220	2301	2226	2327	2308	2025	2352	2332	2519	2147	2672	2234	2118	2021	2099	2114	2061	1867	2184	1972	2011	2256	2003	2017	2290	2166	1958	2225	2301	2153	2305	2281	2543
ENSMUSG00000051079.8	43	50	36	62	19	58	49	47	50	55	61	51	43	44	47	45	31	42	49	52	26	32	48	32	64	48	43	73	75	44	53	45	62	33	70	70	60	44	48	76	48	48	63	44	52	52	56	52	102
ENSMUSG00000099964.6	76	101	76	67	54	75	44	74	79	76	71	80	79	73	74	83	61	68	59	89	69	65	64	66	72	55	44	50	56	51	46	72	80	55	71	65	86	75	62	73	58	55	62	53	56	53	72	56	78
ENSMUSG00000035131.14	1002	895	973	850	563	835	850	685	967	986	796	855	819	897	909	800	810	755	793	952	827	959	926	871	727	804	851	914	800	833	897	1032	864	589	768	676	747	769	685	624	986	869	682	799	873	656	892	850	1156
ENSMUSG00000087627.2	7	7	8	19	9	15	10	13	7	20	13	10	18	9	12	22	13	11	8	24	20	20	10	11	14	10	10	19	15	8	6	8	3	8	20	7	8	15	4	10	9	14	9	7	8	8	7	9	20
ENSMUSG00000056220.14	186	352	191	256	187	262	191	155	178	196	156	243	269	201	160	256	225	172	203	257	206	221	175	233	295	145	218	188	221	226	168	177	223	186	185	181	132	207	121	205	237	268	241	271	252	245	132	203	242
ENSMUSG00000097028.2	50	58	39	62	44	45	33	47	46	48	34	59	62	75	60	54	44	59	48	71	46	38	37	34	53	52	53	47	60	46	55	43	28	54	48	49	32	47	37	54	59	57	34	57	54	57	38	49	35
ENSMUSG00000032487.8	2181	3317	1719	2413	2437	1965	1635	1875	2388	2562	1677	1869	2366	2788	1848	2085	2262	2191	1721	2387	1829	1769	2165	2196	2410	2443	2224	2266	2207	2057	1696	1360	2000	2224	1975	2205	1760	2509	1987	1762	2349	2567	1784	2013	1847	1875	2180	2264	1914
ENSMUSG00000097754.1	11	14	16	14	18	14	21	5	11	20	10	21	12	20	12	8	15	19	7	21	16	15	18	9	20	11	6	13	10	10	13	7	14	8	15	9	10	14	6	15	10	17	11	7	8	14	15	10	8
ENSMUSG00000099875.1	13	10	19	14	12	9	12	8	9	15	7	13	14	14	8	15	7	14	9	13	9	11	22	9	11	15	14	4	17	4	13	8	14	8	4	5	6	6	6	9	9	5	11	15	7	9	6	19	12
ENSMUSG00000006010.14	4666	5450	4226	4818	4089	4243	4034	4070	3931	4449	3873	4492	4563	4439	3919	4271	4083	4152	3886	4263	4098	3585	4355	3977	4450	3641	3805	3907	3908	3877	3648	3237	3698	3250	3783	3662	3974	3954	3506	3606	3965	3806	3735	3795	3918	3844	3783	3728	4006
ENSMUSG00000006005.18	10284	11838	9217	10713	8851	9615	9463	10210	9448	9813	9189	10331	10573	10441	8837	9760	8044	9780	9018	9123	9174	8900	10014	8283	8869	7591	8846	8392	8383	8622	8062	7860	8193	7468	8802	8387	7925	8769	8219	7708	8819	8925	8131	9333	8822	7705	7981	8491	8898
ENSMUSG00000006014.16	102	488	108	120	104	161	82	66	127	195	170	174	189	144	117	96	100	137	158	193	97	269	133	241	190	66	66	166	161	166	114	136	210	81	96	118	166	94	66	68	333	104	129	232	83	184	94	155	178
ENSMUSG00000066842.18	332	159	275	280	281	342	294	282	315	295	275	350	342	306	326	392	209	278	295	286	349	333	253	282	289	216	259	308	285	275	272	273	240	242	358	274	267	261	294	273	297	371	249	285	248	270	259	278	291
ENSMUSG00000102628.1	19	15	14	31	12	15	21	16	28	30	17	18	18	21	12	13	17	19	17	11	15	21	17	15	26	15	21	9	24	15	8	10	12	14	5	21	15	13	23	9	20	21	13	31	11	17	13	18	16
ENSMUSG00000100954.4	64	82	82	63	58	59	62	54	52	50	73	63	55	66	53	48	69	54	68	64	70	49	76	51	65	50	45	62	49	60	69	87	54	47	64	53	56	30	61	45	56	56	55	52	60	49	57	55	54
ENSMUSG00000023150.14	9451	10481	9127	9113	8229	8956	7923	8099	7629	8332	8376	9713	8850	8768	8321	9189	7983	7990	8046	8336	8635	7814	8762	7645	8083	7217	8457	7815	7128	7431	7322	7188	6818	6424	7626	7455	7667	7495	7212	7195	7527	8124	7375	7463	7940	6973	7311	8130	8325
ENSMUSG00000052748.14	755	1043	711	705	655	749	735	765	629	681	936	1030	837	675	836	941	651	690	780	744	686	603	730	606	590	540	750	558	600	579	667	637	560	532	636	564	727	717	625	672	597	661	567	658	730	602	662	573	783
ENSMUSG00000053286.11	2103	2626	1997	2281	1907	2207	2015	2158	1882	1939	2155	2488	2182	1848	1964	2433	1974	1969	2130	2004	1972	1757	1932	1818	1783	1558	1862	1708	1701	1776	1687	1829	1584	1487	1740	1839	1900	1836	1756	1706	1919	1771	1735	1836	1797	1538	1552	1689	1873
ENSMUSG00000103928.1	234	274	217	249	253	253	251	293	186	247	265	304	262	196	200	269	200	283	203	206	215	168	149	215	219	192	203	255	181	180	191	199	160	185	234	222	207	195	254	179	251	210	287	213	167	241	184	194	255
ENSMUSG00000026484.13	3371	3537	3323	3437	2731	3052	2877	3082	2999	3112	2966	3613	3036	3211	2949	3018	2991	2899	2867	3076	3136	2728	3283	2631	2910	2525	2784	2676	2827	2596	2761	2409	2543	2347	2595	2463	2715	2691	2647	2508	2806	2784	2416	2731	2721	2461	2785	2675	2844
ENSMUSG00000026483.13	194	398	224	301	187	206	220	213	192	180	192	215	340	251	208	233	184	189	194	197	234	235	248	261	302	197	204	196	279	279	185	182	237	184	219	161	188	179	169	183	225	265	241	226	256	211	159	206	210
ENSMUSG00000100594.1	124	140	122	94	98	105	88	124	105	102	87	107	96	100	93	84	99	100	89	122	96	94	85	101	105	89	100	101	88	101	80	79	85	67	93	90	105	85	89	105	115	109	88	92	79	111	102	80	73
ENSMUSG00000043019.12	5748	6420	5373	5899	4838	5187	5222	5587	5129	5431	5185	6052	5706	5523	5414	5772	4812	5573	5179	5394	5167	5027	5719	4502	4835	4109	4833	4592	4594	4505	4618	4412	4296	3861	4785	4559	4737	4784	4511	4360	4837	4729	4334	4724	4713	4185	4253	4751	5045
ENSMUSG00000032666.16	9154	9285	8247	9132	7148	7673	7290	8153	7822	8089	7469	8657	7961	8315	7702	7654	7346	7655	7112	7973	7457	7213	8418	6637	7431	6804	7420	7462	7294	6419	6849	6546	7026	6287	6971	6629	6632	6739	6765	6550	7091	7003	6619	6855	7303	6701	7088	7397	7692
ENSMUSG00000014980.14	1645	1578	1595	1558	1379	1362	1227	1385	1238	1417	1369	1576	1508	1436	1308	1440	1405	1356	1267	1415	1440	1243	1473	1283	1421	1244	1273	1346	1280	1214	1199	1150	1200	1188	1269	1165	1249	1258	1293	1135	1370	1412	1273	1282	1226	1279	1262	1323	1332
ENSMUSG00000032649.14	629	501	527	664	485	502	541	560	491	571	529	531	532	546	521	462	461	530	480	591	484	498	550	422	489	446	514	523	519	464	460	416	471	378	454	443	438	444	443	441	544	506	387	493	487	478	464	432	499
ENSMUSG00000026482.13	9786	11463	8804	9523	8555	8364	7041	8054	8243	8542	7743	8542	8503	8814	7873	7657	8041	7895	7007	8237	8790	7308	8655	7767	8712	6946	7658	7379	7071	7187	3881	6536	6801	6393	7322	7087	6810	7269	7006	6708	7065	7077	6492	7957	6859	7123	7072	7469	7688
ENSMUSG00000080950.1	22	12	17	18	11	20	19	12	17	19	9	12	8	19	12	11	11	16	18	20	18	13	14	17	10	14	17	17	12	9	21	17	14	10	23	13	9	4	11	14	14	14	12	16	14	10	16	11	18
ENSMUSG00000008475.13	13389	15658	12851	15042	12988	12397	10650	11737	11909	12437	10831	13545	12642	13845	11645	11632	13610	11745	11234	13109	12119	10483	13669	10770	12402	11296	11025	11415	11378	10274	10209	9095	9964	9629	11012	10697	11036	11378	10905	11014	10553	11465	10616	10719	10816	10732	10658	10996	11247
ENSMUSG00000026480.12	232	319	200	234	215	256	207	210	218	201	209	260	232	195	217	249	218	193	186	225	198	185	181	195	208	192	200	173	166	188	161	182	193	206	199	179	193	196	187	166	178	231	198	197	247	209	178	189	212
ENSMUSG00000042772.15	8160	8923	7500	8074	6827	7366	7045	7743	7163	7608	6927	7845	7887	7407	7715	8107	6235	6860	7016	7205	7200	6636	7555	5962	6484	5428	6571	5919	5607	5942	6177	5994	5550	5188	5871	6190	6195	6288	6276	5883	6021	6080	5474	6763	6433	5410	5744	6291	6766
ENSMUSG00000042751.14	9376	10900	9247	9871	8317	8684	7644	8493	8642	9288	8109	8762	9027	9197	8495	8437	8902	8319	7706	8656	8356	7773	9417	7929	8125	7953	7711	8162	7543	7413	7474	7393	7590	6604	7387	7450	7860	7543	7323	7032	7722	7652	6807	8243	7841	7039	7753	8156	8625
ENSMUSG00000026479.13	297	299	505	115	92	234	235	107	143	200	272	132	199	180	257	144	134	168	184	187	248	352	190	320	147	154	165	89	96	159	250	322	177	75	112	123	143	139	85	99	236	176	114	285	345	89	218	295	358
ENSMUSG00000026478.14	3013	3646	2831	3707	2604	3153	3275	3090	2744	2781	2798	3502	3413	2941	2984	3469	2692	2838	2893	2936	2878	2839	3024	2441	3016	2137	2765	2300	2651	2583	2443	2328	2282	2239	2548	2540	2549	2464	2315	2462	2568	2607	2352	2575	2555	2485	2151	2553	2817
ENSMUSG00000073538.10	10	21	12	4	18	25	11	14	16	18	7	12	20	12	8	35	17	23	24	16	19	20	11	15	15	11	10	15	13	3	17	10	10	7	14	9	11	11	15	17	5	8	14	15	12	6	7	17	9
ENSMUSG00000042708.12	245	240	192	278	207	228	193	230	180	214	205	226	245	231	200	191	150	224	141	240	212	163	218	155	210	192	209	214	222	159	180	153	140	156	190	192	167	180	183	194	184	175	196	213	179	191	178	225	233
ENSMUSG00000103543.1	39	40	28	32	32	25	25	34	32	27	22	34	35	24	40	21	22	33	23	36	28	28	23	31	21	22	25	33	22	19	23	16	24	17	31	18	17	25	22	26	19	19	35	32	16	28	28	29	39
ENSMUSG00000042699.11	11089	12479	9819	11307	9608	10142	10132	10715	9970	10689	9537	10969	11482	11096	9722	10696	8912	10542	9472	10092	10014	9473	10309	9181	9860	7869	9217	8972	8967	8902	8190	8149	8436	7875	9188	8834	8774	8953	8661	8117	9330	9251	8404	9881	9182	8100	8228	8972	9341
ENSMUSG00000042684.8	203	253	169	184	152	191	144	133	163	194	147	178	187	188	165	155	165	161	144	195	163	140	152	160	178	133	160	139	154	126	111	139	155	139	132	152	150	148	139	149	144	146	134	149	155	149	135	152	132
ENSMUSG00000042671.12	8695	9326	7441	8026	8033	7167	6133	6954	6897	7343	6395	7416	8620	8013	7581	7102	7211	6482	6477	7768	7186	5944	7304	6796	7648	6993	7014	7352	6766	6269	5877	5238	5939	5870	6368	6587	5920	6867	6491	6301	6169	7051	5850	5944	6333	5929	6817	7777	7971
ENSMUSG00000026475.7	610	533	415	301	298	352	280	301	304	307	320	357	676	353	362	334	321	311	321	308	375	356	369	329	329	264	364	233	245	245	279	333	224	237	263	270	287	290	224	400	342	276	219	320	335	271	290	347	331
ENSMUSG00000066800.11	609	661	640	615	521	621	556	481	504	644	578	579	611	584	547	515	463	625	513	594	517	575	633	550	528	494	494	525	554	545	582	531	549	502	483	548	483	510	463	465	673	627	517	609	533	480	507	546	609
ENSMUSG00000100183.1	38	27	33	34	26	39	24	29	31	39	31	24	35	28	34	24	17	21	31	32	38	33	20	31	27	29	32	18	22	33	39	37	20	32	19	41	21	36	26	14	32	25	30	42	25	24	32	44	43
ENSMUSG00000042641.18	125	165	136	95	102	124	119	113	98	174	121	109	143	104	119	100	102	123	133	121	108	143	106	140	91	117	121	108	82	93	93	99	86	83	96	86	114	108	94	82	123	88	88	151	111	99	105	140	125
ENSMUSG00000045968.7	113	150	87	115	82	98	106	114	119	121	107	118	120	105	120	107	128	90	129	99	123	128	119	123	130	96	88	92	94	122	102	95	76	88	85	98	115	78	93	88	118	104	84	126	125	86	118	127	138
ENSMUSG00000026473.15	81856	117885	89366	86757	70187	77587	65566	73648	76574	78154	68895	80842	81345	92247	81845	81863	84359	71253	74174	84193	82191	70247	86353	74746	84741	69847	66107	70923	67462	71271	61784	58988	62870	58018	66375	69841	67602	69964	64533	67060	64653	70176	66290	72773	72293	65921	65345	73610	75374
ENSMUSG00000100502.1	13	16	7	8	14	11	7	11	7	12	15	8	22	6	13	10	15	11	8	9	9	12	12	8	13	17	15	12	11	10	14	13	15	18	12	11	16	7	12	3	20	9	18	8	6	11	8	10	17
ENSMUSG00000100627.6	24	52	26	37	28	30	24	34	21	30	14	34	31	30	27	22	26	26	29	26	42	21	34	24	31	25	26	24	18	29	21	25	24	18	21	39	21	25	24	27	14	25	20	26	31	19	17	27	29
ENSMUSG00000066797.6	92	67	71	74	50	56	66	33	49	73	46	41	73	43	70	47	42	46	57	84	76	101	98	87	51	45	40	36	53	51	87	77	62	31	40	42	30	57	39	34	99	60	42	67	88	38	70	92	94
ENSMUSG00000004110.16	34931	37279	30451	35782	33972	33436	34270	34366	31127	35790	32170	35926	35993	32188	32919	31374	26015	35492	28819	36858	31413	29689	33082	20779	24839	24475	29793	28006	28029	25337	26276	23506	25268	24518	26844	27814	27706	28034	29631	26914	25959	27675	25322	28908	24812	25989	26284	25525	29714
ENSMUSG00000056708.5	3815	4184	4491	3649	3053	3693	2900	2846	3080	3240	3141	3358	3347	3759	4191	3457	3157	2921	3394	3530	3899	3417	3554	3399	3285	2877	3381	3173	2752	2762	3334	2729	2667	2247	2677	2665	2700	3206	2660	2800	3023	3326	2761	2709	3658	2572	3425	4070	4192
ENSMUSG00000026471.14	354	716	410	604	296	440	545	498	299	378	313	348	708	389	267	608	316	388	513	323	460	360	379	575	605	321	363	337	564	558	321	513	403	291	503	350	286	418	251	271	641	431	543	522	495	456	288	349	420
ENSMUSG00000026470.14	6414	6845	6440	7103	5845	6322	5746	5671	5644	6298	5848	6596	6518	6821	6096	5697	6002	5617	5338	6466	6325	5385	6649	5113	5986	5526	5950	5793	5507	5091	5292	4762	5165	4642	5315	5340	4994	5323	5385	5285	5543	5945	5395	5543	5905	5483	5548	5543	5969
ENSMUSG00000104181.1	20	29	13	17	15	19	16	20	10	29	13	13	28	19	22	20	4	21	16	22	19	16	17	11	28	16	26	20	33	12	21	14	14	22	17	20	17	19	15	14	11	27	14	21	28	20	11	13	20
ENSMUSG00000033722.9	478	739	503	624	447	617	671	536	347	395	386	471	731	431	393	657	415	479	480	441	658	427	419	626	680	352	477	382	555	572	387	450	423	353	582	394	288	511	386	390	578	531	612	471	587	552	364	426	460
ENSMUSG00000026469.14	11083	12620	10172	11205	8714	10158	9621	9731	9611	10350	9386	10520	11221	10768	9646	10433	8603	9403	9226	10272	10875	8954	10338	9023	10240	8199	9696	9168	9166	8691	8227	8301	8404	7574	8951	8652	8088	8809	8028	7833	9356	8951	8304	9648	9155	8244	8224	8864	9415
ENSMUSG00000033701.13	3134	3373	3200	3447	2761	3052	2645	2865	2876	3110	2706	3254	3142	3093	2751	2856	3098	2771	2703	3053	2938	2725	3221	2627	2811	2519	2791	2837	2832	2584	2689	2529	2722	2340	2639	2535	2762	2475	2606	2556	2865	2779	2583	2719	2837	2640	2777	2779	2799
ENSMUSG00000033684.14	1505	1779	1372	1646	1218	1432	1447	1597	1299	1324	1291	1415	1758	1350	1295	1612	1291	1323	1276	1349	1495	1268	1381	1326	1460	1100	1254	1244	1291	1314	1234	1263	1268	1117	1207	1162	1185	1201	1195	1186	1480	1311	1324	1424	1399	1278	1206	1221	1411
ENSMUSG00000033671.18	5417	6453	5298	5887	4916	5282	5874	5968	4769	5188	5488	6336	5824	5115	5247	6037	4046	5216	5131	5095	5085	4742	5158	4231	4494	3860	5001	4337	4430	4198	4497	4458	4036	3797	4778	4276	4183	4524	4243	4138	4631	4668	4178	4787	4525	3808	4154	4681	5153
ENSMUSG00000026466.16	2192	2880	2201	2479	1878	2262	2004	2122	1957	2115	1939	2290	2359	2186	2041	2403	2158	2101	2073	2113	2184	1969	2216	1967	2198	1763	1989	1881	1890	1950	1816	1771	1928	1681	1991	1834	1784	1896	1772	1780	2110	1951	1903	2024	2028	1872	1831	1952	2094
ENSMUSG00000102964.1	16	16	15	21	15	18	10	21	16	27	13	9	13	13	6	8	10	16	10	9	16	16	10	8	20	8	14	11	14	19	20	14	14	9	13	17	12	17	9	8	15	6	19	12	23	15	10	20	12
ENSMUSG00000050565.16	3821	4706	3746	4147	3361	3715	3507	3636	3361	3617	3435	3940	4226	3625	3482	3973	3600	3733	3573	3627	3659	3267	3652	3432	3626	2915	3216	3171	3272	3305	3083	3189	3134	2783	3473	3028	3123	3045	3142	3029	3623	3454	3328	3368	3504	3145	3185	3200	3598
ENSMUSG00000015484.3	714	854	817	765	797	770	578	767	733	789	768	778	768	689	712	745	784	584	640	673	641	626	726	795	734	614	551	763	604	751	632	627	726	591	668	685	769	684	599	656	672	662	551	702	736	700	702	616	658
ENSMUSG00000060985.15	278	227	189	259	220	235	219	240	221	271	232	229	293	200	218	198	148	254	171	218	206	219	205	176	176	208	238	209	186	166	201	195	209	202	188	180	166	179	217	147	229	209	199	270	191	186	149	171	216
ENSMUSG00000026601.14	26	37	26	28	34	20	28	40	31	27	24	36	39	31	30	41	21	31	30	28	38	30	27	38	31	24	40	36	26	28	31	27	30	26	24	26	33	13	30	13	33	30	30	31	35	22	15	24	30
ENSMUSG00000078193.2	44	27	41	41	36	40	46	36	48	55	38	46	42	52	31	39	37	44	40	40	42	39	36	30	42	21	22	34	39	37	29	29	38	29	36	30	38	39	36	26	49	33	42	45	56	30	36	36	24
ENSMUSG00000026600.12	2484	3013	2367	2642	2193	2461	2400	2628	2160	2498	2390	2588	2711	2305	2500	2843	2244	2330	2401	2416	2358	2147	2256	2248	2238	1988	2075	2202	2056	2125	1971	2210	1996	1664	2153	1910	2016	2043	1943	1811	2276	2112	2055	2302	2232	1924	1961	2148	2393
ENSMUSG00000101523.1	55	56	46	54	51	50	37	51	37	59	48	44	45	57	62	34	36	42	58	38	48	53	40	47	38	46	47	45	41	46	32	42	48	40	42	47	57	51	44	34	29	47	37	42	51	37	51	28	39
ENSMUSG00000026596.13	8468	9770	8088	9529	8049	8386	8304	8509	8001	8512	8239	9489	9073	8860	8797	8953	7088	8204	8067	8337	8376	7297	8898	6556	7365	6522	7504	6914	7245	6875	7094	6877	6555	6519	7536	7081	7105	7144	7470	7193	7168	7573	6917	7359	7318	6609	7092	7261	7651
ENSMUSG00000060519.11	481	1045	566	726	471	627	648	629	441	529	461	521	867	516	456	642	525	569	549	539	640	471	511	640	722	433	412	443	545	611	402	544	531	387	574	422	399	588	393	388	709	569	654	587	615	533	436	391	587
ENSMUSG00000033557.17	7130	8602	7146	7867	6746	7044	6572	7292	6615	7104	6528	7468	7412	7171	6877	7093	6999	6712	6438	6642	6760	6177	7154	6512	6820	5815	6243	6659	6248	6628	5783	5631	6258	5478	6387	5703	6363	5955	5870	5685	6451	6268	5956	6390	6338	5895	6103	6005	6564
ENSMUSG00000026594.14	4751	5400	4423	4904	4360	4365	4411	4964	4295	4735	4559	5502	4678	4646	4706	5000	4075	4301	4321	4315	4326	3755	4664	3615	4181	3626	4241	3860	3531	3865	3800	3731	3546	3478	3877	3849	4365	3778	3868	3860	3919	4015	3680	4263	4156	3612	3720	4043	4048
ENSMUSG00000033544.6	42	89	50	72	61	59	42	56	53	70	58	51	69	48	28	69	54	49	40	50	72	42	57	43	57	50	43	47	53	40	35	56	55	50	48	46	42	59	54	57	52	58	56	64	44	54	48	49	51
ENSMUSG00000101905.1	18	13	24	22	16	13	19	21	10	14	17	13	21	18	11	14	17	15	13	22	20	12	20	12	18	20	17	8	19	18	16	13	23	15	10	19	24	16	14	11	18	15	14	17	12	18	11	22	10
ENSMUSG00000070565.11	10241	11109	9239	10242	8434	9398	8571	8554	8306	9401	8470	9488	10483	10208	8723	8996	7610	9854	8227	9963	9931	7976	9316	7122	8458	7667	8016	6663	8139	7464	7540	6400	7023	6546	7781	8095	6794	8220	8150	6707	7687	8088	7005	8357	7344	6522	7960	8696	9107
ENSMUSG00000049881.13	821	846	742	737	586	718	657	577	604	746	575	733	850	789	736	728	777	700	639	856	759	596	743	631	726	630	666	634	732	651	606	572	655	556	667	626	575	697	581	594	703	666	625	616	683	663	647	649	694
ENSMUSG00000033488.11	363	514	372	517	355	439	499	441	291	374	343	399	503	373	289	468	364	410	400	341	379	355	363	472	497	292	426	389	461	456	344	410	410	338	375	365	345	375	307	308	511	396	425	395	483	408	305	337	352
ENSMUSG00000026589.14	61	61	43	56	68	48	65	50	36	42	42	54	80	54	50	33	52	70	44	59	66	44	58	34	62	46	41	46	55	44	47	44	50	53	79	39	39	37	76	56	53	68	64	49	42	40	43	41	75
ENSMUSG00000004031.13	7320	7492	6770	7319	6598	5868	5707	6401	6012	6610	5468	6186	6774	5829	5984	5666	6164	5761	5476	5818	6186	5691	6954	5151	5791	5302	5718	5349	5156	4964	4803	5427	4817	4762	4827	5129	5335	5225	5421	4812	5422	5277	4656	5580	5245	5043	5044	5516	6031
ENSMUSG00000026587.15	20559	22640	19101	21342	18668	19607	18131	20061	18727	20327	18798	20289	19091	18813	18099	18168	18129	19117	16975	18307	17436	17772	20032	14930	16412	14912	16503	17686	16628	15856	15798	15517	15662	14889	16630	15973	17168	15953	16567	14875	16744	15968	14571	17632	15057	15581	16050	15561	16884
ENSMUSG00000102618.1	8	6	5	11	14	11	14	10	10	21	5	13	11	11	8	12	17	15	7	9	15	11	13	7	10	5	6	5	18	14	10	11	13	8	5	6	13	7	12	10	11	7	8	7	16	11	9	6	13
ENSMUSG00000073530.11	99	52	44	61	47	73	72	58	118	133	154	55	105	70	75	67	50	74	82	81	73	110	151	88	58	30	63	54	47	72	81	177	64	71	121	88	63	93	69	53	112	57	47	146	112	62	49	69	151
ENSMUSG00000040782.12	4703	5231	4452	4998	4086	4424	4195	4264	4485	4699	4017	5003	4799	5124	4414	4463	4605	4209	4258	4780	4633	4053	4874	3972	4348	3727	3865	3699	4098	4104	3651	3347	3682	3504	4149	4020	4138	4317	3697	3764	3990	4159	3681	3991	4285	3886	4090	3800	3876
ENSMUSG00000015829.13	18507	23944	16829	19258	17141	17404	15619	17158	15825	16729	14690	16979	19028	18063	15363	15549	13624	17508	14734	17197	15736	14784	16785	14102	16017	14233	15351	15367	14770	13448	12810	11450	12686	12265	14031	14597	13551	15621	14581	13772	13249	13871	13464	14778	12527	13007	13643	15048	15284
ENSMUSG00000090394.8	78	143	78	117	84	101	101	105	64	96	90	90	123	89	78	110	90	71	87	98	100	73	86	84	111	94	103	84	89	98	74	95	96	67	99	75	61	88	50	89	89	64	104	87	78	77	65	61	92
ENSMUSG00000026725.17	12	13	16	13	11	8	14	15	15	15	11	10	14	6	14	10	13	9	14	11	16	11	22	21	9	13	7	6	8	15	13	35	14	10	11	10	13	13	8	8	17	7	8	11	15	7	10	14	21
ENSMUSG00000058267.13	2119	2335	1929	2067	1839	1918	1748	1862	1747	1931	1769	2200	2045	1897	1791	2002	1991	1947	1780	1939	1838	1734	2057	1872	1946	1593	1611	1761	1762	1715	1520	1630	1748	1550	1671	1623	1790	1799	1584	1624	1763	1622	1603	1873	1897	1699	1692	1508	1739
ENSMUSG00000014226.10	5146	5637	4834	5281	4706	5179	4574	5125	4786	5209	5236	6062	4905	5172	4755	5393	5053	4754	4935	4784	4603	4443	5164	4685	4541	3981	4162	4574	4158	4449	4057	4345	4227	3806	4747	3883	4969	4327	4013	4126	4461	4388	4249	4474	4630	4186	4455	4183	4183
ENSMUSG00000026721.15	16033	17495	13514	15600	13779	13888	14498	15453	14655	15672	13665	16101	15801	15167	13728	14672	11886	14503	13787	13610	14149	12738	14631	12100	12910	12150	13430	13030	12549	12820	12455	12047	12664	11626	13105	12473	13161	12238	12409	11922	13360	14369	11912	13779	13364	11866	12640	12448	13040
ENSMUSG00000103693.1	18	6	12	16	23	18	31	21	16	22	15	30	22	8	21	21	18	21	20	13	20	6	11	4	5	10	11	19	17	21	18	12	9	15	6	16	23	10	15	12	11	12	16	12	15	17	16	4	19
ENSMUSG00000104026.1	12	15	14	10	5	5	20	10	14	18	21	11	11	11	7	7	9	23	8	12	6	11	11	12	15	13	14	19	24	10	12	21	25	8	9	9	10	9	17	5	8	10	9	15	12	11	13	13	14
ENSMUSG00000103632.1	18	25	17	14	17	23	31	16	16	20	10	10	15	22	18	10	15	15	17	20	18	12	18	22	25	10	16	16	22	17	15	19	16	10	10	9	13	18	9	13	11	17	15	23	20	11	16	15	7
ENSMUSG00000040423.10	2554	3077	2546	2744	2394	2743	2652	2655	2470	2699	2773	3063	2710	2426	2637	2641	2319	2570	2369	2435	2641	2395	2631	1983	2176	2027	2481	2466	2466	1956	2442	2109	2163	2077	2331	2089	2380	2120	2302	2243	2350	2346	2254	2214	2224	2228	2187	2138	2575
ENSMUSG00000043467.19	1484	1690	1320	1480	1449	1543	1434	1434	1284	1587	1458	1695	1566	1219	1348	1596	946	1539	1164	1363	1376	1379	1367	1113	1130	1031	1366	1287	1285	1098	1255	1144	1076	1143	1306	1212	1062	1277	1291	1171	1250	1336	1273	1299	1188	1060	1051	1214	1416
ENSMUSG00000053332.13	4904	5043	4980	4947	4213	4676	4355	4461	4358	4685	4396	5106	4984	5048	4405	4488	5055	4466	4242	5042	4212	4058	4854	4152	4512	4034	3986	4310	3984	4079	3771	3530	4174	3679	3985	3681	4094	3848	3853	3849	4123	4242	4007	3962	4119	4040	3948	4100	4464
ENSMUSG00000026709.10	1597	1773	1453	1597	1469	1426	1417	1423	1375	1549	1314	1498	1525	1504	1303	1372	1407	1426	1281	1423	1360	1405	1446	1269	1381	1214	1291	1339	1235	1264	1204	1221	1336	1108	1249	1364	1312	1289	1177	1147	1367	1397	1183	1342	1323	1402	1255	1233	1328
ENSMUSG00000026708.16	109	99	99	84	78	94	86	84	68	76	110	84	77	95	76	115	88	89	86	84	102	95	93	87	76	80	86	68	74	69	83	79	93	70	70	72	78	97	79	69	67	82	84	67	103	86	85	71	86
ENSMUSG00000026705.16	1804	1898	1700	1806	1532	1606	1540	1749	1549	1728	1608	1828	1815	1784	1543	1735	1653	1719	1464	1605	1677	1535	1783	1431	1554	1373	1543	1556	1453	1498	1472	1278	1423	1398	1536	1516	1416	1462	1391	1376	1548	1578	1451	1577	1511	1415	1511	1515	1611
ENSMUSG00000044835.15	3857	4929	3907	4039	3141	3705	3290	3469	3402	3614	3278	3837	4152	4221	3612	3650	3329	3515	3432	3733	3777	3230	3570	3397	3419	2889	3062	3006	3133	3412	2949	2923	2947	2660	3127	3091	2884	3190	2940	2970	3231	3211	3140	3375	3234	2672	3225	3027	3400
ENSMUSG00000049160.15	78	92	64	59	66	73	64	78	66	77	77	72	60	63	92	83	39	74	42	96	59	58	52	40	48	51	80	46	63	52	55	54	36	49	53	60	59	47	59	70	53	51	74	89	47	42	58	77	52
ENSMUSG00000102817.2	17	29	31	24	22	25	33	23	25	20	13	25	31	26	26	38	24	30	25	27	42	25	33	16	27	16	22	12	20	21	30	19	19	28	11	13	18	19	24	32	18	21	21	30	21	16	15	15	19
ENSMUSG00000026701.15	12756	13479	13359	13682	10416	11614	10620	11193	11225	11425	10552	11733	12190	12796	10855	11405	12101	11103	10586	12592	11301	10492	12135	9806	10970	9793	10369	10068	9914	9787	9278	8664	9255	8509	9497	9627	9231	10040	9200	9451	10105	10340	9901	10214	10554	10068	9834	10517	10405
ENSMUSG00000040323.13	42	51	38	45	30	32	39	48	26	40	38	50	29	37	37	55	41	44	33	38	34	42	40	23	31	27	27	37	42	28	26	39	29	32	42	31	30	35	30	22	31	39	35	34	39	24	34	31	37
ENSMUSG00000040297.12	3322	3582	3042	3439	2881	3179	3323	3167	2992	3219	2943	3315	3381	3204	2894	3300	2819	2983	2916	2927	3012	2973	3095	2674	3136	2467	2963	2752	2876	2957	2767	2752	2850	2440	2843	2673	2828	2869	2653	2598	2914	2983	2625	2890	2892	2613	2537	2615	2996
ENSMUSG00000026698.8	901	1023	818	916	772	865	791	791	816	812	804	857	815	832	741	852	740	759	671	828	819	727	820	710	772	670	678	774	632	756	640	685	748	619	704	715	759	712	670	664	772	753	649	778	752	731	761	715	749
ENSMUSG00000040265.16	9754	11325	9287	9355	8086	9577	8501	9191	9133	9543	8366	8893	8960	8327	7785	8614	7908	8882	8000	7678	8723	8816	9263	7915	8745	6874	8922	8634	8275	7348	7793	7533	7383	6851	7550	7181	8020	7156	7263	6866	8347	7042	6577	8649	7702	7051	7270	8036	8892
ENSMUSG00000090260.1	23	25	11	30	14	14	19	16	22	23	14	19	28	15	14	26	9	19	18	18	22	35	21	17	18	17	22	21	36	15	12	17	17	24	13	25	7	17	16	11	18	22	17	27	25	13	13	13	20
ENSMUSG00000078190.7	11	12	16	13	15	15	16	25	14	22	6	16	19	8	14	30	16	19	19	19	20	19	11	10	22	12	16	13	19	12	11	8	11	21	15	16	18	9	7	13	12	12	8	13	13	12	11	24	15
ENSMUSG00000026694.19	1118	1099	1061	1174	952	1014	981	1104	965	1098	997	1056	1096	1103	913	963	1033	1105	876	1064	1045	919	1077	857	945	851	927	938	836	867	937	868	922	914	916	751	869	829	890	903	981	1005	857	937	935	895	884	943	996
ENSMUSG00000026696.15	6038	6333	5598	6125	5295	5458	4958	5617	5258	5753	5402	5963	5486	5885	5291	5342	5479	5283	5002	5655	5564	5202	5883	5099	5483	4545	4877	5011	4742	4828	4835	4603	4847	4305	4718	4735	5101	4778	4662	4724	5006	4810	4641	5169	4827	4704	4825	4833	5088
ENSMUSG00000026697.10	1547	1006	1643	1578	820	1338	1318	969	955	1163	1208	1146	1510	1293	993	1503	893	988	1240	1460	1437	1569	1472	1364	1310	858	1102	1288	1306	1158	1017	1023	1703	934	764	1071	921	877	666	1236	1365	1245	1255	1482	1517	1230	837	1396	1364
ENSMUSG00000040225.15	16293	19035	15008	16774	15107	15583	15956	16963	14658	16087	15074	16500	17947	15641	14715	16765	11828	16824	13725	15125	15314	14291	15438	12158	13646	11310	14731	12484	12645	12358	12084	12333	11722	11671	13537	12630	12265	13124	13519	11430	13345	13229	12103	14677	12499	11422	11804	13542	14509
ENSMUSG00000098259.1	15	16	12	22	16	22	12	24	18	31	11	11	18	16	17	20	11	23	13	26	15	15	12	15	10	14	15	6	22	13	12	19	16	15	8	21	15	12	4	12	21	15	10	19	21	10	16	11	14
ENSMUSG00000040181.14	442	530	399	524	374	420	438	339	415	461	376	512	606	425	339	487	344	367	413	487	393	431	442	394	489	298	383	368	423	395	383	436	473	371	370	395	407	412	300	409	407	426	458	563	421	429	318	381	424
ENSMUSG00000040170.13	185	167	233	256	41	80	96	97	155	116	56	127	163	194	139	149	124	143	141	235	176	169	222	95	123	176	235	86	78	92	87	152	77	71	55	193	95	178	76	87	100	100	109	244	86	82	42	136	108
ENSMUSG00000026586.16	534	644	547	615	476	569	548	525	460	546	572	674	602	574	488	547	513	506	520	575	529	563	580	447	496	452	577	474	493	471	520	450	499	423	485	457	464	436	418	459	537	515	468	446	542	472	445	470	524
ENSMUSG00000040124.5	995	1000	924	1079	791	791	830	827	832	985	830	943	1019	1030	821	806	876	892	711	972	864	867	931	806	887	804	810	854	841	755	733	716	762	644	749	765	714	788	735	735	844	864	738	822	836	783	805	800	932
ENSMUSG00000040113.14	61	141	63	58	53	39	61	73	66	55	52	63	57	80	64	70	70	42	64	69	63	38	47	59	58	34	54	38	39	68	44	28	34	40	45	71	66	77	62	57	49	44	46	55	49	35	45	53	42
ENSMUSG00000026585.13	23481	25287	21078	23029	19945	20436	19163	20830	20439	21718	19355	21413	21493	21837	19285	19398	20886	20071	18624	20085	20035	18968	21428	17723	18858	17487	18772	18867	18176	18188	17809	16902	17759	16295	18320	17570	18898	18073	17521	17123	18767	18660	16520	18942	18475	17044	18334	18378	19365
ENSMUSG00000026584.14	1972	1996	1842	2103	1578	1733	1783	1813	1689	1895	1743	1839	2012	1848	1664	1778	1604	1823	1634	1997	1881	1620	1888	1458	1637	1505	1600	1633	1779	1485	1591	1460	1502	1479	1555	1511	1545	1543	1584	1393	1694	1760	1526	1674	1568	1552	1552	1552	1688
ENSMUSG00000041406.14	76	79	68	81	64	68	94	68	63	56	74	83	100	63	61	101	45	73	63	73	75	56	51	56	53	33	77	58	58	74	73	60	57	60	76	55	54	74	44	54	68	55	53	64	68	70	58	56	83
ENSMUSG00000041396.13	334	330	286	308	242	257	260	282	263	307	224	268	286	290	222	274	271	267	231	238	280	238	278	261	284	240	223	269	225	276	213	186	262	179	253	246	209	256	208	200	255	230	233	256	236	251	228	231	228
ENSMUSG00000026579.8	77	7235	860	4480	82	1732	4830	4319	91	78	94	140	6732	120	68	5691	204	2897	2920	116	3170	167	120	4319	3895	71	105	87	2684	4505	151	3562	1376	113	3569	115	109	2418	64	125	4959	1427	3930	3184	2580	1814	84	86	1210
ENSMUSG00000040918.12	1415	1695	1456	1505	1218	1377	1386	1580	1186	1322	1610	1787	1313	1242	1370	1655	1268	1259	1360	1174	1228	1186	1298	1172	1196	1006	1160	1272	1127	1154	1214	1233	1140	943	1266	1043	1455	1117	1141	1205	1337	1142	1159	1140	1219	1117	1169	1226	1339
ENSMUSG00000026578.6	1584	1995	1523	1697	1430	1544	1428	1439	1305	1447	1274	1501	1520	1498	1231	1510	1498	1394	1252	1435	1388	1282	1491	1429	1556	1175	1218	1308	1354	1430	1193	1221	1319	1178	1243	1310	1310	1279	1097	1159	1484	1256	1261	1324	1353	1305	1191	1178	1395
ENSMUSG00000026577.13	1808	1928	1738	1785	1613	1747	1595	1738	1494	1733	1679	1949	1769	1811	1644	1667	1604	1586	1537	1775	1657	1543	1717	1378	1551	1455	1504	1481	1428	1434	1420	1348	1395	1408	1539	1500	1476	1477	1399	1381	1649	1507	1496	1549	1625	1428	1484	1479	1600
ENSMUSG00000026575.15	1044	1084	924	1006	794	847	785	892	844	969	811	958	1004	917	745	895	866	848	817	863	896	750	941	820	861	697	815	786	752	799	761	811	780	651	839	776	770	788	737	761	834	787	796	886	808	759	785	776	857
ENSMUSG00000103493.1	22	17	17	34	20	27	29	33	18	24	23	32	28	6	22	17	9	23	25	17	21	16	27	9	28	16	29	20	20	20	25	13	19	22	10	19	16	12	28	12	16	16	26	31	19	23	8	27	24
ENSMUSG00000026576.12	114497	130128	107048	125616	98504	103866	95061	105546	106731	112894	96218	109986	108539	113168	101949	102603	108928	101432	97842	101244	103065	93865	110668	96080	104190	91894	94343	97670	97378	95442	91982	83502	90670	82518	94812	90027	97949	94040	88660	88465	98987	96671	86600	98459	96437	90556	97791	98214	98943
ENSMUSG00000104011.1	162	126	150	164	134	107	111	129	133	143	112	83	156	122	105	127	117	117	106	101	129	91	126	114	145	136	124	126	160	125	124	101	105	139	117	117	121	132	111	108	121	127	101	168	124	156	123	117	100
ENSMUSG00000102389.1	6	15	8	18	2	8	18	14	12	7	1	8	12	6	6	13	8	9	6	10	19	5	15	14	14	11	12	10	20	16	9	14	19	13	24	6	11	14	6	7	19	13	23	8	8	9	6	4	12
ENSMUSG00000026574.5	9	8	13	9	9	11	3	30	12	8	12	15	16	8	7	8	12	10	10	14	15	9	6	5	9	5	11	8	11	19	11	10	15	9	13	8	8	8	7	9	11	11	14	15	13	11	5	6	5
ENSMUSG00000104117.5	100	111	96	100	84	73	103	87	80	70	89	84	99	104	91	103	89	80	92	74	90	72	82	81	96	59	102	79	98	76	104	58	97	62	100	130	65	97	82	94	94	98	113	84	77	90	70	97	103
ENSMUSG00000103320.1	23	30	18	23	32	17	32	15	23	22	27	23	35	23	17	15	21	26	25	24	28	24	22	30	28	21	29	33	33	25	20	21	16	28	23	28	15	26	27	28	18	24	26	18	25	17	19	19	21
ENSMUSG00000102408.1	14	10	13	12	22	15	22	10	12	15	16	17	23	13	17	18	12	18	12	14	15	13	17	11	17	9	19	12	14	23	12	16	9	16	14	18	19	17	19	17	15	6	17	10	7	10	16	10	13
ENSMUSG00000040848.11	2279	3704	2437	3054	1975	2460	2480	2582	2018	2191	2058	2307	3073	2344	2077	3010	2285	2389	2295	2483	2598	2025	2242	2524	2693	1939	2263	2028	2401	2347	1762	2121	2101	1804	2258	2068	1778	2144	1805	1906	2715	2350	2418	2366	2402	2278	1905	2041	2252
ENSMUSG00000040843.10	3770	3877	3578	3738	3213	3494	3203	3496	3384	3622	3249	3680	3513	3539	3225	3259	3389	3401	3069	3294	3273	3135	3485	3237	3335	2823	2962	3215	3095	3032	3047	2974	3076	2674	3009	2898	3270	3120	2852	2845	3066	3175	2779	3069	3341	3022	2939	3048	3105
ENSMUSG00000102302.1	320	335	333	327	367	382	311	338	269	347	441	455	356	240	359	389	271	393	275	295	339	298	301	255	213	219	299	336	274	215	305	293	245	285	318	248	291	252	333	219	317	307	337	289	267	270	299	293	372
ENSMUSG00000040836.15	5719	7859	5844	6855	6023	5700	5845	7352	6815	7096	5158	6306	5375	5803	7016	7188	5263	5856	6345	5381	5216	5340	6079	5362	5316	4741	5328	4272	4303	5890	4961	4678	4306	4132	4673	5250	6484	5067	4803	4926	4752	4904	3873	5828	5384	3536	4608	5549	5165
ENSMUSG00000026571.12	8361	8523	7792	8584	7116	7751	7030	7680	7467	7902	7441	8381	7842	8392	7266	7562	7659	7271	6789	7844	7171	6808	8017	6474	7042	6253	6479	6722	6503	6731	6369	6224	6771	6003	6844	6532	6942	6606	6624	6447	6908	6890	6490	6993	7077	6262	6756	6307	6956
ENSMUSG00000026568.6	4754	4918	4475	4623	4045	4393	3785	4256	4264	4486	4097	4482	4501	4536	4038	4393	4688	4103	3848	4411	4115	3791	4291	3863	4169	3531	3655	3988	3875	3873	3567	3484	3866	3252	3836	3879	4087	4032	3595	3770	3895	3740	3871	4039	4164	3959	3890	3473	3923
ENSMUSG00000103763.1	14	22	21	22	18	18	24	25	30	26	21	25	31	18	17	24	10	25	19	25	20	25	20	21	26	15	20	34	18	19	24	20	18	13	14	23	13	22	20	15	30	18	18	20	19	11	21	20	21
ENSMUSG00000026567.16	71	112	110	72	61	77	75	63	64	81	62	80	94	67	93	84	47	89	52	110	75	68	64	84	57	58	71	80	83	86	49	59	73	69	85	70	61	58	78	47	60	96	55	94	71	62	67	56	96
ENSMUSG00000026566.15	1508	1680	1514	1686	1412	1621	1406	1378	1263	1339	1276	1556	1608	1471	1436	1494	1505	1316	1250	1493	1410	1417	1500	1323	1483	1295	1487	1428	1400	1199	1225	1088	1180	1215	1290	1274	1232	1327	1192	1294	1392	1364	1268	1183	1409	1250	1182	1319	1460
ENSMUSG00000040723.14	362	388	285	329	216	293	288	287	278	239	238	321	348	286	309	372	313	236	319	324	224	272	257	279	307	247	308	238	247	255	253	271	289	216	245	261	334	273	217	335	251	255	296	264	259	266	208	276	328
ENSMUSG00000040713.12	1906	2090	1781	1980	1443	1726	1636	1606	1629	1888	1592	1739	1937	1787	1510	1788	1731	1640	1625	1634	1552	1504	1785	1611	1726	1461	1634	1576	1725	1670	1583	1487	1491	1438	1652	1443	1613	1528	1312	1395	1693	1605	1405	1658	1660	1585	1527	1587	1679
ENSMUSG00000026565.18	1326	1525	1306	1415	1305	1492	1439	1351	1195	1272	1525	1695	1444	1227	1188	1376	1052	1337	1146	1369	1262	1295	1325	966	1136	996	1329	1320	1315	1079	1222	1108	1057	1087	1184	1033	1001	1070	1164	1040	1182	1170	1244	1202	1155	1011	1097	1149	1363
ENSMUSG00000026564.9	18	11	19	29	10	22	16	12	17	15	14	21	27	31	15	12	13	14	21	22	30	10	15	14	13	11	8	18	7	20	16	21	26	10	23	15	19	19	15	19	13	18	23	16	22	33	13	23	21
ENSMUSG00000040612.13	11434	11429	9748	12024	9481	10793	10477	11171	10336	11231	10204	10998	11764	10732	9672	10322	9385	10778	9608	10663	9700	9634	10919	8311	9551	8087	9488	9717	9944	9442	9647	9451	9300	8523	9348	8927	9799	8842	8656	8790	10347	8897	8654	9804	9208	9523	8870	8535	9798
ENSMUSG00000091393.1	18	24	22	28	26	36	24	27	20	18	43	29	33	16	15	35	18	31	12	20	31	21	21	17	11	18	25	34	26	25	21	27	15	15	23	18	22	20	36	21	31	28	36	17	21	29	11	28	27
ENSMUSG00000103400.2	137	151	138	118	109	121	111	121	101	109	109	104	120	122	111	99	133	138	88	131	120	98	122	90	92	121	95	126	120	93	109	94	101	82	102	66	98	98	116	82	106	84	92	112	100	81	118	115	110
ENSMUSG00000026563.13	1115	1113	983	1108	924	1043	951	978	916	974	960	1111	1084	944	981	1016	924	1008	911	1046	1044	922	940	904	954	775	957	949	949	842	880	859	934	797	913	866	855	900	846	834	867	782	852	904	865	826	883	862	962
ENSMUSG00000040596.15	4652	5445	4979	4941	4062	4886	4695	4576	4370	4390	4075	4969	4770	4615	4340	4704	4115	4113	4090	4460	4730	4279	4584	4023	4451	3883	4138	4384	4077	4219	4054	3628	3744	3942	4206	3860	3348	3532	3911	4196	4317	4739	4188	3997	4798	4165	3919	4252	4534
ENSMUSG00000084093.1	13	23	6	11	12	10	6	8	15	9	13	7	12	11	10	11	13	11	10	16	9	6	12	18	12	9	10	12	14	11	9	5	12	10	9	14	15	13	5	14	15	10	13	16	7	12	23	13	10
ENSMUSG00000102548.1	18	21	23	14	22	23	11	22	26	23	19	11	13	17	13	18	14	31	29	26	16	11	21	21	18	12	17	16	16	17	11	17	16	11	16	22	30	13	15	16	17	12	17	21	19	14	19	10	23
ENSMUSG00000097823.2	470	415	431	413	415	379	377	399	385	416	337	411	385	387	354	364	409	369	361	414	386	369	444	414	428	356	404	397	427	394	400	320	394	353	359	370	368	398	364	355	397	391	340	382	375	377	361	342	391
ENSMUSG00000060568.14	1974	2300	1954	2060	1761	1885	1703	1969	1817	1965	1871	2137	1850	1889	1849	1918	2116	1709	1700	1999	1845	1686	1954	1493	1754	1492	1673	1549	1576	1663	1751	1553	1533	1461	1689	1700	1748	1668	1615	1536	1685	1621	1534	1741	1637	1464	1675	1546	1772
ENSMUSG00000026558.13	2254	2216	2269	2291	1858	1973	1929	1934	1821	1970	2010	2319	2071	2110	2106	2136	2052	1878	1978	2192	2021	1879	2154	1691	1769	1547	1792	1842	1765	1636	1891	1693	1616	1617	1936	1654	1912	1757	1787	1899	1798	1816	1809	1604	1909	1660	1897	1731	1968
ENSMUSG00000052428.10	2599	3072	2427	2628	2174	2280	2125	2183	2054	2332	2083	2352	2430	2458	2074	2390	2477	2137	2104	2321	2243	1972	2121	2197	2514	1906	2077	2094	2017	2284	1802	1895	2129	1761	2038	2104	2087	2266	1863	1915	2144	2100	2065	2163	2145	2065	1907	2045	2072
ENSMUSG00000026687.14	2275	3006	2255	2475	1964	2297	2199	2248	2107	2121	1973	2235	2425	2121	1962	2310	2201	2151	1954	2070	2192	1969	2196	2246	2511	1823	2278	2188	2088	2129	1853	1923	2018	1766	2102	2360	1964	2255	1859	1987	2275	2188	2030	2253	2252	2204	1904	2000	2239
ENSMUSG00000026688.5	2863	2722	2748	2936	2245	2575	2138	2299	2545	2808	2327	2620	2366	2647	2397	2231	2651	2182	2286	2393	2268	2467	2541	2271	2076	2175	2027	2291	2224	2086	2100	2170	1962	1694	2143	1928	2212	1962	1965	2179	2304	2289	1937	2234	2443	2106	2309	2302	2540
ENSMUSG00000015843.10	321	259	210	295	252	375	292	338	297	339	354	313	224	171	205	277	333	272	279	184	135	272	329	270	237	175	198	287	225	293	241	325	321	261	300	208	363	205	210	276	347	159	189	285	259	281	203	192	220
ENSMUSG00000026686.14	17	234	42	105	11	83	145	138	19	19	13	24	218	16	9	193	15	81	84	23	129	23	18	144	143	11	14	12	92	149	17	140	50	18	140	24	6	103	14	10	144	70	128	97	104	79	9	14	56
ENSMUSG00000052534.15	11516	13094	11584	12683	10205	10989	10402	11181	10673	11626	10927	11953	11199	11437	10815	10673	11011	10815	10183	10837	10454	10971	12552	9834	9995	8932	10239	10624	10161	9613	9835	9411	10039	8790	10109	9040	10211	9461	9426	9029	10739	9769	8918	10320	10271	9489	9941	10244	11310
ENSMUSG00000026683.14	257	300	248	304	222	261	204	234	191	235	205	221	254	263	191	217	234	233	224	237	231	219	247	218	285	187	226	207	238	248	212	188	230	232	181	224	189	185	191	255	177	196	188	157	191	240	167	221	229
ENSMUSG00000026678.10	7985	8955	8237	9613	8045	7829	6314	7061	7180	7508	6905	7981	7487	7610	7357	8282	7998	6337	6711	6861	7441	7174	8502	6944	7514	6267	6117	6695	7558	7062	6967	5915	6727	6146	7060	6025	6928	6180	5958	6685	7333	6829	6546	6720	6894	6717	6840	6812	6766
ENSMUSG00000038530.11	10904	12031	12166	10552	10792	10635	9106	9536	10683	11185	9951	10453	9800	10171	10387	10363	10677	10273	10962	9085	8477	9856	9855	9726	9136	8778	8553	10439	9648	9935	9650	9054	9963	8555	9815	8964	11086	9816	8712	10346	10844	9811	8583	9551	9747	9390	10669	9260	9318
ENSMUSG00000070532.5	300	342	276	246	308	305	247	210	183	240	234	263	256	237	253	278	276	230	242	240	247	216	266	282	306	196	258	283	214	223	192	190	248	214	214	178	218	192	238	275	238	264	245	173	218	232	216	223	237
ENSMUSG00000026675.12	1597	1712	1585	1697	1521	1649	1518	1702	1498	1605	1656	2004	1747	1693	1534	1535	1526	1561	1530	1583	1481	1383	1556	1414	1398	1363	1452	1579	1343	1430	1428	1367	1330	1377	1543	1356	1577	1400	1575	1594	1635	1617	1522	1475	1603	1313	1548	1376	1674
ENSMUSG00000097503.2	61	35	31	39	32	38	37	42	39	38	38	37	48	38	37	23	47	44	33	52	38	50	42	29	23	41	29	34	27	25	27	34	35	31	45	39	32	36	32	31	39	45	30	36	45	25	44	27	28
ENSMUSG00000026674.9	756	1367	774	1240	900	935	1104	1043	776	874	806	967	1128	870	778	1083	796	939	951	1012	1001	739	898	1042	1100	609	840	777	942	935	688	809	973	696	877	818	750	758	678	819	1144	837	1011	959	811	920	601	709	772
ENSMUSG00000026670.15	3312	3236	3082	3333	2844	2951	2706	2799	2936	3277	2878	3126	2984	3126	2919	2816	3076	2822	2785	3156	3069	2955	3167	2696	2647	2451	2570	2755	2710	2638	2787	2371	2685	2252	2747	2459	2607	2579	2522	2538	2895	2718	2403	2816	2899	2727	2674	2591	2842
ENSMUSG00000026667.14	26720	30201	24855	28428	24541	24763	23052	26038	24574	26432	24187	27602	26139	25934	24169	24800	24688	24851	23284	23714	23828	22783	26939	22074	23545	21132	22396	23660	22345	21871	21778	20816	21823	20336	22954	21682	22975	22126	22005	21432	22909	22545	20318	22943	22282	20685	22200	22800	23952
ENSMUSG00000096964.1	27	24	19	37	24	27	23	34	20	48	24	38	30	36	21	18	28	23	17	28	21	20	18	20	32	28	22	16	33	22	22	19	15	20	27	26	34	25	13	26	23	24	21	25	27	15	20	17	20
ENSMUSG00000102752.1	300	345	289	349	402	461	356	350	296	372	402	414	402	239	322	450	337	352	317	362	305	232	289	379	331	254	340	321	359	330	268	266	291	273	287	247	342	356	277	296	322	294	344	294	283	324	282	349	343
ENSMUSG00000038473.14	8446	9527	8147	10098	8674	8420	7495	8673	7788	8538	7318	8645	8535	8649	8222	7985	6938	8070	7292	7918	7611	7044	8544	7191	7296	7547	7613	7554	7782	6869	6659	6134	6363	6188	6717	6860	6708	6933	7353	6689	6922	7394	6651	7769	6844	6146	6981	8319	7764
ENSMUSG00000042800.5	47	32	45	49	60	59	41	63	43	49	46	55	65	35	47	74	28	39	39	27	32	39	31	40	52	44	50	42	46	29	34	42	25	30	31	41	29	41	44	41	37	40	44	41	29	29	34	41	51
ENSMUSG00000038463.8	3687	4199	2958	3796	3335	2922	2818	3290	3139	3026	2582	3286	3269	3200	3425	3558	3179	2956	3087	3000	3525	2651	3369	2322	2907	2458	2672	2078	2191	2629	2535	2081	2010	2267	2380	2724	2735	2772	2568	2424	2213	2586	2145	2663	2755	2180	2427	2624	2601
ENSMUSG00000026663.6	7815	8888	7043	8249	6272	6443	6569	6718	6495	6694	6321	7549	7563	7932	6466	6919	6132	6779	6312	7558	7343	5986	7379	5664	6580	5852	6013	5887	6368	5933	5850	5071	5638	5289	5954	6098	5175	6371	6164	5597	5999	6682	5881	6218	6176	5764	6212	6034	6216
ENSMUSG00000053925.4	143	165	125	131	123	134	114	154	98	132	139	139	188	103	114	157	106	149	96	129	133	103	146	99	107	102	149	113	117	111	121	127	107	112	114	137	127	108	154	122	116	105	132	114	105	97	113	138	133
ENSMUSG00000026659.13	519	506	436	448	377	463	401	393	407	423	404	442	425	429	398	415	409	425	388	447	428	315	462	359	369	361	434	397	354	332	367	313	325	374	384	345	372	364	384	299	431	383	371	362	380	348	361	366	376
ENSMUSG00000070524.1	50	69	38	39	20	31	33	19	35	40	33	31	32	49	35	27	28	31	29	47	36	34	28	27	41	30	28	32	38	21	37	36	27	29	37	25	32	42	33	29	35	24	26	37	41	38	45	24	20
ENSMUSG00000089838.1	13	16	6	12	14	16	13	9	8	15	13	11	15	14	7	9	17	10	12	13	13	4	11	7	10	13	12	7	5	8	13	7	10	7	6	10	10	7	3	6	7	7	13	13	6	8	9	13	9
ENSMUSG00000026656.15	215	610	174	191	167	209	160	124	180	191	136	177	193	184	173	185	160	144	157	218	142	170	183	196	208	159	168	144	160	171	152	160	129	152	162	175	150	141	122	146	158	213	164	160	153	177	124	146	213
ENSMUSG00000059498.13	668	1487	587	524	532	556	444	498	447	528	416	524	598	608	590	531	559	482	536	588	524	512	501	483	541	473	472	455	461	482	414	458	426	417	454	473	451	488	460	467	444	575	479	479	488	490	409	490	511
ENSMUSG00000026649.14	118	327	99	248	56	182	275	219	73	85	52	123	310	110	58	261	129	172	194	103	148	101	58	262	286	94	199	105	226	285	100	201	160	109	178	112	81	147	90	104	265	175	203	153	233	208	87	111	115
ENSMUSG00000058076.12	5564	6516	5400	6352	4514	5211	5015	5253	4585	5117	4474	5293	5782	5254	4429	5410	5265	4931	4636	5070	5120	4595	5138	5051	5463	4279	4488	4687	4901	4892	4279	4275	4736	3979	4719	4476	4557	4608	4044	4287	5059	4736	4557	4846	5061	4924	4750	4302	4670
ENSMUSG00000038370.6	3023	5361	2996	4516	2485	3289	3933	3746	2479	2441	2209	2718	5396	3081	2572	4402	2865	3139	3208	2741	3783	2581	2801	3716	3944	2068	2451	2097	3458	3984	2322	3551	3004	2022	3607	2445	2260	3106	1962	2602	4324	3264	3755	3584	3819	3351	2509	2170	2431
ENSMUSG00000005674.9	805	874	700	811	705	734	679	751	702	835	722	762	780	768	802	710	747	715	717	755	723	685	750	687	725	643	642	655	674	716	611	591	735	611	665	707	757	709	670	716	734	690	603	704	755	702	610	595	705
ENSMUSG00000005681.12	29	35	27	31	11	19	11	25	22	17	12	22	17	21	13	20	18	21	22	14	15	8	14	14	25	13	8	17	24	17	18	16	18	10	19	11	22	18	12	15	20	19	133	31	12	19	21	15	25
ENSMUSG00000058715.11	329	595	305	312	271	338	264	235	231	280	261	275	273	293	279	292	321	247	247	311	278	212	250	266	308	211	250	226	244	269	225	241	284	257	252	254	236	251	233	295	252	274	246	255	289	264	239	287	288
ENSMUSG00000013593.12	12517	13396	11790	13220	10600	11466	10588	10596	11009	11481	10562	11848	11904	11986	10769	11059	11666	10895	10275	11571	11046	10888	11421	10701	11075	9616	10176	10439	10262	10062	9526	9193	10184	8812	10160	9860	10265	10261	9310	9660	10579	10387	9624	10546	10784	9870	10188	9903	10446
ENSMUSG00000006403.13	1625	2216	1579	1631	1647	1914	1831	1549	1389	1359	1395	1799	2001	1542	1497	1675	1656	1346	1453	1577	1976	1661	1371	1555	1758	1401	1726	1671	1487	1469	1485	1042	1240	1551	1511	1401	764	1383	1444	1693	1576	2153	1748	1189	1975	1611	1304	1512	1711
ENSMUSG00000052423.14	1774	1976	1718	1871	1650	1723	1495	1670	1658	1738	1587	1901	1739	1658	1669	1730	1754	1627	1547	1713	1686	1429	1694	1346	1518	1268	1482	1521	1402	1414	1468	1350	1511	1383	1577	1473	1459	1374	1446	1476	1530	1563	1366	1610	1628	1414	1427	1421	1657
ENSMUSG00000062729.11	1529	1643	1482	1644	1262	1465	1514	1508	1281	1365	1241	1352	1709	1203	1272	1462	1308	1543	1233	1490	1414	1215	1328	1189	1351	1154	1491	1461	1330	1296	1227	1226	1313	1233	1159	1254	1255	1175	1300	1123	1356	1245	1237	1498	1238	1251	1173	1232	1458
ENSMUSG00000053483.13	2584	2776	2452	2681	2396	2635	2293	2564	2242	2507	2541	2667	2722	2412	2399	2617	2552	2478	2128	2567	2347	2182	2420	2146	2279	2019	2109	2222	2062	2126	1953	2204	2105	1960	2166	2232	2372	2257	2123	2074	2294	2204	2147	2317	2307	2082	2056	2095	2443
ENSMUSG00000062963.10	3756	4060	3646	4036	3133	3428	3245	3350	3336	3627	3067	3613	3779	3697	3214	3413	3638	3277	3176	3440	3330	3082	3651	3130	3283	2964	3071	3310	3209	3156	2994	2784	3108	2734	3071	2925	3053	3092	2968	2908	3294	3345	2948	3068	3240	3152	3213	2953	3218
ENSMUSG00000103983.1	441	532	408	449	423	459	437	525	387	538	464	538	559	421	447	531	368	499	365	519	475	339	441	374	511	424	480	391	493	353	371	422	297	407	418	472	343	409	397	330	458	404	467	423	372	343	346	386	432
ENSMUSG00000013973.12	178	180	159	181	160	189	147	183	130	140	196	200	217	150	168	225	161	187	168	191	144	165	158	139	165	139	153	171	146	132	147	120	149	174	171	134	156	145	183	137	173	185	180	165	143	162	151	175	151
ENSMUSG00000013997.10	1911	2325	1897	2123	1689	1972	1732	1832	1773	1739	1624	1885	2086	1758	1672	1956	1912	1841	1679	1885	1823	1622	1836	1761	1809	1499	1601	1721	1588	1726	1431	1574	1624	1480	1569	1638	1747	1527	1480	1549	1732	1587	1583	1780	1705	1576	1511	1465	1837
ENSMUSG00000006412.10	3259	3333	3168	3443	2891	3314	2876	2980	2904	3320	3016	3500	3433	3653	3044	3191	3400	3056	2880	3288	3079	3020	3428	2823	3024	2796	2828	2827	2801	2820	2574	2652	3021	2561	2913	2769	2829	2779	2643	2710	2996	2996	2688	2843	3024	2817	2830	2883	2980
ENSMUSG00000102929.1	42	42	31	42	43	53	36	65	31	55	40	26	50	37	45	23	45	38	27	44	28	27	44	30	44	49	35	37	51	20	23	26	24	40	43	37	32	28	39	30	41	40	21	41	30	38	44	22	47
ENSMUSG00000045259.4	230	210	257	288	159	182	230	189	208	193	215	196	282	257	190	159	212	211	157	238	227	208	219	176	224	205	195	221	249	199	250	179	234	202	213	201	175	163	179	174	262	235	193	221	214	235	197	190	242
ENSMUSG00000006411.12	552	577	511	645	508	482	516	544	483	557	501	548	588	640	530	429	543	491	427	509	499	456	600	347	429	485	402	415	458	442	481	403	473	475	503	465	446	396	396	397	530	521	428	457	418	456	466	382	399
ENSMUSG00000048865.16	221	346	210	231	233	219	221	190	195	216	210	215	244	252	231	214	174	186	160	201	197	222	229	197	201	197	201	204	216	201	212	181	166	197	197	213	183	210	179	171	223	258	223	200	191	234	170	207	232
ENSMUSG00000026641.13	3725	4284	3581	3859	3355	3798	3252	3572	3350	3632	3469	3902	3504	3592	3429	3719	3710	3454	3189	3437	3455	3066	3659	3019	3233	2809	3086	3120	3078	3128	2954	3051	3063	2923	3149	3066	3473	3147	2971	2937	3188	3252	2991	3190	3216	3024	3062	2770	3194
ENSMUSG00000103711.1	25	51	30	35	44	47	39	42	27	43	29	49	49	28	44	51	32	48	31	31	21	32	26	22	31	28	32	38	31	26	22	35	29	33	29	33	33	36	37	34	46	33	40	35	37	33	25	22	40
ENSMUSG00000038235.4	462	1098	515	755	406	565	672	654	422	414	396	428	842	511	431	765	465	513	560	470	666	384	428	757	705	398	414	374	608	677	387	576	516	380	709	372	363	527	363	346	760	573	625	588	696	597	380	401	496
ENSMUSG00000060244.1	58	62	50	70	60	61	41	63	64	65	47	87	57	64	68	52	70	58	46	73	62	47	79	51	69	62	73	55	48	61	37	40	62	43	57	43	65	54	52	50	61	67	62	83	62	55	38	48	74
ENSMUSG00000004707.14	13	25	16	29	11	11	15	14	12	14	26	20	21	10	15	18	15	16	10	10	11	13	20	22	15	18	20	12	18	13	13	11	19	5	12	19	18	21	7	13	12	14	12	7	24	13	14	10	11
ENSMUSG00000015355.13	29	50	27	42	29	33	22	27	30	21	28	29	35	37	25	22	32	29	23	32	24	31	30	26	29	27	22	28	29	20	14	22	41	23	37	27	24	24	17	31	39	31	30	32	29	27	29	31	32
ENSMUSG00000059058.7	20	21	15	14	12	18	11	15	19	18	12	17	13	20	12	9	10	14	14	20	19	17	15	13	15	13	10	11	10	10	11	17	18	17	20	19	13	16	9	12	15	11	12	18	11	18	12	17	14
ENSMUSG00000038147.13	212	264	203	215	187	191	201	187	183	209	170	196	178	178	152	157	190	170	197	231	168	152	225	167	209	167	158	183	192	160	169	142	167	159	174	175	143	156	176	161	186	198	153	168	186	207	147	195	194
ENSMUSG00000026556.15	1096	1066	1040	1235	710	939	924	908	890	1011	956	971	1133	1194	931	885	914	944	725	1164	1062	917	1206	787	951	856	899	907	1074	878	873	772	938	880	813	895	772	791	837	728	988	995	876	867	925	937	905	925	954
ENSMUSG00000051251.3	128	98	68	135	78	100	94	65	114	127	89	96	123	185	143	104	91	80	104	195	88	67	128	76	85	114	111	99	104	63	94	59	84	77	90	126	52	132	94	92	89	124	94	112	112	93	106	91	115
ENSMUSG00000003458.12	4069	4703	4059	4573	3391	3900	3841	3903	3463	3756	3416	3847	4560	3715	3571	4126	3721	3727	3236	3749	3987	3336	3911	3340	3700	3033	3414	3373	3613	3520	3231	3287	3308	2989	3533	3201	3240	3072	3163	2989	3827	3459	3214	3757	3472	3243	3216	3183	3567
ENSMUSG00000026553.17	17243	18925	15947	18203	15081	16016	15249	15850	15297	16300	14908	16187	16782	16009	14590	16011	14694	15648	14412	15817	15314	14497	15903	13910	14693	12598	14025	14174	14038	13990	13164	12895	13325	12600	14017	13300	13663	13781	13127	12490	14347	13795	12732	14987	13890	12996	12888	14067	14539
ENSMUSG00000003464.13	5339	5745	5231	5613	4476	4915	4509	4857	4536	4948	4336	4980	5324	5175	4560	4861	5040	4692	4627	4973	4721	4339	5084	4351	4676	4224	4181	4405	4514	4517	4194	3963	4251	3930	4356	4503	4236	4304	4083	4034	4607	4567	4247	4623	4677	4425	4286	4258	4551
ENSMUSG00000026554.15	11445	12998	11323	12357	10030	11040	10427	10843	10086	11017	10102	11172	11894	11342	10283	10680	10422	10506	9592	11058	10665	9731	11219	9333	10228	9183	9926	10235	9885	9578	8992	8797	9579	8551	9595	9133	9269	9591	9219	8865	10154	10004	9347	10059	9964	9240	9358	9926	10698
ENSMUSG00000013698.12	32635	32913	29473	30721	28538	31643	28003	29752	28109	30256	28853	32630	29370	29443	28369	29817	31747	27666	27204	28629	26155	25402	28835	27074	30514	24511	26789	29190	25733	26775	25185	25180	26985	25457	27799	27398	28930	27217	24528	25966	27273	26840	25343	26070	27856	27671	25358	24657	27984
ENSMUSG00000007122.11	50	93	57	47	55	75	48	66	54	45	50	46	55	47	56	52	34	64	40	63	35	38	50	62	73	57	54	74	71	56	42	44	55	53	51	53	56	69	54	42	64	59	62	44	48	57	35	48	59
ENSMUSG00000038034.15	13547	14816	13372	14385	11535	13205	11854	12447	12321	13182	12371	13467	12869	13158	12031	12221	13444	12190	11079	12929	12484	11540	12977	10932	11836	10444	11429	12042	11012	11042	10871	10423	11354	10295	11515	10955	11668	10742	10937	10431	11664	11178	10569	11713	11728	11076	11057	10823	12329
ENSMUSG00000007097.14	62530	82095	64640	67794	52347	61619	54448	58397	56250	60067	55927	62708	66616	66047	61067	63739	63092	56306	56234	63650	61868	57828	63216	57434	63103	48438	53342	53531	54124	55118	46991	48006	56472	45052	51543	54869	55363	53599	49776	49426	57638	54304	53171	58836	54434	57148	51760	53655	53901
ENSMUSG00000038026.12	7255	6494	7269	6119	5033	6324	5532	5702	5300	5896	6213	5975	6141	5997	6047	5484	5314	5673	5227	5918	5502	5923	6262	5426	5126	4949	5374	6002	5106	5034	5464	5416	5645	4483	5374	5064	5336	5081	4805	4708	5679	5307	4810	5451	5702	5136	5477	5869	6810
ENSMUSG00000102413.1	134	137	130	112	82	96	106	122	101	161	113	90	122	126	109	102	106	100	73	136	107	103	94	95	107	116	111	114	106	101	96	117	112	97	90	115	72	100	111	63	127	113	86	127	98	109	102	103	133
ENSMUSG00000044708.5	11861	10731	11765	11630	9706	10828	9092	9358	9234	9777	8758	10217	11121	12183	11191	10370	10822	9323	9016	10251	11325	9257	11132	9187	10412	8721	8559	9282	8405	9335	8578	7411	8395	8043	8864	8132	7818	7851	8519	9837	8781	10412	8724	8985	9637	9791	9708	8986	8956
ENSMUSG00000050229.3	1104	1308	1064	1182	1001	1080	1071	1140	1018	1207	1067	1134	1204	1089	973	1128	1076	1087	971	1045	1100	1003	1157	1007	1015	963	904	1002	1003	904	948	828	955	922	1010	939	990	1024	913	932	1125	1152	1022	1057	947	1095	985	962	978
ENSMUSG00000026548.4	34	53	37	52	28	34	41	32	33	39	35	26	47	41	32	41	34	25	26	37	36	30	30	24	45	32	22	35	52	23	33	31	38	32	31	27	27	23	32	34	48	30	36	36	34	31	33	27	42
ENSMUSG00000037995.15	178	174	181	138	134	175	196	145	133	152	164	137	205	150	200	167	123	166	130	210	180	140	136	129	162	114	170	146	140	162	174	154	141	121	113	170	138	172	150	140	160	145	133	152	179	120	141	161	189
ENSMUSG00000026547.15	525	1023	547	635	462	608	497	525	513	528	459	574	627	526	468	643	613	464	480	533	493	484	506	569	575	482	502	444	557	490	450	423	513	464	502	422	419	423	457	515	575	585	528	529	542	563	438	498	463
ENSMUSG00000026546.16	256	391	203	296	195	288	298	310	249	234	170	231	333	202	217	300	225	256	242	203	233	230	203	297	282	200	244	232	282	310	185	240	226	186	250	213	220	241	182	198	281	258	271	261	263	259	201	199	235
ENSMUSG00000085184.9	21	49	25	35	21	36	42	34	18	18	17	30	23	24	26	34	21	38	36	23	25	31	26	28	42	16	19	19	30	27	24	28	24	22	34	29	23	25	22	10	34	12	41	40	17	33	19	20	22
ENSMUSG00000049598.9	29	20	18	24	15	20	24	15	23	38	10	25	22	19	27	16	21	20	25	16	43	18	20	17	20	16	16	16	24	19	14	16	19	33	22	28	9	19	17	20	24	30	27	25	27	20	27	14	21
ENSMUSG00000026544.6	372	406	329	395	288	338	312	330	314	343	307	343	299	359	314	298	370	289	262	363	294	278	346	312	398	256	250	309	282	329	265	241	372	307	344	303	301	288	270	286	288	272	301	327	327	319	288	250	277
ENSMUSG00000037872.5	1413	2197	1333	1379	1326	1388	1184	1408	1293	1419	1372	1518	1393	1331	1411	1399	1563	1320	1189	1407	1309	1187	1396	1064	1215	1155	1163	1157	1081	1132	1192	1204	1119	1169	1299	1214	1428	1170	1247	1175	1247	1236	1071	1428	1036	1183	1291	1033	1301
ENSMUSG00000005338.13	28932	30510	27232	30307	25559	26792	25117	28268	27093	28209	26774	30152	28659	29486	27696	26121	27589	25995	24173	27431	25971	24559	29114	21891	24128	21856	22806	23824	22621	23713	23363	23718	23782	22303	24745	23585	25167	23509	24601	23674	25049	26353	22494	25481	24282	24178	25067	23455	24772
ENSMUSG00000037860.15	405	341	308	375	261	305	306	256	282	290	298	357	373	324	300	278	254	300	211	332	346	234	302	239	341	293	331	304	331	232	281	216	218	274	247	282	200	252	278	257	290	343	282	255	246	286	270	309	318
ENSMUSG00000043263.13	14	32	15	10	7	13	27	8	7	5	5	14	16	2	3	18	9	15	14	3	15	4	8	14	13	22	17	8	12	11	7	11	2	15	13	18	11	11	5	9	15	5	17	6	11	19	7	7	8
ENSMUSG00000073490.11	16	52	21	38	12	12	13	13	9	14	12	21	25	18	9	28	8	4	24	11	23	18	18	28	27	10	17	5	21	19	15	20	24	8	13	19	20	18	16	17	9	16	19	28	19	25	9	3	24
ENSMUSG00000073489.6	14	51	20	28	17	29	22	7	11	9	12	24	34	17	18	20	17	11	24	28	21	27	17	28	29	26	13	7	19	18	10	9	14	18	14	27	16	9	12	16	25	17	16	25	26	29	14	14	18
ENSMUSG00000090222.2	38	23	24	28	31	30	26	35	23	20	32	34	39	32	22	27	23	22	25	27	31	22	23	16	30	14	26	24	25	29	22	14	31	17	23	39	26	21	20	33	25	33	28	21	24	26	14	15	25
ENSMUSG00000090272.8	346	405	304	428	479	395	373	410	372	490	370	430	411	397	360	463	417	403	420	415	305	301	337	342	295	298	306	347	312	350	310	270	319	380	342	342	396	376	319	394	370	398	395	348	296	327	272	238	233
ENSMUSG00000039997.16	360	426	343	468	489	408	373	468	369	427	423	543	464	482	438	496	414	433	413	475	360	319	385	324	299	272	339	322	298	327	354	271	341	429	359	407	391	355	415	375	393	389	463	395	350	312	243	260	225
ENSMUSG00000028354.13	6741	7421	6478	7231	5863	6428	5919	6333	6401	6711	6015	6705	6810	7047	6216	6324	6359	6052	5661	6335	6218	5814	6972	5300	5784	5114	5888	5598	5633	5612	5320	5014	5578	4961	5574	5308	5390	5383	5556	5262	5615	5817	4895	5970	5745	5322	5764	5856	6103
ENSMUSG00000050069.3	1472	1464	1245	1460	1224	1378	1087	1295	1224	1291	1311	1315	1169	1230	1050	1155	1187	1198	1140	1103	1015	1156	1210	1304	1241	1018	995	1392	1097	1133	1009	1201	1199	938	1089	1025	1258	996	999	992	1174	957	900	1140	1109	1077	1073	1209	1369
ENSMUSG00000026527.13	6307	5508	5661	6149	4963	5254	5048	5188	5308	5699	5415	6020	5769	6109	5135	4958	5501	5295	4911	5640	5381	5143	5816	4377	4762	4621	4688	4927	4865	4842	4815	4521	4937	4578	4829	4784	4929	4724	4645	4620	5200	5076	4413	5020	4941	4760	5022	4773	5207
ENSMUSG00000026526.14	5774	5970	5161	5883	4610	4969	4621	4893	4748	5207	4561	5170	5344	5126	4695	4965	5156	4857	4671	5050	5006	4847	5124	4594	4920	4289	4434	4575	4575	4710	4271	4065	4400	3961	4435	4227	4558	4328	4054	4045	4838	4544	4135	4691	4772	4394	4479	4532	4548
ENSMUSG00000039783.15	31	29	18	22	14	25	16	21	13	25	14	17	33	16	15	21	27	17	19	24	11	12	21	26	22	20	11	13	19	19	12	21	15	7	31	13	13	30	28	19	28	14	24	26	19	21	19	21	23
ENSMUSG00000026525.9	47	40	44	28	34	48	36	30	46	33	38	49	64	50	28	38	32	40	34	32	31	48	35	38	27	35	28	33	31	45	36	44	42	34	35	21	43	38	24	41	48	39	33	44	24	33	34	25	42
ENSMUSG00000078185.3	627	662	643	543	473	543	558	554	586	639	585	572	638	545	571	571	507	552	524	466	571	639	598	569	497	416	519	506	509	561	597	555	545	454	506	474	573	543	454	465	590	510	435	536	581	473	518	537	636
ENSMUSG00000039748.11	33	43	28	40	35	36	19	25	27	39	17	29	26	44	19	31	17	34	24	36	39	30	32	27	32	25	32	29	29	30	30	24	32	28	35	12	21	28	19	30	34	27	35	25	29	30	40	31	26
ENSMUSG00000055214.15	170	337	195	255	156	239	286	223	171	176	167	160	263	171	157	252	182	205	194	221	451	162	172	244	437	162	714	195	244	248	156	208	205	126	198	141	165	177	140	158	230	167	210	206	217	223	138	179	213
ENSMUSG00000104157.1	23	28	21	20	28	19	29	20	24	29	21	14	22	19	20	16	25	34	26	26	54	14	33	15	42	20	43	30	17	21	19	24	27	17	21	26	22	18	15	21	26	26	16	17	22	27	13	18	20
ENSMUSG00000057335.11	7174	7487	6190	6759	6064	6238	6249	6771	6198	6845	6412	7405	6705	6490	6234	6699	5708	6293	6048	5966	6319	6146	6537	5496	5818	5097	6097	5832	5391	5345	5526	5437	5300	5128	5775	5344	5840	5525	5442	5236	5686	5737	5027	5949	5896	4943	5172	5834	6274
ENSMUSG00000104154.1	166	196	179	155	169	209	227	184	168	179	183	243	172	166	194	214	135	220	180	149	162	178	185	119	157	120	192	180	143	129	175	142	150	155	166	143	181	143	160	175	136	177	137	172	151	119	147	146	186
ENSMUSG00000103435.1	24	14	8	26	17	24	20	14	15	25	19	24	26	14	16	17	14	15	16	19	22	18	20	7	18	11	23	17	14	26	11	17	15	23	20	15	15	16	15	19	26	21	24	17	12	17	13	15	22
ENSMUSG00000026504.17	2060	2310	1993	2149	1982	2099	1851	1960	1818	2120	1860	2208	2172	2010	1926	1928	1982	1832	1760	2126	1866	1758	1978	1780	1944	1668	1787	1839	1898	1789	1531	1506	1695	1556	1739	1790	1751	1840	1666	1621	1782	1823	1691	1885	1676	1690	1618	1692	1883
ENSMUSG00000103367.1	26	15	26	15	25	15	16	18	15	22	20	21	23	22	22	16	26	20	22	32	21	28	15	26	13	18	17	15	19	17	17	15	15	21	29	20	17	21	20	16	26	28	13	19	31	17	9	14	22
ENSMUSG00000087082.1	45	41	37	45	30	41	44	47	37	30	39	30	49	51	35	46	39	39	32	41	24	27	46	44	52	33	30	44	35	45	25	25	39	51	40	50	46	33	47	33	36	50	43	31	40	57	48	22	39
ENSMUSG00000019699.16	16119	17464	14676	16631	14283	14281	14077	15355	14659	15560	14306	16950	15900	16387	14932	14555	14124	14840	13829	15455	14404	13345	16082	11856	13152	12181	12652	13392	13240	12754	12952	11863	12925	12318	13876	13133	12730	13071	13375	12980	13679	13991	12410	13110	13310	12664	13102	13063	13893
ENSMUSG00000104391.1	33	35	41	23	38	48	20	41	21	35	35	26	40	18	22	42	26	53	15	35	23	24	23	18	11	20	36	21	26	24	27	24	23	24	26	17	28	19	35	23	24	27	32	25	30	24	18	30	25
ENSMUSG00000097892.2	60	70	48	74	51	56	68	53	54	59	49	53	61	53	54	51	66	61	44	66	52	48	51	48	64	54	48	71	51	50	50	39	53	40	60	65	45	54	41	58	63	49	50	47	53	45	31	48	63
ENSMUSG00000063659.11	43777	46979	41082	45931	35694	34721	34450	35403	38292	42190	34426	41142	43796	48997	39319	34818	40632	37139	33913	45288	41793	36510	45096	32051	36343	34418	32765	35378	37082	33435	33071	27570	34463	32673	34691	35306	31485	35037	35584	31650	35970	38190	32822	34725	35675	34892	37107	34454	35168
ENSMUSG00000102432.1	20	18	13	16	14	14	11	14	17	13	12	9	18	23	10	9	13	23	10	18	15	8	8	10	12	12	21	12	22	10	17	10	8	12	12	18	8	8	8	16	20	24	16	11	10	29	11	15	17
ENSMUSG00000015961.8	7102	7444	6888	7099	5829	6140	6138	6472	6218	6854	6056	6597	6675	6757	6040	6080	6494	6218	5920	6434	6282	6067	6805	5647	5881	5459	5679	5880	5645	5779	5612	5310	5704	5000	5721	5303	5661	5521	5328	5307	6060	6041	5415	5852	5971	5578	5815	5518	6021
ENSMUSG00000091476.6	348	386	281	358	302	288	302	375	324	341	299	342	361	269	300	317	255	322	241	291	328	280	310	255	290	241	346	291	280	334	273	283	268	265	291	291	292	265	253	246	358	294	284	332	255	278	273	227	261
ENSMUSG00000104097.1	75	77	78	96	84	104	61	82	55	98	82	93	91	77	73	110	90	84	62	103	90	62	75	59	80	55	74	77	73	62	69	49	70	66	92	76	94	85	103	75	87	89	82	66	73	61	83	61	76
ENSMUSG00000102493.1	11	17	16	15	13	13	11	16	15	14	16	20	11	5	11	15	10	11	13	11	11	11	6	14	8	8	16	9	9	16	7	8	7	6	8	11	10	10	10	5	8	11	5	14	12	11	5	1	7
ENSMUSG00000026502.13	2073	2376	1997	2091	1927	2110	2080	1992	1681	1883	2275	2662	2114	2075	1999	2202	1974	1890	1944	2064	2068	1766	2083	1587	1668	1447	1641	1791	1701	1569	1801	1756	1605	1459	1901	1621	1878	1744	1739	1877	1825	1766	1799	1653	1802	1619	1792	1695	2061
ENSMUSG00000086350.1	262	384	285	312	315	277	272	263	264	328	239	287	321	275	267	257	250	282	272	328	276	265	269	272	290	243	295	256	252	257	211	231	251	221	275	272	271	276	258	217	254	223	245	257	284	256	275	267	255
ENSMUSG00000026500.6	7	9	5	8	10	14	8	8	9	11	9	12	14	19	14	7	13	11	10	7	15	18	11	9	21	4	15	13	19	9	12	8	19	17	17	14	7	18	12	12	10	7	12	13	15	10	5	14	11
ENSMUSG00000039630.10	41146	42717	38823	43389	35671	39107	36678	38640	36781	40466	36371	40700	41929	39716	37307	39011	35059	38865	34448	39765	38736	34981	39570	31303	35442	31663	36271	35005	35369	32323	32642	30721	32210	30852	33385	32529	33264	33854	33126	31237	35283	35368	33274	35362	33832	31013	32460	34337	36555
ENSMUSG00000104279.1	110	115	93	108	75	105	109	100	103	89	96	85	82	90	109	93	103	89	71	101	109	90	88	67	75	69	78	92	75	75	89	63	93	84	108	79	87	93	91	72	96	99	89	83	77	92	98	60	98
ENSMUSG00000026495.8	1362	1506	1256	1359	1139	1286	1183	1222	1113	1299	1131	1278	1389	1305	1187	1257	1217	1081	1185	1241	1269	1189	1368	1157	1286	1089	1352	1182	1199	1216	1105	1113	1139	1024	1074	1143	1013	1187	1014	1074	1211	1280	1116	1246	1154	1266	1153	1176	1194
ENSMUSG00000026494.12	2598	2837	2002	2418	1920	2125	2025	2214	2135	2166	2169	2569	2399	2544	2205	2294	1704	2062	1852	2357	2183	1815	2315	1728	2162	1769	2134	1868	1740	1881	1648	1410	1796	1568	1769	1898	1717	2047	1790	1670	1681	1690	1653	2054	1847	1700	1747	1895	2044
ENSMUSG00000055067.15	2230	2118	2079	2285	1676	2007	1941	1820	2028	2109	1917	2033	1946	1949	1754	1859	1854	1847	1796	1962	1867	1970	2078	1899	2001	1784	1850	1935	1885	1748	1880	1812	1988	1679	1858	1672	1791	1719	1625	1627	2042	1699	1477	1898	1878	1789	1749	1938	2202
ENSMUSG00000026492.11	1681	1823	1464	1694	1307	1468	1377	1478	1424	1512	1319	1528	1570	1572	1381	1412	1435	1410	1352	1479	1489	1355	1573	1310	1390	1263	1307	1310	1326	1394	1199	1155	1345	1216	1288	1317	1318	1320	1280	1287	1393	1328	1248	1265	1393	1268	1323	1296	1371
ENSMUSG00000038949.8	3747	4901	3584	4345	3284	3748	3696	3896	3238	3412	3274	3745	4475	3597	3373	4054	3383	3695	3626	3539	3692	3152	3628	3733	3835	2684	3282	3146	3322	3506	2925	3145	2946	2591	3261	2851	3024	3281	3076	2914	3521	3079	3382	3463	3488	3046	2863	3143	3450
ENSMUSG00000038936.13	3942	4155	3737	3959	3674	3806	3500	3419	3515	3743	3226	3673	3743	3530	3246	3747	3877	3497	3481	3533	3789	3432	3666	3431	3745	3020	3481	3367	3499	3471	3182	2829	3058	2927	3229	3329	3168	3088	2977	3205	3457	3628	3310	3277	3677	3389	3045	3153	3311
ENSMUSG00000087236.3	11	22	10	15	9	11	11	6	14	10	16	9	11	10	6	6	7	9	2	9	15	11	9	8	11	9	9	7	11	8	14	7	10	13	8	10	6	17	11	15	8	10	11	5	11	10	8	9	5
ENSMUSG00000026491.13	5471	6130	4982	5575	4873	5193	5245	5409	4816	4942	4826	5598	5453	5246	4975	5628	4161	4891	4873	5186	4952	4489	5176	4135	4395	3748	4526	4070	4224	4133	4073	4078	3829	3607	4356	4151	4223	4330	4312	3919	4091	4332	3972	4662	4403	3562	3884	4334	4575
ENSMUSG00000026490.18	21669	26562	20259	22167	19074	20109	19568	20231	20057	21458	18728	21492	21851	21074	20827	20270	18856	19793	18445	21593	21214	18685	21004	16576	18847	16754	19056	18008	17555	17682	17091	14977	16400	15952	17723	17572	17265	18056	17741	17442	17872	18865	16888	18494	17500	17098	17390	18180	18318
ENSMUSG00000103636.1	23	13	11	20	16	14	17	10	13	25	16	21	22	7	15	16	8	18	5	13	24	13	21	14	7	16	16	13	13	13	7	15	14	14	8	14	9	16	14	11	12	14	17	15	10	11	13	6	16
ENSMUSG00000026489.13	3517	4310	3274	3889	3320	3227	2939	3227	3312	3439	2996	3296	3341	3381	2969	2911	3350	3043	2931	3207	2826	2655	3499	2912	3110	2900	3034	3214	2935	2672	2707	2445	2787	2763	2956	2915	3029	2985	2782	2775	2949	3040	2712	2920	2884	2914	2932	3105	3184
ENSMUSG00000010609.15	1066	1260	1050	1205	846	990	983	981	1012	1039	896	959	1133	979	894	975	1031	961	901	974	992	921	983	869	1022	832	920	896	937	969	825	873	882	812	896	826	906	818	823	826	1028	964	866	945	945	913	859	877	957
ENSMUSG00000102923.1	26	46	20	24	26	26	39	32	28	31	19	26	36	29	19	30	12	33	24	35	30	24	19	26	33	30	28	32	21	26	16	22	31	24	31	21	21	26	21	26	27	21	24	28	26	15	29	27	34
ENSMUSG00000055676.4	252	289	208	245	181	201	190	214	195	214	170	226	214	245	194	203	257	192	172	219	208	189	229	190	224	177	176	183	191	209	183	164	214	187	197	193	204	207	201	189	184	206	163	208	175	219	202	162	173
ENSMUSG00000038855.10	3420	4926	3150	4457	3127	3597	3788	3858	3082	3339	3199	3629	4440	3473	3087	4426	3252	3400	3439	3296	3639	2862	3387	3626	4199	2822	3408	3221	3486	3739	2908	3287	3386	2823	3430	2992	2659	3082	2948	2977	3814	3356	3448	3454	3549	3423	2809	3076	3111
ENSMUSG00000053963.7	46505	57063	44439	55276	47736	44604	41336	49164	45065	47814	43027	50654	44657	47439	46099	45485	45666	43706	42664	44791	40661	36798	50730	37010	41675	38922	38681	40464	39879	39445	39679	35943	37735	38937	41680	40475	45603	38754	41553	41662	40062	41452	36585	40596	38771	39851	41048	37916	37774
ENSMUSG00000104210.1	19	14	10	17	24	11	18	23	14	12	15	11	13	4	9	16	10	8	10	15	8	13	4	6	7	7	15	12	13	6	7	5	8	13	6	8	16	7	14	8	8	11	16	12	12	9	7	11	19
ENSMUSG00000026496.11	9711	11397	8538	10524	8788	8550	7745	8610	8642	9121	7908	8994	9775	9269	8391	8793	8631	9165	8213	9217	9190	7526	9679	7088	7926	6977	7553	6986	7403	7184	6975	6402	6593	6420	7289	7580	7187	7618	8148	7308	7162	7657	6872	8047	7337	7069	7297	7568	7553
ENSMUSG00000058729.13	339	401	357	375	258	313	330	327	300	330	306	369	369	364	308	329	293	337	302	341	359	303	377	286	300	278	320	278	259	258	240	261	280	212	261	230	243	268	251	247	292	291	244	296	324	253	267	295	288
ENSMUSG00000026499.5	3028	3547	2920	3160	2746	3063	2839	2863	2946	2952	2777	3218	3017	3052	2890	3054	2872	2670	2728	2808	2922	2551	2791	2644	2752	2288	2600	2591	2471	2588	2458	2343	2590	2177	2594	2490	2597	2441	2447	2525	2541	2586	2389	2664	2714	2272	2540	2581	2798
ENSMUSG00000103649.1	97	119	107	82	72	98	82	69	68	103	63	76	87	86	74	85	101	84	83	77	92	70	99	82	87	68	82	70	68	67	70	76	54	72	76	82	75	64	64	87	74	76	65	70	66	69	82	92	77
ENSMUSG00000060743.12	2949	3254	2636	3264	2441	2751	2608	2464	2487	2552	2248	2674	2804	2898	2369	2668	2625	2413	2364	2774	2712	2312	2606	2405	2542	2231	2307	2305	2414	2369	2185	2096	2315	1942	2501	2332	2247	2300	2212	2169	2469	2406	2440	2328	2392	2424	2306	2216	2405
ENSMUSG00000097347.1	218	246	231	233	229	250	219	235	148	254	298	321	248	218	218	297	197	251	190	213	232	170	220	223	203	196	216	241	152	167	174	173	206	213	268	199	190	190	198	212	281	238	245	220	201	203	170	230	281
ENSMUSG00000073485.3	74	66	63	87	42	50	62	69	63	80	58	69	67	77	52	44	59	57	52	61	68	62	76	68	84	78	69	69	76	80	43	46	69	69	48	65	49	62	47	71	80	85	59	71	80	82	56	70	63
ENSMUSG00000038806.7	1881	1979	1789	1843	1670	1885	1775	1789	1608	1736	1901	2089	1879	1797	1746	1805	1712	1758	1579	1741	1705	1390	1796	1473	1568	1446	1551	1648	1633	1507	1554	1424	1418	1424	1644	1515	1598	1439	1579	1543	1672	1742	1503	1496	1562	1381	1519	1556	1803
ENSMUSG00000066652.5	130	102	83	127	111	106	69	90	91	118	75	73	76	44	60	63	67	75	84	79	54	121	154	100	84	94	89	88	90	61	99	124	88	61	92	51	95	58	73	71	76	59	68	89	92	65	77	70	157
ENSMUSG00000026520.8	2175	2448	2028	2316	1895	2036	1826	2054	1974	2049	1982	2291	2283	2026	2103	2098	2191	1846	1868	2011	1998	1725	1984	1869	2053	1716	1787	1741	1653	1722	1620	1660	1625	1534	1734	1708	1819	1715	1702	1790	1756	1767	1698	1811	1985	1770	1654	1716	1897
ENSMUSG00000038793.8	739	821	836	895	816	663	628	624	691	819	583	738	675	785	707	633	701	578	652	781	684	519	766	565	653	692	609	486	573	578	573	462	473	514	549	611	629	597	600	573	533	670	512	642	625	522	631	679	660
ENSMUSG00000026519.16	1744	1984	1760	1870	1824	2009	2005	1594	1649	1642	1396	1895	2292	1789	1561	1881	1878	1605	1555	1886	2129	1802	1554	1626	2084	1636	1975	1721	1856	1638	1627	1158	1390	1632	1493	1557	850	1410	1522	1787	1786	2206	1819	1502	2046	1863	1305	1533	1760
ENSMUSG00000085563.2	8	15	14	12	14	17	15	10	4	14	15	4	18	8	8	15	7	9	8	13	17	17	20	6	19	16	20	9	19	6	11	6	3	6	6	10	4	9	13	6	15	18	14	7	13	15	6	18	13
ENSMUSG00000038776.13	1550	3196	1838	2933	1253	1792	2406	2304	1441	1614	1285	1718	3193	1803	1438	2703	1728	2066	1914	1839	2118	1368	1656	2297	2188	1296	1613	1215	2030	2402	1321	1913	1629	1179	2071	1497	1209	1893	1277	1238	2606	1979	2301	2045	2134	1668	1257	1470	1560
ENSMUSG00000102219.1	7	17	8	6	18	13	14	13	11	13	9	18	15	12	11	13	4	16	10	15	12	6	14	9	8	6	9	8	11	8	13	9	10	11	8	7	6	14	5	16	8	10	11	11	11	7	4	10	9
ENSMUSG00000026516.8	6831	7081	6352	7278	5886	6463	5883	6652	5858	6480	5916	6674	7041	6414	6280	6595	5651	6695	5605	6719	6182	5558	6218	4997	5514	5053	5520	5471	5600	5209	5290	4930	5103	5174	5387	5542	5522	5603	5531	5002	5494	5763	5510	5741	5358	4728	5114	5222	5807
ENSMUSG00000062169.13	2443	2788	2379	2655	2180	2406	2319	2367	2089	2307	2274	2528	2545	2506	2183	2584	2324	2252	2277	2464	2365	2139	2457	2091	2377	1959	2159	2061	2037	2069	1941	1960	2008	1878	2113	2041	2096	2112	1937	1934	2225	2246	1990	2135	2323	2032	2085	2107	2262
ENSMUSG00000038733.13	11957	12957	10586	12588	10525	11212	10950	11593	10881	11504	10405	12196	12234	11661	10820	11096	10462	11147	9947	11131	10998	9750	11185	9094	10321	9165	10842	10106	10743	9492	9930	9408	9384	9110	10146	9471	10050	9534	9957	9263	10422	10377	9841	10193	10058	9360	9671	9636	10097
ENSMUSG00000054135.2	69	64	64	73	90	80	54	73	80	78	70	76	66	45	75	57	70	67	54	74	67	57	61	54	57	54	54	85	71	65	65	66	49	58	46	52	65	49	78	33	63	76	90	56	55	51	48	45	84
ENSMUSG00000081214.3	17	18	9	11	12	11	18	15	13	11	13	17	10	14	18	21	13	19	15	12	14	10	13	12	15	20	8	9	19	8	18	16	17	12	16	20	13	15	14	14	13	9	15	19	19	12	26	14	19
ENSMUSG00000026514.14	6022	5027	4920	6379	4598	4866	4917	5220	5242	5528	4767	5476	5120	5442	4856	4719	5137	4915	4735	5202	4581	4484	5811	4002	4416	4158	4484	4414	4908	4396	4682	4628	4538	4111	4428	4431	4907	4601	4450	4496	4709	4246	3938	4592	4976	4741	4596	4508	5051
ENSMUSG00000050625.4	87	159	78	69	53	114	99	66	63	67	54	64	74	58	40	73	89	74	86	61	59	82	56	89	135	63	191	65	80	115	79	80	68	78	59	107	58	91	72	67	76	117	63	90	78	96	58	99	54
ENSMUSG00000047369.15	86	156	73	75	70	74	73	73	62	83	54	80	85	75	55	64	56	109	68	51	98	69	77	64	75	73	155	65	91	61	59	81	56	63	63	90	70	88	78	84	80	88	86	88	77	62	60	72	106
ENSMUSG00000004880.11	839	1021	879	884	722	855	847	779	757	810	850	1000	913	807	819	910	796	867	763	841	873	736	836	700	782	636	741	685	762	685	781	710	645	639	731	736	673	715	760	758	786	754	790	696	749	720	717	703	817
ENSMUSG00000022995.16	14698	17369	13689	15971	13160	14328	13228	14152	13874	15151	12709	14595	15160	13420	14062	14172	12854	13527	12684	14194	14206	12569	14270	11411	12385	11280	13340	12042	12772	12152	11592	10879	11092	10236	11753	11667	12083	11669	11615	11164	12072	12010	11559	13716	11911	11174	11584	11984	12529
ENSMUSG00000026511.7	5070	5319	4922	5411	4486	4852	4207	4483	4422	4846	4361	5143	4949	4998	4483	4692	4841	4304	4438	4543	4560	4254	4865	4256	4577	3795	3942	4338	4294	4176	3911	3889	4054	3748	4067	3863	4330	4147	3901	3721	4477	4017	4021	4091	4399	4040	4221	3932	4214
ENSMUSG00000038633.5	5483	6675	5345	6342	4831	5357	5404	5420	5010	5074	4485	5452	6141	5536	4692	5789	5330	4990	5037	4980	5404	4664	5062	5159	5611	4515	4715	4724	5080	5198	4278	4380	4540	4025	4844	4361	4408	4730	4154	4528	5257	5010	4720	4825	5206	4580	4603	4524	4964
ENSMUSG00000100147.2	805	871	855	895	820	916	936	891	720	742	754	919	1073	865	817	871	877	781	711	891	1022	874	756	820	957	900	984	957	975	770	822	538	702	803	750	855	497	705	802	904	907	1165	978	817	920	857	769	854	1017
ENSMUSG00000047539.9	4473	4733	4311	4578	3928	4340	3901	3955	3743	4073	3971	4455	4193	4100	3941	4345	3765	3819	3914	4040	3988	3592	4154	3514	3618	3307	3600	3657	3499	3502	3536	3306	3218	2974	3591	3146	3492	3275	3468	3219	3561	3568	3247	3643	3669	3145	3524	3717	3969
ENSMUSG00000026510.10	2799	3657	3123	3453	2569	3013	2671	2987	2707	2729	2598	3035	3104	2894	2856	3268	2684	2788	2728	2671	2947	2383	2754	2721	3269	2507	2659	2590	2531	2614	2272	2302	2054	2051	2474	2338	2345	2367	2329	2435	2626	2672	2579	2827	2737	2378	2275	2771	2981
ENSMUSG00000026509.15	4117	5000	4259	4429	3370	3851	3510	3662	3651	3831	3372	3913	4215	4082	3569	3985	4013	3669	3465	3960	3787	3595	3889	3587	3899	3299	3544	3519	3219	3428	3019	2994	3218	2877	3154	3620	3480	3471	3042	3084	3494	3610	3306	3821	3552	3242	3243	3481	3649
ENSMUSG00000102234.1	13	36	32	13	30	20	13	23	16	16	18	17	29	22	32	23	18	11	18	18	23	9	29	22	23	25	22	13	16	13	14	10	9	14	13	26	22	17	27	23	19	17	14	30	18	11	25	22	18
ENSMUSG00000104415.1	313	425	305	349	221	225	169	222	240	251	181	213	355	376	250	208	285	237	246	323	344	272	400	228	276	274	192	222	265	189	205	150	152	171	154	213	163	204	264	198	164	224	239	242	234	187	222	275	249
ENSMUSG00000038576.15	11066	10873	10187	11075	9112	9566	8798	9176	9492	9950	9069	10149	10136	10574	9985	8937	10006	9320	8544	10432	9306	8149	10240	8180	8736	8628	8932	8998	8539	7863	8391	7425	7884	7584	8129	8129	8269	8005	8453	8164	8437	8908	7895	8538	8329	8059	8844	8902	9693
ENSMUSG00000079164.8	18	31	28	26	23	28	15	24	26	24	14	14	20	26	19	27	22	28	16	28	18	15	20	27	30	16	16	18	24	21	16	11	34	24	28	33	19	30	16	25	14	25	24	32	22	24	22	20	31
ENSMUSG00000030768.12	388	441	347	406	340	374	312	364	271	372	346	405	381	332	379	358	339	354	322	319	279	323	357	285	369	301	355	313	298	300	291	325	317	312	320	313	312	285	272	271	309	299	303	352	295	278	264	307	353
ENSMUSG00000046836.13	5266	5487	5032	5501	4459	4821	4552	4622	4466	4970	4398	5094	5200	4834	4468	4825	4406	4632	4371	4762	4710	4436	4831	4186	4418	4020	4426	4336	4179	4168	4258	3953	4178	3788	4312	4194	4005	4260	4027	3793	4374	4565	4097	4438	4452	3978	4141	4330	4637
ENSMUSG00000042901.10	3676	3586	3399	3594	3036	3322	3074	3334	3176	3458	3161	3439	3428	3494	3137	3231	3370	3166	3021	3335	3152	3036	3520	2855	2976	2725	2834	2947	2902	2794	2859	2721	2989	2509	2893	2733	3066	2859	2672	2736	3035	2920	2629	3090	3096	2939	2840	2894	3237
ENSMUSG00000056050.12	7271	8034	7018	7845	6402	6893	6707	6986	6699	7081	6395	6861	7453	7046	6693	7287	6506	6949	6302	6970	6918	6347	6933	5607	6147	5351	6291	5951	5885	5736	5763	5449	5454	5139	5892	5687	5915	5620	5890	5343	6247	6217	5528	6262	6025	5658	5805	5893	6460
ENSMUSG00000072258.10	910	1075	828	1018	807	974	858	909	808	929	837	987	1061	819	869	980	744	982	866	947	868	728	829	794	838	732	902	839	779	805	733	771	752	808	792	845	905	751	781	738	756	851	843	837	863	705	701	779	951
ENSMUSG00000104212.1	34	46	26	20	34	51	29	44	27	28	35	31	40	34	46	38	38	28	30	36	29	20	22	21	27	24	28	30	25	25	31	28	16	22	54	18	27	38	31	22	26	33	40	27	28	22	32	23	29
ENSMUSG00000053461.9	17	35	23	21	28	28	28	34	22	15	28	26	37	22	25	23	31	20	32	28	22	20	15	21	19	8	23	14	15	13	13	25	14	25	20	22	24	20	27	20	20	25	20	18	23	18	18	16	24
ENSMUSG00000039384.8	322	401	340	359	289	345	249	334	333	303	255	319	324	319	295	324	356	279	285	299	324	296	318	337	415	291	299	313	285	309	298	231	263	232	272	234	202	263	273	277	289	348	278	290	304	283	312	292	298
ENSMUSG00000039377.7	34	61	39	53	32	46	35	25	30	34	32	34	34	31	24	41	33	17	21	36	33	28	32	26	37	30	39	30	27	29	23	37	23	42	54	24	24	33	36	35	42	32	57	21	31	33	33	24	18
ENSMUSG00000026621.13	12	29	2	11	7	14	10	22	12	12	7	11	14	3	6	14	15	15	8	5	11	17	4	14	26	10	12	16	16	15	15	13	8	9	4	19	7	15	12	13	15	18	21	9	16	14	9	23	4
ENSMUSG00000073481.9	2144	3425	2198	2598	1856	2183	2155	2387	1941	1931	1945	2251	2501	1996	1909	2346	2154	2076	2102	2073	1947	1859	2057	2289	2351	1593	1939	1948	2102	2112	1738	2099	2033	1727	2006	1823	2073	1995	1646	1713	2263	1889	1900	2074	2144	1898	1804	1749	1991
ENSMUSG00000039349.5	678	887	925	811	697	712	980	565	616	594	667	696	691	716	598	623	666	534	564	784	1566	693	744	594	1238	501	1667	670	807	612	640	590	753	688	694	573	635	545	586	665	750	743	693	549	646	869	664	675	798
ENSMUSG00000026620.11	5233	5475	5331	5435	4359	4839	4276	4895	4806	4905	4577	5026	4902	4960	4756	4715	4647	4602	4392	4809	4662	4567	5020	4208	4656	3826	4457	4295	4096	4330	4117	4164	4104	3690	4242	3984	4468	4128	4218	4029	4323	4200	4109	4698	4319	3977	4264	4035	4496
ENSMUSG00000039318.12	6489	7063	5977	6977	5685	6055	5751	6394	6006	6285	5624	6092	6473	6112	5736	6121	5322	6336	5544	5703	5727	5510	6016	5078	5322	4691	5591	5331	5270	5018	5094	5045	4950	4708	5292	5028	5294	5048	5102	4834	5273	5566	4742	5576	5211	4814	5016	5376	5686
ENSMUSG00000026618.11	4510	5017	4250	4857	3655	3937	4050	4133	3982	4218	3690	4177	4493	4336	3734	4148	3917	4001	3675	4016	4167	3873	4342	3475	3800	3301	3661	3482	3753	3553	3447	3195	3726	3268	3556	3395	3498	3573	3386	3285	3851	3718	3432	3899	3675	3406	3540	3531	3679
ENSMUSG00000102526.1	76	84	70	70	75	76	60	63	56	87	81	93	63	64	77	101	59	64	61	60	67	56	75	69	76	46	61	61	65	54	73	62	72	78	77	83	67	72	61	49	77	57	52	67	65	78	62	54	61
ENSMUSG00000026617.16	3625	4515	3437	3961	3249	3645	3267	3481	3213	3376	3218	3592	3810	3648	3378	3713	3431	3339	3387	3501	3509	3114	3562	3343	3589	2903	2917	3078	3128	3262	2885	2924	2992	2587	3283	2908	3125	2973	2882	2894	3324	3028	2953	3292	3186	2931	2836	2866	3179
ENSMUSG00000097261.2	9	13	17	17	11	11	8	23	9	13	13	15	15	20	16	9	24	16	15	7	12	16	9	12	22	15	14	13	11	10	8	19	12	15	9	11	15	12	9	12	15	8	11	13	9	12	10	17	17
ENSMUSG00000026615.14	8475	8812	7646	8406	6810	7471	7078	7300	7140	7825	7095	7864	8234	8199	7344	7660	7029	7386	7241	7533	7790	7212	7796	6439	7131	6109	6575	6593	6585	6494	6470	5906	6385	6095	6542	6509	6369	7028	6452	6268	6945	6835	6309	6900	6903	6417	6269	6602	6859
ENSMUSG00000051295.7	27	25	22	36	34	48	24	27	28	34	35	41	20	32	40	33	27	28	34	31	23	28	23	31	34	10	20	29	16	24	32	28	47	25	21	33	36	19	33	26	53	27	34	27	17	34	23	25	29
ENSMUSG00000097615.1	316	220	264	288	238	251	220	248	230	252	256	276	245	267	223	228	259	250	179	256	216	224	276	175	221	228	212	233	210	193	219	219	229	209	192	213	231	201	218	198	207	199	156	227	216	220	229	207	215
ENSMUSG00000026614.6	1704	1396	1632	1714	1527	1407	1415	1492	1443	1486	1412	1637	1587	1435	1299	1405	1386	1402	1262	1585	1375	1429	1690	1212	1375	1182	1346	1361	1364	1237	1330	1286	1368	1266	1253	1171	1327	1151	1234	1248	1395	1296	1254	1308	1316	1295	1346	1286	1376
ENSMUSG00000102185.1	48	17	16	26	31	33	29	31	23	28	31	32	31	34	22	19	32	32	21	26	16	27	40	21	18	17	22	24	30	30	23	24	29	22	20	20	32	24	19	15	24	26	26	24	22	25	15	17	39
ENSMUSG00000039246.8	356	398	331	351	355	273	321	297	332	352	303	338	345	327	307	273	312	308	308	309	318	270	318	291	323	239	292	340	262	286	273	259	283	278	308	320	322	293	271	273	338	322	317	278	307	313	286	263	309
ENSMUSG00000039239.14	4105	6452	4525	5684	4561	4374	4374	5188	3771	3846	3626	4286	5267	4463	3787	4818	4501	4386	3906	4084	4142	3232	4407	4465	4964	3843	3679	3986	4523	4028	3460	3321	3811	3460	4241	3433	3804	3516	3733	3607	4257	3901	4159	3867	3759	3820	3442	3855	3734
ENSMUSG00000100393.1	3	10	4	11	11	9	4	5	13	2	9	7	2	8	8	9	8	5	9	8	10	8	7	3	5	8	11	12	4	8	10	7	13	9	10	9	7	8	7	11	10	10	8	9	4	6	3	9	11
ENSMUSG00000102619.1	17	11	13	8	14	16	15	21	18	11	23	14	5	17	12	7	17	17	13	10	18	8	8	7	11	12	12	20	19	15	15	7	13	13	16	9	10	8	21	15	12	23	24	16	14	18	14	13	14
ENSMUSG00000001305.5	818	721	747	898	691	757	701	710	612	702	708	774	785	808	658	723	765	751	631	782	749	629	783	570	677	642	624	685	688	650	669	603	658	595	664	669	641	639	642	605	630	675	612	620	675	653	715	569	696
ENSMUSG00000097784.1	27	29	29	37	23	29	28	24	31	28	14	18	38	27	21	31	22	39	25	21	27	40	30	29	38	30	34	27	48	33	25	16	29	24	30	28	22	22	18	18	29	37	29	31	27	22	27	14	23
ENSMUSG00000026611.17	38	116	38	68	43	65	82	75	28	48	28	39	91	29	29	71	41	53	42	40	61	54	33	76	86	39	96	51	55	85	36	60	49	33	67	52	31	64	35	39	77	61	64	50	68	59	32	35	53
ENSMUSG00000089730.2	28	35	22	25	12	32	13	14	20	25	23	25	18	29	24	17	17	28	22	19	33	23	21	23	13	12	15	11	20	23	14	18	15	13	11	11	12	21	13	14	28	15	17	22	35	15	25	31	19
ENSMUSG00000039210.16	1480	1759	1443	1623	1445	1564	1432	1381	1416	1501	1450	1558	1602	1472	1346	1511	1353	1394	1335	1443	1377	1333	1454	1224	1342	1267	1364	1346	1294	1156	1180	1225	1295	1132	1255	1201	1253	1283	1195	1138	1333	1366	1210	1398	1266	1172	1204	1312	1441
ENSMUSG00000104394.2	163	218	172	198	170	221	158	164	161	151	212	232	203	184	191	211	164	159	210	173	177	163	183	186	145	140	157	163	138	159	125	143	101	97	147	133	197	133	155	156	143	166	147	126	173	98	126	161	190
ENSMUSG00000104245.1	134	121	101	111	159	141	134	116	106	121	118	141	141	94	125	119	83	114	88	142	119	106	106	75	73	86	98	78	112	75	91	91	89	79	97	100	118	81	92	71	78	91	130	110	77	85	71	115	117
ENSMUSG00000026610.13	1416	1756	1474	1458	1083	1374	1260	1260	1260	1356	1214	1403	1497	1323	1257	1306	1230	1252	1139	1148	1264	1315	1295	1414	1303	1210	1344	1376	1274	1242	1117	1199	1158	944	1155	989	1058	1171	1020	1037	1255	1211	1117	1323	1225	981	1153	1492	1587
ENSMUSG00000103961.1	46	45	60	47	47	40	33	34	50	38	28	48	41	34	39	45	29	45	38	52	55	43	40	27	35	39	42	40	44	40	28	38	41	21	45	30	39	28	34	30	50	34	27	38	37	33	36	29	46
ENSMUSG00000026608.13	6821	7454	6466	7044	6080	6363	5967	6192	6045	6569	5999	6639	6710	6850	6425	6197	6383	6050	5747	6804	6599	5748	6574	5509	6080	5490	5615	5554	5487	5345	5312	4888	5322	4868	5324	5510	5548	5593	5520	5423	5530	6026	5184	5887	5924	5282	5532	5823	5917
ENSMUSG00000037624.15	3716	3708	3679	4188	2911	3270	3102	2990	3100	3489	3231	3617	3614	3572	3254	3153	3423	2925	2986	3556	3524	2990	3960	2784	2950	3058	2809	2970	3172	2887	2882	2542	3075	2652	2693	2351	2686	2517	2984	2821	2963	3085	2780	3157	3026	2954	3091	3328	3704
ENSMUSG00000102824.1	36	38	37	41	43	26	24	19	23	33	19	29	25	29	25	21	40	35	29	34	34	31	22	21	27	21	22	25	29	26	12	23	27	27	28	20	21	23	26	22	28	26	16	21	31	32	31	26	33
ENSMUSG00000104507.1	40	62	48	43	36	31	28	28	32	48	44	48	43	34	40	31	29	34	28	48	32	42	34	29	26	36	38	33	37	42	41	36	36	35	38	33	25	34	31	30	25	33	35	30	40	28	53	35	44
ENSMUSG00000026605.14	127	103	100	128	99	110	87	78	105	95	66	92	146	104	95	123	97	106	98	130	133	93	100	77	97	81	95	74	89	88	55	82	58	86	71	90	100	87	89	79	81	85	82	102	72	103	61	88	97
ENSMUSG00000026604.17	1180	2085	1064	1566	1259	1403	1554	1507	1125	1286	1382	1324	1606	1038	1101	1551	1076	1354	1203	1196	1010	1060	1182	1559	1436	1045	1151	1207	1396	1257	1083	1817	1248	1050	1268	1029	1166	1026	863	888	1489	1104	1250	1438	1219	1175	834	1131	1357
ENSMUSG00000104435.1	267	180	239	248	205	237	216	199	205	226	217	255	244	192	210	245	214	295	179	242	218	180	212	153	200	232	246	223	259	193	201	182	233	202	183	229	186	166	268	167	242	210	181	215	197	196	198	191	244
ENSMUSG00000026603.13	1889	1637	1776	1914	1441	1757	1590	1564	1529	1772	1667	1696	1686	1733	1622	1647	1627	1615	1525	1770	1656	1510	1755	1330	1486	1475	1543	1488	1531	1455	1466	1350	1530	1241	1449	1381	1433	1383	1390	1397	1460	1447	1381	1509	1525	1515	1527	1392	1525
ENSMUSG00000103467.1	21	18	14	14	27	20	8	17	18	18	16	30	20	9	16	19	8	29	10	21	16	11	9	15	9	13	7	23	10	19	18	13	14	16	25	22	15	16	21	12	15	19	20	17	11	10	16	17	20
ENSMUSG00000010175.13	10838	10916	8733	10431	6934	8350	8506	8976	8962	9472	7868	9433	10876	11491	9652	9228	7802	8742	8411	10838	9837	7612	9929	6437	8697	7245	8789	8240	8028	6868	7781	5639	6703	7173	7812	8590	6716	8600	8020	6977	7068	8615	7545	7401	8215	7126	7957	7979	8513
ENSMUSG00000099404.1	32	26	26	25	21	22	26	20	27	32	20	29	32	26	24	36	24	31	31	34	27	15	21	22	20	14	27	20	21	33	27	17	16	25	22	26	25	27	33	37	21	25	28	20	34	27	21	29	24
ENSMUSG00000079045.3	203	246	197	235	189	207	178	182	204	215	172	214	228	265	170	186	221	180	186	276	255	176	218	164	198	210	174	227	227	168	183	141	192	184	186	200	155	200	177	174	198	238	171	149	194	236	182	172	208
ENSMUSG00000089872.10	3130	3566	3115	3338	2786	3067	2876	2796	2979	3108	2830	2933	3110	3085	2992	2899	2857	2905	2686	2975	2905	2744	3075	2707	2681	2459	2637	2599	2507	2593	2472	2514	2584	2200	2601	2477	2604	2528	2378	2421	2501	2541	2295	2847	2776	2356	2377	2725	2766
ENSMUSG00000026634.16	4708	4813	4572	4898	4036	4327	3948	4068	3904	4333	3778	4413	4482	4559	4160	4101	4295	4128	3779	4528	4326	3868	4538	3652	3902	3633	3847	3813	3783	3728	3681	3427	3670	3419	3720	3798	3724	3707	3703	3445	3873	4121	3596	3956	3802	3563	3782	3892	4135
ENSMUSG00000037568.12	192	160	149	167	102	121	129	126	121	159	133	145	211	144	109	123	124	135	106	167	157	147	151	120	119	104	118	115	111	130	134	102	101	115	149	87	96	107	115	129	173	165	118	146	155	146	149	141	158
ENSMUSG00000103723.1	32	26	30	38	30	40	43	33	35	46	40	45	37	29	29	26	45	43	39	34	34	24	34	18	22	22	33	27	37	27	25	22	34	27	32	27	33	21	32	28	22	26	36	29	25	22	26	23	31
ENSMUSG00000103964.1	88	55	63	63	60	63	58	82	53	80	73	69	63	73	71	66	76	78	56	89	54	71	62	48	45	49	64	50	56	47	66	48	60	41	47	60	63	61	65	44	50	56	55	48	48	70	43	59	62
ENSMUSG00000066595.9	1056	1112	921	979	813	1015	1010	1014	832	926	962	1082	1117	810	853	1096	863	1063	837	951	892	895	926	764	848	739	940	815	825	788	895	868	751	720	870	835	871	774	861	734	894	866	848	912	886	828	779	785	958
ENSMUSG00000097845.2	15	5	12	12	15	18	13	11	15	15	15	12	15	11	15	16	7	7	11	11	13	5	18	10	13	9	28	19	18	7	17	11	11	18	11	16	12	14	11	8	20	17	12	11	11	11	14	19	17
ENSMUSG00000057072.11	32	41	28	44	21	51	40	41	25	50	35	37	33	37	34	36	30	36	26	31	32	20	41	36	34	25	43	44	32	24	35	45	37	30	22	28	27	34	28	32	34	36	34	29	27	30	35	27	32
ENSMUSG00000026632.17	1569	1938	1601	1699	1435	1604	1479	1674	1429	1661	1450	1570	1736	1573	1493	1495	1414	1654	1416	1542	1513	1314	1507	1336	1462	1288	1604	1571	1436	1368	1314	1283	1251	1372	1416	1528	1452	1476	1369	1323	1437	1438	1428	1530	1363	1332	1311	1378	1670
ENSMUSG00000062510.12	78	64	58	77	59	49	55	45	46	59	65	59	58	55	68	56	63	57	49	71	70	48	76	37	29	48	54	55	64	36	40	44	46	55	62	73	41	46	57	52	51	43	47	66	56	58	52	58	47
ENSMUSG00000026630.9	46	61	40	33	25	35	31	30	27	40	40	39	40	50	45	49	42	36	37	69	33	33	55	47	42	44	48	39	42	34	38	33	30	24	38	43	22	44	31	37	41	34	30	30	44	34	41	44	64
ENSMUSG00000026628.13	47	74	43	47	68	85	43	39	49	57	68	104	50	52	60	90	51	44	100	62	56	45	34	54	44	49	45	58	44	54	59	47	31	49	71	42	49	53	60	85	56	68	60	44	59	69	58	60	59
ENSMUSG00000073478.6	117	124	112	133	115	111	106	99	109	128	121	161	137	136	112	136	116	84	111	87	114	106	107	103	114	132	113	118	120	100	96	94	106	75	112	108	92	94	97	115	105	117	106	86	131	94	120	110	120
ENSMUSG00000103685.1	42	37	35	36	56	37	37	43	24	47	40	66	50	20	39	41	33	40	33	40	33	25	27	19	21	30	41	34	36	34	38	29	21	38	35	22	47	27	26	29	28	28	39	42	22	38	33	30	32
ENSMUSG00000103174.1	22	37	22	22	31	19	20	24	28	25	22	28	19	22	28	23	18	17	29	31	28	33	18	25	13	19	18	13	11	34	13	15	15	25	22	21	21	20	16	20	23	20	16	29	14	18	27	13	10
ENSMUSG00000037499.9	2065	2224	2020	2272	1689	2011	1844	1801	1782	1900	1808	2004	2114	2001	1670	2042	2087	1727	1741	1888	1824	1784	1850	1774	1913	1489	1577	1662	1733	1798	1639	1739	1805	1459	1765	1546	1809	1715	1577	1610	1995	1745	1715	1799	1907	1768	1761	1577	1679
ENSMUSG00000026627.7	704	708	622	660	554	632	683	615	546	593	668	725	738	616	611	768	605	628	634	589	671	547	618	562	623	503	498	564	540	555	585	628	533	489	634	527	610	569	524	502	603	596	544	511	617	549	480	553	626
ENSMUSG00000026626.11	6151	6772	6184	6556	6019	6293	5341	5778	5497	5894	5991	6698	5957	6270	6059	5903	6083	5372	5647	6123	5710	5630	6247	5298	5750	5047	5301	5855	5475	5296	5152	4824	5110	4454	5490	5284	5577	5283	5083	5007	5175	5365	5106	5648	5505	5144	5183	5108	5827
ENSMUSG00000103114.1	42	53	47	39	35	48	34	46	30	40	42	36	44	51	37	39	41	48	42	46	43	55	48	30	29	40	41	35	34	39	29	66	37	28	29	35	37	30	41	17	40	39	38	43	37	24	34	41	71
ENSMUSG00000037474.13	146	108	159	126	80	94	117	62	106	143	139	96	128	119	98	97	97	96	111	86	147	163	150	151	124	135	120	115	147	112	107	182	93	98	111	89	80	124	95	138	129	127	79	129	148	113	120	120	215
ENSMUSG00000037461.10	2422	2655	2404	2629	2220	2503	2100	2389	2025	2316	2228	2254	2459	2066	2056	2250	1955	2307	1958	2225	2218	2013	2189	2064	2315	1884	2163	2128	2055	1950	1840	1947	1789	1931	1901	1930	1930	1956	1918	1821	1981	1949	1943	2217	1968	1913	1815	2049	2272
ENSMUSG00000026623.16	15731	19103	15420	17490	14254	14989	14570	16150	14693	16496	14603	16574	16428	15378	14846	15271	13685	14720	14420	14151	14540	14620	15566	13883	14199	12470	14093	14177	13749	13899	13538	12855	13157	11459	14118	12917	13655	13441	12776	12731	14177	13850	12735	14803	14203	12322	13417	13726	14702
ENSMUSG00000064845.1	12	22	15	16	7	11	14	12	19	21	16	14	24	9	12	12	5	14	16	7	21	6	11	8	18	14	24	14	12	12	16	12	7	17	13	8	12	12	10	4	6	13	15	19	20	10	12	17	20
ENSMUSG00000026622.15	67	83	69	104	61	78	72	71	60	67	66	57	61	57	63	93	72	60	58	56	56	60	82	81	60	74	55	63	59	65	52	60	65	68	62	57	77	60	61	54	63	41	61	87	53	61	56	40	70
ENSMUSG00000055833.14	202	184	203	188	133	184	192	193	179	208	164	193	217	188	197	176	148	201	169	203	177	181	191	135	167	125	177	136	161	155	186	160	176	158	164	177	165	126	167	120	154	150	153	163	137	156	148	126	188
ENSMUSG00000037434.7	2666	2845	2486	2920	2373	2532	2432	2457	2340	2664	2389	2654	2596	2635	2422	2516	2465	2486	2192	2430	2311	2205	2700	2268	2578	2130	2391	2697	2476	2132	2212	2096	2229	2293	2562	2018	2039	2286	2376	2101	2819	2720	2323	2280	2406	2481	2496	2320	2526
ENSMUSG00000049353.17	32	174	59	147	24	130	161	148	20	21	31	34	192	44	21	169	48	131	104	47	124	44	21	162	206	33	88	18	138	152	33	136	81	36	146	57	24	92	25	28	176	92	172	135	117	108	35	40	49
ENSMUSG00000026637.13	74	71	69	100	64	76	55	63	80	65	66	62	70	65	61	85	76	76	88	58	67	79	69	66	90	63	79	70	69	59	66	64	72	65	67	43	71	68	45	48	61	91	64	76	60	59	48	52	71
ENSMUSG00000103653.1	16	16	22	18	12	25	28	23	17	18	17	23	22	15	14	19	9	18	10	20	17	16	28	18	16	17	15	16	17	22	24	9	12	12	10	11	13	23	12	11	18	16	19	17	16	19	16	9	10
ENSMUSG00000097089.2	40	39	32	36	33	26	38	31	20	24	41	37	38	25	41	49	41	27	24	45	24	18	31	21	20	26	24	31	21	23	28	22	16	28	34	33	29	19	27	19	28	42	28	16	28	33	28	20	16
ENSMUSG00000037395.15	1745	1546	1540	1628	1329	1504	1601	1772	1460	1586	1408	1764	1708	1471	1451	1558	1420	1633	1284	1504	1595	1292	1579	1086	1278	1244	1378	1351	1559	1275	1446	1235	1221	1355	1350	1303	1430	1271	1352	1193	1376	1306	1300	1312	1307	1192	1267	1257	1433
ENSMUSG00000097316.2	381	375	311	331	346	385	371	398	317	380	365	418	430	327	342	385	349	374	343	368	332	261	298	263	305	263	276	338	263	289	291	297	276	314	324	296	345	325	303	276	305	284	326	289	312	264	280	238	323
ENSMUSG00000058248.12	4349	6127	4450	5187	4127	4244	4151	4529	3854	3978	3786	4295	4928	4338	3979	4783	3840	4195	4116	4040	4176	3323	4192	4185	4588	3378	3709	3706	4091	3860	3355	3436	3315	3129	4076	3272	3116	3682	3449	3233	3841	3816	3643	3776	3869	3571	3564	3806	4107
ENSMUSG00000037375.16	52	86	55	66	43	58	72	61	51	36	60	69	66	61	53	75	56	64	46	61	55	62	64	50	54	62	58	40	70	54	51	51	51	55	61	49	36	42	48	51	63	69	44	58	70	66	55	44	68
ENSMUSG00000047384.3	14	16	16	31	15	14	22	9	19	19	15	12	16	20	13	18	12	15	16	8	26	19	15	27	25	22	28	17	21	14	14	10	16	27	11	19	11	14	19	12	14	16	18	23	17	19	10	17	15
ENSMUSG00000100872.2	18	13	9	19	13	20	6	17	14	25	17	23	21	22	21	20	11	17	11	27	14	8	11	8	13	9	11	16	12	20	6	12	11	15	20	9	13	10	13	12	12	13	18	13	11	14	9	8	16
ENSMUSG00000016262.14	1565	1443	1417	1976	1310	1423	1382	1316	1376	1480	1282	1709	1841	1927	1510	1373	1361	1350	1237	1690	1782	1312	1677	1030	1423	1365	1372	1220	1398	1334	1259	1056	1253	1198	1338	1278	1098	1223	1302	1318	1279	1502	1433	1400	1368	1409	1376	1194	1415
ENSMUSG00000089812.2	22	22	23	17	24	28	8	24	11	21	20	17	25	17	15	14	11	26	16	28	18	16	20	9	14	9	18	19	24	20	18	19	17	20	17	16	11	19	10	13	26	26	12	10	26	21	12	13	20
ENSMUSG00000102162.1	30	40	24	34	20	28	27	30	35	29	39	42	34	29	39	21	22	39	30	37	43	33	36	22	24	23	36	24	21	18	24	25	23	29	22	48	19	20	31	26	30	37	27	25	15	23	36	27	32
ENSMUSG00000016200.14	2368	2932	2283	2514	2044	2160	2193	2238	2143	2370	2233	2435	2502	2504	2245	2350	1929	2303	2161	2434	2395	2016	2279	1805	1960	1931	2077	1819	2041	1979	2016	1805	1856	1691	2020	2104	1812	2006	2047	1784	1877	2262	1874	2144	1904	1670	2008	2183	2299
ENSMUSG00000016181.9	1521	1712	1511	1660	1513	1484	1478	1604	1367	1545	1441	1628	1614	1394	1504	1615	1502	1498	1386	1505	1539	1298	1524	1169	1296	1156	1313	1330	1238	1239	1350	1175	1077	1264	1312	1195	1306	1300	1343	1266	1347	1327	1210	1250	1363	1141	1204	1320	1354
ENSMUSG00000026638.15	42	56	55	76	31	39	51	40	44	40	31	36	51	44	51	50	49	40	46	51	47	45	46	71	72	35	45	40	59	72	34	49	69	56	49	67	47	45	20	38	67	59	44	59	80	80	25	34	35
ENSMUSG00000079144.7	415	350	377	454	303	355	367	368	296	387	285	324	389	365	290	342	359	363	315	359	355	344	345	284	362	324	342	334	322	351	350	282	363	328	322	336	313	323	350	283	372	323	294	303	322	342	305	307	279
ENSMUSG00000037318.10	56	59	36	47	43	46	37	35	36	43	34	35	40	53	53	41	45	38	21	60	35	41	50	43	45	41	53	47	44	38	33	37	42	42	25	57	39	31	36	26	53	44	33	47	50	41	39	44	48
ENSMUSG00000026639.18	143	143	140	169	117	131	145	147	124	140	128	123	137	144	123	120	147	121	85	120	150	116	161	135	127	106	123	166	155	106	132	108	106	143	132	107	139	142	154	107	142	134	133	126	129	154	126	118	135
ENSMUSG00000016194.14	1939	2042	1933	2102	1719	1631	1596	1528	1763	1797	1785	1992	1836	2229	1801	1715	1786	1580	1590	1959	1998	1466	1971	1414	1759	1681	1587	1788	1715	1535	1533	1292	1592	1341	1558	1604	1548	1615	1698	1633	1630	1946	1720	1659	1693	1846	1898	1777	1757
ENSMUSG00000009633.3	289	330	277	298	252	256	239	261	229	260	243	274	214	283	251	237	295	217	243	277	248	248	257	264	256	258	249	198	247	207	211	217	222	183	205	233	205	192	211	241	258	198	202	256	236	296	222	232	225
ENSMUSG00000104348.1	102	95	115	112	102	90	80	95	82	104	90	89	103	101	85	81	96	93	83	123	125	103	93	63	73	70	72	87	81	80	74	68	93	80	100	99	78	89	85	66	74	90	84	81	71	77	86	107	69
ENSMUSG00000016179.11	2235	2204	2269	2080	1676	1830	1790	1939	1913	2097	1835	1731	1779	1833	2080	1894	1998	1899	1882	1921	1940	1923	2008	1768	1885	1641	1721	1696	1609	1820	1823	1746	1617	1516	1477	1538	1743	1629	1679	1608	1766	1496	1326	1930	1794	1605	1759	1891	1862
ENSMUSG00000026640.12	10017	11135	9652	10365	8756	8983	9747	10535	9958	10658	9024	10444	10294	10050	10590	10147	7958	10162	9663	9936	9317	9180	10267	6920	7597	6856	8203	7727	7908	7791	8256	7758	7336	7094	8825	7819	8340	8286	8248	8073	8613	8747	7099	9086	8199	7817	8132	8377	8185
ENSMUSG00000016494.9	2584	3520	3187	2955	2564	2410	2061	2233	2302	2553	2245	2451	2484	2813	2656	2263	2620	2331	2297	2879	2315	2489	2610	2032	2136	2202	2055	1970	2153	2067	2241	1681	2078	1775	1959	1907	2157	2153	1964	2068	2339	2242	2027	2405	2199	1938	2268	2408	2084
ENSMUSG00000097325.2	55	80	61	76	45	74	49	49	66	47	51	46	72	50	55	49	46	61	56	66	51	73	58	44	82	57	34	49	37	68	45	45	44	45	41	41	47	55	48	32	60	51	45	74	40	38	32	43	55
ENSMUSG00000096929.7	3438	3631	3374	3224	3956	4057	3237	3552	2771	3631	3773	4142	3686	2624	3510	4013	2453	4141	3295	3488	3268	2735	2765	2867	2606	2525	3310	2942	2576	2573	2705	2747	2183	2495	2533	2720	3214	2789	2961	2535	2869	2586	3063	3651	2715	2196	2339	2936	3584
ENSMUSG00000103867.1	31	27	35	29	34	28	39	49	27	44	49	75	40	15	35	44	23	45	32	30	42	20	31	20	12	31	27	24	25	20	29	41	22	15	20	17	30	23	21	21	15	18	24	21	22	18	22	24	23
ENSMUSG00000104077.1	26	23	19	18	26	24	27	28	15	29	37	44	21	11	21	28	19	17	18	21	28	7	14	12	23	13	25	23	18	14	16	29	16	30	10	24	17	16	15	11	14	23	15	34	16	14	11	25	19
ENSMUSG00000016493.13	659	632	554	658	486	609	627	570	598	657	556	595	666	490	461	499	505	661	426	665	575	586	526	448	515	558	611	632	677	500	537	475	511	563	571	508	524	499	481	512	498	614	565	568	461	554	469	494	608
ENSMUSG00000104010.1	85	83	77	64	89	79	73	70	74	84	71	89	96	52	78	77	62	100	54	88	89	68	54	49	62	58	81	81	71	56	63	48	70	51	72	68	75	69	67	63	72	68	83	72	64	48	65	60	78
ENSMUSG00000103443.1	74	61	36	45	49	48	61	63	64	67	38	35	81	68	39	33	29	53	53	57	64	56	47	44	52	69	71	57	59	45	39	43	38	60	50	56	47	59	63	20	55	78	54	72	56	47	38	56	50
ENSMUSG00000016481.15	1478	2068	1511	1635	1599	1617	1429	1563	1435	1522	1486	1772	1733	1508	1537	1731	1457	1470	1421	1511	1402	1331	1467	1609	1644	1262	1463	1455	1434	1495	1279	1219	1321	1240	1488	1451	1400	1493	1373	1377	1330	1479	1408	1493	1424	1221	1291	1439	1433
ENSMUSG00000026616.15	41	45	57	49	40	48	48	43	49	66	62	64	51	47	48	57	34	61	43	52	48	44	36	48	39	35	43	47	42	51	48	45	53	37	41	49	34	46	39	35	49	49	53	56	41	27	59	45	38
ENSMUSG00000050530.14	6893	7290	6432	7405	6032	6353	6037	6436	6486	6742	6105	6948	6317	6871	6519	6448	6579	6183	6214	6720	6140	5546	6560	5133	6149	5350	5929	5807	5629	5546	5490	5067	5313	5264	5721	5498	5730	5294	5459	5444	5820	5802	5123	5920	5701	5472	5940	5553	5882
ENSMUSG00000026643.16	7331	8036	7088	7345	6967	7042	6776	7276	6820	7634	6981	7834	7304	7032	7006	7369	6795	6879	6469	7253	6537	6427	7015	6042	5996	5328	6093	6357	6114	6291	6010	5888	6001	5599	6345	5906	6833	6274	5991	6136	6137	6174	5664	6259	6202	5622	6299	6043	6447
ENSMUSG00000049950.6	384	380	312	363	304	323	277	286	303	344	248	300	314	328	272	310	299	305	310	370	329	294	331	305	315	263	279	300	274	294	244	263	272	230	267	304	268	292	238	248	319	262	249	287	309	298	304	271	276
ENSMUSG00000026644.7	15	12	24	21	10	18	16	16	11	21	18	17	14	7	15	15	15	18	14	18	12	11	16	10	23	12	21	21	14	20	17	12	12	10	22	11	6	14	13	8	17	11	6	16	19	12	17	13	6
ENSMUSG00000026650.15	108	149	71	112	97	137	113	117	101	94	84	114	129	106	70	121	113	130	95	112	94	117	101	109	129	79	126	109	125	136	104	97	92	91	105	118	118	85	91	105	115	127	122	92	96	135	91	121	118
ENSMUSG00000026648.18	1003	1064	873	996	845	943	892	929	776	976	866	1005	1028	943	889	830	750	1038	779	1002	962	810	947	785	860	775	862	875	859	792	824	751	736	802	729	791	741	805	826	678	768	871	843	866	794	807	783	857	829
ENSMUSG00000026646.16	407	401	352	410	340	414	374	358	338	356	395	463	359	390	352	369	341	357	321	347	382	363	373	285	281	271	333	366	290	316	321	296	319	250	330	304	287	267	345	349	332	336	314	354	338	339	345	306	322
ENSMUSG00000109865.1	1881	1844	1670	1900	1505	1710	1561	1569	1548	1799	1513	1848	1783	1644	1504	1738	1688	1560	1487	1675	1654	1452	1656	1439	1506	1387	1503	1448	1430	1484	1401	1384	1384	1234	1470	1447	1551	1504	1422	1370	1518	1592	1382	1600	1519	1343	1477	1440	1542
ENSMUSG00000051396.15	408	465	393	469	452	500	460	479	388	430	467	490	451	393	415	489	367	455	377	412	447	388	425	320	433	351	454	450	375	327	386	371	372	416	463	389	359	383	448	399	450	423	428	376	380	362	366	398	407
ENSMUSG00000039496.8	100	115	81	107	96	82	89	124	85	90	78	101	91	98	78	115	96	85	61	101	95	78	96	75	89	78	105	84	93	82	75	97	91	67	80	92	63	95	76	70	85	88	74	86	104	103	113	71	98
ENSMUSG00000026655.15	1089	1439	962	1247	1041	1197	1247	1128	859	980	935	1039	1195	1034	977	1366	984	1010	1137	914	1106	839	986	1038	1233	867	957	943	973	1137	945	942	845	849	1040	917	954	926	854	946	1081	991	1076	934	966	963	870	840	975
ENSMUSG00000026657.16	4815	4978	4634	4778	4278	4962	4418	4656	3841	4217	4671	5199	4640	4205	4400	4787	4246	4474	4501	4349	4286	4021	4433	3342	3906	3334	3925	3929	3727	3574	3937	3490	3435	3491	3965	3657	4076	3699	3935	4172	3779	3972	3453	3834	3903	3667	3553	3828	3976
ENSMUSG00000102816.1	19	8	14	10	12	13	15	17	11	23	13	20	14	6	18	24	14	16	22	16	12	11	17	6	4	5	8	6	21	10	11	15	11	6	10	12	24	13	12	14	7	22	12	6	6	13	10	4	14
ENSMUSG00000102136.1	14	6	12	11	15	11	11	15	7	22	13	10	11	8	8	13	6	17	4	14	17	16	9	0	2	10	14	6	16	6	11	6	7	9	2	9	12	7	6	10	3	9	8	7	6	11	5	7	10
ENSMUSG00000039449.14	3779	4360	3647	3921	3427	3670	3427	3648	3360	3636	3449	4003	3574	3633	3531	3726	3622	3531	3476	3715	3484	3387	3698	3409	3495	2883	3147	3283	3101	3111	3085	2979	3093	2745	3232	3076	3212	3259	3068	3053	3259	3258	3049	3331	3229	2851	3121	3110	3367
ENSMUSG00000048186.14	136	150	127	129	95	111	147	141	114	113	112	154	143	129	100	140	132	101	101	141	133	112	110	121	116	95	107	102	119	126	92	111	93	95	111	79	122	90	98	89	133	100	106	140	110	104	112	114	129
ENSMUSG00000026662.13	2132	2261	1870	2223	1681	1850	1875	1869	1696	1847	1726	1914	2263	2039	1810	2002	1869	1923	1716	1976	1980	1756	1944	1744	1892	1550	1693	1845	1979	1722	1801	1553	1729	1577	1765	1512	1564	1643	1632	1474	1922	1875	1632	1720	1828	1650	1697	1630	1843
ENSMUSG00000026664.7	4638	5682	4620	5065	3971	4207	4046	4080	3726	3898	3833	4255	4734	4482	3900	4404	4471	3878	3842	3972	4231	3620	4186	4058	4290	3613	3655	3947	3954	3865	3461	3447	3884	3121	3720	3889	3446	3989	3447	3636	4022	3931	3805	3850	4084	3794	3838	3658	3910
ENSMUSG00000086670.1	18	39	35	33	22	26	16	32	25	25	25	21	31	15	21	20	20	30	24	22	31	28	32	20	26	15	33	22	29	25	14	19	28	13	21	25	17	16	24	14	26	16	23	25	20	37	18	17	28
ENSMUSG00000069188.5	7	9	15	12	10	10	17	8	7	7	19	15	14	10	8	11	5	8	12	10	12	11	11	7	6	10	9	6	14	9	12	20	12	5	10	7	10	9	6	13	8	8	5	16	5	10	6	9	23
ENSMUSG00000026668.10	103	200	54	63	57	100	76	63	57	77	80	73	93	59	46	60	101	82	98	63	63	98	62	98	122	88	121	103	102	96	86	66	78	74	67	111	73	127	66	88	93	106	76	55	109	105	64	113	78
ENSMUSG00000026669.14	36	38	57	48	52	45	53	35	34	57	46	51	51	34	43	53	51	45	38	39	60	43	31	36	40	28	42	36	33	36	55	40	36	33	44	53	47	45	45	41	44	35	49	42	56	34	46	37	51
ENSMUSG00000026672.11	1232	1178	1128	1263	1046	1081	1158	1134	1015	1049	1072	1148	1239	1022	1030	1147	1047	1055	992	1076	1049	1028	1123	1004	991	926	964	1016	1016	1002	1048	1072	1011	923	982	862	963	866	898	844	1040	1025	975	997	1060	971	979	1003	1085
ENSMUSG00000026676.7	191	264	146	175	164	164	154	159	131	171	165	163	223	189	157	127	161	130	138	164	181	113	157	141	171	148	141	166	179	147	159	134	121	166	166	135	110	145	180	142	134	218	155	174	155	162	147	166	152
ENSMUSG00000039145.16	20028	23760	19389	22648	20042	18343	16933	18520	16936	18097	17466	20407	20844	21233	17486	17036	17317	17908	15858	19600	19144	16111	20776	15631	16811	17037	16151	16806	16995	15095	15146	13786	15450	14740	16110	16088	14395	15764	17232	15116	16014	18269	16152	16988	15499	15322	16561	16851	16404
ENSMUSG00000039128.13	4383	5076	4131	4486	3904	4287	3737	4112	3798	4263	3954	4453	4356	4320	3895	4118	4181	3905	3657	4148	3887	3682	4110	3733	3995	3499	3630	3801	3651	3794	3475	3334	3594	3283	3703	3456	3749	3695	3416	3556	3863	3689	3524	3710	3829	3544	3712	3544	3733
ENSMUSG00000025817.12	1117	1288	1002	1052	1003	1070	894	999	858	952	957	1049	1110	967	946	1084	972	975	931	1003	981	788	884	918	919	775	829	853	850	896	788	799	791	698	943	823	871	832	783	781	880	805	950	925	913	800	752	756	944
ENSMUSG00000056718.2	35	35	49	34	43	57	39	35	30	43	42	56	57	32	28	48	43	44	32	34	47	18	30	26	32	27	35	29	22	36	36	32	27	32	27	31	32	23	36	27	31	25	45	31	22	30	34	29	43
ENSMUSG00000025816.15	3421	3494	3192	3573	3038	3335	3233	3362	3152	3655	2980	3497	3542	2974	3203	3286	2800	3518	2924	3295	3189	2853	3019	2539	2872	2693	3166	2750	2948	2737	2756	2765	2516	2589	2630	2857	2987	2741	2734	2574	2778	2737	2694	3164	2885	2520	2594	2686	3145
ENSMUSG00000025815.13	582	761	572	608	563	612	608	639	459	582	627	696	715	539	460	596	541	641	451	631	595	503	598	537	518	492	621	600	590	492	539	589	507	504	539	566	510	544	538	470	600	583	589	568	548	487	457	555	626
ENSMUSG00000043241.14	5384	6556	5203	5320	5115	5150	4798	5306	4453	4955	4754	5834	5597	5417	5271	5375	4579	4582	4928	5150	4904	4251	4979	4650	4789	3759	4387	4102	3880	4380	3918	4077	4051	3727	4441	4234	4492	4440	3994	4119	4133	4323	4085	4573	4479	3947	3995	4561	4667
ENSMUSG00000045319.13	153	145	159	142	97	125	126	100	110	152	141	129	135	123	166	180	134	95	140	112	127	131	136	116	125	106	99	89	82	124	102	110	85	86	111	88	108	117	96	111	129	123	112	100	91	78	102	141	120
ENSMUSG00000039063.5	45	91	51	68	37	60	57	57	23	27	32	39	84	49	30	86	42	47	51	50	52	34	33	89	87	16	44	29	60	77	32	47	51	36	59	51	40	61	44	39	107	64	57	47	52	61	34	33	42
ENSMUSG00000039046.15	1506	1891	1586	1862	1365	1554	1657	1581	1328	1507	1325	1627	1749	1468	1423	1631	1363	1470	1376	1442	1768	1512	1622	1348	1753	1297	1702	1450	1496	1419	1294	1357	1363	1288	1423	1228	1195	1242	1285	1253	1675	1514	1345	1414	1639	1369	1333	1371	1638
ENSMUSG00000002107.18	35150	38855	32642	37059	32706	33577	31448	34106	32474	35177	32780	36935	35092	33543	32624	32141	32118	34386	29228	35380	33267	29866	34990	24046	27874	27299	30723	29557	29915	26383	29038	25303	26320	26008	28864	27995	29172	27377	29453	27468	27620	29340	27424	29952	27341	26962	28280	28249	31009
ENSMUSG00000062319.2	4	4	3	6	6	8	4	4	11	11	4	3	5	5	3	5	6	7	9	14	6	5	4	0	2	4	2	5	7	8	8	6	6	2	4	2	6	1	4	1	2	6	7	2	2	6	2	5	3
ENSMUSG00000025782.12	1609	1807	1643	1719	1315	1423	1496	1658	1463	1560	1514	1720	1577	1646	1591	1666	1536	1436	1483	1581	1523	1370	1654	1362	1330	1268	1348	1248	1223	1274	1330	1234	1238	1095	1374	1261	1338	1296	1254	1215	1367	1322	1104	1415	1428	1198	1290	1397	1420
ENSMUSG00000103570.1	19	8	4	15	10	10	18	8	9	19	15	19	13	11	12	20	11	8	8	15	6	12	13	11	9	4	12	8	12	8	18	4	13	10	6	13	13	8	17	15	20	12	17	12	8	12	10	10	12
ENSMUSG00000025781.14	12935	12979	11664	13189	10588	11496	10536	10869	10836	11819	10323	12099	12175	11923	10512	11310	11747	10782	10707	11546	11147	10256	11428	10551	11063	9805	9764	10629	10590	10355	9844	9417	10295	8811	9856	9905	10217	10098	9210	9700	10873	10482	9700	10368	10634	10177	10421	9741	10534
ENSMUSG00000037262.7	748	719	689	673	672	689	669	687	611	699	674	835	714	695	693	714	736	690	682	679	655	542	713	549	592	547	541	619	581	551	593	540	546	556	670	560	656	657	523	596	628	662	595	588	556	644	649	614	632
ENSMUSG00000037254.18	154	355	113	196	91	170	106	89	157	209	146	238	250	131	108	265	113	114	215	242	146	156	167	218	345	83	117	97	175	172	146	179	343	121	144	153	240	126	79	184	285	163	252	266	169	201	74	185	170
ENSMUSG00000025780.7	2567	3771	2455	2940	1993	2317	2241	2144	2287	2288	2019	2681	2783	2589	2180	2582	2243	2041	2243	2672	2313	2457	2582	2159	2582	1981	2086	1995	2432	2151	2030	2190	2278	2022	2184	2354	2001	2243	1733	2078	2387	2463	2134	2465	2080	2284	1926	2446	2208
ENSMUSG00000061186.15	209	250	214	219	196	249	191	227	231	288	230	220	292	276	220	241	197	235	166	253	256	208	209	196	211	188	218	247	177	214	158	167	188	165	194	222	170	179	184	158	236	237	191	263	189	194	188	187	229
ENSMUSG00000026778.13	666	1332	791	1038	642	897	1021	1013	597	634	551	679	1265	715	540	1185	694	855	809	808	969	678	614	1256	1282	596	642	668	973	1007	579	820	718	536	928	623	475	743	515	597	1119	885	1017	837	1000	789	536	544	840
ENSMUSG00000086006.2	101	112	102	126	136	127	142	117	118	107	84	133	132	130	94	125	137	93	78	125	142	114	89	101	187	137	160	141	145	106	117	57	133	121	80	112	54	103	101	118	132	160	121	98	145	161	116	106	132
ENSMUSG00000026773.19	3242	3642	3092	3369	3309	3107	2903	3331	2728	2946	3016	3625	3153	3312	3397	3529	3012	2893	3015	3135	3060	2494	3117	2537	2842	2484	2746	2577	2221	2482	2439	2311	2269	2247	2614	2517	2628	2626	2741	2716	2384	2714	2571	2525	2791	2339	2541	2749	2798
ENSMUSG00000037197.11	3404	3795	3299	3553	3062	3314	2949	3137	3184	3292	3008	3365	3474	3382	3093	3109	3286	3123	2949	3346	3055	2828	3346	2816	3142	2687	2963	2965	2897	2764	2652	2582	2759	2625	2679	2791	2987	2811	2744	2734	2919	2988	2848	2911	3057	2791	2791	2762	2912
ENSMUSG00000026770.5	12	13	20	24	10	9	12	13	8	14	9	18	17	20	18	25	19	13	11	16	16	11	18	11	8	14	8	9	9	9	13	6	9	7	15	5	10	9	11	5	26	10	11	23	18	3	2	6	9
ENSMUSG00000023206.16	292	316	234	310	274	214	288	257	269	258	196	251	388	230	275	289	254	284	233	282	300	230	281	248	298	228	226	239	248	262	225	220	221	220	233	231	217	225	206	183	274	272	274	285	259	234	233	260	268
ENSMUSG00000058594.15	4796	5798	4754	4962	3914	4325	4388	4524	4330	4626	4068	4661	4699	4392	4174	4606	4219	4395	4024	4369	4360	4190	4352	3813	4122	3432	3964	3719	3795	3897	3498	4039	3574	3323	3742	3735	3905	3946	3405	3372	3953	3891	3563	4393	4010	3590	3660	3752	4151
ENSMUSG00000047909.11	2437	2234	2345	2342	1996	2196	2135	2349	1854	2350	2053	2206	2687	2107	1983	2127	1809	2452	1706	2380	2256	1852	2175	1730	1864	1886	2149	2112	2133	1796	2040	1881	1798	1908	1916	1848	1720	1755	2045	1663	2255	2054	1950	2081	1905	1833	1882	1932	2210
ENSMUSG00000026768.10	1774	1845	1593	2076	1509	1734	1618	1626	1458	1748	1637	1924	1808	1623	1320	1528	1460	1833	1367	1891	1547	1414	1687	1240	1479	1296	1348	1705	1760	1489	1454	1179	1485	1397	1618	1247	1504	1345	1507	1448	1467	1532	1475	1348	1294	1679	1295	1309	1513
ENSMUSG00000086843.3	216	235	167	214	161	195	191	195	183	229	174	178	168	189	150	148	200	204	156	205	116	176	179	219	197	178	119	197	198	171	172	176	190	182	216	155	206	152	170	157	202	169	137	179	159	199	164	133	168
ENSMUSG00000026767.12	5147	5462	4515	5352	4392	4643	4198	4539	4321	4594	4259	5008	4914	5171	4365	4359	4702	4294	4084	4949	4623	3875	4915	3792	4325	4027	3912	4216	4261	3842	3873	3388	3878	3757	3945	3817	4043	3983	3889	3959	4009	4368	4119	4222	3917	4125	3993	4040	4224
ENSMUSG00000102630.1	27	21	26	23	25	19	21	23	25	33	22	37	24	15	9	30	11	25	10	23	20	15	8	11	19	13	27	18	27	12	9	12	16	15	13	11	16	7	22	11	12	14	22	16	28	10	17	17	19
ENSMUSG00000104449.1	21	21	23	27	18	33	24	17	30	33	15	18	37	16	19	19	12	24	18	29	25	32	24	10	14	19	25	10	18	16	20	19	17	11	18	20	9	10	16	7	13	16	26	15	17	11	18	15	13
ENSMUSG00000104406.1	28	13	22	13	14	17	19	20	17	16	3	17	21	12	12	16	10	20	17	21	15	16	11	7	6	19	19	17	21	9	14	7	8	8	8	17	13	7	15	10	8	12	19	18	10	10	10	12	17
ENSMUSG00000026730.12	7970	8685	7439	7566	5392	6907	6141	6595	7004	7563	6528	7064	7068	8052	6234	6753	7511	7024	6494	7744	6104	5457	7027	6203	6816	6010	5836	6610	6808	6376	6184	5654	6204	5580	6294	6426	6887	6736	6083	5570	6230	5761	5468	6341	5817	5829	6348	6457	7062
ENSMUSG00000049630.6	3631	4031	3176	3570	2527	3162	2951	3033	3355	3567	3143	3461	3253	3761	2878	3142	3138	3327	3088	3585	2794	2706	3335	3027	3206	2707	2664	2967	3057	2959	2770	2664	2734	2587	3100	2959	3061	3153	2946	2512	2805	2585	2543	2949	2904	2481	2986	3054	3268
ENSMUSG00000104459.1	319	433	311	373	293	365	356	325	308	460	357	399	404	385	325	373	303	381	285	340	294	259	326	253	310	320	346	414	359	295	266	239	307	336	360	260	327	385	382	340	324	324	350	314	318	254	321	317	311
ENSMUSG00000102900.1	61	66	49	57	44	68	44	43	58	69	48	64	58	70	61	51	46	53	44	69	55	46	47	41	56	51	53	79	46	46	45	53	42	50	55	58	56	55	53	40	52	48	46	56	44	45	47	57	53
ENSMUSG00000103599.1	15	14	27	16	12	15	16	22	22	9	15	15	10	25	13	11	14	13	22	12	13	16	23	6	12	17	28	15	17	21	14	11	13	14	13	12	19	6	13	10	11	17	16	21	13	19	13	12	19
ENSMUSG00000026727.10	1388	1591	1298	1456	1159	1347	1253	1234	1181	1282	1033	1289	1431	1305	1153	1373	1310	1225	1205	1316	1316	1208	1254	1233	1421	1111	1168	1149	1189	1175	1079	1042	1139	1042	1125	1118	1150	1156	1047	1067	1303	1219	1167	1179	1240	1238	1089	1100	1156
ENSMUSG00000102691.1	9	10	7	12	9	11	14	7	12	13	4	19	12	14	8	7	7	18	11	6	10	11	9	8	12	6	11	10	13	10	9	0	11	7	10	9	7	16	20	10	9	9	10	9	8	10	8	9	5
ENSMUSG00000103232.1	21	25	17	20	26	22	21	20	23	16	15	36	12	17	22	24	20	25	21	19	17	20	23	21	14	18	28	23	15	25	13	13	13	16	16	19	35	13	14	16	22	12	24	21	4	22	20	19	31
ENSMUSG00000086358.2	19	23	16	27	16	16	17	28	20	24	22	15	26	24	15	26	18	27	12	15	25	17	27	17	29	30	32	25	32	18	20	27	23	16	19	23	14	12	24	15	34	29	30	29	17	37	14	28	28
ENSMUSG00000026726.10	46	67	43	73	41	48	52	54	49	58	67	52	81	28	54	52	43	62	46	89	56	45	54	46	59	50	46	49	52	65	46	44	65	44	48	45	48	52	50	37	65	39	53	70	54	48	34	30	49
ENSMUSG00000026723.10	547	557	489	511	408	418	435	423	418	460	363	418	533	456	391	404	440	428	352	481	510	402	412	441	481	395	448	492	476	452	419	385	403	403	357	401	336	418	347	365	470	470	430	461	405	424	385	429	427
ENSMUSG00000026728.9	2754	5005	2724	3126	2419	3077	2503	2294	2459	2520	1992	2485	3234	2568	2125	2923	2802	2329	2671	2970	2674	2479	2443	2629	3089	2392	2813	2216	2847	2506	2107	1974	2623	2133	2100	2389	2497	2291	1847	2624	2504	2725	2562	2493	2540	2771	1750	2710	2649
ENSMUSG00000003418.11	582	710	450	585	559	458	516	430	477	536	444	511	624	547	482	531	512	499	488	587	671	406	514	442	514	480	558	310	503	432	380	407	442	393	451	479	285	507	453	396	447	491	404	531	413	353	437	498	513
ENSMUSG00000063275.15	449	476	420	399	436	417	368	437	381	380	434	487	463	311	398	435	424	410	401	406	377	386	363	354	370	334	412	379	349	354	355	320	314	321	378	328	409	348	358	335	382	362	392	391	384	374	350	319	369
ENSMUSG00000102553.1	68	83	67	82	57	68	68	62	64	89	61	77	77	76	78	56	73	75	49	79	81	59	66	50	70	68	73	63	62	53	70	43	84	64	52	48	71	51	72	59	62	61	53	60	54	59	48	61	50
ENSMUSG00000103926.1	18	26	34	13	26	13	20	20	15	14	17	26	30	8	13	31	11	23	13	22	18	20	15	17	14	19	16	17	23	15	29	18	13	9	17	15	14	11	23	11	12	31	16	13	12	23	23	16	30
ENSMUSG00000086657.2	7	13	8	21	12	10	17	14	18	14	9	12	17	15	12	11	16	9	20	16	20	9	10	18	25	12	15	9	21	18	17	14	15	22	19	17	8	11	11	9	11	19	14	20	15	15	16	10	11
ENSMUSG00000026718.17	5611	5804	4914	5355	4540	4835	4790	4909	4961	5233	4821	5533	5335	5255	4845	4966	4878	4885	4680	5006	4928	4774	5181	4313	4608	4043	4480	4556	4396	4418	4245	4234	4425	3992	4603	4507	4429	4459	4144	4228	4670	4643	4072	4778	4674	3958	4314	4266	4534
ENSMUSG00000103901.1	269	319	237	250	257	241	262	289	269	287	250	300	251	240	280	268	235	263	291	245	264	251	258	194	215	164	277	217	252	227	213	229	200	197	233	196	234	268	204	201	267	210	186	242	232	240	205	213	229
ENSMUSG00000061531.8	18	15	14	26	13	10	13	9	9	14	8	13	8	10	8	10	13	5	12	18	10	8	15	5	5	12	10	8	9	11	13	14	9	11	9	9	6	11	10	11	15	8	0	8	18	14	11	2	10
ENSMUSG00000026712.3	195	376	165	257	159	247	148	145	171	209	171	232	356	202	217	386	149	181	230	387	203	319	254	374	397	115	179	116	283	245	220	264	310	194	214	229	222	165	89	169	292	307	268	445	206	327	102	278	239
ENSMUSG00000036949.16	3605	4730	3726	4258	2877	3466	3871	3755	2871	3086	2929	3580	4511	3476	3057	4382	3368	3275	3398	3156	3597	3094	3468	3736	3899	2726	3071	3031	3577	3696	2709	3215	3066	2594	3476	3051	2808	3144	2668	2817	3907	3215	3659	3259	3644	3223	2890	2921	3273
ENSMUSG00000057914.15	5703	6218	5266	6161	5384	5247	4674	5077	4829	5136	4561	5546	5602	5333	4415	4372	5074	5168	4446	5163	5241	4616	5450	4188	4548	4502	4248	4505	4474	4272	4194	3605	4361	4096	4097	4476	4245	4539	4296	3962	4430	4427	4193	4811	4033	4242	4557	4116	4241
ENSMUSG00000070271.7	17	26	17	19	19	18	25	20	13	22	20	18	20	17	14	19	20	11	13	19	17	11	15	19	15	7	11	15	12	18	21	13	19	14	18	20	30	19	18	17	10	12	21	26	14	9	18	13	7
ENSMUSG00000103050.1	18	14	20	16	24	25	17	24	29	15	21	11	10	14	11	14	16	13	22	19	19	21	13	14	16	16	20	12	8	12	11	16	16	11	12	15	20	17	14	20	12	16	20	25	18	15	18	23	19
ENSMUSG00000104271.1	169	121	112	159	138	109	116	133	143	146	110	101	192	109	108	92	81	136	107	101	137	155	133	118	116	162	128	91	117	103	104	96	72	114	69	133	87	107	63	73	86	98	98	152	88	110	81	104	109
ENSMUSG00000026707.15	462	544	420	499	447	444	394	446	422	457	387	403	440	461	358	450	391	395	396	440	430	397	427	418	463	343	453	412	434	369	422	374	380	395	395	422	391	394	385	319	425	380	395	416	456	379	370	429	427
ENSMUSG00000017418.13	2609	2811	2525	2490	2843	3079	2418	2548	2304	2448	2596	2937	2504	2499	2420	2777	2292	2413	2474	2431	2439	2145	2410	1899	2010	1778	2165	2338	1985	2020	2331	2015	1956	2026	2578	1966	2219	2068	2498	2439	2266	2511	2397	2086	2162	1924	2377	2027	2273
ENSMUSG00000026748.13	2734	2801	2602	2620	2268	2715	2624	2546	2556	2540	2547	2713	2937	2611	2352	2687	2266	2474	2159	2557	2449	2356	2489	2354	2629	2044	2329	2415	2372	2311	2183	2313	2376	2200	2311	2203	2063	2104	2087	2260	2585	2447	2348	2358	2550	2224	1958	2368	2746
ENSMUSG00000081525.1	32	24	12	20	21	21	26	33	22	22	19	15	24	29	25	16	15	14	22	21	15	15	25	19	19	19	27	23	19	20	16	19	17	16	12	11	23	21	17	14	18	22	23	30	15	21	19	27	23
ENSMUSG00000085193.1	35	32	42	45	31	47	17	50	22	47	36	40	39	35	36	31	31	29	49	40	42	30	31	42	36	32	29	36	49	37	30	23	35	36	32	39	29	27	29	28	32	34	38	37	42	33	29	38	38
ENSMUSG00000053702.16	11217	13280	10174	11845	9853	10025	8757	9725	9553	10029	9173	10846	10857	11173	9406	9225	9728	9694	8776	10454	10457	9029	10725	8744	9429	8759	8663	9054	9421	8517	8166	7200	8131	7673	8574	8980	8069	9544	8587	8635	8572	9202	8810	9313	8357	8198	9013	8971	8905
ENSMUSG00000054057.2	499	572	518	564	463	567	446	467	473	515	467	517	531	513	489	448	520	444	445	515	441	412	546	468	475	401	430	506	474	481	363	363	421	384	477	436	423	434	449	432	423	456	454	422	493	449	414	443	472
ENSMUSG00000054074.9	1323	1484	1216	1397	1290	1208	1065	1106	1074	1136	919	1158	1259	1230	1150	1114	1168	1131	1037	1203	1159	956	1320	1050	1104	981	1069	1077	1036	1007	959	828	957	891	1016	1043	939	1047	1003	941	1024	1136	980	1014	1026	964	974	1077	1090
ENSMUSG00000086340.1	13	12	14	20	10	5	5	11	12	11	9	17	13	12	8	10	5	13	8	9	10	10	11	18	18	10	18	6	8	9	7	13	16	9	13	15	14	9	10	7	9	9	10	9	12	12	7	8	6
ENSMUSG00000026743.16	2726	2909	2490	2876	2230	2437	2447	2573	2330	2684	2287	2676	2793	2636	2587	2672	2309	2595	2413	2732	2451	2151	2626	2103	2285	2038	2468	2235	2282	2124	2113	1993	2094	2040	2106	2156	2143	2251	2064	1935	2225	2373	1959	2295	2310	2091	2077	2165	2279
ENSMUSG00000026740.12	2436	2971	2218	2577	2256	2335	2278	2452	2123	2174	2061	2548	2589	2284	2438	2668	1897	2283	2278	2326	2239	1874	2242	2031	2160	1723	2123	1824	1968	1991	1862	1732	1837	1699	1982	2141	1919	2085	1912	1969	1897	2003	1966	2121	2028	1658	1712	1963	2024
ENSMUSG00000051154.11	3712	3721	3427	3532	2843	3139	2778	2959	2950	3286	2733	3060	3382	3348	2992	2954	3236	3207	2730	3265	3274	2759	3139	2839	3118	2894	2940	2823	2957	2760	2638	2496	2765	2491	2782	2803	2831	2880	2601	2601	2964	2911	2726	2928	2909	2796	2957	2764	3061
ENSMUSG00000026739.13	5210	5575	4865	5305	4347	4678	4396	4788	4269	4545	4530	5464	5156	5079	4727	4988	4777	4467	4354	5061	4739	3988	4906	4180	4427	3940	4249	4533	4334	4055	4210	3840	3975	3839	4190	4006	4038	4079	3964	3850	4390	4502	3909	4180	4539	3922	4153	4343	4719
ENSMUSG00000037708.16	174	152	172	169	126	131	121	117	112	170	141	125	171	137	151	119	160	167	105	147	124	134	149	147	141	155	160	135	142	134	157	146	118	121	143	154	106	165	141	118	133	133	135	120	173	153	123	175	129
ENSMUSG00000097638.1	61	59	56	65	43	53	59	36	54	52	31	45	52	62	42	43	41	32	51	60	49	56	70	47	58	46	49	63	57	59	56	50	54	43	27	43	34	39	40	34	44	53	47	48	61	65	47	57	52
ENSMUSG00000026737.12	6723	8637	6719	7336	6416	6703	5770	5946	6322	6287	5423	6590	6810	7100	6067	6335	6554	5756	5789	6644	6621	5941	6531	6217	7120	6241	6134	5981	6034	5821	5144	4527	5188	5186	5202	5498	4781	5338	5331	5839	5703	6362	5722	5716	6412	5580	5247	6263	6445
ENSMUSG00000026736.1	42	42	61	62	35	30	45	44	50	56	47	46	37	72	30	42	36	45	25	52	52	51	32	39	50	50	48	24	37	37	46	40	50	42	38	43	35	35	38	32	49	53	33	53	40	56	38	44	44
ENSMUSG00000037683.14	62	181	76	131	67	104	147	126	71	70	48	67	149	66	43	133	85	90	100	72	95	86	55	114	163	70	148	80	117	136	70	87	76	111	95	92	60	91	63	91	149	119	101	96	112	144	70	95	92
ENSMUSG00000087674.7	457	420	419	466	401	340	344	385	360	452	346	400	355	404	397	321	346	358	309	426	373	418	489	324	375	299	358	367	378	366	383	356	389	317	356	333	313	309	282	298	400	323	272	410	366	365	392	369	449
ENSMUSG00000023094.14	1482	1667	1526	1595	1360	1419	1250	1330	1240	1418	1241	1547	1454	1402	1403	1332	1421	1290	1210	1397	1257	1134	1448	1233	1259	1291	1128	1292	1246	1213	1138	1002	1232	1028	1276	1172	1272	1192	1094	1153	1244	1282	1197	1368	1233	1105	1228	1143	1292
ENSMUSG00000109733.1	22	24	28	26	25	24	17	19	27	21	22	30	45	22	14	15	23	31	12	25	21	24	23	15	18	16	17	18	24	12	18	10	24	14	20	14	17	10	20	18	20	25	16	31	13	22	19	22	28
ENSMUSG00000056329.3	26	22	31	24	19	35	28	24	21	17	33	38	27	43	26	25	32	20	19	13	32	27	24	17	28	20	37	45	29	27	27	20	26	32	19	47	24	31	24	37	20	39	21	29	22	19	27	36	31
ENSMUSG00000043415.5	1124	1442	1205	1220	1092	1128	1092	947	935	1104	1193	1165	1214	1028	956	1180	1049	1014	1020	1005	1084	988	1169	1105	1103	913	945	1005	1008	927	903	1058	1037	893	1113	899	940	946	908	926	1220	1125	1044	1026	1081	983	1025	1151	1187
ENSMUSG00000036617.16	4971	5122	4924	4779	3614	4336	4404	4555	4883	4880	4423	4317	4999	4444	4598	4749	4201	4479	4138	4351	4479	5022	5291	4388	3752	3656	3713	3845	3813	4248	4288	4541	3978	3278	4153	3509	3603	3842	3831	3493	4702	4020	3256	4927	4480	3268	4333	4724	5170
ENSMUSG00000036591.16	21130	23270	19977	22512	17978	19847	19453	19896	19446	20435	18818	20375	21302	20130	19658	19897	17619	21515	17889	21469	19244	17083	20116	14918	17624	16173	18659	17586	17855	16180	17700	14816	15569	16445	17683	17015	17527	16503	17339	16496	17133	18172	15869	17887	16099	16273	16417	17724	18720
ENSMUSG00000075514.4	627	603	656	759	553	639	596	572	665	703	580	627	682	620	579	566	717	632	570	702	615	525	647	539	606	598	631	691	631	566	600	554	583	605	646	525	581	567	622	537	623	687	574	626	670	701	639	561	673
ENSMUSG00000026679.3	120	267	134	160	106	198	211	169	126	131	103	108	257	123	100	193	174	154	147	163	179	150	109	195	270	127	270	144	176	233	138	161	136	151	124	168	115	143	137	138	201	203	197	146	179	210	116	190	159
ENSMUSG00000048550.17	1715	1934	1546	1830	1558	1540	1489	1600	1607	1682	1436	1720	1554	1708	1408	1495	1602	1555	1438	1602	1442	1532	1539	1453	1657	1295	1531	1441	1402	1521	1286	1346	1485	1233	1400	1361	1438	1378	1323	1277	1491	1420	1320	1429	1475	1268	1404	1404	1462
ENSMUSG00000045967.11	11291	11387	10363	10726	9585	9207	9534	10675	10109	10489	9589	11290	11067	11500	10069	9577	9614	10391	8998	10105	10265	9334	10518	8000	8340	7971	8688	8650	8195	8550	8804	8037	8285	7942	8748	8648	8839	8941	9113	8448	9074	9429	7931	8925	8577	8151	8910	8422	8892
ENSMUSG00000083863.1	1310	1386	1248	1188	1212	1235	1175	1163	1018	1302	1145	1231	1427	1339	1143	1282	1390	1268	1177	1203	1279	1155	1189	1146	1225	1105	1091	1056	1035	1065	1006	961	1080	996	1044	1070	883	1281	962	956	1116	1135	920	1070	1067	1097	1154	897	1036
ENSMUSG00000083563.1	1462	1391	1446	1433	1160	1262	1111	1156	1144	1210	981	1195	1270	1325	1127	1119	1417	1102	1076	1311	1262	997	1130	1100	1147	1125	1091	1001	1010	1055	894	958	1028	1024	1120	1119	947	1108	979	960	1125	1092	1045	1116	1088	1011	1199	1088	1145
ENSMUSG00000082884.1	29	31	23	21	27	19	18	21	20	18	21	28	30	23	20	16	33	24	18	13	34	23	18	21	15	23	24	20	25	20	15	25	18	18	19	21	25	22	24	23	27	18	24	24	16	10	25	17	14
ENSMUSG00000026787.3	11748	13246	10903	11989	10634	10940	11226	11484	11831	12323	10866	11735	11661	12242	11160	12251	10874	11608	10930	11287	12036	10842	12409	9122	11201	8737	12377	10127	10114	10449	10301	9955	10216	9322	10366	9959	10987	10405	9419	9974	11164	10471	8704	10956	10517	10105	10187	9835	9800
ENSMUSG00000026786.14	373	543	392	394	397	352	309	336	397	356	338	381	376	380	329	305	398	392	277	345	354	343	372	336	365	339	303	343	335	286	324	284	316	304	352	351	309	271	287	310	396	354	334	346	344	323	267	324	331
ENSMUSG00000069136.4	27	44	29	27	22	43	22	12	23	33	19	26	31	37	27	25	21	33	22	38	25	21	27	26	26	29	37	30	19	31	26	20	16	15	28	29	29	21	26	33	16	19	28	34	23	19	38	30	27
ENSMUSG00000026784.14	780	698	730	754	650	644	712	623	594	719	620	645	666	687	606	627	671	654	579	716	674	655	645	518	605	563	628	638	587	583	680	508	534	545	518	534	590	559	611	584	631	582	567	636	553	622	619	659	652
ENSMUSG00000058835.14	14789	15614	13128	15348	12295	12758	12279	13204	13467	14085	12970	15087	14540	15515	13109	13289	14159	13511	12531	14707	13451	11485	14554	11078	12573	12089	11591	11706	12098	11520	11492	10045	11337	10743	11699	12099	11825	12203	12078	11864	12069	12759	11174	12646	12080	11426	12421	12062	11926
ENSMUSG00000026781.17	6710	8389	6683	7195	5963	6542	6505	6693	6171	6770	6057	7233	7307	7069	6186	7001	6562	6388	6110	6730	6544	5867	6722	5924	6328	5534	6005	5755	5942	5994	5532	5337	5854	4964	6166	5962	5720	6352	5715	5608	6325	6514	5832	6260	6432	5523	5968	5771	6053
ENSMUSG00000026779.6	140	114	123	107	79	92	84	80	101	116	79	87	127	93	93	95	90	78	104	87	95	105	115	73	84	74	107	93	79	82	97	92	69	96	71	80	70	80	83	97	112	103	73	90	95	88	102	88	98
ENSMUSG00000026775.9	8198	9573	7541	8602	7150	7796	7373	7921	7318	8045	7048	8277	8379	8156	7096	8104	7419	7712	7294	7670	7674	6848	7929	7015	7629	6110	6899	6861	6970	7013	6391	6485	6833	5871	6985	6571	6820	7014	6369	6329	7417	6971	6728	7368	7110	6483	6704	6628	6975
ENSMUSG00000081648.1	35	33	37	41	23	33	25	20	28	35	17	27	33	33	26	23	28	44	35	28	24	27	36	16	15	23	24	24	34	29	31	23	27	24	26	18	24	29	24	31	26	23	23	27	29	32	12	36	21
ENSMUSG00000026774.11	11	3	14	14	11	19	9	18	17	10	19	7	14	9	8	13	5	20	10	20	15	14	14	5	7	15	10	15	12	12	13	21	16	18	12	12	12	10	10	10	10	20	19	7	11	12	17	12	11
ENSMUSG00000069132.3	109	99	122	83	79	115	112	109	122	120	150	108	85	77	89	113	109	124	87	91	82	112	122	70	76	72	75	105	92	112	85	149	104	125	108	80	142	83	67	70	105	59	73	105	79	82	105	73	67
ENSMUSG00000102704.1	36	26	39	33	32	18	36	26	27	48	29	35	25	28	45	37	34	36	22	34	26	25	38	25	23	28	28	23	28	29	30	8	26	28	25	28	25	24	23	26	33	22	35	32	29	33	43	19	35
ENSMUSG00000026771.14	1610	1712	1463	1563	1356	1474	1493	1526	1391	1483	1391	1682	1573	1591	1473	1649	1261	1393	1348	1399	1535	1262	1556	1336	1378	1186	1309	1310	1384	1337	1190	1237	1270	1178	1272	1210	1297	1394	1232	1204	1401	1464	1204	1347	1371	1143	1244	1328	1450
ENSMUSG00000026986.14	1458	1840	1453	1615	1388	1431	1355	1420	1343	1523	1340	1525	1537	1556	1339	1367	1561	1429	1362	1359	1301	1286	1560	1287	1380	1190	1219	1359	1355	1371	1276	1178	1335	1148	1368	1253	1336	1305	1171	1207	1478	1385	1325	1479	1248	1289	1311	1281	1310
ENSMUSG00000026979.16	77	115	82	84	53	65	50	71	55	59	49	52	68	71	60	57	59	63	63	72	79	56	55	61	50	53	40	57	66	41	59	55	66	54	51	60	49	62	45	49	52	61	75	40	65	68	51	60	56
ENSMUSG00000102591.1	29	35	23	29	37	35	46	32	35	38	46	52	34	26	43	39	32	35	37	44	32	26	22	23	14	25	41	30	42	17	26	25	14	35	23	32	41	28	29	31	30	29	37	29	28	14	27	38	31
ENSMUSG00000084241.1	64	48	73	71	68	70	50	65	50	73	87	116	70	60	84	72	55	63	70	43	60	46	54	36	36	45	58	58	41	47	46	56	49	40	46	54	64	56	43	54	53	45	62	57	54	52	37	48	49
ENSMUSG00000004113.18	10431	11595	9251	10695	9281	9639	9387	10559	9778	10355	9170	9964	10481	9511	9474	9378	8145	10151	8294	9326	9111	8931	9729	7178	8001	6993	8475	7851	7888	8195	7979	7915	7540	7638	8082	7976	8253	7896	8366	7641	8445	8175	7645	9315	7842	7638	7617	7524	8126
ENSMUSG00000036893.17	2784	3114	2685	2993	2402	2667	2687	2722	2463	2710	2595	2957	2855	2635	2583	2887	2503	2733	2559	2716	2669	2318	2737	2222	2269	2029	2300	2415	2231	2207	2270	2169	2229	2111	2362	2210	2295	2309	2300	2154	2356	2424	2185	2383	2271	2277	2205	2327	2460
ENSMUSG00000026972.15	385	351	338	435	315	365	378	319	302	343	338	347	353	299	297	362	314	374	302	296	351	368	346	309	323	280	363	358	319	316	377	329	349	316	297	266	324	228	264	265	376	338	293	327	337	302	290	340	382
ENSMUSG00000026974.11	2317	2289	2223	2322	2057	2278	2116	2090	2022	2270	2138	2437	2251	2286	2173	2093	2167	2009	2064	2211	1982	1934	2291	1666	1930	1737	1848	1954	1718	1882	1860	1775	1831	1700	1936	1839	2023	1920	1818	1701	1837	1919	1797	1993	1958	1842	1905	1720	1898
ENSMUSG00000026975.10	1676	1556	1445	1603	1286	1420	1297	1479	1359	1490	1239	1425	1468	1463	1314	1351	1380	1484	1227	1432	1380	1305	1392	1127	1398	1175	1297	1364	1306	1178	1293	1156	1238	1214	1155	1171	1244	1216	1183	1106	1340	1251	1201	1376	1246	1203	1232	1221	1305
ENSMUSG00000036850.4	2859	3290	2610	2843	2335	2591	2370	2395	2470	2687	2450	2742	2652	2669	2495	2528	2759	2292	2433	2590	2355	2251	2659	2414	2443	2267	2148	2371	2303	2257	2197	2119	2324	2046	2331	2237	2464	2366	2163	2144	2396	2237	2222	2332	2435	2352	2434	2168	2444
ENSMUSG00000036833.16	1089	2389	1177	1253	1093	1165	1029	1147	1131	1229	1034	1206	1346	1209	1094	1170	1248	1103	983	1152	1128	1074	1077	1102	1209	1021	1139	1156	1094	1044	967	866	1014	942	1000	1340	932	1411	991	1011	979	1137	1087	1214	1052	1079	928	1203	1118
ENSMUSG00000006476.19	54215	55756	51867	58510	49767	51161	43032	48981	48272	50472	46857	53952	53040	56028	51628	50535	57423	48044	45385	54023	46673	40375	53370	41291	46254	42505	40940	46616	43958	43466	42749	37892	42947	43065	44886	45388	49290	43947	46566	47122	45519	48227	44959	44048	43960	44698	46361	41678	45550
ENSMUSG00000099320.1	33	11	20	25	21	26	23	24	12	19	16	18	25	15	24	12	27	27	15	21	15	10	11	11	18	14	18	29	21	15	23	13	16	15	12	11	19	14	15	16	18	12	13	27	19	15	15	12	22
ENSMUSG00000087028.7	27	19	30	22	22	24	21	24	16	26	20	25	33	19	21	20	26	40	22	33	30	25	36	19	18	22	27	27	26	29	18	19	21	28	12	30	15	30	36	24	23	23	25	29	33	18	31	18	23
ENSMUSG00000078202.3	246	242	228	230	227	219	189	222	180	212	228	257	247	229	192	218	255	207	192	200	239	199	231	173	188	181	180	181	143	199	188	217	204	179	193	208	213	205	236	203	259	227	240	169	214	188	182	175	161
ENSMUSG00000059555.6	129	427	130	241	108	170	218	181	145	108	102	99	297	127	158	248	134	163	181	139	200	117	127	283	296	99	134	136	204	248	89	170	202	121	192	171	125	213	96	122	259	211	242	161	233	192	119	135	151
ENSMUSG00000013465.19	3029	3364	2955	3187	2603	2906	2609	2918	2677	2932	2611	2812	3304	2896	2884	3047	3114	2813	2671	2912	2858	2562	2900	2412	2555	2245	2433	2492	2273	2703	2485	2434	2680	2349	2481	2566	2738	2536	2468	2503	2865	2586	2559	2637	2692	2422	2576	2471	2729
ENSMUSG00000064919.1	11	8	9	10	15	15	15	10	10	9	14	16	11	14	15	18	5	17	13	12	14	10	11	13	10	7	11	7	12	6	9	12	7	18	6	11	10	15	5	11	9	13	13	13	6	3	3	14	15
ENSMUSG00000026969.3	19	17	20	11	16	11	16	17	15	10	13	14	18	14	20	16	13	21	24	18	23	20	17	7	24	15	19	14	15	14	18	16	12	14	18	14	20	11	16	11	21	11	15	20	25	16	17	16	20
ENSMUSG00000036752.4	13570	15282	12490	14493	11573	12815	12762	13413	11638	12497	11240	12943	15296	13230	12093	14370	13488	13273	12771	12324	12938	11235	12586	12123	13007	9676	10583	10172	11311	12654	10304	11368	11377	9614	12114	11590	12076	12250	10673	11274	13681	12178	11833	11872	12727	11412	11128	10060	11188
ENSMUSG00000044628.4	5152	5397	5277	5709	4131	4860	4179	4695	4871	4893	4680	4962	5212	5613	5383	5057	6162	4912	4674	5486	4655	4180	5072	4011	4291	4117	3962	4195	4089	4095	4244	3904	4229	3774	4261	4454	5006	4230	4662	4459	4964	4961	4376	4354	4410	4204	4727	4167	4368
ENSMUSG00000006471.18	287	305	294	306	272	320	306	326	251	292	254	274	438	321	341	349	357	397	352	368	300	235	248	220	270	274	297	285	240	237	270	220	252	247	247	309	342	323	378	314	383	331	351	305	233	223	252	268	305
ENSMUSG00000078201.5	158	170	170	204	159	164	154	162	164	176	139	146	199	226	186	179	209	179	151	223	161	121	188	135	162	136	126	171	136	153	131	145	122	133	144	213	166	192	169	182	222	202	177	152	128	126	150	123	164
ENSMUSG00000048707.9	1106	1401	1184	1256	951	1138	1212	1133	1112	1011	846	1137	1417	1229	1316	1461	1246	1152	1153	1256	1255	1067	1022	997	1264	980	995	948	1000	1014	959	853	822	883	923	1025	859	953	1142	1245	1224	1267	1157	1002	1249	1015	854	908	1085
ENSMUSG00000026966.6	1864	1828	1774	1878	1613	1690	1492	1528	1555	1652	1637	1725	1926	1945	1776	1843	1957	1770	1651	1941	1594	1427	1815	1381	1522	1379	1393	1496	1478	1443	1300	1343	1520	1344	1495	1439	1631	1634	1605	1579	1648	1691	1555	1457	1534	1594	1470	1360	1455
ENSMUSG00000026965.12	5137	5857	5187	5792	4734	5222	4837	5164	4948	5413	4760	5300	5605	5419	5072	5418	5395	5089	4910	5246	4903	4525	5058	4558	4958	4204	4629	4559	4542	4753	4124	4176	4589	4245	4615	4603	4772	4506	4608	4453	4992	4772	4314	4776	4576	4225	4237	4481	4944
ENSMUSG00000026963.4	77	106	65	78	122	99	61	88	71	77	82	67	111	62	74	89	72	56	69	91	46	50	63	77	95	49	74	70	66	57	50	47	35	58	65	66	84	59	58	77	70	60	66	59	64	38	62	70	70
ENSMUSG00000026961.6	132	207	145	108	185	171	134	140	129	130	116	180	159	137	152	163	113	125	111	166	128	119	159	117	142	106	155	126	102	118	98	86	100	101	113	112	128	118	122	119	121	111	92	117	90	100	113	161	127
ENSMUSG00000026959.13	24621	26316	23606	26584	22150	22283	21343	22546	22063	22760	20473	22743	24755	23366	23032	21982	21415	22759	19604	23864	21793	19894	22264	17769	19630	18671	21457	19726	19567	17828	18816	16619	17313	17139	17934	19402	18093	19122	20984	18337	19170	20247	18004	20685	18613	17446	19245	20102	22025
ENSMUSG00000085830.1	564	490	464	524	571	567	565	573	405	525	424	511	706	431	520	526	439	637	442	592	509	467	438	363	437	426	722	542	523	391	444	413	498	465	364	501	461	381	556	357	488	454	420	535	435	361	336	427	662
ENSMUSG00000097345.1	9	28	10	21	5	17	12	13	11	10	7	12	16	6	8	10	15	12	10	14	11	9	12	17	16	14	9	10	11	18	7	11	17	9	4	9	11	8	11	16	15	11	10	21	18	16	10	13	19
ENSMUSG00000036646.13	5527	5855	5197	5868	5033	5403	5179	5380	5254	5374	5255	5642	5824	5406	5127	5433	5273	5190	4982	5267	4929	4811	5291	4760	5154	4192	4907	4991	4797	4919	4574	4375	4804	4555	4934	4604	4898	4752	4839	4661	5120	4878	4487	4998	4852	4763	4578	4595	5234
ENSMUSG00000026958.13	1423	1772	1314	1675	1239	1506	1540	1579	1242	1407	1292	1315	1798	1253	1250	1728	1299	1537	1370	1306	1408	1227	1384	1366	1421	1025	1179	1249	1341	1451	1173	1380	1232	1108	1268	1171	1273	1284	1142	1098	1577	1287	1399	1514	1340	1186	1083	1037	1302
ENSMUSG00000026956.15	792	952	873	985	675	783	914	834	765	847	733	759	944	789	675	935	743	795	734	791	725	740	792	819	778	642	614	664	822	813	641	723	771	602	710	575	665	624	571	617	884	761	703	822	838	704	707	679	736
ENSMUSG00000026955.13	152	134	192	167	156	154	139	131	125	132	122	145	145	143	124	136	157	192	121	158	141	143	143	86	106	134	120	135	160	119	157	119	118	118	136	105	159	109	146	134	149	143	119	130	115	127	132	123	137
ENSMUSG00000015085.8	411	403	382	460	310	355	343	338	303	360	353	363	360	378	359	299	355	335	326	409	350	329	363	323	309	293	324	359	363	287	313	286	320	274	275	208	332	210	329	273	396	327	333	338	334	310	319	328	365
ENSMUSG00000015094.16	15517	17345	15571	17545	14771	15531	13572	14675	14722	15566	14208	16053	16038	16448	15232	15103	16937	14562	13279	15961	14454	12480	15442	12482	13841	12818	12870	13420	13203	13041	12722	11805	12957	12274	13560	13481	13965	13049	14257	13720	13769	14472	13488	13938	13973	13297	13751	12469	13505
ENSMUSG00000036587.13	17	18	11	18	13	18	13	14	18	18	10	9	12	8	17	7	13	12	14	17	22	14	12	6	11	7	8	12	12	9	9	19	12	9	12	12	10	10	9	13	9	7	12	9	18	6	9	11	13
ENSMUSG00000026944.18	19654	27428	18739	22072	17711	19834	20413	20213	18585	18400	16225	18784	23835	18437	18276	20854	17286	19573	17822	18687	20854	18238	18422	17193	19320	14983	18695	16574	17011	17203	15569	15235	14798	15244	16400	16024	13587	15645	16587	16081	18320	18197	17220	18968	18051	15987	15042	16564	18327
ENSMUSG00000047617.11	1613	1742	1546	1751	1120	1504	1395	1405	1375	1504	1353	1414	1586	1493	1318	1526	1429	1358	1431	1401	1417	1301	1473	1284	1399	1229	1196	1356	1241	1311	1297	1253	1304	1188	1330	1228	1364	1313	1187	1238	1401	1420	1280	1386	1450	1422	1188	1249	1442
ENSMUSG00000015093.15	86	212	98	120	103	129	122	113	85	75	99	120	148	61	99	144	90	101	117	77	115	67	77	127	132	59	65	92	93	105	72	103	85	70	125	81	69	103	84	66	137	97	136	112	118	99	71	52	114
ENSMUSG00000015090.13	18853	54110	13904	20422	8568	23047	15898	10930	21863	27046	17034	24741	30907	12786	15600	30977	13806	13982	26389	30791	19231	23961	15943	27860	36954	9123	13897	11831	26831	24756	16350	20474	48584	15551	14677	20284	33048	14458	8451	18994	35536	19526	21044	35085	19132	32112	8532	21471	25079
ENSMUSG00000015083.11	171	166	181	195	169	176	137	191	165	156	135	164	180	149	154	186	145	179	124	155	181	146	147	159	175	160	163	159	152	150	139	177	136	155	136	129	119	153	153	125	154	167	180	199	155	136	136	126	157
ENSMUSG00000015095.12	5669	6169	5479	6069	4957	5581	4886	5049	5020	5423	4619	5236	5716	5129	4877	4945	5442	5159	4595	5389	5006	4328	5046	4658	5113	4471	4731	4893	4861	4597	4374	4329	4662	4304	4450	4608	4891	4532	4551	4501	4940	4637	4636	4817	4777	4505	4572	4301	4902
ENSMUSG00000026942.13	712	737	687	713	638	729	625	719	569	671	663	707	660	691	647	794	642	672	644	626	625	572	669	546	604	527	579	512	535	549	575	559	524	504	585	549	591	579	557	562	630	605	577	578	609	527	502	594	602
ENSMUSG00000015092.9	5633	5996	5482	6122	5103	5511	4810	5067	5092	5461	4997	5473	5413	5453	5116	5491	5783	4980	5016	5438	5066	4704	5430	4919	5248	4307	4494	4810	4805	4776	4578	4483	4664	4214	4776	4557	4982	4797	4405	4732	5022	4750	4751	4802	4731	4785	4772	4589	4967
ENSMUSG00000026941.16	128	154	130	120	120	165	139	128	115	89	133	109	140	105	105	147	103	152	104	101	137	107	89	98	120	84	104	113	113	119	110	91	114	114	87	100	99	105	113	75	99	99	129	115	92	107	89	83	126
ENSMUSG00000036504.6	215	234	196	253	196	210	207	205	179	200	220	213	246	190	187	170	205	216	167	254	199	181	262	180	207	169	192	173	202	170	180	166	180	176	189	166	190	159	181	153	190	159	176	162	178	187	204	182	201
ENSMUSG00000029419.8	36	36	51	42	33	43	33	50	25	48	31	38	25	44	24	35	17	34	38	35	41	34	39	21	38	33	15	42	30	40	25	21	38	28	38	44	29	26	29	44	29	46	26	28	30	32	31	36	32
ENSMUSG00000015087.14	9973	11322	9911	10496	9382	9839	8608	9583	8904	9579	8771	10021	10302	10173	9442	9617	9687	9390	8378	9843	9037	8501	9631	8544	8796	8000	8167	8636	7890	8372	7516	7553	8155	7606	8393	8194	8512	8444	8163	7922	8347	8437	8019	8790	8609	8135	8195	8256	8804
ENSMUSG00000052403.11	45	39	35	32	40	51	39	59	40	30	44	41	58	36	38	39	22	55	35	42	28	28	36	40	31	23	40	48	40	28	39	39	37	32	52	44	31	36	36	31	37	36	31	36	26	35	22	32	42
ENSMUSG00000026940.3	107	102	106	106	81	90	76	96	102	86	103	110	76	89	74	77	93	74	74	97	93	82	83	85	102	114	83	105	82	85	70	70	82	79	93	108	90	63	86	80	89	95	65	92	81	87	98	87	95
ENSMUSG00000026939.12	588	505	508	564	478	524	591	565	487	562	512	530	529	534	472	486	536	481	452	513	482	530	575	485	514	383	417	450	463	470	432	451	495	435	454	437	512	453	440	512	530	516	436	446	530	516	476	410	472
ENSMUSG00000087612.1	27	55	43	39	43	39	33	31	36	24	42	35	37	46	29	30	35	42	41	43	42	26	46	30	29	31	37	42	31	25	30	26	42	22	24	24	25	39	24	22	27	26	34	37	34	52	42	39	40
ENSMUSG00000049086.8	266	266	297	269	225	225	243	228	256	255	216	264	223	264	243	232	297	238	206	268	250	248	305	217	231	197	226	249	233	242	204	211	241	216	244	203	244	168	206	214	238	226	223	233	228	234	232	204	235
ENSMUSG00000058740.14	3538	4534	3769	3669	3527	3830	3308	3286	3146	3338	3339	3429	3476	3019	3019	3102	2579	3337	2634	2839	3906	3335	3183	2993	3200	2588	4000	3100	2998	2852	2830	3976	3020	2627	2454	2526	2786	2493	2715	2350	3105	2364	2835	4539	3148	2586	2505	3061	4270
ENSMUSG00000026933.17	9261	10289	8919	9555	8355	8867	8557	9045	8644	9089	8657	9893	9141	9454	8891	9161	8119	8678	8515	8824	8680	7879	9226	6974	7588	6465	7580	7167	7198	7298	7564	7255	7129	6556	7812	7190	7806	7273	7658	7179	7721	7548	7038	7668	7834	6928	7472	7371	8016
ENSMUSG00000036352.16	2815	2918	2750	2839	2476	2642	2480	2491	2302	2609	2471	2691	2580	2665	2454	2542	2663	2375	2305	2593	2549	2268	2648	2367	2394	2081	2086	2140	2181	2228	2216	2137	2171	1859	2287	2224	2331	2277	2028	2103	2251	2373	2171	2287	2511	2251	2233	2150	2356
ENSMUSG00000026932.14	6955	7571	7125	7691	5932	6751	6185	6515	6180	6489	6270	6873	7542	6894	6513	7029	6802	6065	5999	6503	6380	6019	6669	6120	6582	5788	5924	6161	6187	5997	5720	5429	5949	5233	5933	5359	5165	5481	5610	6207	6162	6479	5944	6025	6411	5861	5716	6011	6424
ENSMUSG00000087679.2	2983	3396	3116	3346	2681	2916	2714	2800	2732	2984	2866	3048	2950	3168	2800	2865	3357	2660	2615	2948	2833	2374	3104	2698	2915	2563	2658	2636	2645	2650	2459	2387	2621	2403	2714	2562	2646	2592	2512	2683	2708	2881	2603	2666	2741	2651	2671	2797	2784
ENSMUSG00000087595.1	96	106	69	118	90	92	78	80	74	95	70	76	89	78	77	115	82	75	70	89	80	71	71	74	80	75	77	47	85	66	56	59	74	76	73	53	62	70	68	75	67	77	68	92	71	72	81	66	100
ENSMUSG00000026934.15	15	25	17	6	9	11	10	8	5	8	7	5	22	9	9	13	4	4	9	9	19	18	21	5	7	9	13	5	1	11	11	10	10	6	8	2	9	6	10	4	4	13	4	11	15	2	11	19	19
ENSMUSG00000036327.18	2343	2534	2136	2511	1986	2033	2084	2238	1990	2222	2026	2259	2391	2295	1980	2152	2002	2052	1841	2192	2084	1782	2050	1780	2082	1750	1927	1900	1873	1803	1721	1694	1740	1631	1917	1856	1755	1788	1827	1719	1892	2021	1763	1908	1861	1858	1789	1782	2031
ENSMUSG00000048038.8	198	524	227	450	205	351	655	496	191	189	179	208	664	195	154	502	241	363	346	234	441	230	163	371	486	184	654	225	479	507	214	445	252	251	423	262	147	280	256	224	606	493	457	344	448	428	182	258	312
ENSMUSG00000026930.15	2607	2326	2196	2449	1999	2561	2399	2386	2298	2476	2535	2469	2371	2081	2172	2374	1900	2284	2051	2050	2133	2097	2376	1949	2159	1854	2177	2190	2095	2069	2316	2459	2210	1953	1889	1869	2233	1775	1896	1881	2298	2114	1853	2425	2202	2144	1963	2083	2416
ENSMUSG00000075467.4	2367	2715	2186	2613	2322	2437	2096	2199	2127	2291	2076	2568	2520	2536	2421	2337	2480	2178	2188	2400	2355	2175	2424	2160	2293	1928	1954	2127	2090	2189	1883	1829	2018	1882	2161	2051	2192	2117	1992	2088	2161	2154	2226	2078	2122	2052	2055	2015	2210
ENSMUSG00000026928.14	200	267	194	213	201	208	159	181	172	188	180	194	196	192	188	198	182	185	167	204	217	166	213	168	178	169	219	185	191	147	174	141	155	179	138	175	158	160	180	170	185	173	172	162	188	157	159	202	209
ENSMUSG00000086779.1	88	68	82	80	89	82	89	85	84	71	70	91	109	69	95	64	56	129	60	104	82	76	63	68	101	70	110	85	67	77	71	84	66	97	48	79	69	68	104	61	76	57	76	120	76	60	58	86	77
ENSMUSG00000036281.13	2264	2003	2158	2383	2123	2189	2355	2435	1966	2260	2017	2135	2764	1877	1979	2143	1817	2609	1683	2102	2187	1830	2067	1615	1815	1660	2530	1989	1875	1640	1870	2019	1862	1932	1582	1794	1895	1697	2071	1526	2070	1969	1885	2329	1968	1545	1667	1759	2338
ENSMUSG00000085767.1	86	100	86	87	120	114	116	89	94	94	124	98	146	109	95	114	88	116	93	110	90	97	87	109	107	104	108	105	104	85	90	86	78	91	86	127	108	89	87	85	111	74	87	103	106	92	63	98	118
ENSMUSG00000026927.17	3680	3895	3470	3608	3206	3508	3149	3596	3237	3455	3255	3401	3797	3287	3265	3510	3564	3572	3098	3458	3428	2886	3228	2856	3113	2899	3081	3009	2779	2970	2880	2682	2838	2825	2760	2856	3160	2914	3148	2848	3097	2833	3032	3459	2934	2837	2944	2782	3359
ENSMUSG00000026926.14	5125	5352	4942	5520	4275	4771	4606	4539	4670	4837	4258	4758	5125	4902	4437	4598	4476	4498	4244	4718	4521	4190	4945	4089	4566	4046	4342	4220	4410	4203	3994	3747	4218	3733	4155	4122	4124	4133	4037	4000	4390	4389	4029	4134	4401	4100	4120	4056	4513
ENSMUSG00000026925.16	1699	1979	1608	1798	1498	1637	1479	1597	1416	1531	1531	1560	1695	1533	1473	1619	1505	1552	1350	1559	1531	1427	1556	1410	1465	1254	1399	1373	1304	1410	1300	1353	1398	1238	1360	1352	1467	1377	1411	1251	1521	1400	1356	1490	1467	1323	1359	1402	1465
ENSMUSG00000026924.17	5727	6876	5501	5928	5233	5576	5349	5761	5241	5486	5287	5752	6324	5242	5427	5959	4821	5648	5023	5452	5494	4863	5480	4327	4730	4098	5168	4531	4479	4506	4468	4447	4097	4155	4781	4609	4580	4582	4769	4337	4858	4688	4440	5111	4669	3988	4431	4729	5083
ENSMUSG00000086714.1	49	52	42	33	38	46	44	56	51	32	37	51	44	45	46	33	50	57	40	36	60	39	42	27	61	29	42	49	53	39	42	37	34	38	41	39	33	45	44	44	54	51	39	37	31	42	30	31	38
ENSMUSG00000026923.15	2179	2249	2037	2178	1728	2173	1673	1897	1691	1784	1830	2002	2129	1984	1905	2083	1622	1822	1406	1905	2107	1819	2169	1474	1823	1476	1746	1589	1807	1535	1501	1415	1630	1587	1760	1477	1232	1631	1735	1374	1836	1852	1764	1758	1655	1665	1721	1752	1681
ENSMUSG00000026921.18	848	1097	768	951	708	857	686	726	744	822	645	794	872	772	690	729	856	612	621	752	704	741	828	727	799	638	679	650	853	697	637	671	803	761	719	730	666	687	628	586	831	773	750	685	641	826	685	590	683
ENSMUSG00000026922.13	68	152	71	104	59	85	104	77	70	68	58	71	132	52	57	132	51	55	74	71	71	64	68	110	125	44	68	50	96	100	55	93	82	47	106	58	61	67	54	50	92	69	75	87	111	90	53	62	78
ENSMUSG00000036186.5	1608	1656	1534	1638	1274	1334	1355	1368	1358	1558	1283	1461	1441	1433	1319	1370	1470	1483	1290	1409	1460	1288	1385	1223	1265	1131	1212	1253	1194	1221	1165	1171	1156	1133	1239	1169	1274	1136	1168	1210	1383	1267	1208	1331	1267	1163	1338	1127	1292
ENSMUSG00000077192.3	43	51	34	60	30	29	34	56	31	56	39	47	42	34	34	38	47	45	29	35	23	39	36	57	48	37	34	35	43	36	39	35	38	44	47	33	23	35	30	27	39	45	32	38	34	43	34	32	38
ENSMUSG00000036160.13	1528	1460	1328	1481	1312	1420	1304	1387	1175	1240	1354	1487	1468	1426	1308	1437	1261	1277	1316	1293	1334	1218	1385	1141	1151	1036	1166	1158	1091	1094	1152	1125	1085	996	1141	1131	1133	1104	1119	1090	1276	1137	1126	1202	1286	1095	1149	1229	1277
ENSMUSG00000015776.12	2399	2683	2246	2367	1853	2205	2005	2095	1924	2214	2060	2206	2315	2081	2074	2228	2161	1892	1968	2155	2125	1822	2246	1890	2071	1760	1814	1852	1721	1808	1777	1781	1794	1585	1858	1930	1926	2055	1782	1705	1995	1909	1723	1958	2002	1922	1795	1851	1992
ENSMUSG00000062647.16	13755	13856	12846	14051	10869	12667	11297	11468	11356	12028	11180	12293	12581	12825	11113	12182	12397	11105	10867	12344	11490	10727	12634	10865	11661	10262	10090	10911	11143	10806	10316	9757	11095	9657	10842	10012	11065	10554	9932	10398	11418	11208	10690	10804	11646	11025	10833	10354	11027
ENSMUSG00000015790.16	3069	3173	2994	3294	2574	2829	2653	2740	2666	2958	2736	2936	2974	2912	2404	2656	2925	2698	2519	2873	2678	2577	2914	2513	2819	2499	2625	2580	2536	2510	2526	2433	2688	2268	2388	2306	2505	2460	2335	2320	2750	2683	2467	2729	2603	2423	2623	2511	2869
ENSMUSG00000014873.15	1292	1306	1205	1260	1092	1174	1059	1160	1084	1113	1136	1221	1238	1169	1090	1103	1156	1097	994	1245	1101	1031	1123	920	985	958	1018	1024	998	981	964	930	965	951	989	935	1024	956	1042	954	1057	1090	1071	1055	997	957	1049	986	1109
ENSMUSG00000014867.9	4885	6178	4956	5715	4457	4904	4860	4972	4412	4804	4308	5007	5461	4784	4507	5289	4827	4604	4747	4669	4602	4215	4995	4490	4725	3786	4032	4164	4461	4535	4026	4111	4241	3663	4490	4035	4434	4270	3889	3900	4738	4415	4272	4554	4523	4311	4054	3934	4165
ENSMUSG00000049897.14	26	32	18	25	36	23	26	31	16	26	24	17	27	20	20	35	34	24	20	20	30	20	29	25	32	16	26	38	27	28	23	19	25	17	21	26	21	26	24	27	21	34	33	30	20	27	17	27	24
ENSMUSG00000052406.14	2928	3668	2858	2990	2922	3111	2574	3032	2659	2868	2875	3216	2979	2740	2823	3105	2867	2710	2583	2734	2633	2339	2660	2708	2792	2309	2488	2594	2318	2656	2268	2382	2289	2347	2515	2547	2800	2626	2463	2444	2431	2425	2498	2690	2536	2200	2339	2370	2664
ENSMUSG00000014852.16	81	38	79	74	56	77	65	59	94	80	66	71	49	52	66	59	57	63	63	56	64	57	72	69	66	52	51	88	64	63	71	83	69	81	57	54	94	55	45	75	78	30	54	92	77	87	57	60	56
ENSMUSG00000015488.14	2766	3108	2580	2952	2424	2731	2653	2737	2444	2735	2486	2630	2764	2746	2429	2705	2829	2563	2458	2441	2415	2298	2617	2299	2543	2178	2234	2390	2312	2370	2229	2339	2211	2040	2516	2232	2621	2298	2218	2176	2500	2267	2259	2414	2458	2342	2251	2206	2431
ENSMUSG00000036067.12	2008	2260	1794	2155	1879	1778	1576	1802	1830	1950	1524	1770	1993	1942	1986	1648	1903	1828	1674	1992	1772	1541	1945	1502	1646	1547	1546	1494	1534	1552	1418	1370	1395	1473	1474	1646	1588	1681	1588	1529	1442	1685	1510	1887	1640	1567	1525	1446	1603
ENSMUSG00000009214.9	24	19	20	27	10	21	23	25	19	16	18	17	9	18	13	21	15	16	11	19	16	15	37	15	14	19	13	9	18	11	14	11	6	18	22	11	17	14	13	12	15	21	25	6	12	12	38	15	8
ENSMUSG00000036040.14	362	390	362	419	350	359	299	322	342	323	294	355	375	454	307	327	436	344	301	400	342	257	349	284	311	288	302	292	315	317	290	291	333	297	333	377	333	339	270	338	321	302	305	252	292	337	339	267	359
ENSMUSG00000009216.7	14175	12848	11630	14148	8428	10381	10492	9046	12057	11783	10609	12072	13248	15896	12326	10916	11194	11224	10158	14654	12995	9242	13659	8362	10920	10458	10819	10722	11567	9004	10889	7990	10241	9375	11350	10856	7418	10168	10834	10322	10374	12298	10234	9971	11066	11616	11541	11012	12694
ENSMUSG00000000889.8	48	23	27	34	13	27	35	21	36	42	24	36	38	60	24	27	25	33	25	48	51	16	40	26	44	30	32	40	38	35	37	25	37	31	41	33	21	29	32	29	34	49	37	31	34	43	39	40	49
ENSMUSG00000009614.16	712	793	687	737	585	698	592	604	673	672	630	646	712	723	593	721	691	605	627	658	625	586	741	582	664	511	631	578	547	577	576	584	582	578	604	665	625	643	579	612	633	655	649	603	632	701	619	569	590
ENSMUSG00000009621.18	903	1161	886	1073	885	1022	853	912	818	894	833	991	939	857	896	965	845	891	891	921	817	859	956	807	888	677	857	869	857	789	765	765	721	687	792	855	801	823	738	658	822	800	804	903	837	830	714	849	768
ENSMUSG00000109946.1	1876	2043	1882	1977	1652	1791	1608	1753	1614	1713	1631	1770	1695	1737	1568	1656	1880	1689	1491	1669	1567	1531	1823	1482	1649	1451	1467	1568	1472	1556	1463	1514	1514	1381	1507	1422	1583	1447	1425	1401	1659	1606	1372	1549	1563	1505	1559	1503	1490
ENSMUSG00000026918.16	4598	4928	4436	4941	4075	4540	4211	4414	4188	4503	4444	4810	4618	4401	4401	4717	4436	4432	4108	4524	4236	3986	4667	3658	3932	3475	3984	3797	3500	3554	3805	3770	3856	3362	3834	3718	3986	3718	3698	3514	4086	3755	3466	4212	3965	3428	3674	3845	4251
ENSMUSG00000026917.15	1957	1998	1853	1972	1711	1851	1676	1868	1709	1784	1752	1987	1795	1821	1783	1874	1829	1704	1725	1843	1741	1576	1775	1426	1640	1372	1643	1573	1489	1431	1610	1553	1498	1402	1574	1547	1645	1533	1585	1540	1637	1656	1492	1616	1703	1577	1595	1571	1692
ENSMUSG00000085929.1	40	48	22	47	34	37	25	30	35	42	35	36	37	24	25	35	37	17	31	23	27	47	28	24	57	24	28	33	31	40	20	28	36	28	40	29	34	26	30	26	29	36	27	28	21	33	28	36	33
ENSMUSG00000015846.14	2645	3687	2644	3196	2358	2844	2557	2703	2676	2693	2569	2711	2628	2455	2402	3066	2654	2457	2609	2430	2292	2422	2800	2758	2804	2232	2209	2360	2427	2560	2184	2418	2201	1983	2308	2214	2726	2393	1898	1918	2584	2064	2089	2721	2606	2137	2064	2558	2454
ENSMUSG00000026837.15	821	770	1152	855	743	1151	996	836	972	1110	840	690	1127	442	743	928	649	964	753	838	701	1095	765	1138	958	775	1070	1107	837	848	945	1027	769	827	682	742	1013	703	715	510	1160	590	606	1169	874	547	577	868	1198
ENSMUSG00000086425.7	12	10	9	10	7	10	14	20	12	16	15	11	12	8	11	12	7	13	6	21	5	12	10	6	20	6	12	4	8	10	10	17	12	5	13	8	12	11	11	5	14	16	9	11	10	10	11	13	15
ENSMUSG00000026833.18	75961	80591	76921	85044	73832	73573	63854	69631	66305	69852	69719	83044	75853	83402	71525	66120	78327	65486	63111	82965	72247	60475	75764	60018	69859	64632	64265	71140	68137	63184	60573	54174	61399	59326	68924	67777	68759	64547	65052	61881	60911	67617	63814	63057	64321	63632	64758	58831	66435
ENSMUSG00000087196.1	14	25	14	7	8	16	16	8	9	16	12	19	15	12	8	14	9	17	4	22	8	11	12	10	11	16	12	5	15	12	12	10	17	12	12	20	11	17	11	12	3	10	12	8	11	12	10	8	7
ENSMUSG00000035829.13	1315	1518	1445	1341	1131	1341	1333	1476	1253	1423	1396	1314	1302	1226	1300	1307	1226	1314	1171	1144	1248	1305	1341	1196	1157	897	1103	1206	1039	1315	1236	1312	1177	1055	1246	1108	1249	1114	1032	1028	1428	1074	1049	1282	1354	1172	1137	1129	1164
ENSMUSG00000026831.16	104	273	97	166	102	173	201	176	78	92	94	120	197	99	87	272	90	131	164	96	112	102	73	247	222	83	164	88	145	221	89	163	132	85	141	103	97	119	48	94	196	124	182	124	172	138	74	121	116
ENSMUSG00000035772.11	1960	2160	1904	2082	1592	1715	1659	1875	1720	1824	1669	1803	1919	1799	1683	1889	1917	1701	1640	1789	1772	1661	1821	1642	1682	1436	1614	1768	1619	1756	1562	1397	1662	1403	1602	1453	1637	1591	1495	1435	1698	1730	1563	1654	1710	1529	1602	1542	1641
ENSMUSG00000026829.9	38	61	31	40	38	31	34	36	32	38	27	51	46	45	35	36	29	37	27	52	32	28	47	51	40	21	48	34	42	39	21	45	38	43	34	52	38	42	23	28	45	45	41	45	20	46	33	32	47
ENSMUSG00000063611.4	17	22	15	10	6	13	10	12	7	17	6	13	21	9	9	14	12	6	6	8	11	21	15	16	23	7	9	9	19	16	9	8	18	7	10	10	12	10	5	11	22	13	17	11	11	16	6	8	16
ENSMUSG00000026821.15	7441	8959	7434	7703	6606	7385	7022	7729	7456	7273	6796	7884	7725	7270	7363	7689	7888	6960	6734	7088	7258	6246	7088	5900	6887	5697	6150	6287	5651	6478	6076	6079	5649	5885	6102	6248	6784	5927	6266	6480	6237	6768	6131	6502	6670	5946	5994	5957	6550
ENSMUSG00000026816.14	1303	1544	1209	1444	1179	1365	1298	1339	1152	1329	1243	1284	1295	1215	1195	1338	1277	1155	1155	1168	1200	1117	1234	1151	1205	913	1152	1125	1140	1108	1026	1107	1084	980	1195	1131	1113	1107	985	1070	1187	1182	1097	1129	1162	1124	1005	962	1179
ENSMUSG00000026812.16	5687	6374	5326	5674	5072	5586	5481	5399	4842	5374	5297	5925	5500	5049	5213	5649	4411	5388	4848	5263	4978	4704	5241	4413	4517	4121	5019	4699	4339	4350	4545	4659	4318	4248	4794	4312	4562	4457	4586	4351	4704	4686	4365	5078	4596	4235	4563	4772	5243
ENSMUSG00000026809.15	13	56	11	48	13	28	51	37	8	15	12	21	57	10	7	48	15	22	32	15	37	13	13	54	47	10	25	14	41	42	12	41	32	10	29	21	7	28	15	14	54	25	46	31	33	31	7	14	10
ENSMUSG00000026807.8	113	174	124	195	72	113	210	164	100	106	66	104	208	124	79	187	117	133	143	102	142	94	121	153	179	70	133	119	141	188	92	147	125	70	117	135	100	122	86	96	222	134	153	137	165	142	98	118	104
ENSMUSG00000035666.14	4022	4517	4057	4247	3529	3888	3890	4056	3671	3843	3878	4365	4168	3881	3752	4284	2951	3840	3783	3952	3766	3565	3998	3291	3337	3062	3445	3348	3197	3337	3344	3330	3242	2913	3567	3227	3314	3411	3315	3248	3590	3521	3260	3426	3488	3244	3286	3314	3641
ENSMUSG00000026806.15	509	634	515	541	471	539	514	522	469	531	523	520	463	487	515	570	460	575	444	520	519	413	499	402	453	418	468	365	417	433	455	397	397	380	468	436	457	441	410	400	467	429	426	439	518	405	354	443	459
ENSMUSG00000079502.8	28	86	25	47	29	67	61	57	20	27	24	23	63	35	21	63	47	38	38	41	35	34	20	50	83	39	67	26	43	73	19	37	40	33	32	36	32	35	28	41	53	56	47	49	48	49	30	39	26
ENSMUSG00000083773.4	9	14	21	18	8	7	6	11	7	7	14	14	14	10	5	8	8	9	13	4	13	9	6	8	6	5	7	11	15	9	8	7	11	14	11	9	9	8	7	5	9	12	7	10	10	9	15	5	11
ENSMUSG00000026803.17	931	1182	850	940	942	956	844	893	787	830	890	1019	1068	855	888	1024	744	906	859	907	882	774	808	875	908	691	844	776	768	791	741	695	746	643	839	789	716	842	729	743	817	864	851	868	790	785	714	798	872
ENSMUSG00000043535.13	7767	8370	6740	7996	6715	6862	6853	7053	6705	7298	6707	7557	7596	7173	6725	6893	5541	7131	6299	6861	6936	6493	7329	5255	5950	5563	6605	6110	6030	5896	6013	5734	5415	5386	5977	5617	5590	5866	5938	5619	6194	6274	5626	6490	6002	5393	5731	6045	6430
ENSMUSG00000035513.19	2938	2709	2641	3033	2356	2959	2590	2807	2739	3007	2750	2871	2789	2720	2754	2652	2788	2651	2460	2825	2401	2327	2831	2360	2511	2243	2593	2779	2516	2431	2639	2426	2370	2420	2363	2490	2822	2317	2466	2418	2679	2499	2307	2622	2443	2476	2392	2375	2631
ENSMUSG00000079499.9	1024	921	896	1035	855	1062	954	946	915	963	1006	1008	980	945	950	982	812	1027	888	975	820	738	901	795	929	811	915	1018	891	810	869	817	793	778	832	902	852	831	877	880	890	910	874	923	938	870	774	865	932
ENSMUSG00000026799.15	902	942	882	1004	774	832	775	802	780	882	793	852	855	865	775	763	902	750	766	885	778	710	829	719	776	711	719	729	732	700	688	622	735	675	688	752	798	736	719	704	723	731	781	765	748	754	742	766	781
ENSMUSG00000039844.19	8351	8782	8509	8835	7148	8332	7069	7804	7579	7886	7825	8341	8270	8273	8161	7939	7491	7519	7394	7961	7964	7165	8855	6658	7360	6749	6934	7063	6894	6725	7048	6888	6517	6210	6927	6529	6782	6517	7097	6667	7295	7474	6458	7490	7388	6568	7224	7187	7776
ENSMUSG00000079497.4	12	8	11	13	19	12	11	15	14	7	24	7	12	9	14	10	8	16	7	13	9	17	16	11	8	6	5	9	13	12	12	17	2	14	14	7	18	17	13	19	17	13	9	20	14	11	8	7	17
ENSMUSG00000075425.10	21	29	13	15	24	15	19	18	17	16	21	25	19	22	21	18	23	13	19	20	28	12	20	12	21	17	20	22	18	20	22	11	11	10	9	14	13	20	20	10	36	19	28	15	12	16	23	10	13
ENSMUSG00000039826.13	1665	1553	1540	1739	1263	1406	1367	1566	1315	1444	1309	1455	1534	1524	1338	1456	1379	1335	1313	1385	1425	1310	1585	1206	1365	1250	1172	1294	1198	1246	1305	1157	1320	1177	1210	1316	1196	1223	1225	1161	1325	1310	1246	1315	1387	1182	1354	1253	1221
ENSMUSG00000026798.10	810	913	753	810	669	745	676	711	753	757	662	746	793	727	613	693	793	691	632	683	692	591	705	660	655	504	573	604	604	670	594	615	666	518	657	624	658	635	629	560	662	617	629	696	658	652	720	583	662
ENSMUSG00000059316.2	5898	6356	5524	6255	5085	5299	5033	5375	5452	5689	5117	5664	5792	5773	5581	5454	5624	5275	4977	5526	5507	5057	5728	4695	4712	4361	4616	4751	4574	4740	4791	4473	4567	4336	4703	4631	4876	4809	4702	4757	5271	5068	4511	5028	5269	4680	5072	4613	4830
ENSMUSG00000069020.9	2279	2260	1993	2286	1894	2067	1771	1861	1814	2179	1911	2088	2047	2024	2007	1897	2076	1806	1878	1988	1981	1849	1998	1848	1973	1745	1766	1824	1805	1776	1799	1511	1818	1529	1725	1748	1817	1722	1666	1790	1944	1840	1730	1762	2018	1884	1814	1745	1887
ENSMUSG00000065485.1	19	23	22	21	19	24	14	22	21	24	22	20	22	33	12	16	34	13	13	42	32	31	20	27	34	44	27	17	37	19	16	18	28	30	9	40	10	15	20	17	25	27	17	12	18	24	20	13	21
ENSMUSG00000039798.2	43	43	50	50	49	57	51	59	40	43	34	58	70	48	41	46	47	62	47	54	58	45	45	42	59	54	83	43	60	47	70	33	35	64	42	62	28	40	57	58	39	57	69	49	52	58	45	44	57
ENSMUSG00000039787.13	322	351	373	414	343	398	375	342	312	341	316	351	449	341	266	350	335	354	293	385	404	300	342	318	384	299	467	367	382	326	330	242	310	361	290	421	247	287	342	337	364	410	360	373	385	364	291	279	378
ENSMUSG00000026790.19	5631	5687	5267	5953	4935	5487	5476	5699	4952	5487	5138	5291	6407	4740	4894	5530	4575	5905	4540	5456	5306	4784	5219	4167	4668	4290	5321	4934	4752	4286	4647	4622	4336	4358	4370	4557	4597	4378	4914	3905	5148	4634	4570	5530	4782	4194	3952	4289	5428
ENSMUSG00000019715.14	3414	3508	3331	3709	2890	3109	2878	3129	2998	3286	2929	3183	3386	3242	2965	3029	3157	3038	2874	3324	3205	2887	3338	2687	2956	2716	2819	2877	2817	2829	2702	2613	2753	2491	2829	2657	2860	2619	2729	2640	2958	3072	2736	3123	2948	2646	2744	2780	2996
ENSMUSG00000057738.13	101137	105992	89484	101060	88288	89238	87550	94712	86864	93875	88798	97643	99882	100554	88867	91213	80435	93281	82960	91400	88603	81851	95274	73794	79034	70947	79863	79352	75904	74204	73568	69824	72865	69761	77591	76241	76568	79229	79984	72442	78689	81565	70648	84293	76330	72177	74474	79663	84934
ENSMUSG00000039715.8	1661	1874	1520	1976	1531	1704	1531	1541	1484	1632	1477	1543	1678	1567	1478	1652	1585	1535	1440	1549	1448	1385	1522	1458	1543	1331	1541	1425	1474	1489	1402	1472	1438	1253	1395	1386	1416	1334	1307	1333	1619	1412	1359	1586	1561	1390	1409	1295	1642
ENSMUSG00000054766.13	13029	13494	12521	13453	11290	12020	11461	12171	11692	13031	11771	13181	12569	13249	12056	12255	12918	11750	11222	12293	11666	11134	13165	10499	11224	10032	10711	11083	10884	10683	10897	10242	11069	9638	11092	10179	11236	10747	10436	10215	11482	11368	10365	11100	11593	10715	10910	10403	10936
ENSMUSG00000026785.14	66	131	58	85	70	80	61	77	75	70	46	78	83	57	97	73	61	63	68	72	54	57	63	86	82	56	71	70	64	60	67	63	71	75	79	86	65	58	58	80	62	63	71	71	64	56	34	70	79
ENSMUSG00000015335.16	335	392	334	413	293	310	318	378	287	276	254	308	423	291	265	296	284	296	283	321	325	280	309	294	297	268	285	322	290	318	289	267	265	215	293	254	300	268	263	249	315	332	293	327	283	317	259	278	281
ENSMUSG00000039686.14	15117	17717	14434	16100	14503	14853	13384	15198	14371	15152	13932	15006	15598	14663	13959	14561	14580	14841	12956	14477	13677	12700	14444	12502	13394	11606	13022	13089	12216	12482	12101	11904	12711	12103	12770	12709	13240	12329	13313	12320	13120	12621	12089	14269	12346	11803	12715	12159	13256
ENSMUSG00000039678.12	3601	3825	3258	3696	3167	3373	3048	3415	3138	3376	3219	3685	3557	3356	3335	3452	3355	3182	3138	3323	3257	2922	3516	2787	3126	2634	2867	2803	2698	2861	2859	2883	2790	2619	2866	2814	2974	2949	2998	2840	2901	2919	2720	3111	3187	2692	2841	2853	3137
ENSMUSG00000015337.5	497	521	416	493	381	459	401	387	402	488	370	404	507	476	400	435	422	460	395	450	451	366	460	391	520	400	455	358	432	463	323	357	387	355	343	343	353	446	336	367	424	439	463	424	440	435	355	405	386
ENSMUSG00000039660.16	1501	1662	1495	1577	1273	1518	1339	1352	1405	1445	1302	1473	1437	1286	1333	1379	1387	1345	1260	1402	1265	1261	1428	1222	1192	1057	1229	1290	1139	1259	1122	1285	1233	1120	1195	1179	1255	1245	1175	1103	1245	1161	1168	1292	1239	1216	1219	1165	1233
ENSMUSG00000039648.14	760	950	742	856	742	759	711	753	751	780	663	758	872	736	753	762	780	727	630	779	730	675	736	631	756	619	659	683	620	700	592	590	649	610	586	661	593	674	605	588	624	680	613	687	713	637	613	685	646
ENSMUSG00000100747.4	27	43	37	32	38	28	28	36	22	44	26	35	31	35	29	37	13	39	26	24	28	19	29	25	30	35	34	36	25	36	27	19	35	21	35	39	34	37	24	22	30	22	27	29	31	34	27	27	29
ENSMUSG00000007476.18	519	789	515	504	428	464	456	516	489	479	463	473	501	460	537	577	586	467	515	468	505	454	550	438	442	396	388	418	387	409	438	430	344	367	398	457	494	447	374	407	398	409	377	460	427	381	380	438	423
ENSMUSG00000079484.12	105	279	91	115	86	114	92	105	109	109	84	92	127	93	110	120	78	120	85	109	82	89	78	87	90	75	117	80	98	89	89	107	78	74	78	120	78	109	94	76	90	81	123	118	95	71	73	87	88
ENSMUSG00000075419.4	1201	1398	1266	1340	971	1137	1098	1183	1159	1222	968	1173	1349	1257	1066	1162	1198	1144	1080	1055	1123	1079	1239	1087	1156	987	1061	1055	1040	1026	1066	1002	1051	895	1028	1036	998	1050	993	976	1163	1108	999	1053	1118	1075	1048	1068	1079
ENSMUSG00000052533.14	1138	1351	1087	1220	974	1161	1191	1191	966	1112	994	1110	1221	1051	1106	1143	990	1107	1048	1101	1070	1014	1138	939	982	821	1038	985	877	912	977	961	909	883	926	903	1096	939	936	872	1000	966	939	1064	1014	899	873	1035	1030
ENSMUSG00000026860.16	12482	11487	11517	13032	10441	11384	10392	11217	10329	11290	10799	11941	12124	11381	10914	10711	11267	11115	9662	11767	10779	9577	11033	9198	10048	9631	10614	10211	10102	9326	9707	9083	9983	9366	9452	9867	10094	9363	10302	9373	10351	10274	9939	10566	10527	9549	9810	9579	11408
ENSMUSG00000026858.18	4654	5023	4509	4922	4286	4394	4230	4473	4352	4547	4150	4468	4772	4352	4276	4334	4350	4384	4013	4348	4119	3912	4485	3928	4179	3666	4023	4013	3833	3983	3754	3701	3757	3553	3802	3804	4068	3830	3817	3575	4075	3958	3728	4342	4017	3804	3828	3804	4346
ENSMUSG00000026856.14	1121	1264	1069	1204	960	1178	1093	1105	1002	1137	1051	1144	1197	1011	1113	1147	1096	1045	1003	1059	1037	966	1063	960	902	850	979	976	895	873	899	864	976	916	991	876	926	970	953	930	995	1017	894	912	995	934	940	887	1131
ENSMUSG00000026853.15	2718	3337	2724	2902	2500	2631	2554	2641	2479	2604	2410	2612	2793	2540	2548	2790	2516	2494	2356	2645	2528	2366	2573	2335	2392	2011	2331	1835	2140	2253	2189	2260	2230	1951	2225	2304	2367	2297	2250	2124	2449	2328	2176	2408	2439	2185	2238	2094	2483
ENSMUSG00000039515.11	11093	11421	11133	12073	9767	10870	9673	9910	9819	10380	9894	10664	10616	10564	10015	10155	10874	9590	9141	10430	10033	9371	10958	9226	9801	8499	9252	9428	8966	9150	9048	8753	9150	8415	9178	9079	9486	8860	8877	8915	9418	9651	8895	9579	9696	9182	9329	9062	9822
ENSMUSG00000089762.3	1284	1182	1301	1100	917	1096	1067	967	938	1008	1139	1271	1142	1087	1322	1076	1120	911	1113	1112	1250	1005	1259	789	768	718	948	1004	815	874	1048	1019	923	805	975	935	1065	1020	837	831	852	978	763	845	1175	929	980	911	1214
ENSMUSG00000047363.4	111	64	77	135	104	123	104	120	105	107	98	88	135	85	108	70	70	111	103	102	121	67	102	71	96	94	92	157	106	84	139	81	100	108	101	109	98	93	94	110	105	106	123	70	90	145	115	81	108
ENSMUSG00000075416.5	11	19	13	12	7	12	13	5	7	12	12	11	19	17	9	15	13	11	7	17	23	11	10	9	9	12	13	15	8	4	15	10	10	13	11	9	7	18	9	12	14	22	12	16	18	9	18	10	9
ENSMUSG00000044320.14	221	312	326	335	182	194	200	193	194	192	183	211	216	266	278	196	217	183	194	259	280	222	293	157	191	204	220	186	215	203	205	151	176	162	160	180	128	162	164	191	209	238	177	232	229	201	277	264	206
ENSMUSG00000026857.9	1404	1468	1355	1477	1356	1310	1221	1280	1229	1316	1247	1289	1367	1399	1168	1321	1372	1306	1109	1284	1251	1148	1350	1183	1200	1097	1163	1202	1191	1111	1137	1044	1192	1060	1156	1065	1187	1095	1121	1057	1197	1262	1085	1295	1259	1222	1179	1168	1295
ENSMUSG00000039483.10	2187	2381	2057	2289	1921	2108	1908	2088	2005	1983	2096	2277	2231	1938	2198	2221	2174	1980	2067	2106	1950	1836	2088	1744	1859	1638	1872	1903	1731	1711	1888	1800	1752	1675	1772	1731	1950	1792	1817	1829	1887	1732	1735	1809	1882	1662	1769	1782	1925
ENSMUSG00000039476.13	42	69	32	40	35	49	28	31	21	47	41	41	62	50	34	43	37	28	36	38	39	60	36	50	63	31	16	43	51	50	24	39	59	27	30	42	31	36	29	42	62	43	47	39	37	44	25	34	57
ENSMUSG00000050737.13	174	295	178	230	141	177	162	159	122	171	157	198	221	162	163	167	144	137	170	155	198	163	195	174	205	124	154	168	196	183	123	139	195	147	167	138	148	162	119	148	239	213	152	159	169	194	154	141	173
ENSMUSG00000026848.14	3815	4259	3337	3835	3239	3563	3204	3631	3062	3375	3295	3837	3770	3571	3365	3673	3240	3484	3141	3555	3375	3034	3337	2937	3281	2681	2938	3176	2829	2923	3013	2808	2869	2796	3085	3047	3139	3055	3166	2824	3037	3201	2973	3022	3030	2873	3015	2937	3259
ENSMUSG00000026849.18	2497	2672	2362	2549	2024	2305	2090	2185	2207	2350	2149	2493	2339	2532	2269	2360	2398	2112	2055	2465	2132	1957	2350	1914	2122	1945	1936	2029	2058	1961	2044	1838	2025	1930	2014	1911	2162	2019	2019	1947	2148	2094	1912	1929	2064	1997	1996	1919	2251
ENSMUSG00000026851.9	4966	5612	4787	5207	4537	4715	4135	4412	4365	4838	4245	4955	4956	4938	4437	4446	4741	4338	4216	4715	4402	4224	4873	4182	4425	3942	4073	4285	4084	4223	3827	3748	4173	3691	4242	4048	4060	4145	3987	3999	4295	4372	4041	4320	4290	3988	3984	3982	4265
ENSMUSG00000026854.16	6882	7742	6421	7732	6316	6613	6212	6694	6545	6800	6156	6921	7317	6783	6272	6656	6549	6392	6034	6548	6287	5658	6813	5553	5911	5497	6038	5889	5793	5734	5485	5341	5636	5349	6011	5834	5929	5794	6103	5579	6102	5931	5473	6119	5855	5464	5640	5632	6223
ENSMUSG00000075415.13	9962	9547	9914	10620	9920	10813	10417	10312	9268	9635	9506	11192	11400	9748	9692	10466	9618	9523	8764	9866	10488	9474	9324	9023	9977	8762	10825	9838	9461	8834	9269	7697	8593	9177	8760	9227	7453	7947	9632	9452	9605	10630	9656	8952	10374	9045	8640	9320	10617
ENSMUSG00000087269.1	204	190	187	195	160	169	184	210	166	228	175	195	196	184	163	164	177	199	156	174	176	158	184	155	179	188	181	159	183	137	182	161	151	159	158	163	142	164	136	165	177	177	143	172	159	155	157	156	181
ENSMUSG00000000194.13	3865	4344	3647	4176	3562	3858	3563	3783	3433	3544	3581	3890	4039	3750	3664	3847	3571	3551	3414	3748	3568	3425	3718	3244	3409	2958	3396	3264	3198	3291	3120	3072	3091	2841	3232	3166	3215	3155	3033	3147	3281	3242	3051	3390	3345	3027	3171	3214	3461
ENSMUSG00000062661.6	25115	28797	25761	27567	22776	24107	20873	24498	22972	24025	23941	26636	24851	26531	25200	23786	26647	21680	22043	25480	23490	21129	27248	20587	22215	21113	21193	22536	20537	21027	20945	19668	20962	19704	21975	22068	23770	21441	21407	20670	20920	22257	20219	22641	22358	21038	22025	20431	22258
ENSMUSG00000055632.18	59	48	44	58	52	61	51	49	52	46	62	57	58	45	39	43	55	57	29	54	48	40	45	32	42	50	56	43	51	48	49	55	42	53	35	37	41	47	49	33	58	52	52	51	53	47	57	51	32
ENSMUSG00000076441.9	1723	2110	1919	2019	1530	1631	1569	1597	1712	1755	1558	1703	1884	1761	1648	1716	1747	1502	1586	1848	1681	1533	1879	1595	1572	1492	1874	1710	1598	1586	1541	1412	1581	1283	1526	1491	1364	1491	1345	1385	1704	1740	1409	1606	1762	1401	1523	1832	1937
ENSMUSG00000026843.15	2960	2826	2600	2945	2441	2708	2623	2673	2279	2698	2374	2772	3130	2748	2440	2677	2354	2813	2234	2776	2705	2384	2791	2149	2462	2237	2617	2503	2535	2153	2330	2062	2202	2323	2218	2249	2163	2245	2306	2125	2598	2565	2420	2427	2470	2250	2316	2240	2531
ENSMUSG00000079466.2	11	37	4	19	23	11	98	3	11	8	10	11	18	18	6	12	5	4	5	31	142	4	7	3	94	5	178	4	21	3	3	1	3	6	6	11	5	2	9	10	16	22	18	4	16	27	6	3	5
ENSMUSG00000039356.15	759	793	691	803	646	750	668	744	714	744	678	819	750	770	686	684	689	681	619	776	692	614	766	601	684	626	642	611	645	597	631	602	641	568	573	624	593	602	602	615	701	650	603	710	671	577	643	592	690
ENSMUSG00000026842.16	4442	5143	4299	4853	3905	4641	4214	4213	3921	4221	4015	4431	4876	4282	4202	4447	4127	4120	3749	4213	4458	3960	4347	3783	4216	3576	3852	3843	3849	3780	3723	3410	3521	3505	3918	3605	3276	3601	3726	3821	4187	4214	3839	3946	4104	3761	3617	3858	4230
ENSMUSG00000026841.7	11163	14350	10150	14554	13089	12701	10701	13421	12148	12860	11708	13214	10586	10859	11939	12343	13971	12452	12032	9884	8470	9082	12742	8696	10382	9096	9030	10483	9231	10795	9879	8458	10342	10141	10755	10019	12407	9106	11194	11798	9990	9377	9899	11308	9087	10374	9691	7681	8147
ENSMUSG00000026840.14	302	424	318	485	255	356	273	267	311	341	260	339	349	308	254	389	326	283	345	367	309	345	380	308	354	247	244	243	317	289	252	296	332	270	313	311	307	250	228	324	333	300	285	351	295	279	226	280	296
ENSMUSG00000001864.13	520	447	457	555	529	574	506	453	422	382	449	514	548	452	432	510	517	413	398	491	495	452	404	499	531	388	527	525	474	417	427	352	466	428	438	367	342	369	445	428	444	527	536	345	467	493	378	428	475
ENSMUSG00000001855.15	2673	3034	2584	2883	2299	2561	2469	2672	2411	2481	2306	2540	2729	2564	2322	2583	2302	2659	2206	2600	2538	2290	2613	2052	2345	1921	2444	2232	2190	2168	2216	1973	2113	1907	2244	2180	1957	2079	2398	2163	2268	2174	2099	2304	2138	2061	2135	2274	2358
ENSMUSG00000050592.8	291	372	334	345	287	328	265	328	264	265	315	387	341	289	354	337	330	277	312	312	314	283	340	280	232	286	249	327	263	296	283	231	228	224	283	262	278	289	293	322	280	292	290	248	257	261	332	360	318
ENSMUSG00000051373.5	1448	1411	1267	1463	1095	1235	1045	1267	1118	1160	1120	1208	1179	1238	1246	1187	1293	1080	1084	1281	1166	1088	1246	1027	1084	1018	1087	1098	1011	1097	1050	990	1027	1018	1027	1017	1112	1022	991	1093	1088	1070	1002	1013	1135	1106	1107	1080	1119
ENSMUSG00000039262.16	40483	47118	37938	44281	37005	40045	37345	41107	39553	39947	38121	40524	41713	41564	40136	39578	33576	39453	34967	38151	37742	35295	43158	32422	36508	31043	35418	35012	33480	33557	33539	31477	33002	32020	35621	34109	31788	33064	35803	33062	34724	35534	31840	36875	34412	31858	34220	33930	36289
ENSMUSG00000094251.1	9	15	12	16	16	22	21	10	13	16	11	16	19	7	7	7	8	11	12	18	18	6	12	4	18	6	11	5	17	10	3	12	8	14	14	19	8	13	16	5	11	13	5	8	8	8	12	14	10
ENSMUSG00000039254.16	965	1225	923	1017	960	1133	977	1024	921	1029	943	1077	1038	819	967	1069	983	1090	896	1006	891	833	892	842	903	696	845	822	763	826	755	781	812	724	764	832	835	840	824	799	828	795	782	868	861	760	713	756	920
ENSMUSG00000002550.16	2629	2922	2429	2746	2361	2619	2291	2477	2277	2552	2284	2542	2644	2561	2419	2627	2495	2381	2296	2498	2405	2008	2493	2209	2339	1824	2078	2107	2061	2152	2122	2157	2088	1988	2223	2202	2298	2166	2121	2129	2263	2264	2087	2316	2280	2136	2119	2048	2341
ENSMUSG00000044627.11	5773	6181	5589	5977	5203	5572	4995	5289	5114	5643	5071	5798	5640	5741	5163	5477	5446	5156	5008	5550	5167	4809	5710	5019	5272	4555	4603	4760	5071	5048	4550	4455	5128	4492	4867	4835	5159	4959	4478	4670	5150	5109	4803	4992	5331	4948	4903	4576	5069
ENSMUSG00000002546.16	7109	8049	7166	8134	6647	6953	6769	7182	6675	6964	6520	7166	7492	7089	6670	6944	6557	6625	6051	7032	7159	6358	7145	6151	6396	5547	6400	6034	6221	6216	5904	5756	6031	5755	6163	6029	5943	5959	5870	5728	6657	6457	5805	6766	6614	6203	6008	6031	6656
ENSMUSG00000026825.17	96200	110016	94575	103025	86497	92437	81264	93272	93477	94884	88285	97532	98348	97966	92415	90032	100541	90091	80969	92740	87541	81575	96548	77959	82712	76619	78507	80836	76877	78282	78139	73786	78896	76522	82389	80570	85495	77173	84711	76536	83916	84707	75235	85614	79774	75710	81779	81247	84260
ENSMUSG00000039205.16	2629	2782	2481	2629	2546	2689	2360	2613	2261	2338	2279	2489	2902	2220	2361	2541	2239	2576	2098	2447	2385	2144	2287	2188	2256	1995	2469	2247	2082	2181	2052	2056	2109	2179	1924	2303	2093	2044	2335	1806	2449	2182	2215	2521	2222	1794	1920	2109	2509
ENSMUSG00000039195.4	3417	3563	3748	3134	2544	2934	2555	2496	2860	2902	2639	3123	3003	3281	3067	2776	3142	2789	2729	3112	2881	3125	3254	2714	2423	2551	2278	2539	2357	2681	2640	2430	2528	2156	2409	2454	2512	2670	2408	2432	2772	2839	2418	2685	3016	2495	3181	2722	2819
ENSMUSG00000026822.14	23	2526	19	12	8	33	32	80	47	66	59	92	121	29	90	263	31	41	60	63	23	10	13	29	78	19	47	22	17	70	29	58	53	47	55	68	63	42	22	12	24	23	55	387	26	37	20	34	45
ENSMUSG00000026820.5	1888	2004	1832	2028	1709	1815	1722	1766	1676	1757	1707	1976	1966	1947	1848	1750	1822	1724	1655	1782	1766	1773	1969	1529	1577	1438	1510	1677	1621	1539	1608	1478	1664	1377	1587	1488	1661	1618	1489	1516	1752	1672	1595	1720	1800	1529	1649	1514	1695
ENSMUSG00000026819.15	3847	3935	3582	3632	3457	3675	3131	3200	3164	3278	3633	3910	3587	3465	3499	4076	3539	3314	3350	3411	3608	2953	3383	3013	3135	2743	3048	3080	2679	2901	2940	2790	2787	2632	3196	2907	3250	2961	3110	3220	2974	3221	3111	3023	3149	2894	3293	2832	3369
ENSMUSG00000039164.2	340	444	327	392	318	348	327	358	314	359	327	338	328	379	352	380	353	332	294	381	346	260	349	368	307	307	274	277	334	293	289	246	320	240	310	306	300	328	268	308	280	287	349	296	321	319	298	285	303
ENSMUSG00000039157.12	7168	8623	7283	8088	6521	7353	6708	6899	7016	7305	6889	7561	7922	7721	7277	7227	7894	6756	6404	7628	7543	6422	7663	6453	7066	6182	7053	6884	6312	6237	6457	5738	6343	6028	6753	6493	6076	6211	6616	6515	7189	7295	6434	6322	6888	6556	6452	6374	7203
ENSMUSG00000026810.12	2221	2232	2006	2266	1925	2008	1838	1872	1832	1910	1784	2059	2040	1896	1864	1902	2057	1930	1709	2064	1975	1681	1967	1644	1849	1675	1748	1804	1780	1717	1644	1571	1717	1583	1722	1706	1780	1624	1679	1646	1754	1804	1655	1805	1884	1761	1763	1666	1913
ENSMUSG00000046854.16	181	176	183	151	148	145	134	133	120	156	122	111	206	103	123	125	141	120	137	119	164	172	161	126	90	92	97	127	118	113	130	108	109	94	109	126	122	127	88	134	130	111	127	159	149	113	138	110	159
ENSMUSG00000079442.12	2103	2219	2035	2159	1823	1899	1691	1884	1872	2032	1759	2035	2025	2009	1993	2051	2041	1731	1981	1894	1897	1797	2020	1675	1738	1542	1568	1599	1647	1724	1644	1502	1624	1432	1626	1638	1851	1645	1630	1646	1669	1740	1606	1733	1880	1575	1697	1525	1732
ENSMUSG00000026811.18	7450	7939	7236	8219	6622	7306	6446	6928	6647	7094	6992	7525	7396	7757	7049	6846	7562	6501	6311	7171	6849	6172	7879	5980	6627	5734	5682	6269	6155	6146	5916	5720	6459	5795	6363	5970	6641	5938	6089	6203	6781	6253	6065	6375	6505	6408	6401	5988	6438
ENSMUSG00000026817.14	6415	6747	5925	6588	4992	5845	5099	5475	5240	5762	5233	5766	5927	5578	5165	5379	5844	5293	5131	5468	5090	5294	5836	5191	5537	4805	4920	5320	4988	4871	4695	4765	4923	4434	4895	4832	5325	4857	4511	4529	5217	4835	4538	5344	5259	5078	5120	4967	5427
ENSMUSG00000026814.16	1050	1785	1176	1429	1010	1111	1003	1019	1028	995	923	1072	1262	1274	1111	1225	1380	902	976	1153	1040	1053	1198	1011	1172	860	917	892	1018	964	830	780	1086	939	1094	864	821	854	986	981	1052	1054	1043	933	961	1053	957	793	862
ENSMUSG00000009566.12	506	384	371	482	331	434	449	432	364	405	398	392	442	365	339	406	373	441	339	414	396	341	376	353	412	313	390	367	418	344	383	372	353	336	388	315	356	306	369	375	433	379	380	334	384	354	376	317	439
ENSMUSG00000009555.16	5077	5542	5232	5783	4723	5469	4728	5116	5023	5331	4861	5251	5545	4936	4874	5187	5242	5074	4508	5393	4808	4146	5045	4397	4830	4306	4901	4735	4791	4445	4383	4230	4740	4330	4283	4385	4685	4124	4680	4374	4719	4653	4686	4869	4837	4144	4411	4496	5154
ENSMUSG00000059013.12	1078	1003	978	966	703	993	982	834	877	760	1003	1070	954	872	831	939	956	841	850	918	951	895	1000	665	692	598	702	849	733	723	957	928	857	800	949	681	925	641	798	879	921	820	759	750	838	872	905	760	878
ENSMUSG00000009551.2	41	50	54	55	29	25	30	41	44	33	36	41	67	46	42	42	48	39	36	43	50	48	45	33	32	32	35	32	34	37	39	34	42	39	44	42	33	19	49	41	41	37	33	39	31	29	41	57	48
ENSMUSG00000039021.15	68	140	63	95	74	122	116	105	53	69	58	61	132	62	60	129	67	85	86	83	96	73	46	119	174	59	165	86	71	117	50	89	71	77	92	101	71	102	60	73	107	129	105	77	99	91	43	85	83
ENSMUSG00000009563.16	1322	1440	1252	1401	1079	1254	1121	1159	1122	1218	1090	1231	1228	1211	1159	1193	1240	1115	1053	1252	1183	997	1145	1023	1122	978	1184	1036	1040	1112	1043	1046	1085	971	1068	1011	1122	1059	1047	949	1113	1062	984	1144	1070	993	1102	1078	1109
ENSMUSG00000053746.8	117	149	102	125	107	112	96	110	91	118	88	117	125	96	132	112	104	124	103	120	102	130	127	113	127	87	97	114	91	103	115	101	104	84	108	87	104	107	88	73	104	93	111	124	118	118	88	114	112
ENSMUSG00000038987.8	123	170	121	136	108	141	143	139	124	134	121	142	173	114	119	147	125	116	113	139	120	115	116	122	142	91	167	108	122	145	90	103	123	107	110	129	116	98	126	103	124	133	133	124	137	148	110	116	124
ENSMUSG00000026797.16	49336	51877	49508	51606	41627	46472	42235	45031	46432	48798	45406	47849	48473	49131	46376	45301	46916	44776	41698	46351	44797	44460	50322	39612	40622	38498	40230	40834	38850	39914	40993	40189	40655	35478	40905	38973	40937	38784	40530	38658	43100	40838	36467	44501	43123	36975	42530	42695	44742
ENSMUSG00000085397.1	36	33	35	41	43	29	20	29	32	55	35	37	45	41	32	31	37	43	34	49	28	43	43	25	39	44	38	40	43	25	31	39	29	31	36	26	25	27	32	28	41	48	36	29	24	38	33	35	47
ENSMUSG00000087496.1	17	20	21	9	21	23	10	18	12	13	22	11	17	11	12	14	18	5	11	14	18	12	15	12	11	13	14	11	12	14	17	18	14	13	19	17	23	9	13	22	14	12	19	17	20	27	13	14	20
ENSMUSG00000026796.16	1496	2657	1590	2165	1356	1835	1972	1799	1509	1451	1462	1656	2335	1686	1477	2306	1562	1553	1797	1596	1810	1485	1516	1963	1994	1306	1525	1387	1821	1913	1313	1752	1695	1296	1809	1328	1346	1474	1221	1472	1979	1725	1825	1784	1989	1516	1264	1431	1779
ENSMUSG00000026792.16	1958	2232	1754	1945	1908	2021	1776	1951	1739	1885	1771	1870	1881	1751	1675	1786	1744	1790	1621	1636	1694	1656	1773	1731	1748	1473	1685	1736	1528	1616	1459	1561	1572	1466	1618	1562	1705	1585	1569	1462	1648	1547	1538	1806	1699	1555	1541	1605	1746
ENSMUSG00000038900.17	9924	10133	9847	10161	8521	9203	8294	8625	8597	9191	8442	9746	9300	9426	8252	8766	9344	8344	7877	9138	8392	8261	9456	7699	8199	7646	7521	8181	8253	7988	7818	7386	8272	7338	7861	7435	8205	7509	7565	7782	8480	8335	7738	7978	8491	7960	8247	7688	8418
ENSMUSG00000026791.14	1353	1516	1295	1562	1171	1266	1239	1225	1157	1224	1113	1169	1289	1150	1125	1165	1200	1271	1056	1178	1323	1060	1292	1099	1195	1055	1175	1132	1134	1118	1074	1037	1164	1051	1061	998	1145	1025	1166	1007	1271	1111	1177	1232	1236	1178	1103	1091	1279
ENSMUSG00000038860.15	2608	2504	2958	2532	1951	2272	2240	2068	2222	2610	2265	2422	2233	2165	2066	2084	1766	2096	1988	2113	2184	2429	2402	2074	1722	1854	2129	2230	1952	1992	1993	2438	1974	1576	1833	1724	2046	1790	1862	1716	2091	1825	1687	2363	2286	1633	1999	2274	2929
ENSMUSG00000104277.1	42	33	47	37	29	30	45	28	63	63	21	22	43	17	46	23	39	40	35	48	42	53	26	32	36	33	48	24	44	17	29	32	31	40	20	40	27	30	34	18	28	22	37	71	44	28	19	37	41
ENSMUSG00000038831.16	6534	7004	6150	6580	6041	6354	5787	6178	5821	6351	5975	6601	6685	5953	5849	6171	5522	6204	5200	6235	6227	5601	6141	4900	5465	4896	5656	5480	5203	5057	5323	5032	4950	4864	5033	5243	4866	5128	5290	4865	5359	5548	5077	5947	5466	4964	5139	5484	5854
ENSMUSG00000004105.8	181	956	312	719	151	317	636	614	158	192	126	198	993	213	180	1103	228	540	677	233	425	239	207	811	649	164	226	141	527	732	153	557	412	144	487	168	179	274	109	155	691	297	513	533	501	420	149	193	306
ENSMUSG00000068966.10	830	1018	817	898	707	854	736	880	737	854	966	935	905	824	720	857	771	802	774	772	813	740	892	735	670	630	625	812	758	731	696	809	709	722	851	632	666	665	712	637	790	734	807	776	726	715	805	729	834
ENSMUSG00000026788.13	2054	2125	1745	2145	1817	1977	1816	1972	1685	1842	2138	2212	2077	1897	1788	2081	1839	1880	1686	1906	1806	1657	1987	1501	1643	1464	1609	1840	1650	1524	1681	1628	1581	1495	1755	1655	1657	1620	1689	1586	1648	1719	1721	1608	1607	1587	1772	1651	1830
ENSMUSG00000086939.1	14	12	16	15	12	16	14	9	20	16	11	10	7	15	5	16	14	12	6	15	19	14	17	13	10	14	11	10	12	13	11	8	19	15	14	18	14	13	11	8	14	9	5	16	11	11	32	19	11
ENSMUSG00000038740.9	9071	9402	9133	9944	7303	8614	7522	8214	8304	8389	7849	8592	8873	8951	7973	8338	8710	7982	7307	8252	8419	7801	9238	7364	8059	7148	7103	7431	7115	7469	7228	7155	7525	6785	7455	7203	7255	6951	7273	6943	7991	8100	7081	7838	7887	7240	7713	7456	7615
ENSMUSG00000086904.1	20	16	14	19	10	14	23	4	13	23	11	19	21	9	13	22	13	15	7	22	8	16	14	11	10	14	17	12	19	15	15	10	15	11	15	12	7	6	12	14	14	20	13	14	14	13	3	14	22
ENSMUSG00000087461.2	30	26	32	41	21	35	31	35	34	29	34	39	25	31	24	31	37	36	24	29	36	24	35	22	27	33	36	34	23	34	21	23	39	21	32	34	50	13	25	34	24	27	24	28	24	34	36	36	30
ENSMUSG00000038718.15	486	520	485	466	378	443	388	434	380	452	353	427	456	417	415	396	410	398	416	450	428	436	411	501	483	432	516	451	421	390	400	355	424	272	353	326	329	339	311	322	440	383	360	372	467	359	388	508	577
ENSMUSG00000038696.14	3537	3967	3346	3808	3071	3347	2945	3305	3149	3202	2880	3366	3447	3478	3134	3404	3231	2935	3014	3274	3231	2823	3361	2874	3326	2778	2994	2944	2892	2909	2546	2670	2702	2517	2869	2837	2778	2918	2693	2649	3164	3118	2800	2955	3142	2890	2836	2887	3003
ENSMUSG00000087635.3	21	21	24	21	16	19	10	16	24	20	17	23	24	11	16	24	22	24	18	15	14	11	20	13	25	9	13	18	21	22	14	16	13	15	12	7	27	21	15	18	20	15	15	5	19	10	17	21	10
ENSMUSG00000026867.18	8762	9824	7911	8899	7504	8098	7724	8326	7876	8097	7408	8229	8796	8092	7510	8175	7080	7886	7276	7926	7853	7399	8212	6803	7191	6371	7326	6954	6796	6924	6749	6480	6495	6190	6812	6930	6774	6875	6542	6506	6892	6949	6393	7634	7207	6006	6533	7213	7601
ENSMUSG00000026864.13	14500	25257	14898	17256	20028	18921	14545	17511	16862	17901	16340	19435	17844	14756	16699	24469	16311	15014	19848	14652	13417	13123	14368	23070	19275	12043	11648	12213	12661	16906	10583	13377	12641	10568	14754	13085	15015	16541	11127	12796	13685	11857	14020	19470	14705	11245	10921	13412	13602
ENSMUSG00000070953.13	1468	1702	1419	1678	1355	1534	1355	1384	1473	1522	1388	1528	1550	1556	1418	1512	1641	1445	1336	1435	1329	1323	1481	1198	1284	1135	1243	1202	1198	1341	1197	1224	1255	1196	1184	1239	1337	1200	1150	1224	1245	1190	1289	1488	1331	1279	1268	1085	1307
ENSMUSG00000035949.15	5013	5218	4788	5064	4184	4493	4329	4458	4422	4757	4296	4791	4872	4912	4311	4373	4600	4354	3973	4830	4488	4141	4726	3796	4234	3825	4057	4066	4099	3874	4061	3551	4058	3747	3949	3658	4231	3893	4016	3706	4138	4104	3778	4243	4252	4156	4197	3997	4316
ENSMUSG00000026869.12	4577	4682	4009	4583	3647	3994	3754	3891	3781	4139	3803	4415	4205	4144	3825	3997	4151	3883	3700	4039	3994	3596	4112	3549	3743	3231	3522	3445	3391	3499	3410	3392	3389	3044	3565	3444	3618	3433	3410	3065	3644	3651	3302	3633	3648	3530	3570	3431	3456
ENSMUSG00000026870.19	39	65	25	47	18	30	41	42	16	17	13	20	75	11	14	55	23	38	34	28	28	21	9	60	57	8	27	13	46	51	24	47	37	17	54	23	21	32	10	25	42	38	43	30	47	31	9	26	28
ENSMUSG00000026873.9	84	81	84	71	64	80	68	70	72	69	60	60	77	81	57	54	68	69	50	71	62	63	64	62	54	75	54	69	64	65	61	55	66	70	67	59	52	60	55	40	66	75	67	71	49	64	58	59	76
ENSMUSG00000026875.14	67	124	42	63	55	89	80	58	50	52	46	64	87	42	41	62	69	45	66	54	66	62	38	89	120	41	154	64	71	67	44	57	66	52	58	91	56	70	39	74	67	77	68	49	66	68	45	48	55
ENSMUSG00000026874.10	25	22	6	19	16	15	25	13	15	17	28	13	42	18	10	31	13	11	20	20	26	18	19	30	40	19	56	20	24	19	19	47	29	25	24	18	11	22	12	20	27	27	82	29	38	23	10	16	39
ENSMUSG00000035875.15	21	32	23	38	23	22	26	31	19	31	20	18	29	21	23	17	23	22	14	22	30	32	19	29	21	23	33	24	23	22	17	15	24	22	23	18	16	20	20	26	22	12	48	36	24	26	22	21	21
ENSMUSG00000057110.15	1446	1749	1371	1423	1313	1417	1558	1469	1076	1329	1288	1435	1635	1134	1186	1504	1040	1481	1071	1333	1427	1207	1185	1153	1178	1098	1439	1231	1173	1138	1187	1155	1052	1159	1153	1228	1133	1196	1144	1113	1265	1259	1391	1334	1162	1120	975	1147	1376
ENSMUSG00000026878.17	20260	22503	18989	20735	17621	18476	17241	18748	18252	19384	18018	20256	19205	19713	17476	19243	19658	17926	17297	18974	18203	16853	19675	16766	18000	15368	16397	17185	16406	16674	16247	15205	16410	14880	16863	16140	16748	16554	15790	15747	17320	17095	15420	17350	16971	15623	16738	16245	17164
ENSMUSG00000026879.14	3625	4733	3442	4355	3140	3997	3739	3422	3164	3279	2814	3444	4602	3166	2833	4366	3567	3370	3467	3727	4168	3498	3045	3823	4730	3143	3300	3403	3846	3670	2989	2857	3351	3130	3130	2901	2441	2910	2888	3352	4002	4259	3803	3470	4116	4085	2816	3384	3864
ENSMUSG00000106961.1	12	19	12	13	35	25	19	25	15	22	19	14	31	17	19	23	17	14	13	23	24	12	10	18	24	19	23	18	16	17	23	22	15	14	25	27	13	11	14	25	16	16	34	19	21	17	13	19	32
ENSMUSG00000026880.11	962	1087	882	1028	816	974	793	943	745	826	838	1024	1002	890	855	1044	982	833	845	903	804	918	936	825	952	731	792	871	841	732	796	783	920	702	776	784	897	755	697	748	895	822	793	842	820	901	735	820	882
ENSMUSG00000075391.6	22	22	18	19	18	17	14	23	22	17	18	27	20	30	16	22	20	17	3	27	22	15	17	13	21	14	13	21	23	20	23	21	24	13	26	16	17	20	15	16	18	13	14	16	18	20	15	22	15
ENSMUSG00000035778.17	235	444	236	259	232	302	249	264	268	300	250	275	269	258	249	299	219	228	263	237	268	244	282	292	362	218	316	288	237	249	221	255	281	229	265	309	221	263	187	254	272	235	244	251	242	271	204	248	283
ENSMUSG00000086555.2	333	251	259	312	225	252	213	223	209	238	213	216	263	259	226	185	226	195	161	262	243	238	256	173	225	232	250	216	204	180	196	167	186	156	220	158	176	176	161	216	219	206	208	219	242	219	259	223	257
ENSMUSG00000026883.17	8081	8852	8561	9413	7251	7383	6796	7634	7350	7501	7164	7657	7800	7755	8188	7411	7481	6807	6790	7406	7282	6719	8354	6445	6808	6163	7004	7051	6640	6182	6711	6174	6124	5786	6611	6003	6310	6173	6569	6764	6860	6865	6111	6957	7089	6014	6866	7376	7488
ENSMUSG00000026885.13	2995	3176	2772	3302	2717	2848	2463	2596	2666	3035	2582	2810	2899	3281	2826	2682	2843	2537	2474	3044	2646	2581	3117	2331	2766	2593	2433	2492	2606	2555	2394	2040	2554	2343	2521	2495	2326	2495	2454	2430	2473	2647	2330	2521	2498	2480	2410	2524	2586
ENSMUSG00000107106.1	20	21	12	11	25	24	13	22	18	21	16	19	23	10	19	19	11	26	16	21	25	22	11	17	11	11	18	11	11	4	14	9	10	16	17	15	21	8	18	16	8	23	30	19	15	10	14	25	20
ENSMUSG00000026895.7	4686	5246	4674	5057	4261	4496	4083	4310	4296	4619	4078	4678	4707	4675	4309	4511	4846	4125	4036	4504	4291	3858	4607	4072	4426	3840	3668	4212	4195	4105	3833	3760	4131	3639	4248	3769	4218	4117	3647	3839	4280	4087	3859	3953	4209	4203	3989	3733	4086
ENSMUSG00000026894.4	22	60	22	37	33	46	38	32	19	25	23	20	46	20	10	52	42	29	30	28	43	37	27	35	47	27	36	23	42	55	22	30	21	23	36	26	26	47	12	38	27	33	26	37	52	47	22	22	40
ENSMUSG00000026890.19	1379	1397	1382	1459	1208	1362	1107	1396	1361	1424	1213	1246	1163	1200	1233	1367	1366	1152	1185	1176	1057	1230	1387	1068	1114	1026	915	1217	1111	1148	1198	1284	1129	1136	1072	1090	1367	1027	1028	1074	1209	1059	930	1294	1207	1094	1231	1105	1117
ENSMUSG00000026889.12	3469	3735	3180	3498	2899	3030	2863	3005	2917	3217	2906	3482	3142	3362	2894	3251	3279	2835	2880	3131	2924	2661	3149	2699	2861	2631	2705	2742	2697	2595	2712	2705	2562	2366	2637	2578	2851	2725	2512	2550	2791	2819	2752	2782	2853	2563	2748	2742	2878
ENSMUSG00000026887.9	1179	1411	1094	1173	1193	1097	970	1027	1085	1102	1003	1201	1194	1145	996	1107	1107	1066	1035	1121	1014	1020	1120	1078	1025	865	1005	1044	903	1046	928	877	980	833	993	936	1007	1000	854	893	942	957	889	1000	957	855	948	912	968
ENSMUSG00000047250.13	808	871	748	803	638	664	605	614	698	767	632	755	766	751	607	651	696	630	612	719	719	661	791	584	674	590	590	644	623	597	535	543	561	609	612	556	546	476	543	579	630	708	599	627	597	636	558	638	653
ENSMUSG00000083716.4	54	43	59	80	52	52	43	22	51	55	48	54	54	57	40	37	49	48	35	55	47	45	40	55	39	54	43	31	35	49	36	41	40	32	31	36	51	49	37	41	32	46	40	48	51	47	57	42	39
ENSMUSG00000009030.14	1955	2268	1773	1983	1664	1870	1667	1841	1682	1851	1609	1856	1843	1867	1673	1925	1991	1797	1610	1844	1679	1618	1853	1747	1757	1524	1484	1586	1568	1685	1458	1465	1618	1416	1656	1652	1669	1685	1425	1556	1747	1729	1533	1644	1730	1522	1499	1461	1624
ENSMUSG00000075376.10	5497	5792	4921	5068	4968	5151	4954	5284	4617	5232	4937	5819	5092	4699	5058	5284	4538	5011	4596	4788	4875	4422	5039	3733	3957	3953	4419	4431	4336	3869	4623	4130	4017	3998	4310	4051	4801	4269	4275	4007	4425	4287	4142	4472	4147	4018	4164	4143	4675
ENSMUSG00000066798.3	1421	1536	1351	1469	1212	1411	1325	1412	1263	1384	1395	1570	1522	1537	1316	1450	1469	1350	1288	1338	1310	1244	1433	1183	1273	1079	1151	1330	1225	1170	1142	1179	1125	1118	1312	1099	1235	1273	1167	1098	1292	1298	1212	1217	1231	1141	1242	1213	1329
ENSMUSG00000050714.9	784	909	799	804	730	827	730	773	715	724	837	981	774	785	772	896	704	742	682	740	775	681	746	698	825	576	661	791	651	665	662	613	621	609	706	641	732	690	614	649	713	683	664	673	678	599	612	694	733
ENSMUSG00000035437.15	7355	7601	6746	7435	6213	6537	6479	6718	6528	7247	6246	7222	7101	7178	6467	6595	6325	6579	6069	6554	6473	6339	7268	5469	5995	5540	5999	5841	5946	5669	5769	5660	5867	5221	5742	5524	5971	5942	5675	5058	6087	6074	5199	6307	6189	5503	6003	5844	6068
ENSMUSG00000026915.16	10457	10979	10691	10501	8487	9333	9304	9248	9205	10425	9025	9977	10262	8881	9789	9389	8636	9405	8711	9681	9837	9650	9903	7852	7828	7722	8793	8315	8460	8089	8157	7905	7960	6678	7773	7364	8465	8073	7624	7448	8422	8365	7695	8943	8770	7591	8417	8555	9751
ENSMUSG00000053164.6	90	92	124	90	54	70	102	69	102	119	74	112	103	103	100	75	73	74	72	94	131	120	91	73	76	81	88	73	83	94	92	110	113	63	67	76	66	82	82	84	100	75	65	111	124	55	95	94	97
ENSMUSG00000035403.10	409	1079	438	765	328	586	815	667	313	370	310	383	960	352	317	838	375	553	534	361	583	410	353	689	652	279	537	277	639	670	369	665	463	289	638	361	285	427	330	303	779	548	652	561	566	538	341	400	453
ENSMUSG00000035392.17	4368	4740	4284	4783	4059	4582	3835	4322	3944	4112	3908	4166	4408	4087	3729	4009	4071	4159	3524	4146	3930	3752	4295	3377	3661	3332	3790	3712	3625	3556	3631	3424	3543	3333	3606	3458	3653	3339	3553	3254	3791	3650	3497	3793	3559	3439	3553	3551	4141
ENSMUSG00000000247.11	5327	5964	5142	5597	4721	5304	4380	4934	5001	5027	5034	5554	5087	5004	4966	4942	5770	4636	4660	5173	4382	4278	5181	4608	4851	3902	3779	4368	4279	4385	4288	4339	4353	4057	4488	4211	4910	3993	4354	4420	4567	4342	4086	4262	4330	4164	4426	4098	4753
ENSMUSG00000098383.1	36	29	35	34	40	27	27	40	37	41	36	27	35	24	37	20	31	45	23	25	30	19	28	37	36	30	39	33	30	27	34	36	20	32	28	36	33	29	28	27	37	29	30	32	20	24	40	36	29
ENSMUSG00000087539.1	43	41	39	27	41	45	40	25	21	38	54	61	36	15	29	39	42	28	15	32	25	24	35	23	38	28	27	26	28	21	30	43	34	39	37	31	29	30	38	27	45	42	42	33	22	32	32	39	30
ENSMUSG00000026749.11	3579	3424	3236	3748	2696	3124	2764	2897	2839	3057	2906	3404	3367	3466	3034	3067	3061	2780	2778	3270	3188	2427	3317	2573	2942	2613	2892	2726	2800	2549	2522	2468	2612	2400	2758	2705	2316	2662	2643	2648	2719	3082	2877	2614	2948	2692	2725	2581	3037
ENSMUSG00000026750.6	3895	3820	3540	4164	3159	3509	3212	3444	3373	3608	3180	3575	3651	3701	3152	3319	3431	3254	3227	3540	3368	3175	3632	3086	3241	3057	3108	3049	3241	3067	2959	2788	3138	2779	3180	2877	3245	3064	2936	2939	3266	3235	3004	3263	3287	3060	3258	3004	3192
ENSMUSG00000063972.13	674	811	663	674	487	482	623	847	665	812	503	604	635	616	765	692	544	629	662	589	597	597	610	618	666	495	768	509	630	527	526	573	530	478	555	475	569	467	481	421	633	640	453	670	694	529	485	551	695
ENSMUSG00000046618.7	153	316	147	220	133	230	188	166	161	204	164	202	228	153	157	238	131	147	231	216	179	178	142	241	238	125	145	162	241	198	159	194	359	152	170	186	221	137	139	175	308	179	217	268	148	249	111	213	254
ENSMUSG00000035295.10	25	44	29	28	38	38	42	39	15	21	22	36	35	26	22	39	24	34	30	36	27	23	21	40	42	20	30	19	24	18	31	20	24	31	24	18	13	22	31	34	26	39	38	40	20	18	26	23	26
ENSMUSG00000062997.6	1190	1361	1137	1337	1056	1166	1105	1047	1081	1144	1138	1230	1216	1198	1012	1203	1240	1118	1147	1183	1098	1060	1109	1103	1146	952	986	1023	1100	995	984	956	1063	979	1083	987	1066	947	885	982	1053	1002	1054	1046	1036	1170	997	904	1033
ENSMUSG00000026755.14	5073	5202	4794	5075	4528	4848	4360	4520	4411	4841	4494	5268	4927	5052	4614	4704	4771	4586	4237	4882	4612	4032	4697	3918	4346	3805	4036	4207	3955	4043	3856	3810	4100	3888	4170	4122	4411	4228	4003	4080	4436	4183	4037	4262	4207	4009	4130	3947	4220
ENSMUSG00000026754.16	3162	3401	3012	3369	2657	2804	2761	3000	2665	3038	2752	3150	3108	2967	2829	3119	2617	2847	2690	2874	2971	2692	2973	2431	2896	2493	2632	2518	2647	2642	2423	2416	2531	2353	2493	2645	2523	2492	2426	2407	2617	2573	2527	2862	2643	2376	2508	2599	2797
ENSMUSG00000035236.17	6917	7027	6546	6919	5919	6253	6593	6345	6257	6944	6176	7368	6920	6782	6133	6374	5425	6570	5862	6225	6703	6379	6744	5025	5433	5168	5845	5721	6214	5450	6016	5159	5943	5129	5692	5274	5736	5499	5732	5463	5851	5917	5325	5863	5894	5165	5722	5595	6213
ENSMUSG00000026753.5	4138	4594	4078	4110	3647	3879	3756	3909	3619	4080	3955	4374	3985	4106	3787	4169	4052	3868	3725	3770	3875	3652	4106	3375	3549	3357	3535	3500	3551	3438	3501	3368	3584	3035	3553	3306	3607	3516	3406	3437	3812	3711	3307	3549	3653	3437	3549	3423	3695
ENSMUSG00000082536.1	245	281	238	272	187	223	178	214	239	231	214	280	275	256	220	262	267	223	216	236	229	234	242	216	209	192	182	210	206	170	191	174	228	189	230	204	216	217	207	212	201	184	205	177	194	193	208	173	187
ENSMUSG00000049252.17	7182	8072	6504	7289	6764	6472	6263	6968	6213	6472	6283	7457	6948	7115	5500	6522	5177	6665	5375	5806	6037	5828	6797	5249	6205	5133	5951	6482	6272	5131	5091	4371	4998	5283	5511	5397	5418	5584	5612	4861	5452	5683	4927	5567	4971	4577	4769	6579	6376
ENSMUSG00000081999.3	44	28	29	29	34	22	31	16	33	28	32	39	29	54	29	35	41	36	23	29	22	29	33	25	29	34	26	25	18	21	25	22	18	30	28	22	25	32	22	27	29	17	22	26	24	19	22	28	24
ENSMUSG00000049744.15	1121	1138	967	1157	1013	1102	865	928	1007	1006	934	1189	1041	1129	870	1018	1114	998	934	1013	877	838	986	943	1094	913	858	1096	990	919	849	767	1025	883	1003	886	1065	888	908	957	975	899	908	798	858	972	940	916	886
ENSMUSG00000036890.13	3353	3186	3055	3340	2685	2790	2774	2880	2799	3107	2901	3180	2935	3022	2693	2906	2915	2799	2767	2892	2784	2735	3092	2385	2687	2347	2539	2704	2611	2627	2669	2405	2561	2358	2544	2461	2618	2418	2530	2446	2690	2739	2371	2572	2689	2578	2639	2586	2817
ENSMUSG00000026872.17	20180	21953	18730	22162	20819	18414	16952	18695	17923	20393	17039	19988	20982	21878	16974	16829	18151	18956	15221	20253	18808	16493	20778	15369	17861	16816	16282	18703	17929	15664	15629	12265	15869	16094	17026	16919	14388	16757	17557	16048	16884	19354	16710	16723	16243	16759	16747	17046	16778
ENSMUSG00000052248.16	21	31	28	33	22	35	27	42	17	38	23	29	27	44	29	25	22	16	25	29	31	23	32	30	28	25	26	23	25	34	23	18	32	22	18	28	17	19	20	20	36	30	26	17	18	37	21	23	23
ENSMUSG00000085591.1	22	26	26	26	15	25	23	30	26	16	26	29	18	14	14	23	23	26	18	17	25	19	24	24	11	27	25	28	15	15	19	13	16	19	22	26	18	19	18	19	23	29	24	28	22	15	13	16	11
ENSMUSG00000086353.1	16	20	19	18	15	16	22	13	19	17	14	9	15	19	18	25	18	13	16	18	17	15	7	14	18	14	26	14	28	20	16	16	15	11	17	20	10	13	15	15	10	27	9	14	11	17	3	15	10
ENSMUSG00000052155.5	5046	5088	4322	4735	3540	4749	4060	4130	4333	4821	4593	4515	4239	4206	3853	4278	3859	4566	3959	4096	4103	4274	4536	4059	3910	3339	3543	3993	3840	3905	3690	4765	3992	3371	3923	3459	4384	3577	3503	3079	4001	3134	3203	4320	3854	3455	3490	3612	4305
ENSMUSG00000026761.12	3768	3951	3383	3782	3228	3441	3274	3510	3267	3773	3367	3811	3658	3437	3399	3650	3351	3648	3026	3587	3241	3254	3413	2942	3338	2849	3208	3111	3171	2970	3216	2771	2996	2632	2974	3024	3058	3082	2910	2765	3026	3039	2835	3303	3063	2764	2936	3040	3260
ENSMUSG00000036792.12	5777	6259	5181	5869	5060	5363	5080	5441	5361	5719	5087	5592	5667	5647	4924	5194	4580	5403	4547	5237	5248	5001	5570	4377	4690	4142	4558	4747	4811	4499	4387	4014	4632	4114	4355	4340	4338	4383	4516	4113	4619	4544	4292	4868	4288	4308	4448	4568	4579
ENSMUSG00000081272.1	341	335	311	358	310	315	284	303	279	353	297	385	347	345	298	383	336	337	310	305	318	285	362	267	286	253	238	268	281	241	280	315	313	254	321	312	310	303	259	249	304	276	243	269	297	234	274	245	311
ENSMUSG00000069495.12	4655	4950	4269	4746	3936	4225	4166	4078	4233	4266	3965	4747	4547	4576	4101	4182	4001	4112	3804	4423	4323	3940	4624	3539	3977	3479	3731	3757	4026	3816	3804	3644	3829	3421	3739	3630	3497	3783	3758	3503	3820	3845	3449	3825	3858	3565	3635	3756	3808
ENSMUSG00000026764.15	67773	73047	62817	68628	59472	60117	59442	62468	62781	65801	60827	71137	64532	70132	63332	61822	59056	60219	56761	62614	62175	59216	68120	52110	57355	52488	54501	57084	53273	53525	54925	51685	53628	50878	56451	53729	55244	53682	56959	52058	56497	60099	52090	57545	56951	55362	58230	54429	57545
ENSMUSG00000026765.12	520	524	538	489	397	364	427	418	413	466	456	420	472	423	419	383	462	389	372	418	438	440	525	383	401	359	365	454	405	358	377	369	447	315	400	320	355	363	352	369	402	398	344	410	462	416	453	406	512
ENSMUSG00000050447.15	1748	1468	1633	1637	1362	1501	1435	1481	1535	1650	1579	1639	1596	1669	1520	1563	1520	1372	1483	1486	1353	1493	1755	1375	1420	1398	1330	1561	1506	1410	1489	1306	1483	1282	1397	1294	1349	1362	1315	1312	1546	1598	1158	1398	1572	1483	1500	1538	1787
ENSMUSG00000026766.16	2416	2546	2189	2477	1920	2159	1930	1951	2054	2159	1994	2347	2258	2287	1892	2066	2237	1933	2001	2148	2003	1986	2230	1912	2079	1831	1843	1895	1934	1889	1760	1591	1929	1625	1949	1745	1875	1856	1746	1822	2024	1966	1880	1861	1882	1898	1911	1763	1947
ENSMUSG00000085862.2	20	28	16	18	34	35	15	21	29	31	19	25	27	21	26	37	30	34	28	20	26	18	19	23	23	17	29	24	17	26	37	21	12	15	19	20	20	17	12	25	19	17	22	27	27	27	28	17	26
ENSMUSG00000017144.8	992	1044	961	879	757	879	757	781	712	798	741	874	874	835	756	791	768	749	634	715	776	753	821	702	796	706	795	950	741	674	701	685	714	705	792	606	704	629	650	660	829	809	756	713	716	772	773	770	860
ENSMUSG00000087701.4	72	75	67	83	74	76	59	64	72	61	59	81	82	81	68	56	66	59	77	52	62	50	66	56	63	65	58	69	65	60	52	60	47	64	63	56	61	69	55	63	46	63	54	62	62	68	65	59	55
ENSMUSG00000036249.16	976	1136	987	988	873	940	880	899	876	951	864	903	977	939	838	877	920	823	812	870	859	818	865	926	849	796	853	877	894	907	804	794	820	689	790	784	809	772	757	692	931	863	766	890	905	793	842	875	923
ENSMUSG00000026946.9	207	224	216	230	213	253	172	187	189	235	159	209	235	212	205	230	226	181	177	197	193	169	191	192	211	176	170	166	175	204	155	185	213	148	177	186	156	154	131	183	178	207	211	190	207	181	170	176	172
ENSMUSG00000053475.5	589	656	507	503	454	576	575	516	575	529	433	567	579	441	530	595	607	409	539	535	589	541	435	527	688	560	520	451	468	549	434	354	359	407	428	481	297	475	469	533	518	661	443	432	658	460	395	553	546
ENSMUSG00000036202.16	2643	3041	2433	2610	2305	2518	2560	2765	2334	2590	2593	2933	2684	2541	2359	2770	2056	2443	2220	2134	2573	2448	2476	2177	2349	1894	2472	2177	2205	2125	2130	2243	2137	1881	2207	2054	2166	2166	2139	1951	2299	2264	1993	2389	2327	1873	1867	2259	2374
ENSMUSG00000026950.17	275	257	213	271	291	281	252	309	280	346	244	261	291	240	273	339	195	291	247	229	201	187	288	195	201	202	204	189	256	243	248	224	205	271	279	264	305	269	256	250	239	254	209	259	210	202	196	227	243
ENSMUSG00000036093.7	6918	7902	6481	7250	6184	6539	6118	6636	6180	6866	6078	7034	7065	7014	6198	6886	6196	6494	6210	6368	6469	6010	7047	5868	6292	5141	5519	5898	5484	5948	5658	5696	5946	5247	5919	5400	5766	5814	5505	5227	6024	5883	5517	6090	6045	5556	5868	5517	5833
ENSMUSG00000017412.15	11066	11487	11022	10729	8337	8961	9079	8704	9264	10264	8923	9845	10603	10960	9979	8653	8081	8995	8730	9652	10760	10804	10485	8755	9054	8445	9881	8836	8855	8194	8903	7981	8279	6706	8059	7776	7314	8539	7898	7673	9126	9109	7584	9229	9563	7330	8763	10117	10568
ENSMUSG00000055371.17	2152	2533	2122	2223	1822	2003	2149	2120	1886	2086	1812	2127	2278	2186	1969	2219	2042	1927	1967	2115	2029	1870	2033	1931	1948	1614	1859	1881	1751	1983	1710	1740	1733	1547	1881	1729	1655	1827	1769	1785	1988	1914	1830	2025	1988	1585	1731	1829	2047
ENSMUSG00000036053.17	4233	5010	4057	4457	3681	4325	3964	4303	3919	4445	3774	4347	4430	3947	3786	4495	3820	3985	3742	3963	3939	3754	3975	3927	4289	3381	3832	3781	3848	3731	3433	3311	3597	3315	3558	3477	3379	3566	3458	3282	3748	3768	3485	4212	3746	3486	3345	3806	3852
ENSMUSG00000061136.14	5097	5241	4524	5208	4086	4396	4678	4518	4318	4590	4184	4813	5201	4924	4253	4549	4107	4584	4062	4607	4748	4183	4608	3904	4516	3785	4433	4089	4385	4013	4098	3792	3962	3645	4082	4021	3699	3804	3889	3726	4558	4184	3944	4150	4269	3827	3756	3931	4313
ENSMUSG00000026960.6	755	897	728	769	683	746	752	685	602	724	784	919	783	708	709	877	740	701	706	740	738	643	687	698	724	585	616	668	618	663	679	651	668	545	657	594	695	633	642	647	694	638	649	667	676	563	654	656	657
ENSMUSG00000075334.2	2003	2184	1810	1722	1069	1664	1423	1649	1682	1936	1501	1581	1558	1635	1503	1551	1508	1430	1578	1641	1222	1485	1768	1663	1447	1373	1471	1791	1537	1411	1455	1741	1508	1251	1479	1433	1845	1352	1183	1313	1604	1434	1106	1480	1421	1261	1431	1763	2024
ENSMUSG00000060988.12	1849	2029	1746	1548	1424	1618	1680	1454	1514	1752	1506	1637	1683	1712	1635	1378	1330	1407	1427	1598	1751	1719	1619	1580	1664	1374	2118	1541	1408	1354	1527	1442	1466	1105	1402	1334	1433	1543	1416	1206	1563	1528	1196	1387	1761	1235	1431	1711	1860
ENSMUSG00000087040.1	45	48	46	53	31	38	46	35	50	48	32	37	29	32	42	26	24	37	25	41	38	36	34	36	42	36	53	28	44	19	38	29	34	37	38	26	30	43	28	29	29	43	32	43	24	29	42	31	37
ENSMUSG00000097837.1	325	444	308	329	258	281	276	315	257	274	256	299	303	284	283	292	309	228	238	306	255	247	322	238	286	259	255	329	282	280	254	207	243	259	307	224	235	300	274	272	256	256	225	268	249	264	275	251	299
ENSMUSG00000026824.11	10237	11112	9880	10659	8495	8907	9188	9057	9254	10258	9016	10210	9785	11003	9639	8866	9604	9895	8848	10556	9435	8699	10374	7394	8077	8180	8774	8656	8921	8009	8670	6996	8131	7272	8634	8193	8660	8472	8366	8339	8713	9020	7624	8313	8449	8024	9290	8506	9433
ENSMUSG00000026826.13	3863	4105	3795	3499	4441	5303	3465	3821	4344	4539	4153	4257	3784	3666	5225	5488	3640	3229	4914	3471	3234	4112	4196	4546	3507	3143	3397	4550	2774	3533	3925	3835	3086	3008	4299	3005	4032	3748	4348	4107	4587	4081	3879	3572	3936	2531	4023	4811	5338
ENSMUSG00000084938.1	59	55	44	46	30	41	50	41	39	58	52	59	62	49	29	43	37	63	44	52	32	40	46	41	42	35	39	52	45	49	42	49	44	40	57	43	54	52	44	42	38	45	41	49	45	45	42	49	50
ENSMUSG00000054181.11	10	27	22	21	12	21	15	23	12	21	8	17	21	26	13	11	8	24	16	16	30	23	18	24	22	16	22	15	18	25	18	10	25	24	22	16	9	20	14	14	18	17	15	22	18	18	17	24	18
ENSMUSG00000026827.12	14110	14704	13203	14584	12174	12727	11935	13201	12941	13375	12592	14102	13579	14411	12927	12825	13291	12654	11709	13315	12170	11702	13826	11088	12008	10776	11034	11976	11199	11258	11008	10295	11221	10367	11764	10863	11949	11185	11322	10696	11951	11777	10765	11850	11281	10419	11207	11240	12288
ENSMUSG00000110205.1	33	36	27	50	30	44	52	37	26	36	30	34	44	36	23	35	34	34	19	55	40	42	56	25	31	41	40	46	44	22	38	18	25	42	23	23	12	29	35	30	39	49	56	26	46	58	22	28	36
ENSMUSG00000026828.11	23	29	14	33	25	22	26	16	29	35	21	25	31	30	20	18	24	34	18	25	38	23	27	14	33	27	30	25	38	22	27	20	22	38	18	19	14	35	32	23	23	42	35	31	26	31	27	19	21
ENSMUSG00000026830.9	4002	5139	4271	4194	4126	4658	4145	3688	3760	3549	3185	4485	4351	4232	3213	4263	4419	3416	3713	4250	4693	4141	3592	4064	4960	3892	3923	3859	3657	3843	3301	2569	3000	3430	3403	3267	2019	3242	3422	4134	3668	4708	4036	3373	4479	3939	3135	3581	3930
ENSMUSG00000026832.12	7	33	6	6	5	12	21	6	13	12	4	9	14	4	16	8	5	9	12	15	18	4	3	14	26	19	33	6	7	9	10	19	13	7	16	7	13	10	7	9	11	15	13	10	7	11	6	2	7
ENSMUSG00000026834.13	1893	1757	1398	1885	1656	1545	1622	1671	1670	2001	1692	1946	1657	1976	1830	1636	1477	1690	1588	1837	1497	1430	1903	1323	1405	1412	1717	1606	1520	1409	1589	1431	1377	1342	1493	1431	1642	1551	1432	1560	1478	1736	1589	1517	1628	1478	1665	1494	1406
ENSMUSG00000026836.15	2602	2998	2440	3005	2481	2406	2478	2668	2320	2547	2524	3236	2845	2868	2699	2629	2524	2364	2593	2771	2701	2222	2743	1941	2274	2086	2502	2345	2174	2100	2221	1916	2163	1964	2516	2203	2403	2413	2333	2552	2180	2497	2404	2130	2318	2210	2344	2200	2323
ENSMUSG00000026839.17	2318	2278	2086	2355	2048	2134	2039	2075	1996	2234	2054	2119	2221	2250	2040	1925	2105	2026	1837	2253	1991	1837	2225	1684	1937	1700	1811	1852	1894	1810	1747	1734	1799	1758	1984	1853	1872	1739	1901	1710	1932	1890	1750	1848	1852	1944	1912	1749	1909
ENSMUSG00000086129.1	70	60	54	70	57	76	61	64	51	61	48	56	68	49	63	50	51	74	49	64	56	47	61	43	54	51	47	56	40	48	47	43	46	59	51	42	51	50	42	43	44	50	61	43	39	57	38	52	48
ENSMUSG00000036641.9	1349	1472	1149	1372	1109	1386	1289	1391	1260	1378	1248	1338	1309	1221	1174	1282	1251	1267	1239	1151	1180	1119	1262	1062	1223	1022	1157	1181	1109	1244	1100	1138	1165	1076	1177	1114	1338	1133	1083	1076	1238	1176	1052	1121	1231	1173	1116	1002	1179
ENSMUSG00000026991.20	22464	26204	20648	22770	20155	21507	19193	20303	20559	21269	19045	22074	22361	21772	19833	21294	22013	19457	18829	21207	20822	18861	21220	18886	21186	18641	19280	19838	18567	18969	17902	15850	18395	17583	19190	18699	17273	18316	18640	18745	18514	20512	18584	18558	20064	18872	17937	18148	19920
ENSMUSG00000035168.16	14638	16312	11377	14341	13149	11613	10253	11668	12645	13315	10512	12196	14029	13968	12214	12029	10941	12348	10847	12950	12383	9642	12701	10549	12068	10853	12084	11102	10992	10517	9316	7671	8801	9096	9980	11107	8906	11243	10486	9247	9611	11286	9414	10827	10172	8859	9818	12431	12085
ENSMUSG00000026988.15	860	1092	887	1080	741	889	855	902	782	753	722	852	962	748	736	922	757	809	706	782	781	727	838	820	898	619	735	774	795	834	716	693	725	720	768	736	720	686	673	738	840	815	675	777	752	675	658	707	867
ENSMUSG00000026987.16	2936	3561	2939	3033	2759	2983	2660	2705	2514	2712	2484	2746	3283	2568	2563	2829	2213	2835	2303	2962	2914	2492	2693	2455	2715	2332	2776	2673	2572	2296	2172	2105	2060	2167	2302	2280	2029	2400	2243	2034	2365	2577	2487	2531	2336	2179	2081	2679	2795
ENSMUSG00000026977.17	6534	6749	5727	6263	5282	5708	5469	5721	5410	5889	5208	5786	6054	5880	5309	5734	5167	5634	4957	5595	5624	4981	5549	4863	5815	4790	5453	5324	5059	5057	4857	4628	4880	4471	4831	5118	4925	4976	4881	4536	5078	5018	4730	5228	5102	4659	4800	5078	5491
ENSMUSG00000060703.12	636	852	690	757	618	600	469	570	511	577	523	635	664	718	491	593	638	452	495	554	588	493	563	632	594	528	547	590	578	554	422	451	491	429	517	552	515	596	460	513	510	525	531	538	556	555	501	586	560
ENSMUSG00000026980.15	84	104	113	128	69	88	102	99	87	87	81	60	118	97	102	113	87	105	69	115	95	115	101	81	86	86	77	75	82	75	79	83	67	68	84	76	79	76	96	52	99	99	68	74	78	65	62	88	82
ENSMUSG00000054580.14	41	43	33	46	25	31	39	34	35	34	34	42	60	33	39	56	37	51	29	41	27	34	26	39	54	23	47	35	55	36	30	32	31	45	36	50	46	25	20	35	34	61	56	33	49	32	20	36	40
ENSMUSG00000026970.16	1202	1602	1262	1482	1088	1236	1257	1253	1057	1033	973	1159	1613	1147	1053	1398	960	1182	1034	1027	1346	1027	985	1306	1448	951	1381	1055	1408	1155	925	1012	1112	884	1130	952	949	1053	843	946	1268	1163	1211	1195	1198	1023	961	1187	1375
ENSMUSG00000064289.15	2216	2589	2204	2303	1872	2021	1981	1944	1853	2043	1865	2176	2234	2294	1949	2060	2042	1903	1918	2281	2100	1788	2087	1805	1869	1746	1864	1692	1778	1726	1654	1605	1748	1457	1656	1697	1534	1824	1627	1691	1910	2034	1822	1945	1931	1648	1766	1842	2055
ENSMUSG00000026914.15	5338	5401	5090	5695	4483	4683	4529	4435	4656	5083	4586	5257	5110	5077	4348	4735	5094	4668	4237	4927	4700	4402	5135	4255	4478	4103	4311	4233	4484	4024	4299	3863	4310	3651	4193	3987	4196	4264	4055	3957	4340	4425	4116	4478	4342	4061	4190	4272	4443
ENSMUSG00000035033.15	3893	4596	4437	3847	2761	3247	2809	2653	3201	3388	2907	3204	3559	3708	3272	2906	3078	2957	2733	3658	3638	3644	3865	3533	3085	2890	2891	2936	3014	2411	2880	2824	2714	2179	2676	2562	2202	2793	2699	2393	3179	2707	2503	3110	3224	2143	2935	3860	4364
ENSMUSG00000026904.17	23270	28520	21650	26003	18009	22061	23619	24021	21751	23243	21552	23940	26826	22394	19415	23972	18362	23563	21812	20336	21419	19803	21567	23296	22895	17105	19937	20691	22060	22297	18966	22056	20809	16362	21850	18122	19780	20699	17978	17242	24631	19744	20972	23662	22475	18145	18630	20278	23196
ENSMUSG00000035000.8	137	148	174	113	73	125	94	75	116	94	105	88	148	88	109	118	79	89	98	94	113	150	128	113	109	85	84	93	83	101	86	88	113	68	79	93	108	64	85	78	154	93	100	116	107	83	103	115	137
ENSMUSG00000000392.17	26	441	107	348	27	127	270	255	33	43	35	40	482	38	51	374	44	173	151	43	256	33	44	292	290	22	31	24	218	266	43	253	135	30	244	26	33	197	31	38	297	104	292	254	204	147	32	37	142
ENSMUSG00000026896.14	319	445	389	388	275	341	324	280	234	237	222	275	469	313	265	349	282	262	307	303	420	360	315	323	345	294	269	250	288	331	268	309	256	226	283	255	196	266	214	245	353	261	300	336	371	302	237	295	301
ENSMUSG00000026893.4	810	892	860	883	685	830	812	769	705	735	657	816	962	851	759	847	699	806	714	748	828	717	737	794	856	671	828	726	740	740	648	656	654	592	736	701	617	770	652	694	774	758	773	731	760	666	661	764	872
ENSMUSG00000059742.10	5723	6424	5674	5708	4277	4468	5207	5247	5481	6161	4956	5447	5190	5595	5596	4682	3519	5089	4924	5082	5270	5094	5269	4080	4274	4408	5390	4836	4800	4306	4698	3943	3817	3096	4375	4266	4150	4547	4425	4125	4478	4977	3780	4629	4768	3527	4657	5758	5817
ENSMUSG00000075324.13	118	110	99	107	87	148	124	86	115	112	124	125	175	95	82	113	107	107	83	101	114	100	104	108	142	87	133	88	104	78	77	134	83	87	111	88	77	85	69	111	113	110	102	106	147	110	69	93	135
ENSMUSG00000082127.2	136	136	114	117	90	115	108	103	120	136	131	134	137	142	105	133	139	131	99	116	116	119	149	117	120	100	106	114	122	89	108	84	103	85	91	99	98	102	119	96	113	109	102	112	123	105	92	123	112
ENSMUSG00000026888.14	2420	2623	2162	2588	1853	2154	1803	1960	1968	1999	1798	2130	2331	2438	1753	1849	2024	1900	1657	2184	2244	1886	2015	1924	2228	1820	1772	1798	1888	1762	1550	1512	1663	1570	1748	1666	1533	1687	1679	1687	1895	1757	1860	1924	1931	1872	1631	1720	1874
ENSMUSG00000034903.18	876	1422	891	1175	650	915	1130	1077	921	885	774	928	1375	919	721	1184	796	868	867	889	997	944	895	1183	1239	784	987	740	1051	955	765	937	861	717	978	710	643	909	688	756	1131	1017	944	1025	1105	828	612	779	1101
ENSMUSG00000061171.15	147	125	171	189	132	142	92	129	120	126	122	120	133	182	115	141	120	114	101	148	127	130	177	114	161	124	112	106	133	114	126	115	128	134	131	123	92	123	107	121	142	145	131	117	123	142	104	134	118
ENSMUSG00000057182.14	6123	6084	5297	5717	4587	5138	4787	4823	4809	5225	4898	5452	5309	6137	4598	4803	4331	5326	4323	5614	5404	4797	5416	3774	4686	4324	4508	4750	4797	4006	4114	3671	4146	3855	4338	4463	4163	4505	4578	3804	4234	4370	4050	4535	4122	4004	4434	4609	5018
ENSMUSG00000075318.12	27518	29563	23785	27400	22184	23039	24311	24842	24609	26712	23778	26086	25955	26421	24204	23541	22159	26091	22377	24664	24775	24172	26804	19584	20648	19716	23029	22029	21711	20310	21865	20296	20696	19191	22039	20470	19813	21380	21433	19346	22279	22418	18470	22433	21546	18900	21349	22841	24579
ENSMUSG00000044647.16	7588	8185	7132	7416	6310	6512	6268	6422	6531	7086	6267	7070	6845	6696	6562	6385	5866	6596	5966	6497	7282	6436	7050	5574	5977	5527	6494	6328	5908	5444	5683	5175	5582	4899	5768	5503	6015	5516	5682	5250	5755	5646	5101	6269	5864	5417	5685	6459	6400
ENSMUSG00000026994.9	365	368	310	375	354	352	362	375	340	346	328	378	322	358	360	416	352	311	344	345	338	279	342	235	300	256	300	339	286	264	311	259	281	289	302	266	378	287	287	293	229	281	316	272	276	287	222	268	283
ENSMUSG00000034848.17	1441	1580	1389	1470	1228	1448	1389	1452	1226	1418	1367	1560	1386	1252	1302	1501	1128	1412	1284	1246	1237	1262	1252	1136	1092	1068	1140	1049	1037	1175	1164	1128	950	1028	1199	1151	1197	1046	1165	1059	1160	1135	1096	1250	1252	1000	1105	1189	1240
ENSMUSG00000086671.1	24	23	24	22	25	26	19	30	10	29	27	23	22	18	18	25	11	26	20	26	13	33	14	17	8	15	30	18	18	13	18	19	10	24	21	18	28	11	22	22	17	22	20	25	21	18	13	16	17
ENSMUSG00000064329.13	10257	10797	10269	10385	8331	8804	8334	8661	9009	9424	8161	9360	9605	9792	9168	8421	7540	8562	8193	8374	9443	9338	9746	7538	7660	7906	8302	8479	8142	7387	7712	6905	7638	6847	7362	6576	6814	7088	7123	6932	7754	8248	6986	8106	8268	6709	7985	9382	8949
ENSMUSG00000085386.1	108	72	102	108	99	116	94	90	94	100	76	105	102	84	96	89	92	84	93	95	72	75	78	79	59	65	87	93	84	79	74	85	71	88	78	77	127	54	88	76	90	81	88	114	76	59	78	83	86
ENSMUSG00000087301.7	95	88	93	82	69	71	61	62	66	71	61	69	85	80	77	64	52	79	72	71	76	84	78	70	70	89	75	62	71	68	68	59	63	48	68	68	61	51	56	68	64	61	56	81	72	60	64	91	80
ENSMUSG00000075316.11	351	391	311	394	306	420	400	411	342	406	419	379	304	299	274	374	341	343	281	344	297	307	330	283	375	269	328	346	324	301	280	281	344	275	339	322	374	291	268	218	338	245	263	313	271	372	249	235	272
ENSMUSG00000034810.7	319	435	236	409	348	449	377	415	382	424	405	392	328	337	240	343	362	375	365	325	250	285	338	330	382	278	335	339	436	350	329	295	360	377	296	283	427	279	301	323	368	331	342	437	306	386	271	387	219
ENSMUSG00000034780.6	4384	4160	3976	3970	3616	3803	3588	3597	3427	3624	3708	4072	3835	4092	3570	3532	3336	3672	3272	3750	3936	3600	3989	3233	3535	3338	3502	3598	3477	3111	3226	2842	3341	2885	3367	3234	3313	3327	3211	3010	3428	3444	2830	3303	3392	3164	3340	3331	3930
ENSMUSG00000027030.15	5412	8544	5664	8150	4737	5881	7033	6807	4901	5181	4543	5321	8441	5270	4678	7833	5122	6154	5865	5024	6263	4674	5104	7263	7204	4660	4677	4836	6608	7106	4472	5797	5554	3908	6435	4351	4395	5418	4117	4036	7003	5471	5978	6290	6351	5115	4595	4775	5720
ENSMUSG00000027035.10	6674	6796	5902	6473	5746	6140	5567	6213	5649	6415	6099	6959	5831	6203	5842	6325	5520	6250	5583	5862	5652	5076	6214	4545	5058	4653	5300	5399	5242	4949	4988	4507	4882	4937	5493	5138	5467	5154	5352	4716	5319	5562	4924	5046	5093	5135	5186	5165	5338
ENSMUSG00000034738.8	236	242	221	241	199	225	174	208	214	199	213	219	217	172	291	319	201	167	243	181	192	165	183	202	182	172	162	154	145	196	152	161	103	165	151	188	237	148	143	222	160	190	145	199	176	152	190	205	182
ENSMUSG00000005233.16	35	30	40	37	49	38	27	32	21	41	25	28	30	34	26	36	29	35	34	35	58	35	36	16	31	25	26	22	48	25	37	22	27	15	24	30	28	26	25	15	25	30	24	30	40	33	29	31	33
ENSMUSG00000027070.14	160	273	133	195	201	225	205	195	148	180	140	172	196	116	135	207	171	185	194	112	148	159	135	146	173	129	231	143	160	151	132	138	99	145	119	187	167	158	135	98	159	177	147	127	140	114	93	166	122
ENSMUSG00000063145.10	1293	1374	1253	1315	1053	1150	1178	1093	1086	1213	1115	1193	1263	1187	1078	1154	1169	1133	1046	1149	1060	1146	1260	1037	1171	1028	1177	1075	1058	1006	1006	980	1069	979	983	986	1071	1017	929	941	1102	1019	922	1214	1125	1001	1079	1000	1127
ENSMUSG00000075307.3	9	18	13	6	13	13	22	17	19	6	20	14	18	8	18	12	7	8	21	12	14	7	11	10	9	7	9	8	13	13	5	21	6	13	19	8	11	17	15	7	9	12	11	14	9	16	6	6	12
ENSMUSG00000027086.16	1343	1542	1184	1345	1109	1251	1260	1303	1228	1303	1131	1323	1352	1254	1104	1194	1156	1235	1062	1195	1225	1158	1251	1098	1154	1031	1197	1125	1219	1078	1109	1009	1109	968	1121	1060	1072	1040	1060	984	1198	1094	1083	1247	1190	1019	1023	1131	1092
[truncated: 17,827 more rows]
[truncated: 94 more columns]

## Sheet: Normalized_counts
Gene_ID	SSB_1	SSB_2	SSB_3	SSB_4	SSB_5	SSB_6	SSB_7	SSB_8	SSB_9	SSB_10	SSB_11	SSB_12	SSB_13	SSB_14	SSB_15	SSB_16	SSB_17	SSB_18	SSB_19	SSB_20	SSB_21	SSB_23	SSB_24	SSB_25	SSB_26	SSB_27	SSB_28	SSB_29	SSB_30	SSB_31	SSB_32	SSB_33	SSB_34	SSB_35	SSB_36	SSB_37	SSB_38	SSB_39	SSB_40	SSB_41	SSB_42	SSB_43	SSB_44	SSB_45	SSB_46	SSB_47	SSB_48	SSB_49	SSB_50
[truncated: 19,573 more rows]
[truncated: 94 more columns]

[truncated: 1 more sheets: Sample_meta_data]
