# Supplementary material for: Acute MeCP2 loss in adult mice reveals transcriptional and chromatin changes that precede neurological dysfunction and inform pathogenic cascade
Source: Neuron. Author manuscript; Available in PMC 2025 Feb 7. (PMC11802321; doi:10.1016/j.neuron.2024.11.006)
Supplement: 3 — Table S2. DESeq2 data frame from treatment controls, related to Figure 2. This file contains a spread sheet with multiple tables containing the raw and normalized RNA-sequencing counts from tamoxifen-treated wild-type, Flox-only, Cre-only samples relative to Flox; Cre – vehicle treated. Excel file containing additional data too large to fit in a PDF. [file NIHMS2040931-supplement-3.xlsx]

## Sheet: Wild-type+TMX
Week 1	Gene ID	baseMean	log2FoldChange	lfcSE	stat	pvalue	padj	Week 2	Gene ID	baseMean	log2FoldChange	lfcSE	stat	pvalue	padj	Week 3	Gene ID	baseMean	log2FoldChange	lfcSE	stat	pvalue	padj	Week 4	Gene ID	baseMean	log2FoldChange	lfcSE	stat	pvalue	padj	Week 6	Gene ID	baseMean	log2FoldChange	lfcSE	stat	pvalue	padj	Week 8	Gene ID	baseMean	log2FoldChange	lfcSE	stat	pvalue	padj
	ENSMUSG00000051951.5	3501.62	-0.105141	0.0849882	-1.23712	0.216041	0.871288		ENSMUSG00000051951.5	3501.62	-0.0265022	0.0852109	-0.311019	0.755786	0.958905		ENSMUSG00000051951.5	3501.62	0.16128	0.0850216	1.89693	0.0578366	0.469322		ENSMUSG00000051951.5	3501.62	0.0605899	0.0850393	0.712493	0.476159	0.740749		ENSMUSG00000051951.5	3501.62	-0.0532947	0.0851276	-0.626056	0.531278	0.904439		ENSMUSG00000051951.5	3501.62	0.132171	0.0853041	1.54941	0.121282	0.701645
	ENSMUSG00000102331.1	118.32	-0.287452	0.200118	-1.43641	0.150885	0.830807		ENSMUSG00000102331.1	118.32	0.24751	0.202049	1.225	0.220575	0.775042		ENSMUSG00000102331.1	118.32	0.150898	0.204063	0.739465	0.459625	0.845706		ENSMUSG00000102331.1	118.32	0.00381631	0.200483	0.0190356	0.984813	0.99529		ENSMUSG00000102331.1	118.32	0.138692	0.200331	0.692314	0.48874	0.894137		ENSMUSG00000102331.1	118.32	-0.233901	0.203705	-1.14823	0.250872	0.812212
	ENSMUSG00000025900.12	11.9283	-0.403906	0.359369	-1.12393	0.261041	0.88784		ENSMUSG00000025900.12	11.9283	0.337551	0.360444	0.936486	0.349023	0.837064		ENSMUSG00000025900.12	11.9283	-0.0152795	0.343898	-0.0444304	0.964561	0.994736		ENSMUSG00000025900.12	11.9283	-0.611049	0.35687	-1.71225	0.0868514			ENSMUSG00000025900.12	11.9283	0.129136	0.350715	0.368208	0.712718	0.948728		ENSMUSG00000025900.12	11.9283	-0.148702	0.368262	-0.403794	0.686364
	ENSMUSG00000025902.13	424.96	0.163198	0.12428	1.31314	0.189136	0.848065		ENSMUSG00000025902.13	424.96	-0.0363916	0.125078	-0.290952	0.771088	0.963788		ENSMUSG00000025902.13	424.96	-0.0044341	0.125241	-0.0354045	0.971757	0.995543		ENSMUSG00000025902.13	424.96	0.149838	0.124233	1.2061	0.227779	0.534528		ENSMUSG00000025902.13	424.96	0.0954181	0.123861	0.770364	0.441084	0.882978		ENSMUSG00000025902.13	424.96	0.323283	0.125171	2.58274	0.00980196	0.403631
	ENSMUSG00000103922.1	12.6678	0.0979093	0.318244	0.307655	0.758345	0.972263		ENSMUSG00000103922.1	12.6678	-0.543422	0.319755	-1.69949	0.0892261	0.679204		ENSMUSG00000103922.1	12.6678	0.165181	0.314426	0.525342	0.599345	0.900258		ENSMUSG00000103922.1	12.6678	0.154821	0.331404	0.467166	0.640381			ENSMUSG00000103922.1	12.6678	0.119741	0.311016	0.384999	0.700238	0.945967		ENSMUSG00000103922.1	12.6678	0.387115	0.313154	1.23618	0.216392
	ENSMUSG00000033845.13	1552.46	-0.00950144	0.0380598	-0.249645	0.802862	0.98063		ENSMUSG00000033845.13	1552.46	0.035233	0.039134	0.900318	0.367951	0.841472		ENSMUSG00000033845.13	1552.46	0.0696812	0.0386312	1.80375	0.07127	0.497242		ENSMUSG00000033845.13	1552.46	-0.00431715	0.0382585	-0.112842	0.910156	0.969843		ENSMUSG00000033845.13	1552.46	0.0685668	0.0384283	1.78428	0.074378	0.785117		ENSMUSG00000033845.13	1552.46	0.00547205	0.0393606	0.139024	0.889432	0.990957
	ENSMUSG00000102275.1	42.4911	0.0181568	0.2206	0.0823068	0.934403	0.99392		ENSMUSG00000102275.1	42.4911	0.109892	0.226852	0.484421	0.628087	0.925664		ENSMUSG00000102275.1	42.4911	-0.139558	0.232821	-0.599421	0.548892	0.879028		ENSMUSG00000102275.1	42.4911	-0.240279	0.233208	-1.03032	0.30286	0.604711		ENSMUSG00000102275.1	42.4911	0.385305	0.216147	1.7826	0.074651	0.785117		ENSMUSG00000102275.1	42.4911	0.37207	0.22255	1.67185	0.0945537	0.670907
	ENSMUSG00000025903.14	1392.98	0.0885904	0.0588317	1.50583	0.132111	0.809716		ENSMUSG00000025903.14	1392.98	-0.110406	0.0598018	-1.8462	0.0648637	0.666886		ENSMUSG00000025903.14	1392.98	-0.0606696	0.059353	-1.02218	0.306695	0.755317		ENSMUSG00000025903.14	1392.98	-0.0616315	0.059223	-1.04067	0.298029	0.599774		ENSMUSG00000025903.14	1392.98	0.0633627	0.0592164	1.07002	0.28461	0.834063		ENSMUSG00000025903.14	1392.98	0.0254103	0.0600791	0.422948	0.672333	0.956367
	ENSMUSG00000033813.15	4108.07	0.0186093	0.0296655	0.627305	0.53046	0.937759		ENSMUSG00000033813.15	4108.07	-0.0061523	0.0302332	-0.203495	0.838748	0.974846		ENSMUSG00000033813.15	4108.07	0.0384527	0.0299973	1.28187	0.199888	0.664365		ENSMUSG00000033813.15	4108.07	-0.0295017	0.0299027	-0.986591	0.323843	0.624038		ENSMUSG00000033813.15	4108.07	0.111116	0.0298232	3.72583	0.000194672	0.620924		ENSMUSG00000033813.15	4108.07	-0.00870423	0.0303235	-0.287045	0.774078	0.974074
	ENSMUSG00000103280.1	101.515	-0.183529	0.136962	-1.34	0.180244	0.843632		ENSMUSG00000103280.1	101.515	-0.0137308	0.142842	-0.0961262	0.92342	0.988784		ENSMUSG00000103280.1	101.515	0.109671	0.141692	0.774014	0.438923	0.833148		ENSMUSG00000103280.1	101.515	-0.182248	0.141049	-1.29209	0.196328	0.498945		ENSMUSG00000103280.1	101.515	0.0803595	0.141009	0.569889	0.568753	0.910786		ENSMUSG00000103280.1	101.515	-0.169757	0.145747	-1.16473	0.244126	0.805983
	ENSMUSG00000002459.17	980.257	-0.0168433	0.0673807	-0.249972	0.802609	0.980614		ENSMUSG00000002459.17	980.257	-0.0514669	0.0682463	-0.754135	0.450768	0.875636		ENSMUSG00000002459.17	980.257	-0.102223	0.0678691	-1.50618	0.132021	0.588197		ENSMUSG00000002459.17	980.257	-0.08908	0.0675835	-1.31807	0.187479	0.487394		ENSMUSG00000002459.17	980.257	0.0682497	0.0675095	1.01096	0.312033	0.840581		ENSMUSG00000002459.17	980.257	-0.110245	0.0683159	-1.61375	0.106582	0.689871
	ENSMUSG00000033793.12	10463	-0.0372312	0.0314667	-1.18319	0.236734	0.880607		ENSMUSG00000033793.12	10463	0.0174213	0.0316532	0.550379	0.58206	0.914107		ENSMUSG00000033793.12	10463	0.0520118	0.0315944	1.64623	0.0997156	0.542496		ENSMUSG00000033793.12	10463	0.00287342	0.0315267	0.0911423	0.92738	0.976447		ENSMUSG00000033793.12	10463	0.0724307	0.0315351	2.29683	0.0216286	0.774825		ENSMUSG00000033793.12	10463	-0.0187107	0.0317499	-0.589314	0.55565	0.930195
	ENSMUSG00000025905.13	112.055	-0.331042	0.174997	-1.89171	0.0585301	0.711913		ENSMUSG00000025905.13	112.055	-0.159673	0.17671	-0.903584	0.366216	0.841472		ENSMUSG00000025905.13	112.055	-0.0464715	0.173678	-0.267574	0.789028	0.955004		ENSMUSG00000025905.13	112.055	-0.357785	0.174246	-2.05333	0.0400401	0.225835		ENSMUSG00000025905.13	112.055	0.0144466	0.175648	0.0822472	0.93445	0.988064		ENSMUSG00000025905.13	112.055	-0.0203062	0.179345	-0.113224	0.909853	0.991817
	ENSMUSG00000033774.4	159.662	-0.389193	0.151195	-2.57412	0.0100496	0.423902		ENSMUSG00000033774.4	159.662	-0.250148	0.150337	-1.66391	0.0961306	0.684382		ENSMUSG00000033774.4	159.662	-0.0544149	0.148513	-0.366398	0.714068	0.933913		ENSMUSG00000033774.4	159.662	-0.37241	0.149662	-2.48834	0.0128342	0.125486		ENSMUSG00000033774.4	159.662	0.16535	0.148737	1.11169	0.266269	0.828991		ENSMUSG00000033774.4	159.662	-0.040971	0.153385	-0.267113	0.789382	0.975973
	ENSMUSG00000025907.14	7375	-0.0135712	0.0325154	-0.417377	0.676403	0.965496		ENSMUSG00000025907.14	7375	-0.00890962	0.0328312	-0.271377	0.786101	0.965339		ENSMUSG00000025907.14	7375	0.0445847	0.0326737	1.36454	0.172396	0.638108		ENSMUSG00000025907.14	7375	0.0194361	0.0325766	0.596627	0.550756	0.78689		ENSMUSG00000025907.14	7375	0.0191608	0.0326526	0.586808	0.557333	0.910263		ENSMUSG00000025907.14	7375	0.0445296	0.0328574	1.35524	0.175342	0.748425
	ENSMUSG00000090031.2	330.297	0.0115861	0.0828626	0.139823	0.8888	0.98816		ENSMUSG00000090031.2	330.297	0.0371894	0.0852514	0.436232	0.662668	0.936389		ENSMUSG00000090031.2	330.297	-0.116953	0.0845581	-1.3831	0.166633	0.631015		ENSMUSG00000090031.2	330.297	-0.025017	0.0844444	-0.296254	0.767036	0.905545		ENSMUSG00000090031.2	330.297	0.0662615	0.0842519	0.786468	0.431593	0.880799		ENSMUSG00000090031.2	330.297	-0.0430376	0.0851123	-0.505657	0.613098	0.942654
	ENSMUSG00000103845.1	101.04	0.0584126	0.134157	0.435405	0.663269	0.961479		ENSMUSG00000103845.1	101.04	0.02795	0.138997	0.201084	0.840633	0.975071		ENSMUSG00000103845.1	101.04	-0.0103585	0.136883	-0.0756736	0.939679	0.989839		ENSMUSG00000103845.1	101.04	0.106915	0.135354	0.789891	0.429591	0.70791		ENSMUSG00000103845.1	101.04	0.0066363	0.136809	0.0485078	0.961312	0.992459		ENSMUSG00000103845.1	101.04	0.119519	0.141724	0.843325	0.399047	0.880252
	ENSMUSG00000033740.17	2855.81	-0.0216221	0.0744161	-0.290557	0.77139	0.974645		ENSMUSG00000033740.17	2855.81	0.0736545	0.0748069	0.984595	0.324823	0.827361		ENSMUSG00000033740.17	2855.81	0.125923	0.0745442	1.68924	0.0911732	0.531042		ENSMUSG00000033740.17	2855.81	0.106055	0.0745736	1.42215	0.154981	0.442211		ENSMUSG00000033740.17	2855.81	-0.116236	0.0747519	-1.55496	0.119956	0.792689		ENSMUSG00000033740.17	2855.81	0.112792	0.0749122	1.50566	0.132154	0.712089
	ENSMUSG00000103329.2	111.402	-0.150939	0.142727	-1.05753	0.290269	0.895808		ENSMUSG00000103329.2	111.402	0.138631	0.146146	0.948576	0.342836	0.834767		ENSMUSG00000103329.2	111.402	0.190928	0.141714	1.34727	0.177892	0.642735		ENSMUSG00000103329.2	111.402	0.0187682	0.141966	0.132203	0.894824	0.962296		ENSMUSG00000103329.2	111.402	-0.129382	0.141875	-0.911946	0.361797	0.859587		ENSMUSG00000103329.2	111.402	0.120171	0.144044	0.834268	0.40413	0.881643
	ENSMUSG00000051285.17	9491.73	-0.0400324	0.0314026	-1.27481	0.202375	0.861064		ENSMUSG00000051285.17	9491.73	0.00321898	0.0316365	0.101749	0.918956	0.98857		ENSMUSG00000051285.17	9491.73	0.00188213	0.0315316	0.0596904	0.952402	0.992356		ENSMUSG00000051285.17	9491.73	-0.0302437	0.03148	-0.960727	0.336689	0.635446		ENSMUSG00000051285.17	9491.73	-0.00165271	0.0315106	-0.0524495	0.958171	0.991926		ENSMUSG00000051285.17	9491.73	0.024883	0.0316807	0.785433	0.4322	0.890615
	ENSMUSG00000103509.1	428.347	-0.116626	0.174244	-0.669323	0.503289	0.934114		ENSMUSG00000103509.1	428.347	0.133824	0.175742	0.761479	0.446371	0.87484		ENSMUSG00000103509.1	428.347	0.246128	0.174626	1.40946	0.158699	0.621885		ENSMUSG00000103509.1	428.347	0.603531	0.174525	3.45813	0.000543944	0.0235315		ENSMUSG00000103509.1	428.347	-0.0929136	0.175033	-0.530834	0.595534	0.916271		ENSMUSG00000103509.1	428.347	0.259685	0.175681	1.47817	0.139363	0.720077
	ENSMUSG00000097797.6	62.8745	-0.129329	0.174116	-0.742775	0.457618	0.927317		ENSMUSG00000097797.6	62.8745	0.12288	0.176124	0.697688	0.485372	0.887863		ENSMUSG00000097797.6	62.8745	0.0713222	0.177406	0.402029	0.687663	0.927137		ENSMUSG00000097797.6	62.8745	-0.526812	0.181342	-2.90508	0.00367158	0.0650255		ENSMUSG00000097797.6	62.8745	-0.0151082	0.179096	-0.0843581	0.932772	0.987953		ENSMUSG00000097797.6	62.8745	-0.136528	0.184223	-0.741103	0.458631	0.900138
	ENSMUSG00000025909.16	1886.81	-0.0582282	0.0494078	-1.17852	0.238589	0.880929		ENSMUSG00000025909.16	1886.81	0.0169175	0.0500594	0.337948	0.735402	0.955349		ENSMUSG00000025909.16	1886.81	0.0885949	0.0497018	1.78253	0.0746633	0.505292		ENSMUSG00000025909.16	1886.81	-0.0642802	0.0496209	-1.29543	0.195173	0.497791		ENSMUSG00000025909.16	1886.81	-0.0297945	0.0497234	-0.599205	0.549036	0.909088		ENSMUSG00000025909.16	1886.81	-0.0574937	0.0503216	-1.14252	0.253236	0.814501
	ENSMUSG00000102647.1	19.541	-0.0856377	0.284991	-0.300493	0.763801	0.973028		ENSMUSG00000102647.1	19.541	0.549169	0.292596	1.87688	0.0605343	0.666406		ENSMUSG00000102647.1	19.541	0.0604631	0.280017	0.215927	0.829045	0.964708		ENSMUSG00000102647.1	19.541	-0.31541	0.298626	-1.05621	0.290874			ENSMUSG00000102647.1	19.541	-0.406192	0.286288	-1.41882	0.155951	0.797757		ENSMUSG00000102647.1	19.541	0.192273	0.288149	0.667268	0.504601
	ENSMUSG00000061024.8	1735.45	-0.014728	0.046536	-0.316485	0.751634	0.971508		ENSMUSG00000061024.8	1735.45	0.0121467	0.0474949	0.255748	0.798145	0.9663		ENSMUSG00000061024.8	1735.45	0.0165547	0.0472617	0.350277	0.726131	0.936349		ENSMUSG00000061024.8	1735.45	0.0138815	0.0466865	0.297335	0.766211	0.905249		ENSMUSG00000061024.8	1735.45	-0.0079987	0.0465744	-0.17174	0.863642	0.976868		ENSMUSG00000061024.8	1735.45	-0.0442009	0.0475182	-0.930189	0.352273	0.857204
	ENSMUSG00000025911.14	908.527	0.00910479	0.0654529	0.139104	0.889368	0.98816		ENSMUSG00000025911.14	908.527	0.133418	0.0658544	2.02595	0.0427698	0.658641		ENSMUSG00000025911.14	908.527	-0.0287683	0.0662133	-0.434479	0.66394	0.919036		ENSMUSG00000025911.14	908.527	0.0453942	0.0656465	0.691495	0.489255	0.750907		ENSMUSG00000025911.14	908.527	0.0599346	0.0658961	0.909532	0.36307	0.859951		ENSMUSG00000025911.14	908.527	-0.0586432	0.0666349	-0.880066	0.378823	0.870738
	ENSMUSG00000079671.8	102.707	-0.076054	0.138298	-0.549927	0.582369	0.947023		ENSMUSG00000079671.8	102.707	-0.0147015	0.140671	-0.10451	0.916764	0.988308		ENSMUSG00000079671.8	102.707	-0.213066	0.138044	-1.54347	0.122717	0.573616		ENSMUSG00000079671.8	102.707	0.213405	0.13536	1.57657	0.114894	0.384647		ENSMUSG00000079671.8	102.707	0.00385275	0.140003	0.0275191	0.978046	0.996043		ENSMUSG00000079671.8	102.707	0.154442	0.142194	1.08613	0.27742	0.821626
	ENSMUSG00000067879.3	15524.2	-0.0854348	0.0537426	-1.5897	0.111902	0.799646		ENSMUSG00000067879.3	15524.2	0.103737	0.0537905	1.92854	0.0537881	0.661365		ENSMUSG00000067879.3	15524.2	0.0791405	0.0537696	1.47185	0.141063	0.602566		ENSMUSG00000067879.3	15524.2	0.0224992	0.0537339	0.418715	0.675425	0.859532		ENSMUSG00000067879.3	15524.2	0.0645903	0.0537593	1.20147	0.229568	0.817949		ENSMUSG00000067879.3	15524.2	0.0221479	0.0538237	0.411489	0.680714	0.957759
	ENSMUSG00000025912.16	188.054	0.139229	0.100931	1.37945	0.167758	0.839088		ENSMUSG00000025912.16	188.054	-0.166397	0.107012	-1.55494	0.119961	0.703056		ENSMUSG00000025912.16	188.054	-0.166729	0.102856	-1.621	0.105018	0.549967		ENSMUSG00000025912.16	188.054	-0.064846	0.102925	-0.63003	0.528675	0.77463		ENSMUSG00000025912.16	188.054	0.0846658	0.1018	0.831689	0.405585	0.875143		ENSMUSG00000025912.16	188.054	-0.131496	0.104677	-1.25621	0.20904	0.781563
	ENSMUSG00000045210.8	6181.82	-0.0367486	0.0310962	-1.18177	0.237297	0.880618		ENSMUSG00000045210.8	6181.82	0.0509019	0.0314411	1.61896	0.105455	0.692841		ENSMUSG00000045210.8	6181.82	0.0992045	0.0312779	3.17171	0.00151546	0.341298		ENSMUSG00000045210.8	6181.82	0.00278186	0.0312061	0.0891445	0.928967	0.977024		ENSMUSG00000045210.8	6181.82	0.0516632	0.0312728	1.65202	0.0985309	0.78876		ENSMUSG00000045210.8	6181.82	0.0238352	0.0315848	0.754642	0.450464	0.896418
	ENSMUSG00000025915.14	956.278	0.14742	0.192869	0.76435	0.444659	0.926107		ENSMUSG00000025915.14	956.278	-0.249472	0.193404	-1.2899	0.197085	0.755587		ENSMUSG00000025915.14	956.278	-0.383252	0.193268	-1.983	0.047367	0.448023		ENSMUSG00000025915.14	956.278	0.0509953	0.193324	0.263781	0.791949	0.917095		ENSMUSG00000025915.14	956.278	-0.235479	0.193208	-1.21878	0.222927	0.817829		ENSMUSG00000025915.14	956.278	0.130463	0.193454	0.674389	0.500064	0.918902
	ENSMUSG00000046101.16	218.228	0.115128	0.13916	0.827306	0.408064	0.918485		ENSMUSG00000046101.16	218.228	0.246439	0.141785	1.73812	0.0821902	0.673641		ENSMUSG00000046101.16	218.228	0.256991	0.140117	1.83411	0.0666375	0.486793		ENSMUSG00000046101.16	218.228	0.142455	0.139021	1.0247	0.305507	0.606591		ENSMUSG00000046101.16	218.228	0.0338212	0.139631	0.242218	0.808611	0.96497		ENSMUSG00000046101.16	218.228	0.0728904	0.141947	0.513504	0.607599	0.941916
	ENSMUSG00000098234.7	440.019	0.0127377	0.0632977	0.201234	0.840515	0.98481		ENSMUSG00000098234.7	440.019	0.0355032	0.0649641	0.546505	0.584719	0.914317		ENSMUSG00000098234.7	440.019	0.0717004	0.0650618	1.10204	0.270446	0.72995		ENSMUSG00000098234.7	440.019	0.0502304	0.0638554	0.786628	0.4315	0.709174		ENSMUSG00000098234.7	440.019	0.0118658	0.0649019	0.182827	0.854934	0.975108		ENSMUSG00000098234.7	440.019	-0.0222616	0.066846	-0.333028	0.739113	0.969635
	ENSMUSG00000099032.2	27.7098	0.0357368	0.235859	0.151518	0.879567	0.987501		ENSMUSG00000099032.2	27.7098	-0.225269	0.236635	-0.951971	0.341112	0.834634		ENSMUSG00000099032.2	27.7098	0.00256954	0.242167	0.0106106	0.991534	0.997513		ENSMUSG00000099032.2	27.7098	-0.602939	0.258623	-2.33134	0.0197354	0.157388		ENSMUSG00000099032.2	27.7098	0.0331916	0.237328	0.139855	0.888774	0.981522		ENSMUSG00000099032.2	27.7098	0.114147	0.244907	0.466083	0.641156	0.949697
	ENSMUSG00000025916.10	29.6066	-0.135806	0.292512	-0.464274	0.642451	0.957264		ENSMUSG00000025916.10	29.6066	-0.444813	0.30058	-1.47985	0.138913	0.714059		ENSMUSG00000025916.10	29.6066	-0.121042	0.292121	-0.414355	0.678614	0.923344		ENSMUSG00000025916.10	29.6066	-0.106487	0.303779	-0.350542	0.725932	0.887029		ENSMUSG00000025916.10	29.6066	-0.205944	0.296572	-0.694415	0.487422	0.894137		ENSMUSG00000025916.10	29.6066	0.0197728	0.30143	0.0655966	0.947699	0.997485
	ENSMUSG00000025917.9	3887.5	0.0188969	0.0337514	0.559884	0.575559	0.945552		ENSMUSG00000025917.9	3887.5	0.0232	0.0342316	0.677736	0.497939	0.889856		ENSMUSG00000025917.9	3887.5	-0.0133716	0.0340755	-0.39241	0.694755	0.929511		ENSMUSG00000025917.9	3887.5	-0.0530559	0.0339815	-1.56132	0.118448	0.389948		ENSMUSG00000025917.9	3887.5	0.0551089	0.0339911	1.62128	0.104958	0.792689		ENSMUSG00000025917.9	3887.5	-0.0921582	0.0344388	-2.676	0.00745061	0.385969
	ENSMUSG00000056763.16	1986.24	-0.0490842	0.069199	-0.70932	0.478126	0.932541		ENSMUSG00000056763.16	1986.24	0.12593	0.0699025	1.80151	0.0716224	0.666886		ENSMUSG00000056763.16	1986.24	0.0553832	0.0696612	0.795037	0.426592	0.826496		ENSMUSG00000056763.16	1986.24	0.18258	0.0693587	2.63241	0.00847821	0.100992		ENSMUSG00000056763.16	1986.24	-0.102716	0.0694665	-1.47864	0.139236	0.79671		ENSMUSG00000056763.16	1986.24	0.159884	0.0697105	2.29355	0.0218165	0.494737
	ENSMUSG00000067851.11	9535.8	-0.0443811	0.0328205	-1.35223	0.1763	0.841762		ENSMUSG00000067851.11	9535.8	0.029798	0.0330577	0.901394	0.367379	0.841472		ENSMUSG00000067851.11	9535.8	0.0661444	0.0329307	2.00859	0.0445803	0.444278		ENSMUSG00000067851.11	9535.8	0.063076	0.0328776	1.91851	0.0550465	0.265123		ENSMUSG00000067851.11	9535.8	-0.0496687	0.0329275	-1.50842	0.131446	0.792689		ENSMUSG00000067851.11	9535.8	0.0534808	0.033078	1.61681	0.10592	0.689341
	ENSMUSG00000042501.12	13.4795	-0.50386	0.460096	-1.09512	0.273465	0.894719		ENSMUSG00000042501.12	13.4795	-0.164115	0.489266	-0.335432	0.737299	0.955374		ENSMUSG00000042501.12	13.4795	0.517204	0.453191	1.14125	0.253766	0.718668		ENSMUSG00000042501.12	13.4795	-1.035	0.439596	-2.35444	0.0185505			ENSMUSG00000042501.12	13.4795	-0.298165	0.454189	-0.656477	0.511517	0.900065		ENSMUSG00000042501.12	13.4795	-0.147281	0.447053	-0.329448	0.741817
	ENSMUSG00000048960.13	6520.61	0.0929969	0.0733703	1.2675	0.204976	0.862011		ENSMUSG00000048960.13	6520.61	0.222056	0.0735207	3.02032	0.00252509	0.496458		ENSMUSG00000048960.13	6520.61	0.0128142	0.0735182	0.174299	0.86163	0.9726		ENSMUSG00000048960.13	6520.61	0.0395204	0.0734602	0.537984	0.590588	0.812596		ENSMUSG00000048960.13	6520.61	0.0027821	0.073542	0.0378301	0.969823	0.994623		ENSMUSG00000048960.13	6520.61	0.0727241	0.0735841	0.988312	0.323	0.843541
	ENSMUSG00000057715.13	6705.73	-0.0770982	0.0428914	-1.79752	0.072253	0.739509		ENSMUSG00000057715.13	6705.73	0.0423114	0.0430736	0.982306	0.325949	0.827777		ENSMUSG00000057715.13	6705.73	0.0391963	0.0430027	0.911484	0.36204	0.792941		ENSMUSG00000057715.13	6705.73	-0.0332869	0.042961	-0.774818	0.438447	0.714965		ENSMUSG00000057715.13	6705.73	0.0542622	0.0430192	1.26135	0.207183	0.812976		ENSMUSG00000057715.13	6705.73	0.0520912	0.0432756	1.20371	0.228703	0.796844
	ENSMUSG00000103825.1	11.2876	-0.139095	0.355215	-0.391579	0.695369	0.966006		ENSMUSG00000103825.1	11.2876	0.288022	0.358185	0.804115	0.421331	0.866849		ENSMUSG00000103825.1	11.2876	-0.0313796	0.364866	-0.086003	0.931464	0.988659		ENSMUSG00000103825.1	11.2876	0.0788237	0.351092	0.22451	0.822361			ENSMUSG00000103825.1	11.2876	-0.0415073	0.336497	-0.123351	0.901829	0.983299		ENSMUSG00000103825.1	11.2876	0.0379311	0.377731	0.100418	0.920012
	ENSMUSG00000016918.15	1678.66	0.742742	0.817449	0.90861	0.363556	0.907109		ENSMUSG00000016918.15	1678.66	-1.54699	0.817725	-1.89183	0.0585139	0.663966		ENSMUSG00000016918.15	1678.66	-1.78992	0.817731	-2.18888	0.0286054	0.416004		ENSMUSG00000016918.15	1678.66	-0.0330492	0.817879	-0.0404084	0.967768	0.990196		ENSMUSG00000016918.15	1678.66	-0.877874	0.817597	-1.07372	0.282946	0.832999		ENSMUSG00000016918.15	1678.66	0.084073	0.817618	0.102827	0.9181	0.993189
	ENSMUSG00000025938.16	212.058	0.179777	0.144877	1.24089	0.214646	0.870602		ENSMUSG00000025938.16	212.058	0.0722264	0.147511	0.489634	0.624393	0.924522		ENSMUSG00000025938.16	212.058	0.106039	0.144863	0.731995	0.464172	0.846804		ENSMUSG00000025938.16	212.058	-0.0581659	0.146094	-0.398141	0.690526	0.867095		ENSMUSG00000025938.16	212.058	-0.019827	0.14699	-0.134887	0.892701	0.981999		ENSMUSG00000025938.16	212.058	-0.423927	0.149514	-2.83537	0.00457727	0.34949
	ENSMUSG00000005886.14	7694.07	-0.0481622	0.0371023	-1.29809	0.194256	0.852963		ENSMUSG00000005886.14	7694.07	0.0201619	0.0374057	0.539005	0.589883	0.915095		ENSMUSG00000005886.14	7694.07	0.0585003	0.0372591	1.5701	0.116393	0.563453		ENSMUSG00000005886.14	7694.07	0.0853148	0.0371446	2.29683	0.0216286	0.164049		ENSMUSG00000005886.14	7694.07	-0.0665437	0.0372316	-1.78729	0.0738907	0.785117		ENSMUSG00000005886.14	7694.07	0.140198	0.0373997	3.74864	0.000177796	0.119362
	ENSMUSG00000025935.10	1901.21	0.0543792	0.0476478	1.14127	0.253756	0.887639		ENSMUSG00000025935.10	1901.21	-0.0566676	0.0484047	-1.1707	0.241718	0.785756		ENSMUSG00000025935.10	1901.21	-0.0868849	0.048165	-1.8039	0.0712468	0.497242		ENSMUSG00000025935.10	1901.21	0.00278156	0.0479378	0.0580243	0.953729	0.986885		ENSMUSG00000025935.10	1901.21	0.0335104	0.0480603	0.697258	0.485642	0.89355		ENSMUSG00000025935.10	1901.21	-0.0522222	0.0488375	-1.06931	0.284932	0.826809
	ENSMUSG00000025937.6	1378.2	0.108905	0.0566044	1.92398	0.0543577	0.696718		ENSMUSG00000025937.6	1378.2	0.00538931	0.0575117	0.0937081	0.925341	0.988784		ENSMUSG00000025937.6	1378.2	-0.120239	0.0571492	-2.10395	0.0353829	0.430233		ENSMUSG00000025937.6	1378.2	-0.102021	0.0573365	-1.77934	0.0751838	0.309629		ENSMUSG00000025937.6	1378.2	-0.00350866	0.0571914	-0.0613494	0.951081	0.990315		ENSMUSG00000025937.6	1378.2	-0.041129	0.0577775	-0.711852	0.476556	0.907427
	ENSMUSG00000025932.14	1262.38	-0.0201341	0.0644738	-0.312283	0.754825	0.972263		ENSMUSG00000025932.14	1262.38	0.0270844	0.0653991	0.41414	0.678771	0.941658		ENSMUSG00000025932.14	1262.38	0.0438267	0.0651055	0.673164	0.500843	0.86138		ENSMUSG00000025932.14	1262.38	-0.0148122	0.0650441	-0.227726	0.819859	0.929192		ENSMUSG00000025932.14	1262.38	0.0251205	0.0650574	0.386129	0.699401	0.945808		ENSMUSG00000025932.14	1262.38	0.0683511	0.0656559	1.04105	0.297853	0.830865
	ENSMUSG00000054493.2	48.351	-0.00272831	0.161792	-0.0168631	0.986546	0.998948		ENSMUSG00000054493.2	48.351	-0.0781369	0.172875	-0.451985	0.65128	0.933352		ENSMUSG00000054493.2	48.351	-0.105303	0.168324	-0.625597	0.531579	0.873632		ENSMUSG00000054493.2	48.351	-0.208084	0.168737	-1.23318	0.217507	0.522902		ENSMUSG00000054493.2	48.351	-0.185379	0.16869	-1.09894	0.271796	0.828991		ENSMUSG00000054493.2	48.351	0.00364085	0.172995	0.0210461	0.983209	0.998032
	ENSMUSG00000025930.6	56.6816	0.170588	0.16053	1.06266	0.287938	0.895808		ENSMUSG00000025930.6	56.6816	-0.15507	0.16499	-0.939876	0.347281	0.835627		ENSMUSG00000025930.6	56.6816	-0.0271031	0.163673	-0.165593	0.868477	0.974408		ENSMUSG00000025930.6	56.6816	0.108189	0.161909	0.66821	0.503999	0.759276		ENSMUSG00000025930.6	56.6816	0.143562	0.162069	0.885807	0.375721	0.865188		ENSMUSG00000025930.6	56.6816	0.256947	0.164889	1.5583	0.119162	0.699988
	ENSMUSG00000103492.1	42.9046	-0.0570915	0.190153	-0.30024	0.763994	0.973028		ENSMUSG00000103492.1	42.9046	0.0389554	0.201486	0.19334	0.846693	0.976374		ENSMUSG00000103492.1	42.9046	-0.358764	0.206378	-1.73839	0.0821428	0.516102		ENSMUSG00000103492.1	42.9046	-0.23622	0.195614	-1.20758	0.227207	0.534272		ENSMUSG00000103492.1	42.9046	0.146	0.196425	0.743286	0.457308	0.887154		ENSMUSG00000103492.1	42.9046	0.249014	0.205917	1.20929	0.226551	0.795779
	ENSMUSG00000082193.1	10.3378	0.0384631	0.311531	0.123465	0.901739	0.98902		ENSMUSG00000082193.1	10.3378	-0.0689117	0.347981	-0.198033	0.843019	0.97556		ENSMUSG00000082193.1	10.3378	-0.481031	0.337134	-1.42682	0.153631	0.616287		ENSMUSG00000082193.1	10.3378	-0.181615	0.327149	-0.555143	0.578797			ENSMUSG00000082193.1	10.3378	0.244158	0.353964	0.689782	0.490332	0.894137		ENSMUSG00000082193.1	10.3378	-0.234206	0.349332	-0.67044	0.502577
	ENSMUSG00000032769.4	38.5534	-0.471349	0.273738	-1.7219	0.0850876	0.75646		ENSMUSG00000032769.4	38.5534	-0.280429	0.269998	-1.03864	0.298974	0.815097		ENSMUSG00000032769.4	38.5534	-0.0459216	0.272623	-0.168443	0.866235	0.97397		ENSMUSG00000032769.4	38.5534	-0.0303015	0.277757	-0.109093	0.913129	0.971275		ENSMUSG00000032769.4	38.5534	0.143141	0.270156	0.529845	0.596219	0.9163		ENSMUSG00000032769.4	38.5534	0.147062	0.287958	0.510708	0.609556	0.94228
	ENSMUSG00000092083.4	1998.73	-0.0324564	0.0826549	-0.392673	0.694561	0.966006		ENSMUSG00000092083.4	1998.73	-0.0272271	0.0832997	-0.326857	0.743776	0.956712		ENSMUSG00000092083.4	1998.73	0.0422331	0.083012	0.508759	0.610921	0.904065		ENSMUSG00000092083.4	1998.73	-0.125165	0.0828985	-1.50985	0.131081	0.409494		ENSMUSG00000092083.4	1998.73	-0.0162656	0.0829231	-0.196153	0.844491	0.972143		ENSMUSG00000092083.4	1998.73	0.0325038	0.0832514	0.390429	0.696219	0.961372
	ENSMUSG00000025925.14	548.924	0.0318057	0.0534991	0.594509	0.552171	0.941358		ENSMUSG00000025925.14	548.924	0.0619489	0.0563391	1.09957	0.271519	0.805654		ENSMUSG00000025925.14	548.924	0.0803331	0.0548913	1.46349	0.143333	0.604453		ENSMUSG00000025925.14	548.924	0.0726623	0.0536006	1.35562	0.175219	0.4703		ENSMUSG00000025925.14	548.924	0.0333263	0.054552	0.610909	0.54126	0.907535		ENSMUSG00000025925.14	548.924	0.0156634	0.0564376	0.277534	0.78137	0.975553
	ENSMUSG00000104379.1	20.6876	-0.152407	0.287469	-0.530169	0.595995	0.949439		ENSMUSG00000104379.1	20.6876	-0.107525	0.299851	-0.358596	0.719898	0.951317		ENSMUSG00000104379.1	20.6876	0.174437	0.293808	0.593712	0.552705	0.881058		ENSMUSG00000104379.1	20.6876	0.262734	0.292114	0.899422	0.368428			ENSMUSG00000104379.1	20.6876	-0.444513	0.30383	-1.46303	0.143458	0.79671		ENSMUSG00000104379.1	20.6876	0.171103	0.303833	0.563147	0.573335
	ENSMUSG00000032719.4	24.8667	0.0170811	0.309177	0.055247	0.955942	0.997291		ENSMUSG00000032719.4	24.8667	-0.126363	0.322173	-0.392222	0.694894	0.94725		ENSMUSG00000032719.4	24.8667	-0.648859	0.330511	-1.9632	0.0496228	0.451766		ENSMUSG00000032719.4	24.8667	-0.103153	0.336353	-0.306681	0.759086			ENSMUSG00000032719.4	24.8667	-0.195048	0.315122	-0.618962	0.535942	0.905325		ENSMUSG00000032719.4	24.8667	0.12051	0.320656	0.375823	0.707048	0.962519
	ENSMUSG00000067795.13	33.125	0.137545	0.213426	0.644463	0.519275	0.934873		ENSMUSG00000067795.13	33.125	-0.204776	0.221946	-0.922637	0.356196	0.839471		ENSMUSG00000067795.13	33.125	-0.11549	0.211163	-0.546922	0.584432	0.89443		ENSMUSG00000067795.13	33.125	-0.0562251	0.221492	-0.253847	0.799614	0.920145		ENSMUSG00000067795.13	33.125	-0.125098	0.211784	-0.590688	0.55473	0.910263		ENSMUSG00000067795.13	33.125	-0.0107747	0.212623	-0.0506754	0.959584	0.997689
	ENSMUSG00000043716.13	11667.1	0.0336666	0.0306779	1.09742	0.272457	0.894674		ENSMUSG00000043716.13	11667.1	-0.0464732	0.0308807	-1.50493	0.132342	0.708911		ENSMUSG00000043716.13	11667.1	-0.0439666	0.0308142	-1.42683	0.153629	0.616287		ENSMUSG00000043716.13	11667.1	-0.0359175	0.0307816	-1.16685	0.24327	0.551583		ENSMUSG00000043716.13	11667.1	0.044767	0.0307727	1.45476	0.145735	0.79671		ENSMUSG00000043716.13	11667.1	-0.0652766	0.0309249	-2.11081	0.0347888	0.55762
	ENSMUSG00000025921.7	932.306	-0.00359426	0.10621	-0.033841	0.973004	0.99753		ENSMUSG00000025921.7	932.306	-0.156418	0.107092	-1.4606	0.144126	0.719756		ENSMUSG00000025921.7	932.306	-0.210949	0.106881	-1.97367	0.0484194	0.451766		ENSMUSG00000025921.7	932.306	0.00456611	0.10683	0.042742	0.965907	0.990196		ENSMUSG00000025921.7	932.306	-0.042157	0.106479	-0.395919	0.692165	0.94426		ENSMUSG00000025921.7	932.306	-0.0766319	0.107378	-0.713667	0.475433	0.906653
	ENSMUSG00000025920.19	9616	-0.01225	0.0347024	-0.353	0.724088	0.968103		ENSMUSG00000025920.19	9616	0.003606	0.0349173	0.103273	0.917747	0.988488		ENSMUSG00000025920.19	9616	0.0368377	0.0348258	1.05777	0.29016	0.745766		ENSMUSG00000025920.19	9616	0.000834746	0.0347472	0.0240234	0.980834	0.99432		ENSMUSG00000025920.19	9616	0.0792374	0.0347512	2.28013	0.0225998	0.774825		ENSMUSG00000025920.19	9616	0.0268189	0.0349301	0.767787	0.442614	0.893036
	ENSMUSG00000025939.17	4307.59	0.0171153	0.0344038	0.497484	0.618848	0.953205		ENSMUSG00000025939.17	4307.59	0.0852977	0.0348415	2.44817	0.0143585	0.585405		ENSMUSG00000025939.17	4307.59	0.0986216	0.0346949	2.84254	0.00447551	0.353212		ENSMUSG00000025939.17	4307.59	0.0716524	0.0345204	2.07566	0.0379257	0.219396		ENSMUSG00000025939.17	4307.59	0.0470644	0.0346635	1.35775	0.174543	0.807315		ENSMUSG00000025939.17	4307.59	0.0255166	0.0349721	0.729626	0.465619	0.902081
	ENSMUSG00000102457.1	24.3356	0.44812	0.251703	1.78035	0.0750185	0.74279		ENSMUSG00000102457.1	24.3356	-0.176568	0.271635	-0.650022	0.515678	0.895952		ENSMUSG00000102457.1	24.3356	0.106475	0.256231	0.415543	0.677744	0.923195		ENSMUSG00000102457.1	24.3356	0.175719	0.250113	0.702561	0.48233			ENSMUSG00000102457.1	24.3356	0.276295	0.259485	1.06478	0.286975	0.834806		ENSMUSG00000102457.1	24.3356	0.312621	0.272902	1.14555	0.251983	0.813478
	ENSMUSG00000079658.9	7216.45	0.0148903	0.0361628	0.411757	0.680517	0.965543		ENSMUSG00000079658.9	7216.45	0.0434223	0.0363984	1.19297	0.23288	0.782686		ENSMUSG00000079658.9	7216.45	0.00205969	0.0363165	0.056715	0.954772	0.993186		ENSMUSG00000079658.9	7216.45	-0.027526	0.0362251	-0.759861	0.447338	0.721052		ENSMUSG00000079658.9	7216.45	0.0837239	0.0362745	2.30807	0.0209955	0.774825		ENSMUSG00000079658.9	7216.45	-0.0348438	0.0364896	-0.954897	0.33963	0.849602
	ENSMUSG00000025940.6	2589.4	-0.0185439	0.0379061	-0.489205	0.624696	0.95368		ENSMUSG00000025940.6	2589.4	0.0427655	0.0385742	1.10866	0.267579	0.805188		ENSMUSG00000025940.6	2589.4	0.0568592	0.0383825	1.48139	0.138504	0.59822		ENSMUSG00000025940.6	2589.4	0.0534179	0.0381163	1.40144	0.161081	0.450586		ENSMUSG00000025940.6	2589.4	0.0594124	0.0382522	1.55318	0.120381	0.792689		ENSMUSG00000025940.6	2589.4	-0.0107348	0.0388351	-0.27642	0.782225	0.975553
	ENSMUSG00000025779.10	46.9698	0.160258	0.17189	0.932331	0.351165	0.905223		ENSMUSG00000025779.10	46.9698	-0.243133	0.181869	-1.33686	0.181269	0.747674		ENSMUSG00000025779.10	46.9698	0.119517	0.175934	0.679329	0.496929	0.860035		ENSMUSG00000025779.10	46.9698	0.115407	0.182988	0.630679	0.528251	0.774295		ENSMUSG00000025779.10	46.9698	0.143657	0.172826	0.831227	0.405845	0.875143		ENSMUSG00000025779.10	46.9698	0.0155368	0.182393	0.0851829	0.932116	0.995813
	ENSMUSG00000042686.5	3609.78	0.0709629	0.0940362	0.754635	0.450468	0.926107		ENSMUSG00000042686.5	3609.78	0.0744289	0.0942417	0.789766	0.429665	0.869713		ENSMUSG00000042686.5	3609.78	0.0699656	0.0940986	0.743535	0.457158	0.844373		ENSMUSG00000042686.5	3609.78	-0.0100903	0.0941476	-0.107176	0.91465	0.971844		ENSMUSG00000042686.5	3609.78	-0.00293532	0.0940972	-0.0311946	0.975114	0.995811		ENSMUSG00000042686.5	3609.78	-0.216104	0.0942705	-2.29239	0.0218834	0.494737
	ENSMUSG00000025777.8	8597.85	-0.0473956	0.0316762	-1.49625	0.134588	0.812615		ENSMUSG00000025777.8	8597.85	0.041627	0.0318975	1.30502	0.191885	0.755445		ENSMUSG00000025777.8	8597.85	0.0673941	0.0317945	2.11968	0.034033	0.426537		ENSMUSG00000025777.8	8597.85	0.0109121	0.0317218	0.343994	0.73085	0.889441		ENSMUSG00000025777.8	8597.85	0.0480486	0.0317677	1.5125	0.130407	0.792689		ENSMUSG00000025777.8	8597.85	-0.00233207	0.0319761	-0.0729315	0.941861	0.996922
	ENSMUSG00000067780.3	124.408	-0.155594	0.130887	-1.18876	0.234534	0.88054		ENSMUSG00000067780.3	124.408	-0.0510762	0.131642	-0.387993	0.698021	0.94725		ENSMUSG00000067780.3	124.408	0.0162922	0.130237	0.125096	0.900447	0.980144		ENSMUSG00000067780.3	124.408	-0.0887457	0.13182	-0.673235	0.500798	0.757557		ENSMUSG00000067780.3	124.408	0.0454808	0.129918	0.350074	0.726283	0.952999		ENSMUSG00000067780.3	124.408	0.155796	0.134885	1.15503	0.248077	0.80972
	ENSMUSG00000100053.1	21.6732	-0.307211	0.265583	-1.15674	0.247377	0.885948		ENSMUSG00000100053.1	21.6732	0.104358	0.293948	0.355023	0.722573	0.952121		ENSMUSG00000100053.1	21.6732	-0.0102359	0.273402	-0.037439	0.970135	0.995208		ENSMUSG00000100053.1	21.6732	0.369297	0.285229	1.29474	0.195412			ENSMUSG00000100053.1	21.6732	-0.276287	0.280329	-0.985582	0.324338	0.849583		ENSMUSG00000100053.1	21.6732	0.122654	0.28038	0.437458	0.661779
	ENSMUSG00000085125.7	31.4856	-0.0662111	0.233521	-0.283534	0.776768	0.975631		ENSMUSG00000085125.7	31.4856	0.178792	0.23134	0.772855	0.439608	0.872313		ENSMUSG00000085125.7	31.4856	0.0841837	0.230697	0.36491	0.715179	0.934218		ENSMUSG00000085125.7	31.4856	0.0781302	0.22684	0.344428	0.730524	0.889242		ENSMUSG00000085125.7	31.4856	0.274047	0.231617	1.18319	0.236734	0.81835		ENSMUSG00000085125.7	31.4856	-0.0783114	0.238183	-0.328786	0.742317	0.969635
	ENSMUSG00000025776.13	493.259	0.0530033	0.0899091	0.589521	0.555512	0.941419		ENSMUSG00000025776.13	493.259	0.0195943	0.091067	0.215163	0.82964	0.973736		ENSMUSG00000025776.13	493.259	0.0412935	0.0901552	0.458027	0.646933	0.915291		ENSMUSG00000025776.13	493.259	0.063583	0.0899512	0.706861	0.479653	0.743671		ENSMUSG00000025776.13	493.259	0.0185029	0.0903173	0.204866	0.837677	0.970502		ENSMUSG00000025776.13	493.259	0.0606748	0.0910973	0.666044	0.505383	0.919665
	ENSMUSG00000109887.1	111.145	0.137642	0.135506	1.01576	0.309741	0.899259		ENSMUSG00000109887.1	111.145	0.09778	0.138692	0.705016	0.4808	0.883982		ENSMUSG00000109887.1	111.145	0.0409321	0.136391	0.300109	0.764094	0.947949		ENSMUSG00000109887.1	111.145	-0.431111	0.139967	-3.08008	0.00206944	0.0478204		ENSMUSG00000109887.1	111.145	0.247651	0.134952	1.83511	0.06649	0.785117		ENSMUSG00000109887.1	111.145	-0.121019	0.139356	-0.868416	0.385166	0.872857
	ENSMUSG00000025927.13	11.1328	0.989487	0.484622	2.04177	0.0411743	0.6478		ENSMUSG00000025927.13	11.1328	-0.872013	0.47042	-1.85369	0.0637832	0.666506		ENSMUSG00000025927.13	11.1328	-1.45444	0.509092	-2.85694	0.0042775	0.353212		ENSMUSG00000025927.13	11.1328	-0.835324	0.49675	-1.68158	0.0926509			ENSMUSG00000025927.13	11.1328	-0.150685	0.484533	-0.310989	0.755809	0.958919		ENSMUSG00000025927.13	11.1328	0.734663	0.463923	1.58359	0.113288
	ENSMUSG00000041859.10	202.773	0.204803	0.090321	2.2675	0.0233596	0.565968		ENSMUSG00000041859.10	202.773	0.0628115	0.096201	0.652919	0.513808	0.895402		ENSMUSG00000041859.10	202.773	-0.0750808	0.0934456	-0.80347	0.421703	0.824397		ENSMUSG00000041859.10	202.773	-0.100886	0.0945997	-1.06645	0.286221	0.590419		ENSMUSG00000041859.10	202.773	0.148967	0.0926436	1.60796	0.107845	0.792689		ENSMUSG00000041859.10	202.773	0.0815797	0.094575	0.862592	0.388362	0.874622
	ENSMUSG00000097934.1	46.7105	0.024357	0.165634	0.147053	0.88309	0.988057		ENSMUSG00000097934.1	46.7105	0.149329	0.177192	0.842755	0.399366	0.856606		ENSMUSG00000097934.1	46.7105	-0.224142	0.171376	-1.3079	0.190909	0.654664		ENSMUSG00000097934.1	46.7105	0.0506343	0.169957	0.297924	0.765761	0.904999		ENSMUSG00000097934.1	46.7105	0.113124	0.167923	0.673666	0.500524	0.897627		ENSMUSG00000097934.1	46.7105	0.0545424	0.16917	0.322411	0.747141	0.970898
	ENSMUSG00000025931.15	11759.6	0.186656	0.0855315	2.1823	0.0290872	0.610718		ENSMUSG00000025931.15	11759.6	0.140786	0.0856508	1.64372	0.100235	0.688949		ENSMUSG00000025931.15	11759.6	0.15218	0.0856045	1.77771	0.0754512	0.507613		ENSMUSG00000025931.15	11759.6	0.221	0.0855373	2.58366	0.00977573	0.109588		ENSMUSG00000025931.15	11759.6	-0.0173137	0.0855731	-0.202327	0.839661	0.970559		ENSMUSG00000025931.15	11759.6	0.252362	0.0856074	2.9479	0.00319942	0.325054
	ENSMUSG00000100929.1	19.4588	0.061264	0.295858	0.207072	0.835954	0.984726		ENSMUSG00000100929.1	19.4588	0.25871	0.320915	0.806164	0.420148	0.866138		ENSMUSG00000100929.1	19.4588	0.345894	0.308112	1.12263	0.261596	0.724488		ENSMUSG00000100929.1	19.4588	0.360635	0.30375	1.18728	0.235119			ENSMUSG00000100929.1	19.4588	-0.318276	0.317244	-1.00325	0.315739	0.844077		ENSMUSG00000100929.1	19.4588	0.239757	0.31789	0.754214	0.450721
	ENSMUSG00000041809.5	125.398	0.31276	0.346962	0.901425	0.367362	0.908288		ENSMUSG00000041809.5	125.398	-0.657882	0.349196	-1.88399	0.0595664	0.665051		ENSMUSG00000041809.5	125.398	-0.919211	0.349035	-2.63358	0.00844893	0.37807		ENSMUSG00000041809.5	125.398	-0.398814	0.350389	-1.1382	0.255036	0.562131		ENSMUSG00000041809.5	125.398	-0.650748	0.349492	-1.86198	0.0626053	0.785117		ENSMUSG00000041809.5	125.398	-0.308938	0.349276	-0.884507	0.376423	0.869459
	ENSMUSG00000041779.5	118.724	0.0464355	0.214557	0.216425	0.828656	0.984123		ENSMUSG00000041779.5	118.724	-0.418348	0.218933	-1.91085	0.0560237	0.661365		ENSMUSG00000041779.5	118.724	-0.334953	0.215439	-1.55475	0.120006	0.569596		ENSMUSG00000041779.5	118.724	-0.0143749	0.217242	-0.0661702	0.947242	0.983882		ENSMUSG00000041779.5	118.724	-0.0659064	0.215297	-0.306118	0.759515	0.958919		ENSMUSG00000041779.5	118.724	0.0829713	0.21835	0.379992	0.703951	0.962277
	ENSMUSG00000100819.1	13.8254	-0.374868	0.312309	-1.20031	0.230019	0.878274		ENSMUSG00000100819.1	13.8254	0.177495	0.318921	0.556548	0.577836	0.913119		ENSMUSG00000100819.1	13.8254	0.37054	0.300803	1.23184	0.21801	0.685005		ENSMUSG00000100819.1	13.8254	0.279871	0.321293	0.871078	0.383711			ENSMUSG00000100819.1	13.8254	0.295035	0.290385	1.01601	0.309623	0.83991		ENSMUSG00000100819.1	13.8254	-0.216376	0.329703	-0.656275	0.511647
	ENSMUSG00000025933.15	1545.17	-0.0203916	0.0422573	-0.482559	0.629409	0.954862		ENSMUSG00000025933.15	1545.17	0.0632552	0.043017	1.47047	0.141434	0.717324		ENSMUSG00000025933.15	1545.17	-0.0125734	0.0427112	-0.294382	0.768466	0.948802		ENSMUSG00000025933.15	1545.17	-0.0430657	0.0424585	-1.0143	0.310439	0.611683		ENSMUSG00000025933.15	1545.17	-0.0269966	0.0424876	-0.6354	0.525168	0.901967		ENSMUSG00000025933.15	1545.17	-0.0334779	0.0433194	-0.772815	0.439632	0.891794
	ENSMUSG00000025934.15	85.3438	-0.0508888	0.145296	-0.350243	0.726156	0.968394		ENSMUSG00000025934.15	85.3438	0.111301	0.15189	0.732778	0.463694	0.879218		ENSMUSG00000025934.15	85.3438	-0.196968	0.148545	-1.32598	0.184847	0.648877		ENSMUSG00000025934.15	85.3438	-0.206194	0.148128	-1.39199	0.163924	0.454255		ENSMUSG00000025934.15	85.3438	0.154624	0.143648	1.07641	0.281745	0.832999		ENSMUSG00000025934.15	85.3438	0.0455209	0.151333	0.300799	0.763568	0.972755
	ENSMUSG00000028033.16	6200.95	-0.0860125	0.065042	-1.32242	0.18603	0.847616		ENSMUSG00000028033.16	6200.95	-0.0160574	0.0651997	-0.24628	0.805466	0.968426		ENSMUSG00000028033.16	6200.95	0.0744086	0.0651013	1.14297	0.253053	0.718206		ENSMUSG00000028033.16	6200.95	-0.0705297	0.0651008	-1.08339	0.278635	0.584412		ENSMUSG00000028033.16	6200.95	0.00200848	0.0650942	0.0308549	0.975385	0.995811		ENSMUSG00000028033.16	6200.95	-0.049864	0.0653107	-0.763488	0.445172	0.893965
	ENSMUSG00000097109.1	124.46	-0.118192	0.126386	-0.935163	0.349704	0.905223		ENSMUSG00000097109.1	124.46	-0.0147641	0.127905	-0.115431	0.908104	0.986196		ENSMUSG00000097109.1	124.46	0.0690327	0.126579	0.545373	0.585497	0.894854		ENSMUSG00000097109.1	124.46	-0.124775	0.124869	-0.999247	0.317675	0.618494		ENSMUSG00000097109.1	124.46	-0.142983	0.128787	-1.11023	0.2669	0.828991		ENSMUSG00000097109.1	124.46	0.0828946	0.132364	0.626262	0.531143	0.924808
	ENSMUSG00000041670.16	13828.6	-0.00755125	0.0440748	-0.171328	0.863966	0.985674		ENSMUSG00000041670.16	13828.6	0.0302584	0.0441756	0.684958	0.49337	0.889162		ENSMUSG00000041670.16	13828.6	0.0575865	0.0441445	1.3045	0.192063	0.65569		ENSMUSG00000041670.16	13828.6	0.0388083	0.0440976	0.880055	0.37883	0.66631		ENSMUSG00000041670.16	13828.6	0.000558056	0.0441526	0.0126393	0.989916	0.99845		ENSMUSG00000041670.16	13828.6	0.0293589	0.0442315	0.663755	0.506847	0.919821
	ENSMUSG00000097970.1	26.6774	0.0904766	0.235217	0.384652	0.700496	0.966624		ENSMUSG00000097970.1	26.6774	0.137405	0.242701	0.566146	0.571294	0.910461		ENSMUSG00000097970.1	26.6774	0.0313795	0.237229	0.132275	0.894767	0.978607		ENSMUSG00000097970.1	26.6774	0.137593	0.233312	0.58974	0.555365	0.789677		ENSMUSG00000097970.1	26.6774	0.0283667	0.23753	0.119424	0.90494	0.983511		ENSMUSG00000097970.1	26.6774	-0.521524	0.266679	-1.95563	0.0505092	0.589667
	ENSMUSG00000026158.11	13970.6	0.0215987	0.044267	0.487919	0.625607	0.953961		ENSMUSG00000026158.11	13970.6	0.0194584	0.0443793	0.438457	0.661055	0.935992		ENSMUSG00000026158.11	13970.6	0.0703959	0.0443286	1.58805	0.112276	0.559721		ENSMUSG00000026158.11	13970.6	-0.00364915	0.0443043	-0.0823656	0.934356	0.978918		ENSMUSG00000026158.11	13970.6	0.110235	0.0443249	2.48698	0.0128831	0.774825		ENSMUSG00000026158.11	13970.6	0.0252541	0.044436	0.568325	0.569814	0.934306
	ENSMUSG00000026156.8	631.216	-0.0636554	0.0665353	-0.956717	0.33871	0.905223		ENSMUSG00000026156.8	631.216	-0.0373396	0.068211	-0.547412	0.584096	0.914317		ENSMUSG00000026156.8	631.216	0.00174435	0.0678138	0.0257226	0.979479	0.996547		ENSMUSG00000026156.8	631.216	-0.027817	0.0668736	-0.415963	0.677437	0.860467		ENSMUSG00000026156.8	631.216	0.0307852	0.0675841	0.455509	0.648743	0.931163		ENSMUSG00000026156.8	631.216	0.0589424	0.0687708	0.857085	0.391398	0.876616
	ENSMUSG00000026155.13	2340.28	0.00798988	0.0431441	0.185191	0.85308	0.985674		ENSMUSG00000026155.13	2340.28	-0.0090526	0.0437776	-0.206786	0.836177	0.974464		ENSMUSG00000026155.13	2340.28	0.0564454	0.0435137	1.29719	0.194567	0.660777		ENSMUSG00000026155.13	2340.28	0.0241147	0.0431818	0.558445	0.57654	0.803364		ENSMUSG00000026155.13	2340.28	0.0703694	0.0434195	1.62069	0.105085	0.792689		ENSMUSG00000026155.13	2340.28	0.0535448	0.0440188	1.21641	0.22383	0.794599
	ENSMUSG00000026154.4	458.196	0.00698357	0.069766	0.1001	0.920265	0.99076		ENSMUSG00000026154.4	458.196	0.0560003	0.0711891	0.786641	0.431492	0.870302		ENSMUSG00000026154.4	458.196	-0.0600276	0.0709903	-0.845574	0.39779	0.811587		ENSMUSG00000026154.4	458.196	0.0182074	0.0713615	0.255143	0.798613	0.919824		ENSMUSG00000026154.4	458.196	0.0661214	0.0711406	0.929446	0.352658	0.856091		ENSMUSG00000026154.4	458.196	-0.112021	0.0738606	-1.51665	0.129355	0.711583
	ENSMUSG00000026153.15	2648.78	0.00948169	0.0487322	0.194567	0.845732	0.985534		ENSMUSG00000026153.15	2648.78	-0.0554525	0.0491967	-1.12716	0.259675	0.798868		ENSMUSG00000026153.15	2648.78	-0.00777396	0.0489373	-0.158856	0.873783	0.975199		ENSMUSG00000026153.15	2648.78	-0.139582	0.0489648	-2.85066	0.00436286	0.0715095		ENSMUSG00000026153.15	2648.78	0.0586022	0.0489951	1.19608	0.231665	0.817949		ENSMUSG00000026153.15	2648.78	-0.0391279	0.0494633	-0.791049	0.428916	0.889318
	ENSMUSG00000102398.1	13.9413	-0.11805	0.328032	-0.359874	0.718942	0.967522		ENSMUSG00000102398.1	13.9413	-0.220992	0.328274	-0.673194	0.500824	0.891073		ENSMUSG00000102398.1	13.9413	0.133564	0.322605	0.414016	0.678862	0.923344		ENSMUSG00000102398.1	13.9413	-0.565463	0.37121	-1.5233	0.127684			ENSMUSG00000102398.1	13.9413	0.435299	0.318794	1.36545	0.17211	0.807315		ENSMUSG00000102398.1	13.9413	-0.142913	0.333192	-0.42892	0.667981
	ENSMUSG00000026147.16	37.479	-0.0592565	0.254403	-0.232924	0.81582	0.982366		ENSMUSG00000026147.16	37.479	-0.0752756	0.265539	-0.283482	0.776807	0.964396		ENSMUSG00000026147.16	37.479	-0.621383	0.268366	-2.31543	0.0205895	0.398586		ENSMUSG00000026147.16	37.479	-0.493134	0.262373	-1.87952	0.0601738	0.277265		ENSMUSG00000026147.16	37.479	-0.0289994	0.258869	-0.112023	0.910805	0.984068		ENSMUSG00000026147.16	37.479	-0.326199	0.264833	-1.23171	0.218056	0.788437
	ENSMUSG00000026141.13	1345.61	-0.16953	0.0853337	-1.98667	0.046959	0.671199		ENSMUSG00000026141.13	1345.61	0.0138021	0.0860119	0.160467	0.872513	0.981947		ENSMUSG00000026141.13	1345.61	0.0310437	0.0855542	0.362855	0.716713	0.934473		ENSMUSG00000026141.13	1345.61	0.0928896	0.0854146	1.08751	0.27681	0.583237		ENSMUSG00000026141.13	1345.61	-0.015859	0.0855516	-0.185373	0.852936	0.974436		ENSMUSG00000026141.13	1345.61	0.0900269	0.0860507	1.04621	0.295465	0.830865
	ENSMUSG00000100131.1	365.039	0.202685	0.0816857	2.48128	0.0130912	0.466358		ENSMUSG00000100131.1	365.039	0.0646204	0.0829504	0.779025	0.435965	0.871503		ENSMUSG00000100131.1	365.039	0.0626044	0.0831334	0.75306	0.451414	0.839836		ENSMUSG00000100131.1	365.039	0.0306812	0.0828758	0.370207	0.711228	0.878731		ENSMUSG00000100131.1	365.039	0.0568706	0.0829551	0.685559	0.492991	0.896042		ENSMUSG00000100131.1	365.039	-0.0658981	0.0851246	-0.774136	0.43885	0.891149
	ENSMUSG00000067736.2	55.9921	0.354027	0.142901	2.47743	0.0132331	0.466358		ENSMUSG00000067736.2	55.9921	-0.171809	0.15927	-1.07873	0.280709	0.807329		ENSMUSG00000067736.2	55.9921	0.0383045	0.150535	0.254456	0.799143	0.957798		ENSMUSG00000067736.2	55.9921	-0.310195	0.150195	-2.06529	0.0388959	0.222646		ENSMUSG00000067736.2	55.9921	0.0503209	0.149722	0.336096	0.736798	0.954781		ENSMUSG00000067736.2	55.9921	0.235817	0.155893	1.51268	0.130361	0.711583
	ENSMUSG00000101939.1	86.5882	0.146818	0.143891	1.02034	0.307566	0.899259		ENSMUSG00000101939.1	86.5882	0.250007	0.149475	1.67257	0.0944124	0.683988		ENSMUSG00000101939.1	86.5882	-0.173732	0.154569	-1.12398	0.261023	0.724481		ENSMUSG00000101939.1	86.5882	-0.22431	0.151353	-1.48204	0.138331	0.419405		ENSMUSG00000101939.1	86.5882	-0.197012	0.15065	-1.30774	0.190961	0.810257		ENSMUSG00000101939.1	86.5882	-0.288083	0.15353	-1.87639	0.0606016	0.604417
	ENSMUSG00000101111.1	660.611	0.167817	0.0705413	2.37898	0.0173605	0.502631		ENSMUSG00000101111.1	660.611	0.120741	0.0724169	1.6673	0.0954553	0.68409		ENSMUSG00000101111.1	660.611	0.0452149	0.0717242	0.6304	0.528433	0.872728		ENSMUSG00000101111.1	660.611	-0.0624376	0.0716367	-0.871586	0.383434	0.670696		ENSMUSG00000101111.1	660.611	0.0366573	0.0716112	0.511893	0.608726	0.919076		ENSMUSG00000101111.1	660.611	-0.124073	0.0729475	-1.70086	0.0889693	0.661336
	ENSMUSG00000100862.1	1038.17	0.213422	0.0675589	3.15905	0.00158284	0.225342		ENSMUSG00000100862.1	1038.17	0.0247824	0.0691555	0.358358	0.720076	0.951416		ENSMUSG00000100862.1	1038.17	0.0699884	0.0683904	1.02337	0.306135	0.755022		ENSMUSG00000100862.1	1038.17	-0.0090442	0.0684731	-0.132084	0.894918	0.962301		ENSMUSG00000100862.1	1038.17	0.0451079	0.0686609	0.656966	0.511203	0.900065		ENSMUSG00000100862.1	1038.17	-0.121985	0.0696857	-1.7505	0.0800327	0.643803
	ENSMUSG00000102070.1	943.66	0.166767	0.0663002	2.51534	0.0118918	0.454582		ENSMUSG00000102070.1	943.66	0.0316344	0.0677613	0.466851	0.640606	0.92915		ENSMUSG00000102070.1	943.66	0.110047	0.0671973	1.63766	0.101492	0.544315		ENSMUSG00000102070.1	943.66	0.0291424	0.0672896	0.43309	0.66495	0.85371		ENSMUSG00000102070.1	943.66	0.0264167	0.0672394	0.392875	0.694412	0.945146		ENSMUSG00000102070.1	943.66	-0.145687	0.0683641	-2.13105	0.0330853	0.553491
	ENSMUSG00000101249.1	531.39	0.189186	0.0695398	2.72055	0.00651743	0.371892		ENSMUSG00000101249.1	531.39	0.0641202	0.0717628	0.893501	0.371589	0.843803		ENSMUSG00000101249.1	531.39	0.00334746	0.0712566	0.0469776	0.962531	0.994356		ENSMUSG00000101249.1	531.39	0.00339811	0.0713338	0.0476367	0.962006	0.989259		ENSMUSG00000101249.1	531.39	0.131356	0.0713125	1.84197	0.0654789	0.785117		ENSMUSG00000101249.1	531.39	-0.128775	0.0724982	-1.77625	0.0756911	0.62997
	ENSMUSG00000073725.8	12053.8	-0.00272879	0.029866	-0.0913678	0.9272	0.99257		ENSMUSG00000073725.8	12053.8	-0.06489	0.0300585	-2.15879	0.0308661	0.643006		ENSMUSG00000073725.8	12053.8	-0.036431	0.0299896	-1.21479	0.224446	0.692117		ENSMUSG00000073725.8	12053.8	-0.0587407	0.0299182	-1.96338	0.0496021	0.251128		ENSMUSG00000073725.8	12053.8	0.0330662	0.029936	1.10456	0.26935	0.828991		ENSMUSG00000073725.8	12053.8	0.028817	0.0300952	0.95753	0.3383	0.849584
	ENSMUSG00000033569.17	8325.58	-0.0760829	0.0546368	-1.39252	0.163765	0.837662		ENSMUSG00000033569.17	8325.58	-0.0129466	0.0547782	-0.236346	0.813164	0.970738		ENSMUSG00000033569.17	8325.58	0.0562829	0.054709	1.02877	0.303589	0.754378		ENSMUSG00000033569.17	8325.58	-0.0817409	0.054702	-1.4943	0.135098	0.415258		ENSMUSG00000033569.17	8325.58	0.032496	0.0547132	0.593933	0.552557	0.909945		ENSMUSG00000033569.17	8325.58	-0.100378	0.0548614	-1.82966	0.0673012	0.612315
	ENSMUSG00000102465.1	20.2971	0.399044	0.308909	1.29179	0.196431	0.853192		ENSMUSG00000102465.1	20.2971	0.638473	0.322081	1.98234	0.0474417	0.658641		ENSMUSG00000102465.1	20.2971	-0.196565	0.319771	-0.614707	0.538748	0.875629		ENSMUSG00000102465.1	20.2971	-0.170357	0.319198	-0.533705	0.593546			ENSMUSG00000102465.1	20.2971	-0.00203278	0.307298	-0.00661503	0.994722	0.998907		ENSMUSG00000102465.1	20.2971	0.202216	0.317237	0.63743	0.523845
	ENSMUSG00000104132.1	13.4068	-0.760371	0.342103	-2.22264	0.0262401	0.589677		ENSMUSG00000104132.1	13.4068	-0.313759	0.370302	-0.847305	0.396825	0.856113		ENSMUSG00000104132.1	13.4068	0.4939	0.34781	1.42003	0.155599	0.617851		ENSMUSG00000104132.1	13.4068	-0.337237	0.348595	-0.967417	0.333336			ENSMUSG00000104132.1	13.4068	-0.246294	0.320792	-0.767767	0.442625	0.883128		ENSMUSG00000104132.1	13.4068	0.210863	0.327514	0.643829	0.519686
	ENSMUSG00000102747.1	49.7414	-0.147211	0.19638	-0.749623	0.453482	0.926107		ENSMUSG00000102747.1	49.7414	0.213074	0.209929	1.01498	0.310114	0.819557		ENSMUSG00000102747.1	49.7414	0.196938	0.206827	0.952189	0.341001	0.782149		ENSMUSG00000102747.1	49.7414	0.156026	0.20161	0.773897	0.438992	0.715534		ENSMUSG00000102747.1	49.7414	-0.264093	0.199505	-1.32374	0.185588	0.810257		ENSMUSG00000102747.1	49.7414	-0.100762	0.204651	-0.492358	0.622466	0.946256
	ENSMUSG00000102386.1	64.3381	0.0366056	0.212249	0.172465	0.863072	0.985674		ENSMUSG00000102386.1	64.3381	0.190555	0.222459	0.856586	0.391674	0.854078		ENSMUSG00000102386.1	64.3381	-0.0985382	0.223416	-0.441052	0.659175	0.917618		ENSMUSG00000102386.1	64.3381	0.0229452	0.216232	0.106114	0.915492	0.972158		ENSMUSG00000102386.1	64.3381	0.0258833	0.214461	0.12069	0.903937	0.983427		ENSMUSG00000102386.1	64.3381	-0.168374	0.218189	-0.771689	0.440298	0.892347
	ENSMUSG00000104516.1	53.1816	-0.0943958	0.187359	-0.503823	0.614385	0.952256		ENSMUSG00000104516.1	53.1816	-0.153664	0.193377	-0.794632	0.426827	0.868114		ENSMUSG00000104516.1	53.1816	-0.193441	0.201294	-0.960988	0.336558	0.778694		ENSMUSG00000104516.1	53.1816	-0.245707	0.192746	-1.27477	0.20239	0.50665		ENSMUSG00000104516.1	53.1816	-0.0537423	0.187926	-0.285976	0.774897	0.959709		ENSMUSG00000104516.1	53.1816	0.462573	0.193562	2.38979	0.0168579	0.471281
	ENSMUSG00000086240.4	20.67	-0.178541	0.233059	-0.766076	0.443631	0.926107		ENSMUSG00000086240.4	20.67	-0.271526	0.254873	-1.06534	0.286722	0.808964		ENSMUSG00000086240.4	20.67	0.0948425	0.246476	0.384794	0.70039	0.931482		ENSMUSG00000086240.4	20.67	-0.0671578	0.238551	-0.281524	0.778308			ENSMUSG00000086240.4	20.67	0.180715	0.24337	0.742552	0.457753	0.887154		ENSMUSG00000086240.4	20.67	0.180335	0.268529	0.671568	0.501858
	ENSMUSG00000099492.1	25.8274	0.00703088	0.208881	0.0336597	0.973149	0.99753		ENSMUSG00000099492.1	25.8274	0.0611477	0.221366	0.276229	0.782372	0.964841		ENSMUSG00000099492.1	25.8274	0.0524265	0.223803	0.234253	0.814789	0.961738		ENSMUSG00000099492.1	25.8274	0.0051791	0.211064	0.024538	0.980423			ENSMUSG00000099492.1	25.8274	0.0250522	0.203764	0.122947	0.902149	0.983313		ENSMUSG00000099492.1	25.8274	-0.186996	0.226805	-0.824481	0.409666	0.88343
	ENSMUSG00000048874.15	6656.97	0.021105	0.0428475	0.492561	0.622323	0.953462		ENSMUSG00000048874.15	6656.97	0.0289319	0.0431948	0.6698	0.502985	0.891585		ENSMUSG00000048874.15	6656.97	0.0629711	0.0430511	1.46271	0.143548	0.604688		ENSMUSG00000048874.15	6656.97	0.168136	0.0429063	3.91868	8.90334e-05	0.0101009		ENSMUSG00000048874.15	6656.97	-0.0522876	0.0429951	-1.21613	0.223936	0.817829		ENSMUSG00000048874.15	6656.97	0.0579664	0.0431678	1.34282	0.179331	0.750978
	ENSMUSG00000026064.15	2817.07	0.0304078	0.0401925	0.756554	0.449317	0.926107		ENSMUSG00000026064.15	2817.07	-0.00433974	0.0408202	-0.106313	0.915334	0.987947		ENSMUSG00000026064.15	2817.07	0.000454019	0.0404729	0.0112179	0.99105	0.997352		ENSMUSG00000026064.15	2817.07	0.0324646	0.0401934	0.807711	0.419257	0.701111		ENSMUSG00000026064.15	2817.07	0.0733133	0.040438	1.81298	0.0698347	0.785117		ENSMUSG00000026064.15	2817.07	-0.0377054	0.040916	-0.921533	0.356772	0.857479
	ENSMUSG00000026058.11	654.5	-0.0153365	0.0620764	-0.247059	0.804862	0.981081		ENSMUSG00000026058.11	654.5	-0.0680227	0.0629752	-1.08015	0.280075	0.807329		ENSMUSG00000026058.11	654.5	-0.0505569	0.0631678	-0.800359	0.423503	0.825249		ENSMUSG00000026058.11	654.5	-0.181151	0.0627914	-2.88496	0.00391468	0.0672934		ENSMUSG00000026058.11	654.5	0.137084	0.062232	2.20279	0.0276093	0.776562		ENSMUSG00000026058.11	654.5	-0.103822	0.0641026	-1.61962	0.105313	0.688964
	ENSMUSG00000103482.1	11.3326	-0.0932153	0.353937	-0.263367	0.792268	0.979244		ENSMUSG00000103482.1	11.3326	0.323236	0.387873	0.833354	0.404645	0.858688		ENSMUSG00000103482.1	11.3326	0.186566	0.366173	0.509502	0.6104	0.904065		ENSMUSG00000103482.1	11.3326	-0.102207	0.336263	-0.303949	0.761167			ENSMUSG00000103482.1	11.3326	-0.323771	0.330502	-0.979635	0.327266	0.850103		ENSMUSG00000103482.1	11.3326	-0.0372119	0.37703	-0.0986975	0.921378
	ENSMUSG00000102865.1	24.3537	0.0354276	0.25289	0.140091	0.888588	0.98816		ENSMUSG00000102865.1	24.3537	-0.0347091	0.271924	-0.127643	0.898432	0.984977		ENSMUSG00000102865.1	24.3537	0.0430101	0.276329	0.155648	0.87631	0.97584		ENSMUSG00000102865.1	24.3537	0.229636	0.26043	0.881757	0.377908			ENSMUSG00000102865.1	24.3537	0.0758456	0.250442	0.302847	0.762007	0.958919		ENSMUSG00000102865.1	24.3537	0.200242	0.267844	0.747606	0.454698	0.898671
	ENSMUSG00000102321.1	21.6996	-0.164087	0.321984	-0.509611	0.610324	0.951858		ENSMUSG00000102321.1	21.6996	0.475426	0.345565	1.37579	0.168886	0.735767		ENSMUSG00000102321.1	21.6996	0.377409	0.338784	1.11401	0.265275	0.728059		ENSMUSG00000102321.1	21.6996	0.313485	0.328883	0.953182	0.340498			ENSMUSG00000102321.1	21.6996	0.143927	0.320599	0.448932	0.653481	0.932686		ENSMUSG00000102321.1	21.6996	0.527665	0.328389	1.60683	0.108092
	ENSMUSG00000091318.2	48.0483	-0.152888	0.232124	-0.658651	0.51012	0.934114		ENSMUSG00000091318.2	48.0483	0.219426	0.242739	0.903958	0.366018	0.841472		ENSMUSG00000091318.2	48.0483	-0.0285663	0.243627	-0.117255	0.906658	0.982075		ENSMUSG00000091318.2	48.0483	0.0901358	0.236039	0.381869	0.702559	0.874398		ENSMUSG00000091318.2	48.0483	0.315164	0.226814	1.38952	0.164674	0.804873		ENSMUSG00000091318.2	48.0483	-0.0686293	0.237464	-0.289009	0.772574	0.973457
	ENSMUSG00000026134.11	315.467	0.0587914	0.0635304	0.925406	0.354755	0.905223		ENSMUSG00000026134.11	315.467	-0.0743909	0.0684968	-1.08605	0.277457	0.806926		ENSMUSG00000026134.11	315.467	-0.0219138	0.0659786	-0.332135	0.739787	0.939551		ENSMUSG00000026134.11	315.467	-0.0928625	0.0650806	-1.42689	0.153613	0.440998		ENSMUSG00000026134.11	315.467	0.0716468	0.064118	1.11742	0.263814	0.828991		ENSMUSG00000026134.11	315.467	0.106773	0.0668446	1.59733	0.110192	0.693747
	ENSMUSG00000103746.1	22.989	0.0652492	0.222873	0.292764	0.769702	0.97432		ENSMUSG00000103746.1	22.989	-0.463781	0.250575	-1.85087	0.064188	0.666886		ENSMUSG00000103746.1	22.989	0.00660121	0.237274	0.027821	0.977805	0.996547		ENSMUSG00000103746.1	22.989	-0.0067003	0.231922	-0.0288903	0.976952			ENSMUSG00000103746.1	22.989	-0.200091	0.242139	-0.82635	0.408605	0.875705		ENSMUSG00000103746.1	22.989	-0.0585804	0.251321	-0.23309	0.815692	0.980486
	ENSMUSG00000004768.14	1925.67	0.0261747	0.0535576	0.48872	0.62504	0.953694		ENSMUSG00000004768.14	1925.67	0.0750502	0.0542304	1.38391	0.166385	0.733659		ENSMUSG00000004768.14	1925.67	0.0655827	0.0540184	1.21408	0.224717	0.692316		ENSMUSG00000004768.14	1925.67	0.159408	0.0535242	2.97824	0.00289909	0.057489		ENSMUSG00000004768.14	1925.67	0.0165779	0.0538194	0.308028	0.758061	0.958919		ENSMUSG00000004768.14	1925.67	-0.0246037	0.0544459	-0.451892	0.651347	0.952811
	ENSMUSG00000042215.8	407.706	-0.0356583	0.0683123	-0.52199	0.601677	0.951858		ENSMUSG00000042215.8	407.706	-0.0128531	0.0709688	-0.181108	0.856282	0.977866		ENSMUSG00000042215.8	407.706	-0.0261881	0.0704521	-0.371714	0.710105	0.933062		ENSMUSG00000042215.8	407.706	0.0328087	0.0685277	0.478766	0.632105	0.834991		ENSMUSG00000042215.8	407.706	0.000711258	0.0695674	0.010224	0.991843	0.998725		ENSMUSG00000042215.8	407.706	0.0775759	0.0711514	1.09029	0.275584	0.821626
	ENSMUSG00000042197.13	3698.57	-0.0716688	0.0377353	-1.89925	0.0575319	0.709524		ENSMUSG00000042197.13	3698.57	0.0616618	0.0382467	1.61221	0.106916	0.693086		ENSMUSG00000042197.13	3698.57	0.0411513	0.0379881	1.08327	0.27869	0.735905		ENSMUSG00000042197.13	3698.57	0.0350106	0.0378303	0.925465	0.354724	0.649865		ENSMUSG00000042197.13	3698.57	-0.0289172	0.0379623	-0.761735	0.446218	0.884193		ENSMUSG00000042197.13	3698.57	0.0179133	0.0383642	0.466927	0.640552	0.949635
	ENSMUSG00000042182.16	6049.14	-0.0486448	0.060249	-0.807397	0.419438	0.923391		ENSMUSG00000042182.16	6049.14	-0.0743893	0.0604679	-1.23023	0.218612	0.77448		ENSMUSG00000042182.16	6049.14	-0.0301158	0.0603834	-0.498743	0.61796	0.905022		ENSMUSG00000042182.16	6049.14	-0.0443878	0.0602412	-0.736834	0.461223	0.72994		ENSMUSG00000042182.16	6049.14	0.139557	0.0602829	2.31503	0.0206114	0.774825		ENSMUSG00000042182.16	6049.14	0.0124445	0.0604615	0.205824	0.836928	0.983626
	ENSMUSG00000104416.1	23.1513	-0.146115	0.286598	-0.509826	0.610174	0.951858		ENSMUSG00000104416.1	23.1513	0.0807079	0.297558	0.271234	0.786211	0.965352		ENSMUSG00000104416.1	23.1513	0.0463446	0.295772	0.15669	0.875489	0.97584		ENSMUSG00000104416.1	23.1513	0.340011	0.292184	1.16369	0.244551			ENSMUSG00000104416.1	23.1513	-0.0793955	0.295063	-0.26908	0.787868	0.961932		ENSMUSG00000104416.1	23.1513	-0.22117	0.309604	-0.714363	0.475003	0.906253
	ENSMUSG00000026131.18	26857.9	-0.0612683	0.0576333	-1.06307	0.28775	0.895808		ENSMUSG00000026131.18	26857.9	0.0548184	0.057697	0.950108	0.342057	0.83473		ENSMUSG00000026131.18	26857.9	0.0515062	0.0576573	0.893315	0.371689	0.797751		ENSMUSG00000026131.18	26857.9	0.0449217	0.0576499	0.779216	0.435853	0.712823		ENSMUSG00000026131.18	26857.9	-0.0911232	0.0576677	-1.58014	0.114074	0.792689		ENSMUSG00000026131.18	26857.9	0.114463	0.0576881	1.98418	0.0472363	0.589667
	ENSMUSG00000096992.3	15.1442	0.0204528	0.286889	0.0712917	0.943166	0.995542		ENSMUSG00000096992.3	15.1442	0.372924	0.306742	1.21576	0.224078	0.776818		ENSMUSG00000096992.3	15.1442	-0.289018	0.308534	-0.936745	0.34889	0.787043		ENSMUSG00000096992.3	15.1442	-0.345045	0.313852	-1.09939	0.271598			ENSMUSG00000096992.3	15.1442	-0.0530347	0.302295	-0.17544	0.860734	0.976072		ENSMUSG00000096992.3	15.1442	0.902257	0.291653	3.09359	0.00197748
	ENSMUSG00000101462.2	55.7465	-0.176246	0.180596	-0.975914	0.329107	0.905165		ENSMUSG00000101462.2	55.7465	0.247255	0.181125	1.36511	0.172219	0.737728		ENSMUSG00000101462.2	55.7465	-0.044423	0.183041	-0.242694	0.808243	0.960569		ENSMUSG00000101462.2	55.7465	-0.0143837	0.179907	-0.0799504	0.936277	0.979502		ENSMUSG00000101462.2	55.7465	0.0390476	0.182084	0.214448	0.830197	0.969582		ENSMUSG00000101462.2	55.7465	0.161619	0.187026	0.864154	0.387503	0.874622
	ENSMUSG00000102336.1	254.738	-0.179365	0.0930036	-1.92858	0.0537835	0.692989		ENSMUSG00000102336.1	254.738	0.00518801	0.0941823	0.0550848	0.956071	0.992454		ENSMUSG00000102336.1	254.738	-0.0384007	0.0928623	-0.413523	0.679224	0.923344		ENSMUSG00000102336.1	254.738	-0.104721	0.0927853	-1.12864	0.259049	0.566418		ENSMUSG00000102336.1	254.738	-0.169929	0.0937865	-1.81187	0.0700062	0.785117		ENSMUSG00000102336.1	254.738	0.0251947	0.0948433	0.265646	0.790512	0.976425
	ENSMUSG00000042111.9	1244.41	0.0167352	0.0406952	0.411233	0.680902	0.965543		ENSMUSG00000042111.9	1244.41	0.00968327	0.0419555	0.230799	0.817471	0.971431		ENSMUSG00000042111.9	1244.41	0.0477684	0.0415	1.15105	0.249713	0.714773		ENSMUSG00000042111.9	1244.41	-0.066037	0.0415627	-1.58885	0.112094	0.378976		ENSMUSG00000042111.9	1244.41	-0.0183509	0.0411135	-0.446346	0.655348	0.933172		ENSMUSG00000042111.9	1244.41	-0.0594517	0.0424607	-1.40016	0.161466	0.735483
	ENSMUSG00000026127.13	1548	0.0141727	0.0628804	0.225391	0.821675	0.983155		ENSMUSG00000026127.13	1548	0.102809	0.0637135	1.61361	0.106612	0.693086		ENSMUSG00000026127.13	1548	0.064213	0.0634421	1.01215	0.311466	0.759722		ENSMUSG00000026127.13	1548	0.217978	0.0629076	3.46506	0.00053012	0.0232909		ENSMUSG00000026127.13	1548	-0.0707463	0.0632757	-1.11806	0.263539	0.828991		ENSMUSG00000026127.13	1548	0.0677132	0.063584	1.06494	0.286903	0.828932
	ENSMUSG00000026126.15	34.6236	0.452863	0.268512	1.68656	0.0916871	0.769469		ENSMUSG00000026126.15	34.6236	-0.509845	0.283896	-1.79588	0.0725131	0.666886		ENSMUSG00000026126.15	34.6236	-0.176243	0.27436	-0.642377	0.520629	0.869988		ENSMUSG00000026126.15	34.6236	-0.255377	0.288377	-0.885566	0.375851	0.663694		ENSMUSG00000026126.15	34.6236	0.00646871	0.269147	0.0240341	0.980825	0.996741		ENSMUSG00000026126.15	34.6236	0.331929	0.277021	1.19821	0.230836	0.7984
	ENSMUSG00000045174.10	3292.61	0.0634148	0.0585983	1.0822	0.279166	0.895132		ENSMUSG00000045174.10	3292.61	0.0817682	0.0590148	1.38555	0.165883	0.733659		ENSMUSG00000045174.10	3292.61	0.0656008	0.0588923	1.11391	0.265317	0.728059		ENSMUSG00000045174.10	3292.61	0.0265673	0.0588397	0.45152	0.651615	0.847111		ENSMUSG00000045174.10	3292.61	-0.0174207	0.058875	-0.295892	0.767312	0.95899		ENSMUSG00000045174.10	3292.61	-0.0654719	0.0591842	-1.10624	0.268623	0.820823
	ENSMUSG00000037509.20	12050.8	0.0444128	0.04463	0.995134	0.319671	0.903623		ENSMUSG00000037509.20	12050.8	0.0830474	0.0447543	1.85563	0.0635066	0.666462		ENSMUSG00000037509.20	12050.8	0.0886281	0.0447099	1.98229	0.0474466	0.448178		ENSMUSG00000037509.20	12050.8	0.0371858	0.0446725	0.832409	0.405178	0.690231		ENSMUSG00000037509.20	12050.8	-0.00268199	0.0446964	-0.0600047	0.952152	0.990416		ENSMUSG00000037509.20	12050.8	0.00340933	0.044807	0.0760893	0.939348	0.996789
	ENSMUSG00000104002.2	75.3361	0.0296646	0.169183	0.17534	0.860813	0.985674		ENSMUSG00000104002.2	75.3361	0.319347	0.174682	1.82817	0.0675247	0.666886		ENSMUSG00000104002.2	75.3361	0.121515	0.171598	0.708139	0.478859	0.853635		ENSMUSG00000104002.2	75.3361	0.0576486	0.171125	0.336879	0.736208	0.892388		ENSMUSG00000104002.2	75.3361	-0.304469	0.17232	-1.76688	0.0772485	0.785117		ENSMUSG00000104002.2	75.3361	-0.25621	0.175052	-1.46362	0.143298	0.724138
	ENSMUSG00000037503.12	19042	0.0267756	0.0264751	1.01135	0.311847	0.899737		ENSMUSG00000037503.12	19042	-0.00139352	0.0266209	-0.052347	0.958252	0.992751		ENSMUSG00000037503.12	19042	0.0154817	0.0265669	0.582743	0.560067	0.885171		ENSMUSG00000037503.12	19042	0.0244024	0.0265073	0.920594	0.357263	0.652144		ENSMUSG00000037503.12	19042	0.047107	0.0265148	1.77663	0.0756294	0.785117		ENSMUSG00000037503.12	19042	0.0224005	0.0266307	0.841151	0.400264	0.880744
	ENSMUSG00000104358.1	69.5448	-0.144757	0.173471	-0.834475	0.404014	0.917274		ENSMUSG00000104358.1	69.5448	-0.193308	0.18117	-1.067	0.285971	0.808964		ENSMUSG00000104358.1	69.5448	0.282828	0.176104	1.60603	0.108268	0.554282		ENSMUSG00000104358.1	69.5448	0.0145501	0.179376	0.0811148	0.935351	0.979237		ENSMUSG00000104358.1	69.5448	-0.138276	0.177767	-0.77785	0.436657	0.882058		ENSMUSG00000104358.1	69.5448	-0.0703005	0.178715	-0.393367	0.694049	0.960907
	ENSMUSG00000026123.11	14623.9	-0.0256851	0.0385357	-0.666527	0.505074	0.934114		ENSMUSG00000026123.11	14623.9	-0.0596245	0.0386441	-1.54291	0.122852	0.707684		ENSMUSG00000026123.11	14623.9	-0.0716062	0.0386093	-1.85463	0.0636485	0.481967		ENSMUSG00000026123.11	14623.9	-0.0478433	0.0385424	-1.24132	0.214489	0.519246		ENSMUSG00000026123.11	14623.9	0.0548337	0.0385603	1.42203	0.155018	0.797757		ENSMUSG00000026123.11	14623.9	0.0311726	0.0386823	0.805862	0.420323	0.886102
	ENSMUSG00000045216.7	2770.19	0.0723414	0.0457076	1.5827	0.11349	0.799648		ENSMUSG00000045216.7	2770.19	-0.0106384	0.046346	-0.229543	0.818447	0.97145		ENSMUSG00000045216.7	2770.19	-0.0313778	0.0462215	-0.678858	0.497228	0.860085		ENSMUSG00000045216.7	2770.19	0.00263401	0.0457873	0.0575272	0.954125	0.987007		ENSMUSG00000045216.7	2770.19	0.0228867	0.0459026	0.498593	0.618066	0.921765		ENSMUSG00000045216.7	2770.19	0.0534074	0.0463447	1.15239	0.249159	0.810378
	ENSMUSG00000102202.1	24.919	0.148745	0.236055	0.63013	0.528609	0.9371		ENSMUSG00000102202.1	24.919	-0.0554437	0.249687	-0.222053	0.824273	0.97258		ENSMUSG00000102202.1	24.919	0.38073	0.254034	1.49874	0.133942	0.590907		ENSMUSG00000102202.1	24.919	0.136653	0.238042	0.57407	0.565921			ENSMUSG00000102202.1	24.919	-0.153745	0.238159	-0.645555	0.518568	0.900631		ENSMUSG00000102202.1	24.919	-0.0873428	0.253037	-0.345178	0.72996	0.967334
	ENSMUSG00000037470.14	4032.99	0.0332847	0.0535381	0.621702	0.534138	0.939324		ENSMUSG00000037470.14	4032.99	0.0529971	0.0539736	0.981908	0.326145	0.827777		ENSMUSG00000037470.14	4032.99	0.0749322	0.0538114	1.3925	0.163771	0.627491		ENSMUSG00000037470.14	4032.99	0.144456	0.0536359	2.69326	0.00707564	0.0928299		ENSMUSG00000037470.14	4032.99	-0.0553419	0.0537357	-1.02989	0.303062	0.83745		ENSMUSG00000037470.14	4032.99	0.201999	0.0539292	3.74563	0.00017994	0.119362
	ENSMUSG00000047180.8	54.5699	0.132023	0.169125	0.780622	0.435025	0.925254		ENSMUSG00000047180.8	54.5699	-0.284362	0.178847	-1.58997	0.111841	0.697898		ENSMUSG00000047180.8	54.5699	-0.164881	0.172026	-0.958463	0.337829	0.779624		ENSMUSG00000047180.8	54.5699	-0.257346	0.180472	-1.42596	0.15388	0.441087		ENSMUSG00000047180.8	54.5699	0.145545	0.168818	0.862141	0.38861	0.870084		ENSMUSG00000047180.8	54.5699	-0.334698	0.183388	-1.82508	0.0679892	0.614498
	ENSMUSG00000037447.16	645.192	-0.000993515	0.135545	-0.0073298	0.994152	0.998948		ENSMUSG00000037447.16	645.192	0.0716757	0.136117	0.526574	0.598489	0.91781		ENSMUSG00000037447.16	645.192	0.0319171	0.135926	0.234812	0.814354	0.961738		ENSMUSG00000037447.16	645.192	0.260504	0.135	1.92966	0.0536495	0.261497		ENSMUSG00000037447.16	645.192	0.203013	0.135601	1.49714	0.134358	0.793496		ENSMUSG00000037447.16	645.192	-0.11759	0.136656	-0.86048	0.389524	0.875042
	ENSMUSG00000010453.12	5311.22	0.0284268	0.052033	0.546323	0.584844	0.94713		ENSMUSG00000010453.12	5311.22	0.019477	0.0523526	0.372035	0.709867	0.949402		ENSMUSG00000010453.12	5311.22	0.0146427	0.052243	0.280281	0.779262	0.952548		ENSMUSG00000010453.12	5311.22	0.208639	0.0520694	4.00694	6.15097e-05	0.00896928		ENSMUSG00000010453.12	5311.22	-0.090238	0.0521567	-1.73013	0.0836069	0.785117		ENSMUSG00000010453.12	5311.22	0.0727828	0.0523362	1.39068	0.164323	0.73764
	ENSMUSG00000037432.15	889.454	0.014892	0.0784528	0.189821	0.849449	0.985674		ENSMUSG00000037432.15	889.454	0.0883562	0.0793688	1.11324	0.265607	0.803292		ENSMUSG00000037432.15	889.454	0.0153103	0.0791614	0.193406	0.846641	0.968862		ENSMUSG00000037432.15	889.454	0.112636	0.078638	1.43234	0.152047	0.438662		ENSMUSG00000037432.15	889.454	-0.0487083	0.0790379	-0.616265	0.537719	0.905807		ENSMUSG00000037432.15	889.454	0.119987	0.0795102	1.50908	0.131279	0.711583
	ENSMUSG00000001143.13	3508.41	0.0214586	0.0597383	0.359209	0.719438	0.967556		ENSMUSG00000001143.13	3508.41	0.0985043	0.0600101	1.64146	0.100702	0.688949		ENSMUSG00000001143.13	3508.41	0.0376888	0.059936	0.628817	0.529469	0.873169		ENSMUSG00000001143.13	3508.41	0.174296	0.059741	2.91753	0.0035282	0.0638082		ENSMUSG00000001143.13	3508.41	-0.0738849	0.059792	-1.2357	0.216571	0.817829		ENSMUSG00000001143.13	3508.41	0.111765	0.0599862	1.86319	0.0624359	0.605
	ENSMUSG00000037408.10	1072.33	-0.0370868	0.0773713	-0.479336	0.6317	0.955502		ENSMUSG00000037408.10	1072.33	0.0948868	0.078416	1.21004	0.226262	0.777384		ENSMUSG00000037408.10	1072.33	0.0548183	0.0780726	0.702145	0.482589	0.855536		ENSMUSG00000037408.10	1072.33	0.16824	0.0775576	2.16922	0.0300659	0.192493		ENSMUSG00000037408.10	1072.33	-0.110462	0.0778696	-1.41855	0.156031	0.797757		ENSMUSG00000037408.10	1072.33	0.0517022	0.0787642	0.656417	0.511556	0.920266
	ENSMUSG00000001138.13	2141.54	0.0503615	0.0354939	1.41888	0.155934	0.835693		ENSMUSG00000001138.13	2141.54	0.0316616	0.0364583	0.868433	0.385158	0.850114		ENSMUSG00000001138.13	2141.54	0.026348	0.0360687	0.730494	0.465088	0.847067		ENSMUSG00000001138.13	2141.54	0.0371466	0.0357869	1.03799	0.299273	0.601068		ENSMUSG00000001138.13	2141.54	0.0395572	0.0358098	1.10465	0.269312	0.828991		ENSMUSG00000001138.13	2141.54	0.0296731	0.0366623	0.809363	0.418306	0.886102
	ENSMUSG00000067653.12	15.2933	0.649587	0.314897	2.06286	0.0391262	0.638681		ENSMUSG00000067653.12	15.2933	0.0312533	0.340918	0.0916739	0.926957	0.988859		ENSMUSG00000067653.12	15.2933	0.342479	0.341284	1.0035	0.315618	0.762551		ENSMUSG00000067653.12	15.2933	0.419852	0.325293	1.29069	0.196812			ENSMUSG00000067653.12	15.2933	0.0802901	0.356053	0.2255	0.82159	0.967985		ENSMUSG00000067653.12	15.2933	0.0657052	0.340436	0.193003	0.846957
	ENSMUSG00000079610.9	385.885	0.0122018	0.0608984	0.200363	0.841197	0.98481		ENSMUSG00000079610.9	385.885	-0.123987	0.0636876	-1.94679	0.0515598	0.658641		ENSMUSG00000079610.9	385.885	0.0926149	0.0627473	1.476	0.139945	0.600394		ENSMUSG00000079610.9	385.885	0.0301671	0.0616386	0.489418	0.624546	0.830877		ENSMUSG00000079610.9	385.885	-0.0013871	0.0621071	-0.022334	0.982182	0.997057		ENSMUSG00000079610.9	385.885	-0.0321913	0.064957	-0.495579	0.620191	0.945462
	ENSMUSG00000026121.13	700.376	0.0612914	0.0761571	0.804801	0.420934	0.923809		ENSMUSG00000026121.13	700.376	-0.041848	0.0770956	-0.542807	0.587263	0.914792		ENSMUSG00000026121.13	700.376	-0.127373	0.0768508	-1.6574	0.097438	0.539784		ENSMUSG00000026121.13	700.376	-0.224377	0.076592	-2.92951	0.00339493	0.0624867		ENSMUSG00000026121.13	700.376	-0.0375941	0.076535	-0.491201	0.623284	0.922888		ENSMUSG00000026121.13	700.376	-0.00660873	0.0771531	-0.0856575	0.931739	0.995762
	ENSMUSG00000087589.3	48.821	0.141455	0.202978	0.696899	0.485866	0.933992		ENSMUSG00000087589.3	48.821	0.0313189	0.204635	0.153047	0.878361	0.982814		ENSMUSG00000087589.3	48.821	-0.247655	0.203748	-1.2155	0.224176	0.692117		ENSMUSG00000087589.3	48.821	-0.50868	0.203418	-2.50067	0.012396	0.122691		ENSMUSG00000087589.3	48.821	0.234322	0.197217	1.18815	0.234776	0.817949		ENSMUSG00000087589.3	48.821	-0.344235	0.204671	-1.6819	0.0925888	0.6675
	ENSMUSG00000061518.11	9920.92	-0.0146528	0.0377072	-0.388595	0.697576	0.966624		ENSMUSG00000061518.11	9920.92	0.0402356	0.0378409	1.06328	0.287654	0.808964		ENSMUSG00000061518.11	9920.92	0.000605433	0.0378226	0.0160072	0.987229	0.996812		ENSMUSG00000061518.11	9920.92	-0.0289586	0.0377287	-0.767549	0.442755	0.718269		ENSMUSG00000061518.11	9920.92	0.0571771	0.0376921	1.51695	0.129279	0.792689		ENSMUSG00000061518.11	9920.92	-0.0743411	0.0378764	-1.96273	0.0496779	0.589667
	ENSMUSG00000037351.9	16793.8	-0.0114897	0.0274182	-0.419054	0.675176	0.964988		ENSMUSG00000037351.9	16793.8	0.0358504	0.0275386	1.30182	0.192977	0.755445		ENSMUSG00000037351.9	16793.8	0.0289265	0.0274945	1.05208	0.292762	0.747759		ENSMUSG00000037351.9	16793.8	0.0242968	0.0274355	0.885597	0.375834	0.663694		ENSMUSG00000037351.9	16793.8	-0.00575589	0.0274455	-0.209721	0.833886	0.969815		ENSMUSG00000037351.9	16793.8	-0.0198234	0.0275755	-0.718877	0.472216	0.905531
	ENSMUSG00000102416.4	54.9443	-0.238964	0.167561	-1.42614	0.153829	0.834604		ENSMUSG00000102416.4	54.9443	-0.130342	0.176332	-0.739182	0.459796	0.877652		ENSMUSG00000102416.4	54.9443	-0.282486	0.166939	-1.69215	0.0906168	0.530402		ENSMUSG00000102416.4	54.9443	-0.0301595	0.169985	-0.177425	0.859174	0.945961		ENSMUSG00000102416.4	54.9443	-0.0194269	0.16531	-0.117518	0.90645	0.983591		ENSMUSG00000102416.4	54.9443	0.0159909	0.176096	0.0908079	0.927645	0.994214
	ENSMUSG00000104237.1	92.2031	-0.288197	0.171842	-1.6771	0.0935223	0.772981		ENSMUSG00000104237.1	92.2031	-0.09514	0.175549	-0.541958	0.587847	0.914792		ENSMUSG00000104237.1	92.2031	0.0155137	0.171306	0.0905614	0.927841	0.988084		ENSMUSG00000104237.1	92.2031	-0.0182708	0.171477	-0.10655	0.915146	0.971972		ENSMUSG00000104237.1	92.2031	-0.211246	0.17273	-1.22298	0.221336	0.817829		ENSMUSG00000104237.1	92.2031	-0.0810033	0.176011	-0.460216	0.645361	0.951435
	ENSMUSG00000026117.10	353.222	-0.161415	0.107696	-1.49881	0.133924	0.81203		ENSMUSG00000026117.10	353.222	0.226701	0.108409	2.09116	0.0365138	0.65619		ENSMUSG00000026117.10	353.222	0.092817	0.108752	0.853477	0.393395	0.810474		ENSMUSG00000026117.10	353.222	0.0623349	0.10819	0.576158	0.564508	0.795125		ENSMUSG00000026117.10	353.222	-0.0997205	0.108246	-0.92124	0.356925	0.857672		ENSMUSG00000026117.10	353.222	0.00122234	0.109575	0.0111553	0.9911	0.998414
	ENSMUSG00000026116.11	6288.77	0.0350849	0.0504135	0.695943	0.486465	0.933992		ENSMUSG00000026116.11	6288.77	0.0944267	0.0507299	1.86136	0.062693	0.666406		ENSMUSG00000026116.11	6288.77	0.0618557	0.0505993	1.22246	0.221533	0.688666		ENSMUSG00000026116.11	6288.77	0.13119	0.0505166	2.59697	0.00940507	0.107129		ENSMUSG00000026116.11	6288.77	-0.122121	0.0506085	-2.41306	0.0158192	0.774825		ENSMUSG00000026116.11	6288.77	0.0470136	0.0507104	0.927101	0.353874	0.857204
	ENSMUSG00000050122.18	878.415	0.120042	0.106473	1.12744	0.259557	0.88784		ENSMUSG00000050122.18	878.415	0.163556	0.107121	1.52684	0.126801	0.707711		ENSMUSG00000050122.18	878.415	0.0564199	0.10699	0.52734	0.597957	0.899779		ENSMUSG00000050122.18	878.415	0.0808186	0.107126	0.754424	0.450595	0.722995		ENSMUSG00000050122.18	878.415	-0.0950627	0.107191	-0.886851	0.375159	0.864595		ENSMUSG00000050122.18	878.415	0.0108325	0.107248	0.101004	0.919547	0.993473
	ENSMUSG00000026113.17	8913.61	-0.0194621	0.0321315	-0.6057	0.544714	0.9395		ENSMUSG00000026113.17	8913.61	0.0314115	0.0324089	0.969224	0.332434	0.830037		ENSMUSG00000026113.17	8913.61	0.0718308	0.0322958	2.22416	0.026138	0.410112		ENSMUSG00000026113.17	8913.61	0.00322835	0.0322087	0.100232	0.92016	0.973569		ENSMUSG00000026113.17	8913.61	-0.0103506	0.0322259	-0.321188	0.748068	0.957032		ENSMUSG00000026113.17	8913.61	0.071641	0.0324492	2.20779	0.0272588	0.524473
	ENSMUSG00000026112.7	6173.15	0.0315318	0.0332224	0.949112	0.342564	0.905223		ENSMUSG00000026112.7	6173.15	0.0119543	0.0335655	0.356149	0.721729	0.952052		ENSMUSG00000026112.7	6173.15	0.0240413	0.0334493	0.718737	0.472303	0.851077		ENSMUSG00000026112.7	6173.15	0.00169308	0.0333307	0.0507963	0.959488	0.988714		ENSMUSG00000026112.7	6173.15	0.0319	0.0334294	0.954249	0.339957	0.851796		ENSMUSG00000026112.7	6173.15	-0.0123505	0.0336419	-0.367118	0.713531	0.963841
	ENSMUSG00000026111.15	2128.02	-0.00833038	0.0338192	-0.246321	0.805434	0.981322		ENSMUSG00000026111.15	2128.02	-0.0287177	0.0347242	-0.827025	0.408223	0.860256		ENSMUSG00000026111.15	2128.02	-0.074807	0.0345546	-2.16489	0.0303959	0.418659		ENSMUSG00000026111.15	2128.02	-0.0199732	0.0341165	-0.585442	0.55825	0.79165		ENSMUSG00000026111.15	2128.02	0.050275	0.0341333	1.4729	0.140777	0.79671		ENSMUSG00000026111.15	2128.02	-0.0314197	0.0349685	-0.898515	0.368911	0.863605
	ENSMUSG00000026110.15	3222.24	-0.0007088	0.0477231	-0.0148523	0.98815	0.998948		ENSMUSG00000026110.15	3222.24	0.0336852	0.0482984	0.69744	0.485528	0.887863		ENSMUSG00000026110.15	3222.24	0.0848909	0.0481218	1.76408	0.0777177	0.510791		ENSMUSG00000026110.15	3222.24	0.137047	0.0478102	2.86648	0.00415063	0.0699281		ENSMUSG00000026110.15	3222.24	0.000155388	0.0479631	0.00323974	0.997415	0.999472		ENSMUSG00000026110.15	3222.24	0.133283	0.0482971	2.75965	0.00578628	0.376217
	ENSMUSG00000026090.16	30396.3	0.0957842	0.082504	1.16096	0.245657	0.884147		ENSMUSG00000026090.16	30396.3	0.103892	0.0825384	1.25871	0.208134	0.762892		ENSMUSG00000026090.16	30396.3	0.121386	0.0825257	1.47089	0.14132	0.602566		ENSMUSG00000026090.16	30396.3	0.0181174	0.0825216	0.219547	0.826224	0.933323		ENSMUSG00000026090.16	30396.3	-0.0356184	0.0825226	-0.431619	0.666018	0.936389		ENSMUSG00000026090.16	30396.3	-0.0819672	0.0825398	-0.993063	0.320679	0.841729
	ENSMUSG00000089767.1	119.012	0.15404	0.180512	0.853349	0.393466	0.915127		ENSMUSG00000089767.1	119.012	0.165724	0.185448	0.89364	0.371515	0.843799		ENSMUSG00000089767.1	119.012	0.0394561	0.182392	0.216326	0.828734	0.964708		ENSMUSG00000089767.1	119.012	-0.157149	0.182986	-0.858803	0.390449	0.676755		ENSMUSG00000089767.1	119.012	-0.218056	0.179089	-1.21758	0.223382	0.817829		ENSMUSG00000089767.1	119.012	0.0970592	0.181936	0.533481	0.593701	0.938686
	ENSMUSG00000060771.14	1618.01	-0.0346829	0.0630596	-0.550003	0.582318	0.947023		ENSMUSG00000060771.14	1618.01	0.147669	0.0637148	2.31765	0.0204683	0.613302		ENSMUSG00000060771.14	1618.01	0.117728	0.0634216	1.85628	0.0634131	0.481967		ENSMUSG00000060771.14	1618.01	0.167489	0.0631781	2.65106	0.00802388	0.0982794		ENSMUSG00000060771.14	1618.01	-0.0554605	0.06342	-0.874495	0.381849	0.867273		ENSMUSG00000060771.14	1618.01	0.0772389	0.0636556	1.21339	0.224982	0.795779
	ENSMUSG00000097268.1	145.214	-0.273319	0.108569	-2.51748	0.0118199	0.45272		ENSMUSG00000097268.1	145.214	0.0525775	0.109703	0.479269	0.631747	0.926115		ENSMUSG00000097268.1	145.214	0.125238	0.108885	1.15018	0.25007	0.7153		ENSMUSG00000097268.1	145.214	-0.0843751	0.108046	-0.78092	0.43485	0.711981		ENSMUSG00000097268.1	145.214	-0.0893242	0.108469	-0.823499	0.410225	0.876425		ENSMUSG00000097268.1	145.214	-0.0249202	0.110532	-0.225457	0.821624	0.980873
	ENSMUSG00000037216.5	201.689	-0.0904832	0.079448	-1.1389	0.254746	0.887639		ENSMUSG00000037216.5	201.689	-0.179083	0.0851762	-2.1025	0.0355095	0.65619		ENSMUSG00000037216.5	201.689	-0.000688921	0.0830041	-0.00829984	0.993378	0.997859		ENSMUSG00000037216.5	201.689	-0.150237	0.0820237	-1.83163	0.0670069	0.29083		ENSMUSG00000037216.5	201.689	0.0157598	0.0817756	0.19272	0.847178	0.973062		ENSMUSG00000037216.5	201.689	-0.060765	0.0878914	-0.691365	0.489336	0.912559
	ENSMUSG00000026088.15	429.699	0.0235868	0.0654617	0.360315	0.718612	0.967522		ENSMUSG00000026088.15	429.699	0.125772	0.0677338	1.85686	0.063331	0.666406		ENSMUSG00000026088.15	429.699	-0.0458578	0.0670794	-0.683634	0.494206	0.858879		ENSMUSG00000026088.15	429.699	0.107412	0.0663076	1.6199	0.105253	0.366072		ENSMUSG00000026088.15	429.699	0.000747046	0.0663253	0.0112634	0.991013	0.998547		ENSMUSG00000026088.15	429.699	-0.0747322	0.0683175	-1.0939	0.274	0.821626
	ENSMUSG00000026087.11	2223.09	-0.00424084	0.0386481	-0.10973	0.912624	0.99005		ENSMUSG00000026087.11	2223.09	-0.0101436	0.0393452	-0.257811	0.796552	0.9663		ENSMUSG00000026087.11	2223.09	0.0230741	0.0390626	0.590695	0.554725	0.882106		ENSMUSG00000026087.11	2223.09	-0.0276894	0.0386822	-0.715818	0.474104	0.739598		ENSMUSG00000026087.11	2223.09	0.0578124	0.0388402	1.48847	0.136628	0.794791		ENSMUSG00000026087.11	2223.09	-0.0212577	0.0394381	-0.539015	0.589877	0.938686
	ENSMUSG00000061584.6	20.8247	-0.209049	0.335083	-0.623873	0.532711	0.938851		ENSMUSG00000061584.6	20.8247	0.141503	0.329051	0.430034	0.667171	0.937344		ENSMUSG00000061584.6	20.8247	0.357302	0.326341	1.09487	0.273573	0.73245		ENSMUSG00000061584.6	20.8247	-0.22494	0.317177	-0.709193	0.478205			ENSMUSG00000061584.6	20.8247	-0.457523	0.31923	-1.43321	0.151799	0.797757		ENSMUSG00000061584.6	20.8247	-0.43256	0.332839	-1.29961	0.193735
	ENSMUSG00000058407.12	2612.5	0.0367165	0.029728	1.23508	0.216799	0.871916		ENSMUSG00000058407.12	2612.5	0.00640522	0.030554	0.209636	0.833951	0.97432		ENSMUSG00000058407.12	2612.5	0.0248296	0.0302795	0.820015	0.412207	0.821461		ENSMUSG00000058407.12	2612.5	-0.0378069	0.0300019	-1.26015	0.207616	0.512376		ENSMUSG00000058407.12	2612.5	0.0153971	0.0300329	0.512674	0.608179	0.91869		ENSMUSG00000058407.12	2612.5	-0.010337	0.0306397	-0.337374	0.735835	0.969103
	ENSMUSG00000026083.12	7576.76	0.0266566	0.024224	1.10042	0.271149	0.894234		ENSMUSG00000026083.12	7576.76	-0.00453401	0.0246861	-0.183667	0.854275	0.977577		ENSMUSG00000026083.12	7576.76	-0.00573537	0.0244864	-0.234227	0.814809	0.961738		ENSMUSG00000026083.12	7576.76	0.0262542	0.0243652	1.07753	0.281245	0.586032		ENSMUSG00000026083.12	7576.76	0.0681606	0.0242582	2.80979	0.00495733	0.774825		ENSMUSG00000026083.12	7576.76	0.0381751	0.0245796	1.55312	0.120393	0.700668
	ENSMUSG00000026082.11	1516.74	0.0745312	0.0417642	1.78457	0.0743311	0.742383		ENSMUSG00000026082.11	1516.74	0.0522401	0.0431577	1.21045	0.226107	0.777384		ENSMUSG00000026082.11	1516.74	0.0615765	0.0425374	1.44759	0.147733	0.609784		ENSMUSG00000026082.11	1516.74	0.0490892	0.0424288	1.15698	0.247282	0.554817		ENSMUSG00000026082.11	1516.74	0.0172571	0.0424849	0.406193	0.684601	0.941468		ENSMUSG00000026082.11	1516.74	0.0561891	0.0431903	1.30097	0.19327	0.766964
	ENSMUSG00000103804.1	53.3821	0.103724	0.182159	0.569418	0.569072	0.94337		ENSMUSG00000103804.1	53.3821	0.245943	0.189857	1.29541	0.195178	0.755445		ENSMUSG00000103804.1	53.3821	0.120951	0.18839	0.642023	0.520858	0.869988		ENSMUSG00000103804.1	53.3821	0.33274	0.188404	1.76609	0.0773803	0.314611		ENSMUSG00000103804.1	53.3821	0.00943259	0.182086	0.0518028	0.958686	0.99209		ENSMUSG00000103804.1	53.3821	0.0171675	0.192485	0.0891886	0.928932	0.994976
	ENSMUSG00000037138.17	4109.36	-0.00577996	0.0523148	-0.110484	0.912025	0.99005		ENSMUSG00000037138.17	4109.36	0.105231	0.0526062	2.00036	0.0454617	0.658641		ENSMUSG00000037138.17	4109.36	0.109776	0.0524299	2.09376	0.0362814	0.430233		ENSMUSG00000037138.17	4109.36	0.141697	0.0523185	2.70835	0.00676187	0.090992		ENSMUSG00000037138.17	4109.36	0.0325553	0.0524267	0.620969	0.53462	0.905074		ENSMUSG00000037138.17	4109.36	0.114597	0.0526842	2.17517	0.0296177	0.534103
	ENSMUSG00000085391.1	21.7394	0.361412	0.742317	0.48687	0.62635	0.954374		ENSMUSG00000085391.1	21.7394	-1.59435	0.759668	-2.09875	0.0358392	0.65619		ENSMUSG00000085391.1	21.7394	-1.69625	0.75316	-2.25218	0.0243112	0.406884		ENSMUSG00000085391.1	21.7394	-0.953468	0.777122	-1.22692	0.219852			ENSMUSG00000085391.1	21.7394	-0.797818	0.745578	-1.07007	0.284589	0.834063		ENSMUSG00000085391.1	21.7394	0.339676	0.749717	0.453073	0.650496
	ENSMUSG00000087131.7	12.3322	-0.378419	0.382414	-0.989555	0.322392	0.903951		ENSMUSG00000087131.7	12.3322	-0.946461	0.406898	-2.32604	0.0200163	0.612765		ENSMUSG00000087131.7	12.3322	-0.160473	0.377063	-0.425587	0.670409	0.920143		ENSMUSG00000087131.7	12.3322	-0.168643	0.381571	-0.441971	0.65851			ENSMUSG00000087131.7	12.3322	-0.16811	0.380845	-0.441413	0.658914	0.934044		ENSMUSG00000087131.7	12.3322	0.62254	0.364381	1.70849	0.0875457
	ENSMUSG00000048814.10	12823.7	-0.0433228	0.033408	-1.29678	0.194707	0.852963		ENSMUSG00000048814.10	12823.7	0.0515596	0.0335696	1.5359	0.124562	0.707711		ENSMUSG00000048814.10	12823.7	0.0577815	0.0335017	1.72474	0.0845751	0.520863		ENSMUSG00000048814.10	12823.7	0.0345444	0.0334197	1.03365	0.301298	0.603139		ENSMUSG00000048814.10	12823.7	0.0201007	0.0334889	0.600218	0.548361	0.909088		ENSMUSG00000048814.10	12823.7	0.0401043	0.0336176	1.19295	0.232887	0.799117
	ENSMUSG00000026080.13	3847.94	-0.0324653	0.0424898	-0.764072	0.444825	0.926107		ENSMUSG00000026080.13	3847.94	0.0121757	0.0428569	0.284102	0.776332	0.964293		ENSMUSG00000026080.13	3847.94	-0.00392115	0.0427609	-0.0916995	0.926937	0.987643		ENSMUSG00000026080.13	3847.94	0.00846893	0.0424642	0.199437	0.841921	0.938829		ENSMUSG00000026080.13	3847.94	0.070646	0.0426303	1.65718	0.0974834	0.78876		ENSMUSG00000026080.13	3847.94	-0.0163392	0.0429689	-0.380256	0.703755	0.962277
	ENSMUSG00000026078.10	1248.98	0.0975748	0.0367302	2.65653	0.00789499	0.401097		ENSMUSG00000026078.10	1248.98	-0.0415966	0.0384181	-1.08274	0.278926	0.807329		ENSMUSG00000026078.10	1248.98	-0.0122743	0.0379297	-0.323607	0.746236	0.942238		ENSMUSG00000026078.10	1248.98	0.0391354	0.0372119	1.05169	0.292942	0.595351		ENSMUSG00000026078.10	1248.98	0.017794	0.0369058	0.482148	0.629701	0.925634		ENSMUSG00000026078.10	1248.98	-0.0538847	0.0380992	-1.41433	0.157266	0.732398
	ENSMUSG00000103046.1	135.3	0.0553359	0.110668	0.500017	0.617063	0.952584		ENSMUSG00000103046.1	135.3	-0.0249196	0.11499	-0.216711	0.828434	0.973643		ENSMUSG00000103046.1	135.3	-0.0327579	0.114293	-0.286612	0.774409	0.951335		ENSMUSG00000103046.1	135.3	0.0141457	0.114006	0.124079	0.901253	0.965404		ENSMUSG00000103046.1	135.3	0.0134224	0.11216	0.119672	0.904743	0.983511		ENSMUSG00000103046.1	135.3	-0.0264812	0.115688	-0.228903	0.818944	0.980547
	ENSMUSG00000026077.15	1776.2	-0.206271	0.0780196	-2.64384	0.00819718	0.401097		ENSMUSG00000026077.15	1776.2	-0.0866342	0.0782784	-1.10674	0.268404	0.805337		ENSMUSG00000026077.15	1776.2	-0.148761	0.0782964	-1.89998	0.0574359	0.468682		ENSMUSG00000026077.15	1776.2	-0.129172	0.0777877	-1.66057	0.0967996	0.350749		ENSMUSG00000026077.15	1776.2	-0.0257433	0.0780245	-0.329939	0.741446	0.95559		ENSMUSG00000026077.15	1776.2	0.0753098	0.0784768	0.959643	0.337235	0.849401
	ENSMUSG00000073702.11	7350.04	-0.0169355	0.0426198	-0.397361	0.691101	0.965973		ENSMUSG00000073702.11	7350.04	-0.0155738	0.0428062	-0.363822	0.715991	0.950446		ENSMUSG00000073702.11	7350.04	-0.0678134	0.0427532	-1.58616	0.112703	0.560281		ENSMUSG00000073702.11	7350.04	-0.0431752	0.0426577	-1.01213	0.311476	0.612914		ENSMUSG00000073702.11	7350.04	0.0572815	0.0426561	1.34287	0.179315	0.808532		ENSMUSG00000073702.11	7350.04	-0.0766719	0.0428745	-1.78829	0.0737296	0.623782
	ENSMUSG00000003134.10	834.651	-0.0510151	0.0775372	-0.657944	0.510574	0.934114		ENSMUSG00000003134.10	834.651	-0.0487071	0.0785219	-0.6203	0.53506	0.90197		ENSMUSG00000003134.10	834.651	-0.0627302	0.0782676	-0.801483	0.422852	0.825039		ENSMUSG00000003134.10	834.651	-0.109197	0.0776916	-1.40552	0.159867	0.448971		ENSMUSG00000003134.10	834.651	-0.0163289	0.0778113	-0.209853	0.833782	0.969815		ENSMUSG00000003134.10	834.651	0.0127882	0.0789333	0.162012	0.871296	0.987739
	ENSMUSG00000003135.15	2008.26	-0.0177023	0.0356715	-0.496259	0.619712	0.953216		ENSMUSG00000003135.15	2008.26	-0.00350207	0.0364983	-0.0959515	0.923559	0.988784		ENSMUSG00000003135.15	2008.26	-0.0381966	0.0362679	-1.05318	0.292259	0.746944		ENSMUSG00000003135.15	2008.26	0.00149246	0.0358333	0.0416502	0.966778	0.990196		ENSMUSG00000003135.15	2008.26	0.0600455	0.0359404	1.6707	0.0947818	0.786833		ENSMUSG00000003135.15	2008.26	-0.0164452	0.0367394	-0.447617	0.654429	0.953455
	ENSMUSG00000085894.1	108.067	-0.0167723	0.157602	-0.106422	0.915247	0.99005		ENSMUSG00000085894.1	108.067	0.0260614	0.162488	0.16039	0.872574	0.981947		ENSMUSG00000085894.1	108.067	0.248988	0.160578	1.55057	0.121005	0.570814		ENSMUSG00000085894.1	108.067	0.413395	0.155217	2.66333	0.00773705	0.0966385		ENSMUSG00000085894.1	108.067	-0.00647169	0.16063	-0.0402895	0.967862	0.994098		ENSMUSG00000085894.1	108.067	-0.235249	0.162792	-1.44509	0.148433	0.726406
	ENSMUSG00000077704.1	19.809	-0.183066	0.261175	-0.700933	0.483345	0.933992		ENSMUSG00000077704.1	19.809	0.196659	0.27121	0.725117	0.468381	0.880271		ENSMUSG00000077704.1	19.809	0.319513	0.276753	1.15451	0.248293	0.713708		ENSMUSG00000077704.1	19.809	0.000525493	0.268553	0.00195676	0.998439			ENSMUSG00000077704.1	19.809	-0.422758	0.278386	-1.51861	0.128862	0.792689		ENSMUSG00000077704.1	19.809	-0.257813	0.27996	-0.920894	0.357106
	ENSMUSG00000048234.13	1770.63	-0.00602773	0.0381871	-0.157847	0.874577	0.986373		ENSMUSG00000048234.13	1770.63	0.0230633	0.0390402	0.59076	0.554682	0.906362		ENSMUSG00000048234.13	1770.63	0.061666	0.0386623	1.59499	0.110714	0.557961		ENSMUSG00000048234.13	1770.63	-0.00125684	0.0385323	-0.0326177	0.973979	0.991983		ENSMUSG00000048234.13	1770.63	0.0488539	0.0384104	1.27189	0.203411	0.812976		ENSMUSG00000048234.13	1770.63	-0.0115113	0.039586	-0.290791	0.771211	0.973381
	ENSMUSG00000050967.5	12109.2	0.00175781	0.0510306	0.0344462	0.972521	0.99753		ENSMUSG00000050967.5	12109.2	0.088336	0.0511619	1.7266	0.0842401	0.673641		ENSMUSG00000050967.5	12109.2	0.0892204	0.0511072	1.74575	0.0808543	0.51351		ENSMUSG00000050967.5	12109.2	0.124397	0.0510637	2.43612	0.0148456	0.135639		ENSMUSG00000050967.5	12109.2	0.057148	0.0510859	1.11867	0.263283	0.828872		ENSMUSG00000050967.5	12109.2	0.067352	0.0511548	1.31663	0.187963	0.761672
	ENSMUSG00000097083.1	160.228	0.00241939	0.139337	0.0173637	0.986147	0.998948		ENSMUSG00000097083.1	160.228	0.127386	0.138651	0.918752	0.358225	0.839938		ENSMUSG00000097083.1	160.228	-0.070437	0.140301	-0.502042	0.615638	0.904624		ENSMUSG00000097083.1	160.228	-0.233096	0.140039	-1.6645	0.0960118	0.349309		ENSMUSG00000097083.1	160.228	0.0297202	0.139575	0.212934	0.831379	0.969714		ENSMUSG00000097083.1	160.228	-0.141594	0.142293	-0.995089	0.319693	0.84143
	ENSMUSG00000057173.8	25.3093	-0.575631	0.257771	-2.23311	0.0255417	0.586053		ENSMUSG00000057173.8	25.3093	0.512189	0.251085	2.0399	0.0413599	0.658641		ENSMUSG00000057173.8	25.3093	-0.330294	0.254251	-1.29909	0.193914	0.659362		ENSMUSG00000057173.8	25.3093	0.124111	0.25889	0.479396	0.631657			ENSMUSG00000057173.8	25.3093	0.08245	0.256779	0.321093	0.74814	0.957032		ENSMUSG00000057173.8	25.3093	-0.798155	0.264206	-3.02096	0.00251977	0.312781
	ENSMUSG00000026074.15	9891.64	0.0360527	0.0419717	0.858976	0.390354	0.915127		ENSMUSG00000026074.15	9891.64	-0.0309326	0.0421861	-0.733242	0.463411	0.879218		ENSMUSG00000026074.15	9891.64	-0.0233469	0.0420794	-0.554831	0.57901	0.893012		ENSMUSG00000026074.15	9891.64	0.0685874	0.0420209	1.63222	0.102632	0.36107		ENSMUSG00000026074.15	9891.64	-0.0613746	0.042043	-1.45981	0.144343	0.79671		ENSMUSG00000026074.15	9891.64	-0.0094773	0.0421671	-0.224756	0.822169	0.980873
	ENSMUSG00000102985.1	42.3715	-0.116742	0.167699	-0.696141	0.486341	0.933992		ENSMUSG00000102985.1	42.3715	0.202444	0.172068	1.17654	0.23938	0.783891		ENSMUSG00000102985.1	42.3715	-0.171547	0.170515	-1.00605	0.31439	0.761653		ENSMUSG00000102985.1	42.3715	-0.294657	0.172486	-1.70829	0.0875823	0.333758		ENSMUSG00000102985.1	42.3715	0.25254	0.168457	1.49914	0.133838	0.792689		ENSMUSG00000102985.1	42.3715	0.236907	0.177068	1.33795	0.180913	0.753588
	ENSMUSG00000026073.13	23.9947	-0.325945	0.221645	-1.47057	0.141406	0.818304		ENSMUSG00000026073.13	23.9947	-0.122541	0.229187	-0.534675	0.592875	0.915542		ENSMUSG00000026073.13	23.9947	-0.0583216	0.218947	-0.266373	0.789952	0.955087		ENSMUSG00000026073.13	23.9947	-0.292244	0.224751	-1.3003	0.193497			ENSMUSG00000026073.13	23.9947	0.0356675	0.213472	0.167083	0.867305	0.977424		ENSMUSG00000026073.13	23.9947	0.447299	0.228681	1.956	0.0504656	0.589667
	ENSMUSG00000097899.2	79.4762	-0.0113516	0.128373	-0.0884268	0.929537	0.992997		ENSMUSG00000097899.2	79.4762	-0.105198	0.131318	-0.801095	0.423077	0.867636		ENSMUSG00000097899.2	79.4762	0.0620994	0.131055	0.473844	0.635611	0.910798		ENSMUSG00000097899.2	79.4762	-0.0661423	0.13166	-0.502374	0.615405	0.825943		ENSMUSG00000097899.2	79.4762	0.202309	0.129222	1.5656	0.117443	0.792689		ENSMUSG00000097899.2	79.4762	-0.0295661	0.136216	-0.217054	0.828166	0.981735
	ENSMUSG00000026072.12	1182.26	0.160215	0.124399	1.28791	0.197778	0.854505		ENSMUSG00000026072.12	1182.26	0.196457	0.125135	1.56997	0.116423	0.701379		ENSMUSG00000026072.12	1182.26	0.121519	0.124958	0.97248	0.330812	0.775178		ENSMUSG00000026072.12	1182.26	0.478533	0.12481	3.83409	0.000126031	0.0117133		ENSMUSG00000026072.12	1182.26	-0.134252	0.124932	-1.0746	0.282556	0.832999		ENSMUSG00000026072.12	1182.26	0.136437	0.125208	1.08968	0.275854	0.821626
	ENSMUSG00000070942.8	40.0673	-0.138506	0.201962	-0.685802	0.492838	0.933992		ENSMUSG00000070942.8	40.0673	-0.24897	0.212842	-1.16974	0.242105	0.786079		ENSMUSG00000070942.8	40.0673	-0.171172	0.202663	-0.844615	0.398326	0.811835		ENSMUSG00000070942.8	40.0673	-0.351083	0.21136	-1.66106	0.0967007	0.350555		ENSMUSG00000070942.8	40.0673	0.266683	0.203544	1.3102	0.19013	0.810257		ENSMUSG00000070942.8	40.0673	0.236557	0.213144	1.10984	0.267066	0.820735
	ENSMUSG00000026069.15	15.638	0.229572	0.330198	0.695257	0.486894	0.933992		ENSMUSG00000026069.15	15.638	-0.313265	0.317068	-0.988003	0.323151	0.826845		ENSMUSG00000026069.15	15.638	0.0725231	0.310876	0.233286	0.815539	0.961745		ENSMUSG00000026069.15	15.638	-0.831062	0.340045	-2.44397	0.0145265			ENSMUSG00000026069.15	15.638	0.353347	0.306053	1.15453	0.248283	0.822408		ENSMUSG00000026069.15	15.638	-0.545989	0.345102	-1.58211	0.113625
	ENSMUSG00000026065.8	1137.78	-0.257627	0.0872687	-2.95211	0.0031561	0.279751		ENSMUSG00000026065.8	1137.78	0.0275371	0.0877187	0.313925	0.753578	0.958456		ENSMUSG00000026065.8	1137.78	0.239091	0.0871557	2.74326	0.0060832	0.371684		ENSMUSG00000026065.8	1137.78	0.0994373	0.0872672	1.13946	0.254512	0.561854		ENSMUSG00000026065.8	1137.78	-0.0295668	0.0872457	-0.338891	0.734692	0.954579		ENSMUSG00000026065.8	1137.78	0.0638106	0.0882464	0.723095	0.469621	0.904164
	ENSMUSG00000026062.12	2796.33	-0.102202	0.0728306	-1.40328	0.160533	0.836838		ENSMUSG00000026062.12	2796.33	0.105251	0.0730875	1.44006	0.14985	0.724686		ENSMUSG00000026062.12	2796.33	0.118812	0.072943	1.62883	0.103348	0.547072		ENSMUSG00000026062.12	2796.33	0.0795489	0.0728957	1.09127	0.275154	0.581924		ENSMUSG00000026062.12	2796.33	0.00123085	0.0729132	0.0168811	0.986531	0.997798		ENSMUSG00000026062.12	2796.33	0.0883362	0.0733276	1.20468	0.228328	0.79666
	ENSMUSG00000041945.12	131.62	-0.296732	0.100034	-2.96631	0.00301393	0.279567		ENSMUSG00000041945.12	131.62	0.120645	0.10053	1.20009	0.230103	0.780532		ENSMUSG00000041945.12	131.62	0.166815	0.100628	1.65774	0.0973706	0.539784		ENSMUSG00000041945.12	131.62	0.0635606	0.0997635	0.637113	0.524051	0.77106		ENSMUSG00000041945.12	131.62	-0.0878755	0.0998151	-0.880383	0.378652	0.86587		ENSMUSG00000041945.12	131.62	-0.14886	0.106027	-1.40398	0.160326	0.735313
	ENSMUSG00000101299.2	174.384	-0.0351203	0.127512	-0.275428	0.782987	0.976889		ENSMUSG00000101299.2	174.384	0.154195	0.129125	1.19415	0.232419	0.782226		ENSMUSG00000101299.2	174.384	-0.0204729	0.127331	-0.160785	0.872263	0.975199		ENSMUSG00000101299.2	174.384	-0.0847928	0.12663	-0.669613	0.503105	0.759077		ENSMUSG00000101299.2	174.384	0.086822	0.127112	0.683037	0.494584	0.896402		ENSMUSG00000101299.2	174.384	0.121835	0.128767	0.94617	0.344062	0.85228
	ENSMUSG00000060424.14	1793.52	0.0796802	0.0729744	1.09189	0.27488	0.895132		ENSMUSG00000060424.14	1793.52	0.187068	0.0734141	2.54812	0.0108307	0.561139		ENSMUSG00000060424.14	1793.52	-0.011418	0.0733302	-0.155707	0.876264	0.97584		ENSMUSG00000060424.14	1793.52	-0.0252898	0.0731038	-0.345943	0.729386	0.888832		ENSMUSG00000060424.14	1793.52	0.0769748	0.0731885	1.05173	0.292922	0.835571		ENSMUSG00000060424.14	1793.52	-0.0260303	0.0734142	-0.354568	0.722914	0.966206
	ENSMUSG00000093436.6	292.547	-0.114006	0.0788859	-1.4452	0.148403	0.82828		ENSMUSG00000093436.6	292.547	-0.0428124	0.0811797	-0.527378	0.597931	0.917511		ENSMUSG00000093436.6	292.547	-0.0422658	0.080594	-0.524429	0.59998	0.900299		ENSMUSG00000093436.6	292.547	-0.0210001	0.0788888	-0.266199	0.790086	0.916312		ENSMUSG00000093436.6	292.547	0.1356	0.0790606	1.71514	0.0863204	0.785117		ENSMUSG00000093436.6	292.547	-0.0573134	0.0819634	-0.699256	0.484392	0.909517
	ENSMUSG00000045515.3	8368.93	0.0615512	0.0547656	1.1239	0.261054	0.88784		ENSMUSG00000045515.3	8368.93	0.050101	0.0549429	0.911874	0.361835	0.841234		ENSMUSG00000045515.3	8368.93	0.0198664	0.0548523	0.362181	0.717217	0.934584		ENSMUSG00000045515.3	8368.93	0.0494686	0.0547643	0.9033	0.366367	0.658844		ENSMUSG00000045515.3	8368.93	0.0742347	0.0548198	1.35416	0.175686	0.807315		ENSMUSG00000045515.3	8368.93	0.0353208	0.0549437	0.642855	0.520318	0.922118
	ENSMUSG00000097063.3	170.921	0.0517528	0.108345	0.477664	0.632889	0.956246		ENSMUSG00000097063.3	170.921	0.0497889	0.111189	0.447788	0.654307	0.934057		ENSMUSG00000097063.3	170.921	-0.00707578	0.110183	-0.0642183	0.948796	0.991634		ENSMUSG00000097063.3	170.921	-0.0660568	0.109982	-0.600613	0.548098	0.785182		ENSMUSG00000097063.3	170.921	0.000547268	0.109156	0.00501362	0.996	0.999172		ENSMUSG00000097063.3	170.921	0.0362638	0.111086	0.326448	0.744086	0.969792
	ENSMUSG00000099784.1	107.591	0.0323246	0.143664	0.225002	0.821978	0.983248		ENSMUSG00000099784.1	107.591	-0.20799	0.150788	-1.37935	0.167785	0.734324		ENSMUSG00000099784.1	107.591	0.305454	0.145794	2.09511	0.0361609	0.430233		ENSMUSG00000099784.1	107.591	-0.167641	0.149105	-1.12432	0.260878	0.568277		ENSMUSG00000099784.1	107.591	0.192505	0.144618	1.33112	0.183149	0.810257		ENSMUSG00000099784.1	107.591	-0.0852172	0.150794	-0.565124	0.57199	0.934451
	ENSMUSG00000060679.14	2238.36	-0.0539303	0.0384102	-1.40406	0.1603	0.836838		ENSMUSG00000060679.14	2238.36	0.0410826	0.0392181	1.04754	0.294849	0.814363		ENSMUSG00000060679.14	2238.36	0.0850572	0.0388943	2.18688	0.0287514	0.416004		ENSMUSG00000060679.14	2238.36	-0.0307151	0.0387737	-0.792162	0.428266	0.70679		ENSMUSG00000060679.14	2238.36	0.0770969	0.0385981	1.99743	0.0457785	0.776562		ENSMUSG00000060679.14	2238.36	-0.00661146	0.0392949	-0.168252	0.866385	0.987093
	ENSMUSG00000041907.9	1010.43	-0.0731807	0.0551053	-1.32801	0.184173	0.847162		ENSMUSG00000041907.9	1010.43	-0.0119561	0.0560883	-0.213166	0.831198	0.973736		ENSMUSG00000041907.9	1010.43	-0.00612073	0.0558397	-0.109613	0.912717	0.983473		ENSMUSG00000041907.9	1010.43	-0.0161458	0.0552871	-0.292035	0.77026	0.90655		ENSMUSG00000041907.9	1010.43	0.0590079	0.0554692	1.0638	0.287421	0.834806		ENSMUSG00000041907.9	1010.43	-0.00962163	0.0562841	-0.170947	0.864265	0.987093
	ENSMUSG00000070939.9	4128.02	-0.00390446	0.0279436	-0.139727	0.888876	0.98816		ENSMUSG00000070939.9	4128.02	-0.00945247	0.0286154	-0.330328	0.741152	0.956569		ENSMUSG00000070939.9	4128.02	0.0100413	0.0283655	0.353998	0.72334	0.935334		ENSMUSG00000070939.9	4128.02	-0.00177955	0.0281176	-0.0632897	0.949536	0.984697		ENSMUSG00000070939.9	4128.02	0.00433003	0.0281621	0.153754	0.877804	0.979244		ENSMUSG00000070939.9	4128.02	0.00604803	0.0286637	0.211	0.832888	0.983117
	ENSMUSG00000041878.3	35.1991	0.0734178	0.223896	0.327911	0.742979	0.969188		ENSMUSG00000041878.3	35.1991	0.222987	0.225962	0.986834	0.323724	0.826845		ENSMUSG00000041878.3	35.1991	-0.219753	0.233764	-0.940065	0.347184	0.78634		ENSMUSG00000041878.3	35.1991	-0.294348	0.230922	-1.27467	0.202427	0.506666		ENSMUSG00000041878.3	35.1991	-0.00959896	0.221824	-0.0432729	0.965484	0.993779		ENSMUSG00000041878.3	35.1991	0.29384	0.227761	1.29013	0.197007	0.770644
	ENSMUSG00000010290.7	2548.32	-0.058722	0.0316452	-1.85564	0.0635051	0.73156		ENSMUSG00000010290.7	2548.32	0.0180465	0.0325063	0.555171	0.578778	0.913424		ENSMUSG00000010290.7	2548.32	0.0632772	0.0321103	1.97062	0.0487672	0.451766		ENSMUSG00000010290.7	2548.32	0.0525013	0.0317027	1.65605	0.0977112	0.352756		ENSMUSG00000010290.7	2548.32	-0.00841801	0.0320199	-0.262899	0.792628	0.96244		ENSMUSG00000010290.7	2548.32	-0.00121301	0.0326258	-0.0371795	0.970342	0.997689
	ENSMUSG00000008136.14	1912.79	0.0314983	0.0993798	0.316949	0.751282	0.971508		ENSMUSG00000008136.14	1912.79	-0.00695752	0.0995895	-0.069862	0.944304	0.991156		ENSMUSG00000008136.14	1912.79	-0.0389474	0.0994679	-0.391558	0.695385	0.929715		ENSMUSG00000008136.14	1912.79	-0.287866	0.0996022	-2.89016	0.00385048	0.0665279		ENSMUSG00000008136.14	1912.79	0.131068	0.0994183	1.31835	0.187386	0.810257		ENSMUSG00000008136.14	1912.79	-0.144351	0.0997334	-1.44737	0.147794	0.726406
	ENSMUSG00000066877.11	2991.38	0.0613864	0.0467222	1.31386	0.188893	0.848065		ENSMUSG00000066877.11	2991.38	0.0414121	0.0473292	0.874982	0.381584	0.848776		ENSMUSG00000066877.11	2991.38	0.0618483	0.0470681	1.31402	0.18884	0.653222		ENSMUSG00000066877.11	2991.38	0.074992	0.0469156	1.59845	0.109944	0.375122		ENSMUSG00000066877.11	2991.38	-0.0285281	0.0469952	-0.607044	0.543822	0.907695		ENSMUSG00000066877.11	2991.38	-0.0266315	0.0474181	-0.561631	0.574367	0.934451
	ENSMUSG00000103945.1	37.9879	0.0562105	0.201052	0.279583	0.779798	0.976546		ENSMUSG00000103945.1	37.9879	-0.108208	0.220063	-0.491712	0.622923	0.924465		ENSMUSG00000103945.1	37.9879	0.412876	0.203171	2.03215	0.042138	0.438684		ENSMUSG00000103945.1	37.9879	0.35524	0.207025	1.71592	0.0861762	0.33108		ENSMUSG00000103945.1	37.9879	-0.0531455	0.20562	-0.258464	0.796049	0.963068		ENSMUSG00000103945.1	37.9879	0.1064	0.220467	0.482612	0.629371	0.94806
	ENSMUSG00000026051.8	1002.44	0.918417	1.07511	0.854257	0.392963	0.915127		ENSMUSG00000026051.8	1002.44	-1.76192	1.0755	-1.63824	0.101372	0.690347		ENSMUSG00000026051.8	1002.44	-2.56726	1.07573	-2.38653	0.017008	0.393373		ENSMUSG00000026051.8	1002.44	-0.0143598	1.07593	-0.0133464	0.989351	0.996836		ENSMUSG00000026051.8	1002.44	-1.18841	1.07537	-1.10511	0.26911	0.828991		ENSMUSG00000026051.8	1002.44	0.10497	1.07532	0.0976181	0.922236	0.99387
	ENSMUSG00000100764.1	10.9456	0.39914	0.339959	1.17408	0.240362	0.881056		ENSMUSG00000100764.1	10.9456	0.054034	0.366932	0.147259	0.882928	0.98306		ENSMUSG00000100764.1	10.9456	-0.222627	0.351525	-0.633317	0.526527	0.871769		ENSMUSG00000100764.1	10.9456	0.263849	0.373324	0.706756	0.479718			ENSMUSG00000100764.1	10.9456	0.184475	0.339765	0.542949	0.587165	0.914864		ENSMUSG00000100764.1	10.9456	-0.246468	0.372823	-0.661086	0.508557
	ENSMUSG00000100635.1	11.0118	0.797759	0.499019	1.59865	0.109898	0.799646		ENSMUSG00000100635.1	11.0118	-1.29787	0.572713	-2.26617	0.0234409	0.622163		ENSMUSG00000100635.1	11.0118	-1.37837	0.547509	-2.51753	0.0118181	0.38488		ENSMUSG00000100635.1	11.0118	-0.0665948	0.544824	-0.122232	0.902715			ENSMUSG00000100635.1	11.0118	0.0443588	0.504107	0.0879948	0.929881	0.987346		ENSMUSG00000100635.1	11.0118	0.00783543	0.521172	0.0150342	0.988005
	ENSMUSG00000100480.1	38.3769	-0.0511519	0.19868	-0.257459	0.796824	0.979663		ENSMUSG00000100480.1	38.3769	-0.158842	0.210341	-0.755166	0.45015	0.875545		ENSMUSG00000100480.1	38.3769	0.0195954	0.205614	0.0953015	0.924075	0.986883		ENSMUSG00000100480.1	38.3769	-0.0900195	0.197171	-0.456555	0.647991	0.845608		ENSMUSG00000100480.1	38.3769	0.190379	0.195244	0.975082	0.32952	0.850103		ENSMUSG00000100480.1	38.3769	0.0645595	0.201312	0.320693	0.748443	0.970898
	ENSMUSG00000057363.12	3215.63	-0.00975202	0.0304136	-0.320647	0.748478	0.970725		ENSMUSG00000057363.12	3215.63	0.0381494	0.0312191	1.22199	0.221711	0.776114		ENSMUSG00000057363.12	3215.63	0.0481443	0.0309433	1.55589	0.119734	0.56903		ENSMUSG00000057363.12	3215.63	0.0246212	0.0306993	0.802014	0.422545	0.703423		ENSMUSG00000057363.12	3215.63	0.0236901	0.0306139	0.773836	0.439028	0.882978		ENSMUSG00000057363.12	3215.63	0.0188903	0.0312446	0.604593	0.545449	0.927714
	ENSMUSG00000041763.14	4783.71	-0.0437734	0.0308849	-1.41731	0.156392	0.836438		ENSMUSG00000041763.14	4783.71	0.00794051	0.0313488	0.253295	0.80004	0.9663		ENSMUSG00000041763.14	4783.71	0.0521483	0.0311713	1.67296	0.0943359	0.534665		ENSMUSG00000041763.14	4783.71	0.0818488	0.0310305	2.63769	0.00834723	0.100066		ENSMUSG00000041763.14	4783.71	0.00758313	0.0311317	0.243582	0.807555	0.96497		ENSMUSG00000041763.14	4783.71	0.0831079	0.0315193	2.63673	0.00837098	0.389574
	ENSMUSG00000047343.4	15.8895	-0.0570641	0.293879	-0.194175	0.846039	0.98556		ENSMUSG00000047343.4	15.8895	0.410043	0.298234	1.3749	0.169161	0.736351		ENSMUSG00000047343.4	15.8895	-0.25728	0.31038	-0.828918	0.407151	0.818399		ENSMUSG00000047343.4	15.8895	0.0722687	0.315146	0.229318	0.818621			ENSMUSG00000047343.4	15.8895	0.101476	0.312641	0.324577	0.745501	0.956206		ENSMUSG00000047343.4	15.8895	0.0945405	0.308193	0.306757	0.759028
	ENSMUSG00000026049.11	131.61	0.0531007	0.10277	0.516693	0.60537	0.951858		ENSMUSG00000026049.11	131.61	-0.0159076	0.107652	-0.147768	0.882526	0.98306		ENSMUSG00000026049.11	131.61	-0.106105	0.107983	-0.982606	0.325801	0.770398		ENSMUSG00000026049.11	131.61	0.136046	0.104067	1.30729	0.191113	0.492492		ENSMUSG00000026049.11	131.61	0.0243611	0.105614	0.230662	0.817577	0.967245		ENSMUSG00000026049.11	131.61	-0.189369	0.11092	-1.70726	0.0877746	0.660125
	ENSMUSG00000026047.13	448.623	0.0985106	0.0615102	1.60153	0.109259	0.799646		ENSMUSG00000026047.13	448.623	0.133693	0.0644501	2.07437	0.0380447	0.65619		ENSMUSG00000026047.13	448.623	-0.0744137	0.0633762	-1.17416	0.240331	0.7086		ENSMUSG00000026047.13	448.623	0.0850569	0.0619898	1.37211	0.170029	0.462906		ENSMUSG00000026047.13	448.623	-0.0035705	0.0630306	-0.056647	0.954826	0.991085		ENSMUSG00000026047.13	448.623	0.0699005	0.0640701	1.091	0.275273	0.821626
	ENSMUSG00000041684.11	1628.86	-0.0377092	0.0330768	-1.14005	0.254265	0.887639		ENSMUSG00000041684.11	1628.86	-0.0222422	0.0343098	-0.648275	0.516807	0.896477		ENSMUSG00000041684.11	1628.86	-0.0548976	0.0340201	-1.61368	0.106596	0.551494		ENSMUSG00000041684.11	1628.86	-0.0681348	0.0334521	-2.03679	0.0416714	0.230285		ENSMUSG00000041684.11	1628.86	0.03756	0.033532	1.12013	0.26266	0.828846		ENSMUSG00000041684.11	1628.86	-0.0456232	0.0348444	-1.30934	0.190419	0.763899
	ENSMUSG00000026048.16	1567.41	0.0448066	0.0338249	1.32466	0.185283	0.847616		ENSMUSG00000026048.16	1567.41	-0.0390475	0.0354281	-1.10216	0.270392	0.805621		ENSMUSG00000026048.16	1567.41	-0.0568489	0.0348872	-1.6295	0.103206	0.547072		ENSMUSG00000026048.16	1567.41	-0.0265382	0.0345984	-0.767037	0.443059	0.718565		ENSMUSG00000026048.16	1567.41	0.101964	0.0343315	2.96999	0.00297809	0.766937		ENSMUSG00000026048.16	1567.41	-0.0566632	0.035505	-1.59592	0.110507	0.693747
	ENSMUSG00000056870.9	287.841	0.310898	0.245015	1.2689	0.204478	0.861144		ENSMUSG00000056870.9	287.841	-0.324888	0.246404	-1.31852	0.18733	0.752549		ENSMUSG00000056870.9	287.841	-0.638759	0.246527	-2.59104	0.00956876	0.38488		ENSMUSG00000056870.9	287.841	-0.126979	0.247078	-0.513923	0.607306	0.82096		ENSMUSG00000056870.9	287.841	-0.241859	0.246238	-0.982216	0.325994	0.850103		ENSMUSG00000056870.9	287.841	-0.0929778	0.247095	-0.376284	0.706706	0.962519
	ENSMUSG00000026043.18	151.071	0.422064	0.407204	1.03649	0.299972	0.896177		ENSMUSG00000026043.18	151.071	0.0139051	0.405702	0.0342743	0.972658	0.995374		ENSMUSG00000026043.18	151.071	-0.722599	0.406793	-1.77633	0.0756784	0.508297		ENSMUSG00000026043.18	151.071	-0.440023	0.40917	-1.0754	0.282195	0.586984		ENSMUSG00000026043.18	151.071	0.25436	0.406618	0.62555	0.53161	0.904439		ENSMUSG00000026043.18	151.071	0.0270175	0.410391	0.0658336	0.94751	0.997485
	ENSMUSG00000026042.16	601.166	-0.326495	0.157498	-2.07301	0.038171	0.636645		ENSMUSG00000026042.16	601.166	-0.0910023	0.157691	-0.577091	0.563878	0.90736		ENSMUSG00000026042.16	601.166	-0.148316	0.157203	-0.943467	0.345442	0.785067		ENSMUSG00000026042.16	601.166	-0.0781147	0.157373	-0.496365	0.619637	0.828859		ENSMUSG00000026042.16	601.166	-0.0646585	0.157115	-0.411536	0.680679	0.939854		ENSMUSG00000026042.16	601.166	0.13261	0.158174	0.838379	0.401818	0.881102
	ENSMUSG00000025995.16	2092.71	-0.0636803	0.0311104	-2.04691	0.0406667	0.645384		ENSMUSG00000025995.16	2092.71	-0.0190699	0.032266	-0.591021	0.554506	0.906362		ENSMUSG00000025995.16	2092.71	0.0218695	0.0317903	0.687931	0.491496	0.857437		ENSMUSG00000025995.16	2092.71	-0.0124268	0.0314835	-0.394709	0.693057	0.869083		ENSMUSG00000025995.16	2092.71	0.0565452	0.0315095	1.79455	0.0727259	0.785117		ENSMUSG00000025995.16	2092.71	-0.0323798	0.0324724	-0.997147	0.318693	0.84111
	ENSMUSG00000084817.3	39.4989	-0.0334336	0.182678	-0.18302	0.854783	0.985674		ENSMUSG00000084817.3	39.4989	0.171486	0.19254	0.890649	0.373118	0.845411		ENSMUSG00000084817.3	39.4989	-0.0252058	0.193308	-0.130392	0.896256	0.978607		ENSMUSG00000084817.3	39.4989	-0.0159416	0.187896	-0.0848424	0.932387	0.97837		ENSMUSG00000084817.3	39.4989	-0.124778	0.174643	-0.714473	0.474935	0.890451		ENSMUSG00000084817.3	39.4989	-0.159056	0.19036	-0.835554	0.403406	0.881105
	ENSMUSG00000025993.10	643.854	0.0851948	0.109965	0.774742	0.438492	0.925258		ENSMUSG00000025993.10	643.854	0.000334976	0.110284	0.00303738	0.997577	0.999768		ENSMUSG00000025993.10	643.854	-0.0333718	0.110262	-0.30266	0.762149	0.946977		ENSMUSG00000025993.10	643.854	-0.298724	0.110666	-2.69934	0.00694771	0.0920148		ENSMUSG00000025993.10	643.854	0.116555	0.110059	1.05902	0.28959	0.834953		ENSMUSG00000025993.10	643.854	-0.18445	0.111134	-1.65971	0.0969735	0.676273
	ENSMUSG00000041144.10	441.1	0.0063213	0.181395	0.0348482	0.972201	0.99753		ENSMUSG00000041144.10	441.1	-0.108455	0.182165	-0.595367	0.551598	0.906362		ENSMUSG00000041144.10	441.1	-0.198529	0.181683	-1.09272	0.274517	0.733046		ENSMUSG00000041144.10	441.1	-0.0479758	0.182113	-0.263439	0.792212	0.917128		ENSMUSG00000041144.10	441.1	-0.277531	0.182	-1.5249	0.127285	0.792689		ENSMUSG00000041144.10	441.1	-0.0321961	0.182341	-0.17657	0.859846	0.987093
	ENSMUSG00000101337.6	198.339	-0.00747189	0.0948346	-0.0787887	0.937201	0.994713		ENSMUSG00000101337.6	198.339	-0.0190221	0.0993891	-0.191391	0.84822	0.976374		ENSMUSG00000101337.6	198.339	-0.102429	0.0964926	-1.06152	0.288455	0.74419		ENSMUSG00000101337.6	198.339	-0.380075	0.0968959	-3.92251	8.76319e-05	0.0100836		ENSMUSG00000101337.6	198.339	0.0140125	0.0960946	0.14582	0.884063	0.980402		ENSMUSG00000101337.6	198.339	0.0204253	0.100464	0.203311	0.838892	0.983626
	ENSMUSG00000025986.6	10269.9	0.0094839	0.0567432	0.167137	0.867262	0.985674		ENSMUSG00000025986.6	10269.9	-0.0480567	0.0568685	-0.845049	0.398084	0.856606		ENSMUSG00000025986.6	10269.9	-0.00146598	0.0568175	-0.0258015	0.979416	0.996547		ENSMUSG00000025986.6	10269.9	-0.055168	0.0567578	-0.97199	0.331056	0.630851		ENSMUSG00000025986.6	10269.9	0.0467464	0.0567939	0.823087	0.410458	0.876425		ENSMUSG00000025986.6	10269.9	0.114067	0.0569023	2.00461	0.0450052	0.589667
	ENSMUSG00000100213.1	199.808	-0.0525314	0.14426	-0.364144	0.715751	0.96736		ENSMUSG00000100213.1	199.808	-0.047811	0.145819	-0.327878	0.743004	0.956712		ENSMUSG00000100213.1	199.808	-0.0425938	0.145909	-0.291921	0.770347	0.94979		ENSMUSG00000100213.1	199.808	-0.377741	0.146038	-2.5866	0.0096928	0.108867		ENSMUSG00000100213.1	199.808	-0.064541	0.144234	-0.447476	0.654531	0.933165		ENSMUSG00000100213.1	199.808	0.0993204	0.145365	0.68325	0.494449	0.915551
	ENSMUSG00000100033.1	14.6232	-0.108037	0.277754	-0.388965	0.697302	0.966624		ENSMUSG00000100033.1	14.6232	0.253202	0.275303	0.919723	0.357717	0.839637		ENSMUSG00000100033.1	14.6232	-0.0241058	0.285266	-0.0845028	0.932657	0.988757		ENSMUSG00000100033.1	14.6232	0.347546	0.276746	1.25583	0.209177			ENSMUSG00000100033.1	14.6232	-0.394113	0.285462	-1.38061	0.167398	0.80602		ENSMUSG00000100033.1	14.6232	-0.335328	0.304285	-1.10202	0.270454
	ENSMUSG00000026109.14	5187.9	-0.0227359	0.0463015	-0.49104	0.623398	0.953655		ENSMUSG00000026109.14	5187.9	-0.0559932	0.0465168	-1.20372	0.228698	0.779402		ENSMUSG00000026109.14	5187.9	0.0219008	0.0464213	0.471783	0.637082	0.910972		ENSMUSG00000026109.14	5187.9	-0.110594	0.0463714	-2.38495	0.0170814	0.146057		ENSMUSG00000026109.14	5187.9	0.0240917	0.0463808	0.519432	0.603459	0.917397		ENSMUSG00000026109.14	5187.9	-0.0954997	0.0466324	-2.04792	0.0405674	0.577261
	ENSMUSG00000100671.1	16.3736	0.378795	0.389571	0.972338	0.330882	0.905165		ENSMUSG00000100671.1	16.3736	0.710028	0.389543	1.82272	0.0683458	0.666886		ENSMUSG00000100671.1	16.3736	-0.229949	0.397627	-0.578302	0.56306	0.886315		ENSMUSG00000100671.1	16.3736	0.294864	0.385258	0.765367	0.444053			ENSMUSG00000100671.1	16.3736	-0.187269	0.380511	-0.492153	0.622611	0.922888		ENSMUSG00000100671.1	16.3736	-0.158218	0.377411	-0.419219	0.675056
	ENSMUSG00000099924.1	16.6055	-0.303929	0.319216	-0.95211	0.341041	0.905223		ENSMUSG00000099924.1	16.6055	0.149927	0.326751	0.458844	0.646347	0.93095		ENSMUSG00000099924.1	16.6055	0.338868	0.31138	1.08828	0.276472	0.734806		ENSMUSG00000099924.1	16.6055	-0.2491	0.325169	-0.766063	0.443639			ENSMUSG00000099924.1	16.6055	0.0129024	0.316226	0.0408014	0.967454	0.994096		ENSMUSG00000099924.1	16.6055	0.110128	0.324463	0.339415	0.734297
	ENSMUSG00000099625.1	23.6968	-0.199267	0.250098	-0.796754	0.425594	0.925021		ENSMUSG00000099625.1	23.6968	0.0644174	0.270623	0.238033	0.811855	0.970365		ENSMUSG00000099625.1	23.6968	0.573969	0.251058	2.2862	0.0222423	0.400848		ENSMUSG00000099625.1	23.6968	0.0240357	0.24838	0.0967698	0.922909			ENSMUSG00000099625.1	23.6968	-0.408053	0.258397	-1.57917	0.114298	0.792689		ENSMUSG00000099625.1	23.6968	0.0383282	0.2636	0.145403	0.884393	0.990446
	ENSMUSG00000101799.1	22.7133	-0.323886	0.239043	-1.35493	0.175441	0.841762		ENSMUSG00000101799.1	22.7133	-0.031804	0.251158	-0.126629	0.899234	0.984977		ENSMUSG00000101799.1	22.7133	0.172299	0.234935	0.733391	0.46332	0.846804		ENSMUSG00000101799.1	22.7133	0.000294137	0.230446	0.00127638	0.998982			ENSMUSG00000101799.1	22.7133	0.0836164	0.240143	0.348194	0.727695	0.953316		ENSMUSG00000101799.1	22.7133	-0.0455346	0.24364	-0.186893	0.851744
	ENSMUSG00000045954.7	625.3	0.233806	0.136147	1.71731	0.0859234	0.758712		ENSMUSG00000045954.7	625.3	-0.189831	0.137466	-1.38093	0.167299	0.733801		ENSMUSG00000045954.7	625.3	-0.342499	0.137218	-2.49601	0.0125598	0.38488		ENSMUSG00000045954.7	625.3	-0.00320154	0.137044	-0.0233613	0.981362	0.99432		ENSMUSG00000045954.7	625.3	-0.0873416	0.136601	-0.639394	0.522566	0.900946		ENSMUSG00000045954.7	625.3	-0.0419436	0.137586	-0.304854	0.760477	0.972755
	ENSMUSG00000026107.11	1229.75	-0.229	0.0738712	-3.09999	0.00193527	0.235926		ENSMUSG00000026107.11	1229.75	-0.014286	0.0740566	-0.192906	0.847032	0.976374		ENSMUSG00000026107.11	1229.75	0.00624757	0.0738009	0.0846543	0.932536	0.988757		ENSMUSG00000026107.11	1229.75	-0.0735182	0.0736805	-0.997798	0.318377	0.619433		ENSMUSG00000026107.11	1229.75	0.0282989	0.0739218	0.382823	0.701851	0.945974		ENSMUSG00000026107.11	1229.75	-0.0286916	0.0746871	-0.384158	0.700861	0.962179
	ENSMUSG00000099413.1	32.2706	-0.147073	0.220157	-0.668036	0.50411	0.934114		ENSMUSG00000099413.1	32.2706	0.191822	0.220601	0.869541	0.384551	0.849869		ENSMUSG00000099413.1	32.2706	0.303693	0.222608	1.36425	0.172489	0.638108		ENSMUSG00000099413.1	32.2706	-0.267892	0.219684	-1.21945	0.222675	0.529689		ENSMUSG00000099413.1	32.2706	0.165061	0.221798	0.744197	0.456757	0.887154		ENSMUSG00000099413.1	32.2706	-0.13965	0.237066	-0.589076	0.55581	0.930195
	ENSMUSG00000018417.14	1107.81	0.0401146	0.0665338	0.60292	0.546562	0.94015		ENSMUSG00000018417.14	1107.81	-0.140157	0.067777	-2.06791	0.0386486	0.656742		ENSMUSG00000018417.14	1107.81	-0.135191	0.0673443	-2.00746	0.0447012	0.444278		ENSMUSG00000018417.14	1107.81	-0.202309	0.0670642	-3.01665	0.00255587	0.0533555		ENSMUSG00000018417.14	1107.81	0.0711106	0.0670618	1.06037	0.288975	0.834806		ENSMUSG00000018417.14	1107.81	0.0483265	0.0680555	0.710104	0.47764	0.907778
	ENSMUSG00000109599.1	17.6401	0.0406846	0.286325	0.142093	0.887007	0.98816		ENSMUSG00000109599.1	17.6401	0.108197	0.277219	0.390294	0.696319	0.94725		ENSMUSG00000109599.1	17.6401	0.328324	0.278713	1.178	0.238796	0.707499		ENSMUSG00000109599.1	17.6401	-0.761075	0.289241	-2.63129	0.00850625			ENSMUSG00000109599.1	17.6401	-0.365918	0.299251	-1.22278	0.221413	0.817829		ENSMUSG00000109599.1	17.6401	-0.0893987	0.271347	-0.329462	0.741806
	ENSMUSG00000026104.14	525.934	0.0421364	0.0739928	0.569467	0.56904	0.94337		ENSMUSG00000026104.14	525.934	0.0339702	0.0757419	0.448499	0.653793	0.933949		ENSMUSG00000026104.14	525.934	-0.0615739	0.0751077	-0.819808	0.412325	0.821461		ENSMUSG00000026104.14	525.934	-0.0506364	0.0751496	-0.673808	0.500433	0.757255		ENSMUSG00000026104.14	525.934	0.0904356	0.0749255	1.20701	0.22743	0.817829		ENSMUSG00000026104.14	525.934	0.0371246	0.0761877	0.487277	0.626062	0.947168
	ENSMUSG00000026103.14	28237	-0.0582409	0.0339681	-1.71458	0.0864232	0.75953		ENSMUSG00000026103.14	28237	0.0604582	0.0340234	1.77696	0.0755751	0.668796		ENSMUSG00000026103.14	28237	0.0807377	0.034001	2.37457	0.0175695	0.393895		ENSMUSG00000026103.14	28237	0.0249084	0.0339887	0.732843	0.463654	0.731642		ENSMUSG00000026103.14	28237	0.0264668	0.0339952	0.778545	0.436248	0.881836		ENSMUSG00000026103.14	28237	0.0281925	0.0340666	0.827568	0.407915	0.882999
	ENSMUSG00000002881.14	2287.73	-0.00322596	0.0426373	-0.0756603	0.939689	0.994811		ENSMUSG00000002881.14	2287.73	-0.107074	0.0433278	-2.47125	0.0134642	0.577758		ENSMUSG00000002881.14	2287.73	0.00141255	0.042981	0.0328645	0.973783	0.995803		ENSMUSG00000002881.14	2287.73	-0.0833024	0.0426965	-1.95104	0.0510526	0.255113		ENSMUSG00000002881.14	2287.73	0.0671285	0.0428328	1.56722	0.117063	0.792689		ENSMUSG00000002881.14	2287.73	-0.0544261	0.0434249	-1.25334	0.210082	0.782878
	ENSMUSG00000043015.15	441.867	-0.00556266	0.121863	-0.0456468	0.963592	0.99748		ENSMUSG00000043015.15	441.867	-0.125375	0.123152	-1.01805	0.308654	0.818435		ENSMUSG00000043015.15	441.867	-0.0845854	0.122337	-0.69141	0.489308	0.856634		ENSMUSG00000043015.15	441.867	-0.410801	0.123059	-3.33824	0.000843118	0.0303503		ENSMUSG00000043015.15	441.867	-0.0317047	0.122049	-0.25977	0.795041	0.962605		ENSMUSG00000043015.15	441.867	0.0835953	0.122671	0.681457	0.495582	0.915813
	ENSMUSG00000103630.1	24.7119	0.205104	0.239332	0.856985	0.391453	0.915127		ENSMUSG00000103630.1	24.7119	0.0769007	0.262541	0.29291	0.769591	0.963195		ENSMUSG00000103630.1	24.7119	0.282449	0.242333	1.16554	0.2438	0.710703		ENSMUSG00000103630.1	24.7119	-0.073534	0.24383	-0.30158	0.762973			ENSMUSG00000103630.1	24.7119	0.0545737	0.241239	0.226223	0.821028	0.967835		ENSMUSG00000103630.1	24.7119	0.54594	0.246482	2.21493	0.0267652	0.524473
	ENSMUSG00000041439.15	7785.7	-0.0165081	0.0397766	-0.41502	0.678127	0.965543		ENSMUSG00000041439.15	7785.7	0.00904499	0.040015	0.22604	0.82117	0.971779		ENSMUSG00000041439.15	7785.7	0.0454275	0.0398987	1.13857	0.254882	0.72034		ENSMUSG00000041439.15	7785.7	-0.0246663	0.0397869	-0.61996	0.535284	0.779069		ENSMUSG00000041439.15	7785.7	-0.0112909	0.0398456	-0.283366	0.776896	0.959921		ENSMUSG00000041439.15	7785.7	0.0371511	0.0399871	0.929078	0.352849	0.857204
	ENSMUSG00000026102.9	2480.26	-0.0420531	0.0356945	-1.17814	0.238741	0.880929		ENSMUSG00000026102.9	2480.26	-0.0532764	0.0364575	-1.46133	0.143926	0.719756		ENSMUSG00000026102.9	2480.26	-0.0353216	0.0360956	-0.978558	0.327798	0.772786		ENSMUSG00000026102.9	2480.26	-0.0665531	0.0357581	-1.8612	0.0627157	0.282062		ENSMUSG00000026102.9	2480.26	0.0419931	0.0358931	1.16995	0.242022	0.822408		ENSMUSG00000026102.9	2480.26	-0.00960185	0.0365399	-0.262777	0.792722	0.976508
	ENSMUSG00000041426.12	933.728	0.0650221	0.0569662	1.14142	0.253697	0.887639		ENSMUSG00000041426.12	933.728	-0.0131842	0.0582334	-0.226402	0.820888	0.971779		ENSMUSG00000041426.12	933.728	0.0204146	0.0576314	0.354227	0.723169	0.935236		ENSMUSG00000041426.12	933.728	-0.0800949	0.0574264	-1.39474	0.163094	0.45335		ENSMUSG00000041426.12	933.728	0.0700698	0.0574662	1.21932	0.222722	0.817829		ENSMUSG00000041426.12	933.728	-0.0797307	0.0581674	-1.37071	0.170465	0.744119
	ENSMUSG00000043629.12	763.311	-0.12063	0.0691219	-1.74517	0.0809545	0.75062		ENSMUSG00000043629.12	763.311	-0.0217534	0.0707055	-0.307662	0.75834	0.958956		ENSMUSG00000043629.12	763.311	-0.0349326	0.0699593	-0.499327	0.617549	0.904956		ENSMUSG00000043629.12	763.311	-0.119914	0.0691132	-1.73504	0.0827332	0.324243		ENSMUSG00000043629.12	763.311	0.0274101	0.0693688	0.395135	0.692743	0.944768		ENSMUSG00000043629.12	763.311	-0.0080276	0.0705135	-0.113845	0.909361	0.991817
	ENSMUSG00000026100.6	28.1898	-0.208761	0.302208	-0.690786	0.4897	0.933992		ENSMUSG00000026100.6	28.1898	-0.226283	0.305951	-0.739606	0.459539	0.877652		ENSMUSG00000026100.6	28.1898	0.0638265	0.307741	0.207404	0.835695	0.966396		ENSMUSG00000026100.6	28.1898	-0.32477	0.309356	-1.04983	0.293798	0.595875		ENSMUSG00000026100.6	28.1898	0.47828	0.302149	1.58293	0.113438	0.792689		ENSMUSG00000026100.6	28.1898	-0.120683	0.315202	-0.382875	0.701812	0.962179
	ENSMUSG00000060715.9	22.1952	-0.673306	0.272206	-2.47352	0.013379	0.466358		ENSMUSG00000060715.9	22.1952	-0.0835452	0.288748	-0.289336	0.772324	0.963788		ENSMUSG00000060715.9	22.1952	0.351383	0.257732	1.36336	0.172768	0.638486		ENSMUSG00000060715.9	22.1952	-0.0799081	0.270755	-0.295131	0.767894			ENSMUSG00000060715.9	22.1952	-0.14938	0.26643	-0.560672	0.575021	0.912204		ENSMUSG00000060715.9	22.1952	-0.0906899	0.275966	-0.328627	0.742437
	ENSMUSG00000026098.13	275.897	-0.050946	0.0769617	-0.661966	0.507993	0.934114		ENSMUSG00000026098.13	275.897	-0.136507	0.0808696	-1.68799	0.0914131	0.681695		ENSMUSG00000026098.13	275.897	0.0135182	0.0792319	0.170615	0.864526	0.9737		ENSMUSG00000026098.13	275.897	-0.0612718	0.0787842	-0.777717	0.436736	0.713619		ENSMUSG00000026098.13	275.897	0.0901752	0.0786305	1.14682	0.251455	0.823174		ENSMUSG00000026098.13	275.897	0.0295703	0.0809698	0.365201	0.714961	0.964265
	ENSMUSG00000026097.9	356.956	-0.06802	0.0903898	-0.752518	0.451739	0.926107		ENSMUSG00000026097.9	356.956	-0.190038	0.0927854	-2.04815	0.0405455	0.658641		ENSMUSG00000026097.9	356.956	0.100576	0.0912816	1.10182	0.270541	0.72995		ENSMUSG00000026097.9	356.956	0.125026	0.090026	1.38878	0.164899	0.454867		ENSMUSG00000026097.9	356.956	0.000191917	0.0906599	0.00211689	0.998311	0.999629		ENSMUSG00000026097.9	356.956	-0.0329097	0.0924682	-0.355903	0.721914	0.966206
	ENSMUSG00000026096.14	669.35	0.0133802	0.0589739	0.226884	0.820514	0.983092		ENSMUSG00000026096.14	669.35	-0.0630578	0.0611041	-1.03197	0.302085	0.816302		ENSMUSG00000026096.14	669.35	-0.0306738	0.0602333	-0.509251	0.610577	0.904065		ENSMUSG00000026096.14	669.35	-0.116976	0.0598204	-1.95545	0.0505304	0.253627		ENSMUSG00000026096.14	669.35	0.0542085	0.0599121	0.9048	0.365571	0.860529		ENSMUSG00000026096.14	669.35	-0.0386007	0.0611952	-0.630781	0.528184	0.923198
	ENSMUSG00000099913.1	21.4186	-0.157624	0.263207	-0.598859	0.549267	0.940657		ENSMUSG00000099913.1	21.4186	0.032387	0.270494	0.119733	0.904695	0.98605		ENSMUSG00000099913.1	21.4186	-0.0800705	0.281325	-0.28462	0.775936	0.951482		ENSMUSG00000099913.1	21.4186	-0.329477	0.25946	-1.26986	0.204134			ENSMUSG00000099913.1	21.4186	0.129799	0.255089	0.508838	0.610866	0.9202		ENSMUSG00000099913.1	21.4186	-0.0124251	0.26771	-0.0464126	0.962981
	ENSMUSG00000026095.15	64.1955	-0.21425	0.150808	-1.42068	0.155411	0.835314		ENSMUSG00000026095.15	64.1955	0.0788861	0.157057	0.502275	0.615474	0.922164		ENSMUSG00000026095.15	64.1955	0.165595	0.150693	1.09889	0.271816	0.730627		ENSMUSG00000026095.15	64.1955	0.00576783	0.148339	0.0388827	0.968984	0.990449		ENSMUSG00000026095.15	64.1955	0.135424	0.154853	0.874533	0.381828	0.867273		ENSMUSG00000026095.15	64.1955	0.118734	0.156784	0.757312	0.448863	0.895117
	ENSMUSG00000096141.2	105.906	-0.266979	0.146417	-1.82341	0.068241	0.735188		ENSMUSG00000096141.2	105.906	-0.125045	0.147196	-0.849515	0.395595	0.855744		ENSMUSG00000096141.2	105.906	-0.152895	0.147917	-1.03365	0.301298	0.753804		ENSMUSG00000096141.2	105.906	-0.16625	0.1461	-1.13792	0.255154	0.562189		ENSMUSG00000096141.2	105.906	-0.148046	0.145923	-1.01455	0.310319	0.840579		ENSMUSG00000096141.2	105.906	-0.170256	0.148938	-1.14314	0.252982	0.813879
	ENSMUSG00000026094.14	363.66	0.141352	0.0830807	1.70138	0.0888713	0.763252		ENSMUSG00000026094.14	363.66	-0.038266	0.0856339	-0.446856	0.654979	0.934126		ENSMUSG00000026094.14	363.66	-0.0807316	0.0849015	-0.950885	0.341663	0.782172		ENSMUSG00000026094.14	363.66	-0.0302128	0.0834369	-0.362103	0.717275	0.882305		ENSMUSG00000026094.14	363.66	0.0928784	0.0840921	1.10448	0.269383	0.828991		ENSMUSG00000026094.14	363.66	-0.0495013	0.0867469	-0.57064	0.568244	0.933567
	ENSMUSG00000042807.15	2557.47	0.0263194	0.0863581	0.30477	0.760541	0.972263		ENSMUSG00000042807.15	2557.47	-0.0761125	0.0867789	-0.877086	0.38044	0.848491		ENSMUSG00000042807.15	2557.47	0.0149965	0.0866176	0.173134	0.862546	0.972787		ENSMUSG00000042807.15	2557.47	-0.244994	0.0864425	-2.83419	0.00459421	0.0738698		ENSMUSG00000042807.15	2557.47	-0.110001	0.0865264	-1.27131	0.20362	0.812976		ENSMUSG00000042807.15	2557.47	0.094392	0.0866429	1.08944	0.275961	0.821626
	ENSMUSG00000025983.11	17.3019	0.193441	0.324002	0.597038	0.550482	0.940718		ENSMUSG00000025983.11	17.3019	-0.248644	0.348441	-0.71359	0.475481	0.882632		ENSMUSG00000025983.11	17.3019	-0.494821	0.335157	-1.47639	0.13984	0.600209		ENSMUSG00000025983.11	17.3019	-0.257881	0.329519	-0.782597	0.433864			ENSMUSG00000025983.11	17.3019	-0.43051	0.334132	-1.28845	0.197591	0.811537		ENSMUSG00000025983.11	17.3019	-0.232653	0.341246	-0.681776	0.495381
	ENSMUSG00000041303.7	2509.13	-0.055596	0.0299676	-1.8552	0.0635677	0.731851		ENSMUSG00000041303.7	2509.13	0.0286229	0.0307256	0.931565	0.351561	0.837876		ENSMUSG00000041303.7	2509.13	0.00686253	0.03027	0.226711	0.820649	0.962969		ENSMUSG00000041303.7	2509.13	-0.00758319	0.0301074	-0.251872	0.80114	0.920791		ENSMUSG00000041303.7	2509.13	0.0199666	0.0303002	0.658958	0.509923	0.899845		ENSMUSG00000041303.7	2509.13	-0.0266964	0.0311982	-0.855702	0.392162	0.877192
	ENSMUSG00000073678.4	2306.4	-0.148438	0.0896334	-1.65606	0.0977099	0.779315		ENSMUSG00000073678.4	2306.4	-0.0818095	0.0898851	-0.910156	0.36274	0.841234		ENSMUSG00000073678.4	2306.4	0.0166551	0.0897832	0.185504	0.852834	0.971018		ENSMUSG00000073678.4	2306.4	-0.13228	0.0895782	-1.4767	0.139757	0.42184		ENSMUSG00000073678.4	2306.4	0.0196216	0.0896619	0.21884	0.826775	0.969198		ENSMUSG00000073678.4	2306.4	0.0732118	0.0900158	0.813322	0.416033	0.885415
	ENSMUSG00000052331.14	718.173	0.0224662	0.0868856	0.258572	0.795965	0.979542		ENSMUSG00000052331.14	718.173	-0.158723	0.0882218	-1.79914	0.0719963	0.666886		ENSMUSG00000052331.14	718.173	-0.0994035	0.0877476	-1.13283	0.257284	0.722359		ENSMUSG00000052331.14	718.173	-0.328725	0.0874699	-3.75815	0.000171174	0.013575		ENSMUSG00000052331.14	718.173	-0.0988779	0.0874516	-1.13066	0.258199	0.825966		ENSMUSG00000052331.14	718.173	-0.0580238	0.0881707	-0.658085	0.510484	0.920266
	ENSMUSG00000025982.13	22998.7	0.00902212	0.0271582	0.332206	0.739734	0.96894		ENSMUSG00000025982.13	22998.7	-0.00112478	0.0272843	-0.0412244	0.967117	0.994871		ENSMUSG00000025982.13	22998.7	0.0201652	0.027223	0.740743	0.458849	0.845233		ENSMUSG00000025982.13	22998.7	0.0282342	0.0272006	1.038	0.299271	0.601068		ENSMUSG00000025982.13	22998.7	0.000534154	0.0272185	0.0196246	0.984343	0.997215		ENSMUSG00000025982.13	22998.7	0.067728	0.0272887	2.48191	0.0130681	0.438884
	ENSMUSG00000025981.13	788.624	0.137662	0.108048	1.27408	0.202633	0.861064		ENSMUSG00000025981.13	788.624	-0.00753931	0.109363	-0.0689384	0.945039	0.991156		ENSMUSG00000025981.13	788.624	0.0613963	0.108703	0.564805	0.572206	0.889559		ENSMUSG00000025981.13	788.624	0.193637	0.108	1.79294	0.0729826	0.305418		ENSMUSG00000025981.13	788.624	0.179387	0.108431	1.65438	0.0980495	0.78876		ENSMUSG00000025981.13	788.624	-0.101145	0.109532	-0.923429	0.355784	0.857234
	ENSMUSG00000101122.1	31.1099	0.454521	0.306267	1.48407	0.13779	0.817698		ENSMUSG00000101122.1	31.1099	-0.253652	0.322795	-0.785799	0.431985	0.870302		ENSMUSG00000101122.1	31.1099	0.0156889	0.310403	0.0505437	0.959689	0.993976		ENSMUSG00000101122.1	31.1099	-0.239878	0.311109	-0.771042	0.440682	0.716834		ENSMUSG00000101122.1	31.1099	0.123587	0.310965	0.397432	0.691049	0.943867		ENSMUSG00000101122.1	31.1099	-0.675961	0.314171	-2.15157	0.0314313	0.545285
	ENSMUSG00000025980.14	11175.3	-0.0579145	0.0347624	-1.66601	0.0957113	0.775766		ENSMUSG00000025980.14	11175.3	0.000177881	0.0349524	0.00508925	0.995939	0.999617		ENSMUSG00000025980.14	11175.3	0.0295128	0.0348683	0.846407	0.397326	0.811587		ENSMUSG00000025980.14	11175.3	0.112205	0.0347595	3.22804	0.00124641	0.0376484		ENSMUSG00000025980.14	11175.3	0.0136233	0.034814	0.391318	0.695562	0.945466		ENSMUSG00000025980.14	11175.3	0.030754	0.0349474	0.880007	0.378856	0.870738
	ENSMUSG00000073676.4	2851.29	-0.0408622	0.0526241	-0.776491	0.437459	0.925254		ENSMUSG00000073676.4	2851.29	0.0659699	0.0530415	1.24374	0.213595	0.769895		ENSMUSG00000073676.4	2851.29	0.0426155	0.0529283	0.805155	0.42073	0.824069		ENSMUSG00000073676.4	2851.29	0.115603	0.0525997	2.19778	0.0279647	0.186735		ENSMUSG00000073676.4	2851.29	0.0298073	0.0526798	0.565821	0.571516	0.911514		ENSMUSG00000073676.4	2851.29	0.00981536	0.0530355	0.185071	0.853173	0.986237
	ENSMUSG00000025979.13	4969.93	-0.00528702	0.0311196	-0.169894	0.865094	0.985674		ENSMUSG00000025979.13	4969.93	0.0156318	0.0314887	0.496425	0.619594	0.923306		ENSMUSG00000025979.13	4969.93	0.0422867	0.0313647	1.34823	0.177586	0.642607		ENSMUSG00000025979.13	4969.93	-0.0127201	0.0312161	-0.407486	0.683651	0.863656		ENSMUSG00000025979.13	4969.93	0.0948742	0.0312635	3.03466	0.00240803	0.736882		ENSMUSG00000025979.13	4969.93	-0.00607086	0.0316716	-0.191681	0.847992	0.985404
	ENSMUSG00000025978.14	1927.46	-0.0406857	0.0532238	-0.764425	0.444614	0.926107		ENSMUSG00000025978.14	1927.46	-0.0359178	0.0537122	-0.668708	0.503682	0.891847		ENSMUSG00000025978.14	1927.46	-0.0688698	0.0535769	-1.28544	0.198639	0.663762		ENSMUSG00000025978.14	1927.46	-0.0257418	0.0533004	-0.482957	0.629127	0.833204		ENSMUSG00000025978.14	1927.46	0.0448741	0.0534091	0.840196	0.400799	0.87476		ENSMUSG00000025978.14	1927.46	-0.0240746	0.05398	-0.445991	0.655603	0.953455
	ENSMUSG00000097649.2	359.801	-0.214696	0.102645	-2.09163	0.036472	0.628755		ENSMUSG00000097649.2	359.801	-0.137183	0.103305	-1.32794	0.184197	0.750379		ENSMUSG00000097649.2	359.801	-0.110858	0.102741	-1.079	0.280586	0.737551		ENSMUSG00000097649.2	359.801	-0.000607222	0.101573	-0.00597816	0.99523	0.998827		ENSMUSG00000097649.2	359.801	0.00145844	0.102359	0.0142483	0.988632	0.998172		ENSMUSG00000097649.2	359.801	-0.197942	0.104356	-1.89679	0.0578562	0.598458
	ENSMUSG00000046994.9	2030.23	-0.0668742	0.0439038	-1.5232	0.127709	0.809716		ENSMUSG00000046994.9	2030.23	0.0761096	0.0446257	1.70551	0.088099	0.677709		ENSMUSG00000046994.9	2030.23	0.0487811	0.044344	1.10006	0.271306	0.730333		ENSMUSG00000046994.9	2030.23	-0.030098	0.0441243	-0.682119	0.495164	0.754546		ENSMUSG00000046994.9	2030.23	-0.0322265	0.0444357	-0.725239	0.468305	0.889139		ENSMUSG00000046994.9	2030.23	-0.0232547	0.0450771	-0.515888	0.605933	0.941039
	ENSMUSG00000100215.1	26.1669	0.24685	0.21514	1.14739	0.25122	0.887639		ENSMUSG00000100215.1	26.1669	-0.0277596	0.23288	-0.119201	0.905116	0.98605		ENSMUSG00000100215.1	26.1669	0.176443	0.22573	0.781656	0.434417	0.831178		ENSMUSG00000100215.1	26.1669	-0.0136372	0.220205	-0.0619295	0.950619			ENSMUSG00000100215.1	26.1669	0.467203	0.22404	2.08535	0.0370371	0.776562		ENSMUSG00000100215.1	26.1669	-0.0865497	0.227368	-0.380659	0.703456	0.962277
	ENSMUSG00000038349.10	3580.03	0.236268	0.114154	2.06973	0.0384775	0.636645		ENSMUSG00000038349.10	3580.03	0.142846	0.114423	1.24841	0.211881	0.767382		ENSMUSG00000038349.10	3580.03	0.131691	0.114265	1.15251	0.249113	0.714171		ENSMUSG00000038349.10	3580.03	0.117625	0.114321	1.0289	0.303527	0.60523		ENSMUSG00000038349.10	3580.03	-0.036001	0.114286	-0.315009	0.752755	0.958342		ENSMUSG00000038349.10	3580.03	0.168788	0.114287	1.47687	0.13971	0.720077
	ENSMUSG00000038331.15	782.581	0.0947731	0.185397	0.511189	0.609219	0.951858		ENSMUSG00000038331.15	782.581	-0.0746786	0.186143	-0.40119	0.68828	0.945527		ENSMUSG00000038331.15	782.581	-0.231037	0.185772	-1.24366	0.213624	0.68169		ENSMUSG00000038331.15	782.581	-0.171523	0.185015	-0.927077	0.353887	0.64925		ENSMUSG00000038331.15	782.581	0.135283	0.185305	0.730056	0.465356	0.888655		ENSMUSG00000038331.15	782.581	0.108438	0.185865	0.583422	0.559609	0.932233
	ENSMUSG00000087022.4	291.333	0.0758837	0.174223	0.435554	0.66316	0.961479		ENSMUSG00000087022.4	291.333	-0.151681	0.176534	-0.859222	0.390218	0.853944		ENSMUSG00000087022.4	291.333	-0.207408	0.175513	-1.18172	0.237316	0.705954		ENSMUSG00000087022.4	291.333	-0.674677	0.175409	-3.8463	0.000119913	0.0115905		ENSMUSG00000087022.4	291.333	0.140651	0.174683	0.80518	0.420716	0.878175		ENSMUSG00000087022.4	291.333	0.106435	0.176124	0.604321	0.54563	0.927714
	ENSMUSG00000101429.1	45.9443	-0.135165	0.186705	-0.723949	0.469097	0.930125		ENSMUSG00000101429.1	45.9443	-0.110956	0.191976	-0.577968	0.563286	0.90736		ENSMUSG00000101429.1	45.9443	-0.156151	0.193599	-0.806566	0.419917	0.824069		ENSMUSG00000101429.1	45.9443	0.0371358	0.192212	0.193203	0.8468	0.940668		ENSMUSG00000101429.1	45.9443	0.122315	0.187622	0.651926	0.514449	0.900631		ENSMUSG00000101429.1	45.9443	-0.0125584	0.19489	-0.0644383	0.948621	0.997485
	ENSMUSG00000038323.3	2214.87	0.00827101	0.041645	0.198607	0.84257	0.98481		ENSMUSG00000038323.3	2214.87	0.0294361	0.0425335	0.692069	0.488894	0.887871		ENSMUSG00000038323.3	2214.87	0.0262812	0.0421085	0.624131	0.532541	0.874038		ENSMUSG00000038323.3	2214.87	0.0218276	0.0418195	0.521947	0.601707	0.818091		ENSMUSG00000038323.3	2214.87	0.0335161	0.0421102	0.795914	0.426082	0.878929		ENSMUSG00000038323.3	2214.87	0.0407986	0.0427046	0.955368	0.339391	0.849584
	ENSMUSG00000048495.16	631.3	-0.0292389	0.0506104	-0.577725	0.56345	0.942817		ENSMUSG00000048495.16	631.3	0.0389295	0.0526005	0.740097	0.459241	0.877652		ENSMUSG00000048495.16	631.3	0.0246986	0.0514226	0.480307	0.631009	0.908899		ENSMUSG00000048495.16	631.3	0.0731021	0.0507184	1.44133	0.14949	0.435852		ENSMUSG00000048495.16	631.3	0.116336	0.0514274	2.26214	0.0236889	0.774825		ENSMUSG00000048495.16	631.3	-0.0372287	0.0528982	-0.703779	0.48157	0.908826
	ENSMUSG00000025971.6	882.127	0.0537404	0.0477987	1.12431	0.260883	0.88784		ENSMUSG00000025971.6	882.127	-0.0144952	0.0497071	-0.291612	0.770584	0.963788		ENSMUSG00000025971.6	882.127	-0.0355824	0.0490737	-0.72508	0.468403	0.848693		ENSMUSG00000025971.6	882.127	-0.0273127	0.0485499	-0.562571	0.573727	0.80112		ENSMUSG00000025971.6	882.127	0.109981	0.0488532	2.25125	0.0243697	0.774825		ENSMUSG00000025971.6	882.127	-0.0278101	0.0498842	-0.557494	0.57719	0.935325
	ENSMUSG00000038305.15	1279.35	-0.1826	0.0584104	-3.12615	0.00177111	0.229564		ENSMUSG00000038305.15	1279.35	-0.112396	0.0592124	-1.89818	0.0576718	0.66249		ENSMUSG00000038305.15	1279.35	-0.0804601	0.0588216	-1.36787	0.171354	0.637492		ENSMUSG00000038305.15	1279.35	0.0442936	0.058414	0.75827	0.44829	0.721623		ENSMUSG00000038305.15	1279.35	-0.0651298	0.0586649	-1.1102	0.266913	0.828991		ENSMUSG00000038305.15	1279.35	0.0390193	0.059535	0.655401	0.51221	0.920266
	ENSMUSG00000054770.16	1219.19	-0.0573637	0.0601483	-0.953705	0.340233	0.905223		ENSMUSG00000054770.16	1219.19	0.0563861	0.0611372	0.922288	0.356379	0.839519		ENSMUSG00000054770.16	1219.19	-0.00107206	0.0608195	-0.0176268	0.985937	0.996812		ENSMUSG00000054770.16	1219.19	-0.0234245	0.0606744	-0.386069	0.699445	0.872321		ENSMUSG00000054770.16	1219.19	-0.00782	0.060547	-0.129156	0.897234	0.982491		ENSMUSG00000054770.16	1219.19	0.022394	0.0610804	0.366631	0.713894	0.963841
	ENSMUSG00000026039.9	19.9975	-0.327958	0.245286	-1.33704	0.181209	0.843632		ENSMUSG00000026039.9	19.9975	0.152518	0.243705	0.625829	0.531427	0.900077		ENSMUSG00000026039.9	19.9975	-0.239785	0.242335	-0.989477	0.32243	0.768273		ENSMUSG00000026039.9	19.9975	-0.336512	0.253104	-1.32954	0.183671			ENSMUSG00000026039.9	19.9975	0.571282	0.249052	2.29383	0.0218004	0.774825		ENSMUSG00000026039.9	19.9975	0.00649055	0.250788	0.0258806	0.979353
	ENSMUSG00000063558.4	619.481	0.198999	0.220686	0.901731	0.3672	0.908288		ENSMUSG00000063558.4	619.481	-0.171986	0.221348	-0.776992	0.437164	0.871776		ENSMUSG00000063558.4	619.481	-0.479514	0.221177	-2.16801	0.0301577	0.418659		ENSMUSG00000063558.4	619.481	-0.301747	0.221751	-1.36075	0.173593	0.467791		ENSMUSG00000063558.4	619.481	-0.255836	0.221147	-1.15686	0.247329	0.822408		ENSMUSG00000063558.4	619.481	-0.043363	0.221231	-0.196008	0.844604	0.984341
	ENSMUSG00000064294.12	167.249	0.401326	0.277589	1.44576	0.148245	0.828279		ENSMUSG00000064294.12	167.249	-0.571583	0.280839	-2.03527	0.0418238	0.658641		ENSMUSG00000064294.12	167.249	-0.72255	0.280119	-2.57943	0.00989626	0.38488		ENSMUSG00000064294.12	167.249	-0.139774	0.280013	-0.49917	0.617659	0.827738		ENSMUSG00000064294.12	167.249	-0.0583415	0.277565	-0.21019	0.833519	0.969815		ENSMUSG00000064294.12	167.249	-0.145804	0.280514	-0.519773	0.603222	0.941032
	ENSMUSG00000038242.12	30.7183	-0.188864	0.231376	-0.816263	0.41435	0.920848		ENSMUSG00000038242.12	30.7183	-0.124862	0.232293	-0.537521	0.590908	0.915394		ENSMUSG00000038242.12	30.7183	0.000478026	0.22734	0.00210269	0.998322	0.999829		ENSMUSG00000038242.12	30.7183	-0.582404	0.23185	-2.51199	0.0120053	0.121163		ENSMUSG00000038242.12	30.7183	-0.0123645	0.229209	-0.0539441	0.95698	0.991697		ENSMUSG00000038242.12	30.7183	-0.10931	0.243624	-0.448682	0.653661	0.953225
	ENSMUSG00000103839.1	342	0.0341349	0.110661	0.308464	0.75773	0.972263		ENSMUSG00000103839.1	342	0.0227054	0.110675	0.205154	0.837452	0.974761		ENSMUSG00000103839.1	342	0.0670926	0.110671	0.606233	0.54436	0.877682		ENSMUSG00000103839.1	342	-0.406823	0.111871	-3.63654	0.000276328	0.0169351		ENSMUSG00000103839.1	342	-0.0392785	0.111173	-0.353309	0.723857	0.952313		ENSMUSG00000103839.1	342	-0.202379	0.112617	-1.79705	0.0723279	0.622395
	ENSMUSG00000051223.14	11961.6	-0.0182035	0.0289343	-0.629133	0.529262	0.9371		ENSMUSG00000051223.14	11961.6	-0.00850481	0.0291358	-0.291902	0.770361	0.963788		ENSMUSG00000051223.14	11961.6	0.0425225	0.0290351	1.46452	0.143052	0.604429		ENSMUSG00000051223.14	11961.6	-0.00518106	0.0289722	-0.178829	0.858072	0.945433		ENSMUSG00000051223.14	11961.6	0.0641121	0.0290234	2.20898	0.0271762	0.776562		ENSMUSG00000051223.14	11961.6	-0.00860165	0.0292097	-0.294479	0.768392	0.973232
	ENSMUSG00000026034.17	9278.04	0.0286345	0.0782547	0.365914	0.714429	0.96736		ENSMUSG00000026034.17	9278.04	0.0500315	0.0783495	0.638569	0.523103	0.89895		ENSMUSG00000026034.17	9278.04	0.0734537	0.0782933	0.938186	0.348149	0.786578		ENSMUSG00000026034.17	9278.04	0.237529	0.0782295	3.03632	0.00239488	0.0516044		ENSMUSG00000026034.17	9278.04	0.0117338	0.0783029	0.149852	0.880882	0.97983		ENSMUSG00000026034.17	9278.04	-0.172417	0.0783935	-2.19938	0.0278508	0.527187
	ENSMUSG00000026035.15	577.607	-0.0782671	0.0528592	-1.48067	0.138694	0.818304		ENSMUSG00000026035.15	577.607	0.0303957	0.0543343	0.559421	0.575875	0.912152		ENSMUSG00000026035.15	577.607	0.0879804	0.0538346	1.63427	0.102201	0.545184		ENSMUSG00000026035.15	577.607	-0.0616519	0.0534828	-1.15274	0.249016	0.556337		ENSMUSG00000026035.15	577.607	-0.00966545	0.0537461	-0.179836	0.857282	0.975529		ENSMUSG00000026035.15	577.607	-0.0931335	0.0556555	-1.67339	0.0942498	0.670251
	ENSMUSG00000026036.17	1240.48	-0.0387056	0.0405686	-0.954078	0.340044	0.905223		ENSMUSG00000026036.17	1240.48	0.0443757	0.0415329	1.06845	0.285319	0.808964		ENSMUSG00000026036.17	1240.48	0.000584278	0.0414936	0.0140812	0.988765	0.996966		ENSMUSG00000026036.17	1240.48	0.0473838	0.0406105	1.16679	0.243297	0.551583		ENSMUSG00000026036.17	1240.48	0.0418217	0.0408652	1.02341	0.306115	0.838337		ENSMUSG00000026036.17	1240.48	0.0690271	0.0418678	1.64869	0.0992106	0.680087
	ENSMUSG00000026037.14	1514.46	-0.0224385	0.0462675	-0.484973	0.627695	0.954796		ENSMUSG00000026037.14	1514.46	-0.0462477	0.047365	-0.97641	0.328861	0.829081		ENSMUSG00000026037.14	1514.46	0.137894	0.0468003	2.94643	0.00321468	0.353212		ENSMUSG00000026037.14	1514.46	0.0898345	0.0464654	1.93336	0.0531917	0.26046		ENSMUSG00000026037.14	1514.46	-0.0304053	0.0467633	-0.650197	0.515565	0.900631		ENSMUSG00000026037.14	1514.46	-0.0307641	0.0474996	-0.647671	0.517198	0.920415
	ENSMUSG00000094245.1	11.6061	0.188681	0.329462	0.572693	0.566852	0.94337		ENSMUSG00000094245.1	11.6061	-0.544842	0.368223	-1.47965	0.138966	0.714059		ENSMUSG00000094245.1	11.6061	-0.0048034	0.376708	-0.012751	0.989826	0.997134		ENSMUSG00000094245.1	11.6061	0.012138	0.324435	0.0374129	0.970156			ENSMUSG00000094245.1	11.6061	0.127339	0.33797	0.376775	0.706341	0.947125		ENSMUSG00000094245.1	11.6061	-0.032752	0.340251	-0.0962583	0.923315
	ENSMUSG00000085054.2	52.2343	-0.0444922	0.2016	-0.220696	0.825329	0.983368		ENSMUSG00000085054.2	52.2343	0.000930458	0.207531	0.00448347	0.996423	0.999698		ENSMUSG00000085054.2	52.2343	-0.234708	0.205195	-1.14383	0.252693	0.717955		ENSMUSG00000085054.2	52.2343	-0.493595	0.21393	-2.30727	0.0210396	0.162061		ENSMUSG00000085054.2	52.2343	-0.0752792	0.207976	-0.361961	0.717381	0.949329		ENSMUSG00000085054.2	52.2343	-0.00648914	0.213405	-0.0304077	0.975742	0.997689
	ENSMUSG00000038174.14	8973.62	-0.0519214	0.0471786	-1.10053	0.271102	0.894234		ENSMUSG00000038174.14	8973.62	0.0814371	0.0473171	1.72109	0.0852341	0.67384		ENSMUSG00000038174.14	8973.62	0.15795	0.0472382	3.34369	0.000826715	0.341298		ENSMUSG00000038174.14	8973.62	0.0714987	0.047185	1.51528	0.1297	0.407884		ENSMUSG00000038174.14	8973.62	-0.00834008	0.0472339	-0.17657	0.859846	0.975819		ENSMUSG00000038174.14	8973.62	0.0891456	0.0473469	1.88282	0.0597251	0.604403
	ENSMUSG00000026032.8	3035.81	0.00285977	0.0407261	0.0702197	0.944019	0.995653		ENSMUSG00000026032.8	3035.81	0.0730952	0.0411671	1.77557	0.0758032	0.668918		ENSMUSG00000026032.8	3035.81	-0.0273386	0.0410887	-0.665356	0.505823	0.863495		ENSMUSG00000026032.8	3035.81	-0.0480471	0.0408384	-1.17652	0.239388	0.547869		ENSMUSG00000026032.8	3035.81	0.0707825	0.0406884	1.73962	0.0819256	0.785117		ENSMUSG00000026032.8	3035.81	-0.107406	0.0412216	-2.60559	0.00917165	0.394364
	ENSMUSG00000047528.13	22.9156	-0.323991	0.27307	-1.18648	0.235434	0.88054		ENSMUSG00000047528.13	22.9156	0.0200065	0.270666	0.0739157	0.941077	0.990517		ENSMUSG00000047528.13	22.9156	-0.0634098	0.259142	-0.244691	0.806696	0.96043		ENSMUSG00000047528.13	22.9156	0.0121866	0.253593	0.0480558	0.961672			ENSMUSG00000047528.13	22.9156	-0.157101	0.265919	-0.590784	0.554665	0.910263		ENSMUSG00000047528.13	22.9156	-0.320841	0.267498	-1.19942	0.230366
	ENSMUSG00000102059.1	80.3962	0.0414901	0.15847	0.261817	0.793462	0.979244		ENSMUSG00000102059.1	80.3962	0.0955388	0.161639	0.591061	0.554479	0.906362		ENSMUSG00000102059.1	80.3962	-0.215689	0.164527	-1.31097	0.189869	0.653352		ENSMUSG00000102059.1	80.3962	0.0399891	0.162247	0.24647	0.805318	0.922276		ENSMUSG00000102059.1	80.3962	0.0552961	0.160172	0.34523	0.729921	0.953785		ENSMUSG00000102059.1	80.3962	0.00431932	0.161976	0.0266664	0.978726	0.997705
	ENSMUSG00000026031.15	1387.01	0.235405	0.120534	1.95301	0.0508183	0.685938		ENSMUSG00000026031.15	1387.01	-0.186663	0.121179	-1.54039	0.123465	0.707684		ENSMUSG00000026031.15	1387.01	-0.169094	0.120939	-1.39818	0.162059	0.626556		ENSMUSG00000026031.15	1387.01	0.0966809	0.120971	0.799207	0.42417	0.704072		ENSMUSG00000026031.15	1387.01	-0.132193	0.120957	-1.09289	0.274441	0.82963		ENSMUSG00000026031.15	1387.01	0.109677	0.121263	0.904452	0.365756	0.862331
	ENSMUSG00000026029.14	157.355	0.228201	0.171539	1.33031	0.183415	0.845985		ENSMUSG00000026029.14	157.355	-0.355382	0.174926	-2.03162	0.0421921	0.658641		ENSMUSG00000026029.14	157.355	-0.359054	0.173955	-2.06406	0.0390117	0.433611		ENSMUSG00000026029.14	157.355	-0.0333048	0.174495	-0.190864	0.848632	0.941297		ENSMUSG00000026029.14	157.355	-0.166806	0.17305	-0.963918	0.335087	0.850957		ENSMUSG00000026029.14	157.355	-0.0784423	0.176533	-0.444349	0.65679	0.953464
	ENSMUSG00000026028.12	14314.1	0.0902591	0.0393023	2.29654	0.0216453	0.548759		ENSMUSG00000026028.12	14314.1	0.02714	0.0394468	0.688016	0.491442	0.888618		ENSMUSG00000026028.12	14314.1	0.0556316	0.0393808	1.41266	0.157756	0.620343		ENSMUSG00000026028.12	14314.1	0.0388427	0.0393508	0.987088	0.323599	0.623852		ENSMUSG00000026028.12	14314.1	-0.0189676	0.0393722	-0.481753	0.629982	0.925676		ENSMUSG00000026028.12	14314.1	0.00433907	0.0394263	0.110055	0.912366	0.991889
	ENSMUSG00000026027.13	2006.22	-0.019976	0.03433	-0.581881	0.560647	0.942143		ENSMUSG00000026027.13	2006.22	0.0131061	0.0352785	0.371503	0.710263	0.949412		ENSMUSG00000026027.13	2006.22	0.0374533	0.0349961	1.07021	0.284524	0.740611		ENSMUSG00000026027.13	2006.22	-0.00581044	0.0346051	-0.167907	0.866656	0.949756		ENSMUSG00000026027.13	2006.22	0.0386835	0.0348704	1.10935	0.267278	0.828991		ENSMUSG00000026027.13	2006.22	0.0103594	0.0355783	0.291172	0.77092	0.973381
	ENSMUSG00000038079.14	1715.21	0.173015	0.193148	0.895765	0.370378	0.909043		ENSMUSG00000038079.14	1715.21	-0.321896	0.193459	-1.6639	0.0961328	0.684382		ENSMUSG00000038079.14	1715.21	-0.381157	0.193378	-1.97105	0.0487183	0.451766		ENSMUSG00000038079.14	1715.21	0.0277596	0.193448	0.143499	0.885896	0.957582		ENSMUSG00000038079.14	1715.21	-0.111512	0.193325	-0.576812	0.564067	0.910263		ENSMUSG00000038079.14	1715.21	-0.00204921	0.193528	-0.0105887	0.991552	0.998414
	ENSMUSG00000097573.2	19.035	0.0128914	0.272376	0.0473295	0.962251	0.99748		ENSMUSG00000097573.2	19.035	-0.467324	0.289635	-1.61349	0.106637	0.693086		ENSMUSG00000097573.2	19.035	-0.214657	0.281245	-0.763238	0.445321	0.836606		ENSMUSG00000097573.2	19.035	-0.0198945	0.281495	-0.0706746	0.943657			ENSMUSG00000097573.2	19.035	0.00238789	0.271042	0.00881003	0.992971	0.998907		ENSMUSG00000097573.2	19.035	0.122799	0.275882	0.445115	0.656236
	ENSMUSG00000079550.9	71.1969	-0.0681018	0.21143	-0.322101	0.747376	0.970548		ENSMUSG00000079550.9	71.1969	0.168439	0.213813	0.787787	0.430821	0.870133		ENSMUSG00000079550.9	71.1969	-0.360479	0.216121	-1.66795	0.0953253	0.535659		ENSMUSG00000079550.9	71.1969	0.148131	0.214715	0.689897	0.490259	0.75157		ENSMUSG00000079550.9	71.1969	-0.218417	0.214738	-1.01713	0.309092	0.839756		ENSMUSG00000079550.9	71.1969	0.0917327	0.218057	0.420683	0.673987	0.9564
	ENSMUSG00000101586.1	39.9316	-0.0529459	0.193443	-0.273703	0.784313	0.977201		ENSMUSG00000101586.1	39.9316	0.0512724	0.199589	0.25689	0.797264	0.9663		ENSMUSG00000101586.1	39.9316	0.253868	0.2007	1.26491	0.205905	0.672687		ENSMUSG00000101586.1	39.9316	-0.0363093	0.193434	-0.187709	0.851105	0.942674		ENSMUSG00000101586.1	39.9316	-0.249298	0.20061	-1.2427	0.213978	0.817072		ENSMUSG00000101586.1	39.9316	-0.0509472	0.206069	-0.247234	0.804727	0.978608
	ENSMUSG00000026024.14	3839.04	0.0685318	0.0474532	1.4442	0.148684	0.828833		ENSMUSG00000026024.14	3839.04	0.113037	0.0479632	2.35674	0.0184364	0.606321		ENSMUSG00000026024.14	3839.04	0.106554	0.0477872	2.22976	0.0257632	0.410112		ENSMUSG00000026024.14	3839.04	0.149924	0.047654	3.1461	0.00165466	0.0427508		ENSMUSG00000026024.14	3839.04	-0.0320234	0.047708	-0.671236	0.50207	0.897627		ENSMUSG00000026024.14	3839.04	0.118002	0.0479719	2.45982	0.0139008	0.443568
	ENSMUSG00000026023.16	31.4075	0.571564	0.252445	2.26411	0.0235675	0.565968		ENSMUSG00000026023.16	31.4075	-0.0293078	0.260992	-0.112294	0.91059	0.986363		ENSMUSG00000026023.16	31.4075	-0.127469	0.260563	-0.489207	0.624695	0.906838		ENSMUSG00000026023.16	31.4075	-0.305373	0.257959	-1.1838	0.236491	0.544917		ENSMUSG00000026023.16	31.4075	0.103069	0.253115	0.407203	0.683859	0.940997		ENSMUSG00000026023.16	31.4075	-0.014063	0.253773	-0.0554155	0.955807	0.997689
	ENSMUSG00000041075.8	825.157	0.122536	0.21426	0.5719	0.56739	0.94337		ENSMUSG00000041075.8	825.157	-0.306188	0.21494	-1.42453	0.154295	0.728289		ENSMUSG00000041075.8	825.157	-0.406935	0.214726	-1.89513	0.0580748	0.469322		ENSMUSG00000041075.8	825.157	0.00997518	0.214726	0.0464554	0.962947	0.989395		ENSMUSG00000041075.8	825.157	-0.203584	0.21457	-0.948802	0.342721	0.852507		ENSMUSG00000041075.8	825.157	-0.146365	0.214977	-0.68084	0.495972	0.915893
	ENSMUSG00000047361.16	548.616	0.0231233	0.104484	0.221309	0.824852	0.983368		ENSMUSG00000047361.16	548.616	-0.0751079	0.105111	-0.714556	0.474884	0.882608		ENSMUSG00000047361.16	548.616	-0.105144	0.104525	-1.00593	0.31445	0.761653		ENSMUSG00000047361.16	548.616	-0.168005	0.104324	-1.61041	0.107309	0.370058		ENSMUSG00000047361.16	548.616	-0.142262	0.104572	-1.36041	0.173699	0.807315		ENSMUSG00000047361.16	548.616	-0.0502818	0.104789	-0.47984	0.631341	0.948823
	ENSMUSG00000026021.15	4452.12	0.0132054	0.0330493	0.399567	0.689476	0.965973		ENSMUSG00000026021.15	4452.12	0.0144504	0.0334511	0.431985	0.665752	0.937026		ENSMUSG00000026021.15	4452.12	0.0125805	0.0333127	0.377648	0.705692	0.932742		ENSMUSG00000026021.15	4452.12	-0.0499266	0.0332301	-1.50245	0.132981	0.412274		ENSMUSG00000026021.15	4452.12	0.0523477	0.0332046	1.57652	0.114906	0.792689		ENSMUSG00000026021.15	4452.12	-0.0497535	0.0336345	-1.47924	0.139076	0.719727
	ENSMUSG00000103821.1	40.362	-0.313349	0.189667	-1.6521	0.0985145	0.780726		ENSMUSG00000103821.1	40.362	-0.128889	0.197878	-0.651358	0.514816	0.895609		ENSMUSG00000103821.1	40.362	-0.00281905	0.195976	-0.0143847	0.988523	0.996876		ENSMUSG00000103821.1	40.362	0.256749	0.192871	1.3312	0.183124	0.480635		ENSMUSG00000103821.1	40.362	-0.0204129	0.188248	-0.108436	0.91365	0.984604		ENSMUSG00000103821.1	40.362	-0.0462362	0.197093	-0.234591	0.814526	0.980322
	ENSMUSG00000026020.9	3124.44	-0.0303454	0.037725	-0.804384	0.421175	0.923874		ENSMUSG00000026020.9	3124.44	-0.0192653	0.038317	-0.502787	0.615114	0.922072		ENSMUSG00000026020.9	3124.44	0.00229584	0.0380859	0.0602806	0.951932	0.992221		ENSMUSG00000026020.9	3124.44	-0.0184394	0.0379643	-0.485704	0.627177	0.832381		ENSMUSG00000026020.9	3124.44	0.0994284	0.0378986	2.62354	0.00870213	0.774825		ENSMUSG00000026020.9	3124.44	-0.069719	0.0385385	-1.80908	0.070439	0.620919
	ENSMUSG00000067336.6	13912.4	-0.086943	0.0389824	-2.23032	0.0257265	0.587464		ENSMUSG00000067336.6	13912.4	0.0182102	0.0391158	0.465546	0.641541	0.929521		ENSMUSG00000067336.6	13912.4	0.0630547	0.0390315	1.61548	0.106206	0.551145		ENSMUSG00000067336.6	13912.4	0.0241034	0.0390079	0.617912	0.536634	0.779706		ENSMUSG00000067336.6	13912.4	0.0148458	0.0390404	0.380267	0.703747	0.946601		ENSMUSG00000067336.6	13912.4	0.0798935	0.0391357	2.04145	0.0412064	0.578533
	ENSMUSG00000041040.12	4487.96	-0.0146075	0.0372944	-0.39168	0.695295	0.966006		ENSMUSG00000041040.12	4487.96	0.0328626	0.0377697	0.870079	0.384257	0.849745		ENSMUSG00000041040.12	4487.96	0.068131	0.0375674	1.81357	0.0697447	0.494583		ENSMUSG00000041040.12	4487.96	0.0739607	0.0373748	1.97889	0.0478281	0.246575		ENSMUSG00000041040.12	4487.96	0.0908445	0.0374328	2.42687	0.0152298	0.774825		ENSMUSG00000041040.12	4487.96	0.07525	0.0378339	1.98896	0.0467058	0.589667
	ENSMUSG00000026018.12	2463.38	-0.0420692	0.0422625	-0.995426	0.319529	0.903623		ENSMUSG00000026018.12	2463.38	0.0156186	0.0429017	0.364057	0.715815	0.950342		ENSMUSG00000026018.12	2463.38	0.0279635	0.0427396	0.654276	0.512934	0.86719		ENSMUSG00000026018.12	2463.38	-0.058912	0.0423835	-1.38997	0.164537	0.454539		ENSMUSG00000026018.12	2463.38	0.0414145	0.0424537	0.975521	0.329302	0.850103		ENSMUSG00000026018.12	2463.38	0.0164181	0.0429926	0.381882	0.702549	0.962277
	ENSMUSG00000026019.15	2532.4	-0.027426	0.0338103	-0.811172	0.417267	0.922869		ENSMUSG00000026019.15	2532.4	0.0528332	0.0345211	1.53046	0.125903	0.707711		ENSMUSG00000026019.15	2532.4	0.0474702	0.0343424	1.38226	0.166891	0.631309		ENSMUSG00000026019.15	2532.4	0.0827035	0.0339506	2.43599	0.014851	0.135639		ENSMUSG00000026019.15	2532.4	0.0696286	0.0340883	2.04259	0.0410928	0.776562		ENSMUSG00000026019.15	2532.4	0.0388796	0.0347811	1.11784	0.263637	0.819042
	ENSMUSG00000026017.13	1510.57	-0.0963371	0.0571471	-1.68577	0.0918393	0.769469		ENSMUSG00000026017.13	1510.57	0.00603386	0.0578729	0.104261	0.916963	0.988314		ENSMUSG00000026017.13	1510.57	0.0674365	0.0574648	1.17353	0.240584	0.708943		ENSMUSG00000026017.13	1510.57	-0.0772159	0.0575372	-1.34202	0.17959	0.476214		ENSMUSG00000026017.13	1510.57	0.0545935	0.0574179	0.950811	0.3417	0.852482		ENSMUSG00000026017.13	1510.57	0.0135983	0.0581848	0.233709	0.815211	0.980464
	ENSMUSG00000073664.11	2156.35	-0.121545	0.0823939	-1.47517	0.140166	0.818304		ENSMUSG00000073664.11	2156.35	0.0297092	0.0827247	0.359133	0.719495	0.951098		ENSMUSG00000073664.11	2156.35	-0.0164647	0.082542	-0.199471	0.841895	0.967646		ENSMUSG00000073664.11	2156.35	0.136229	0.0823917	1.65343	0.0982432	0.353421		ENSMUSG00000073664.11	2156.35	-0.0708786	0.0824397	-0.859763	0.38992	0.870084		ENSMUSG00000073664.11	2156.35	0.125629	0.0827331	1.51848	0.128892	0.711583
	ENSMUSG00000049439.13	689.202	0.049983	0.051661	0.96752	0.333284	0.905223		ENSMUSG00000049439.13	689.202	-0.0823821	0.0540061	-1.52542	0.127154	0.707711		ENSMUSG00000049439.13	689.202	-0.0418063	0.0528255	-0.791404	0.428709	0.828361		ENSMUSG00000049439.13	689.202	-0.116087	0.0525038	-2.21102	0.0270344	0.183428		ENSMUSG00000049439.13	689.202	-0.0587841	0.0519704	-1.13111	0.25801	0.825966		ENSMUSG00000049439.13	689.202	0.00892062	0.0536501	0.166274	0.867941	0.987093
	ENSMUSG00000026782.15	15535.9	-0.0250378	0.0391727	-0.639164	0.522716	0.936527		ENSMUSG00000026782.15	15535.9	0.0423366	0.0392896	1.07755	0.281234	0.807329		ENSMUSG00000026782.15	15535.9	0.0700312	0.0392277	1.78525	0.074221	0.504102		ENSMUSG00000026782.15	15535.9	-0.000269027	0.039203	-0.00686242	0.994525	0.998598		ENSMUSG00000026782.15	15535.9	0.0442824	0.0392206	1.12906	0.258873	0.82649		ENSMUSG00000026782.15	15535.9	-0.020626	0.0393087	-0.524717	0.59978	0.940879
	ENSMUSG00000026014.15	3302.36	-0.151301	0.0608471	-2.48658	0.0128978	0.466358		ENSMUSG00000026014.15	3302.36	0.000601815	0.0612044	0.00983287	0.992155	0.99905		ENSMUSG00000026014.15	3302.36	0.0539742	0.0610068	0.884723	0.376306	0.799333		ENSMUSG00000026014.15	3302.36	0.0476586	0.0608646	0.783026	0.433612	0.711216		ENSMUSG00000026014.15	3302.36	-0.0670299	0.0609561	-1.09964	0.271488	0.828991		ENSMUSG00000026014.15	3302.36	0.0351187	0.061307	0.572833	0.566758	0.9331
	ENSMUSG00000101188.1	108.329	-0.0520681	0.112428	-0.463122	0.643277	0.957464		ENSMUSG00000101188.1	108.329	0.0255314	0.116368	0.219401	0.826337	0.973168		ENSMUSG00000101188.1	108.329	-0.166485	0.117632	-1.41531	0.156978	0.61973		ENSMUSG00000101188.1	108.329	0.0831603	0.114852	0.724064	0.469026	0.735954		ENSMUSG00000101188.1	108.329	0.129022	0.115742	1.11474	0.264964	0.828991		ENSMUSG00000101188.1	108.329	0.145609	0.119697	1.21648	0.223802	0.794599
	ENSMUSG00000026009.14	10.2826	0.831824	0.36427	2.28354	0.0223986	0.559164		ENSMUSG00000026009.14	10.2826	-0.62767	0.451336	-1.39069	0.164319	0.733253		ENSMUSG00000026009.14	10.2826	-0.7432	0.415869	-1.7871	0.0739209	0.50386		ENSMUSG00000026009.14	10.2826	-0.219614	0.366236	-0.599651	0.548739			ENSMUSG00000026009.14	10.2826	-0.0919026	0.376086	-0.244366	0.806947	0.96497		ENSMUSG00000026009.14	10.2826	-0.311262	0.398614	-0.780862	0.434884
	ENSMUSG00000052062.14	335.83	0.152394	0.0976994	1.55982	0.118802	0.804006		ENSMUSG00000052062.14	335.83	-0.212201	0.101005	-2.1009	0.0356496	0.65619		ENSMUSG00000052062.14	335.83	-0.208654	0.0996743	-2.09336	0.036317	0.430233		ENSMUSG00000052062.14	335.83	0.0643864	0.0995115	0.647024	0.517616	0.76698		ENSMUSG00000052062.14	335.83	-0.0504235	0.0995123	-0.506706	0.612361	0.920308		ENSMUSG00000052062.14	335.83	-0.0412606	0.101081	-0.408193	0.683132	0.958529
	ENSMUSG00000025969.15	5476.17	-0.0890334	0.0461743	-1.9282	0.0538298	0.693129		ENSMUSG00000025969.15	5476.17	-0.00304481	0.0464955	-0.0654861	0.947787	0.991669		ENSMUSG00000025969.15	5476.17	0.0650677	0.0463131	1.40495	0.160035	0.624194		ENSMUSG00000025969.15	5476.17	-0.00581873	0.0462838	-0.125718	0.899955	0.964747		ENSMUSG00000025969.15	5476.17	-0.0266392	0.0462991	-0.575372	0.56504	0.910263		ENSMUSG00000025969.15	5476.17	-0.032242	0.0465643	-0.692418	0.488675	0.911817
	ENSMUSG00000100811.1	32.9508	-0.196897	0.180472	-1.09101	0.275268	0.895132		ENSMUSG00000100811.1	32.9508	0.0350813	0.194544	0.180326	0.856897	0.978056		ENSMUSG00000100811.1	32.9508	0.0870133	0.187546	0.463957	0.642678	0.91335		ENSMUSG00000100811.1	32.9508	0.0697255	0.188673	0.369557	0.711713	0.878988		ENSMUSG00000100811.1	32.9508	-0.121731	0.18327	-0.664215	0.506552	0.898815		ENSMUSG00000100811.1	32.9508	-0.2235	0.198482	-1.12605	0.260146	0.816557
	ENSMUSG00000103032.1	31.4777	0.064018	0.238242	0.26871	0.788153	0.978252		ENSMUSG00000103032.1	31.4777	-0.212309	0.254109	-0.835502	0.403435	0.858253		ENSMUSG00000103032.1	31.4777	0.107262	0.248292	0.431998	0.665743	0.919257		ENSMUSG00000103032.1	31.4777	0.0184743	0.246793	0.0748573	0.940328	0.981061		ENSMUSG00000103032.1	31.4777	-0.152662	0.23989	-0.636383	0.524527	0.901807		ENSMUSG00000103032.1	31.4777	-0.058798	0.253877	-0.231601	0.816848	0.980486
	ENSMUSG00000100426.1	10.8181	-0.221829	0.343311	-0.646147	0.518184	0.934873		ENSMUSG00000100426.1	10.8181	-0.00554379	0.342964	-0.0161643	0.987103	0.998462		ENSMUSG00000100426.1	10.8181	0.325031	0.334881	0.970586	0.331755	0.775598		ENSMUSG00000100426.1	10.8181	-0.634349	0.37542	-1.6897	0.0910846			ENSMUSG00000100426.1	10.8181	0.0899026	0.34422	0.261178	0.793955	0.96244		ENSMUSG00000100426.1	10.8181	0.240573	0.343642	0.700067	0.483885
	ENSMUSG00000040865.15	1960.18	-0.120992	0.0594195	-2.03623	0.0417268	0.65063		ENSMUSG00000040865.15	1960.18	0.0773586	0.0601605	1.28587	0.198488	0.755968		ENSMUSG00000040865.15	1960.18	0.129264	0.0596328	2.16767	0.0301835	0.418659		ENSMUSG00000040865.15	1960.18	0.0855729	0.0595112	1.43793	0.150455	0.43705		ENSMUSG00000040865.15	1960.18	-0.0476451	0.059669	-0.79849	0.424586	0.878816		ENSMUSG00000040865.15	1960.18	0.0491058	0.0602866	0.814538	0.415337	0.885415
	ENSMUSG00000084799.7	223.911	0.180282	0.0796903	2.26229	0.0236797	0.566575		ENSMUSG00000084799.7	223.911	0.0602017	0.0846307	0.711347	0.476869	0.882632		ENSMUSG00000084799.7	223.911	0.0653226	0.08375	0.779971	0.435408	0.831178		ENSMUSG00000084799.7	223.911	0.00679553	0.0818979	0.0829756	0.933871	0.978774		ENSMUSG00000084799.7	223.911	-0.0387206	0.0831219	-0.46583	0.641337	0.929985		ENSMUSG00000084799.7	223.911	0.0788423	0.0855167	0.921953	0.356553	0.857479
	ENSMUSG00000101599.1	379.433	-0.0556202	0.0949623	-0.585708	0.558072	0.941419		ENSMUSG00000101599.1	379.433	0.0541244	0.0967565	0.559388	0.575897	0.912152		ENSMUSG00000101599.1	379.433	0.106174	0.0950608	1.11691	0.264033	0.726612		ENSMUSG00000101599.1	379.433	0.0964086	0.0956082	1.00837	0.313276	0.61467		ENSMUSG00000101599.1	379.433	-0.151207	0.0960574	-1.57413	0.115456	0.792689		ENSMUSG00000101599.1	379.433	-0.0531062	0.0972438	-0.546114	0.584988	0.938008
	ENSMUSG00000025968.16	7980.04	-0.0121229	0.0265602	-0.456431	0.64808	0.958316		ENSMUSG00000025968.16	7980.04	-0.00260856	0.0268494	-0.0971553	0.922603	0.988784		ENSMUSG00000025968.16	7980.04	-0.0079274	0.0267695	-0.296135	0.767127	0.948505		ENSMUSG00000025968.16	7980.04	-0.0326319	0.0266816	-1.22301	0.221326	0.527805		ENSMUSG00000025968.16	7980.04	0.0103855	0.0266829	0.38922	0.697113	0.945808		ENSMUSG00000025968.16	7980.04	-0.0161942	0.0269733	-0.60038	0.548253	0.927769
	ENSMUSG00000025967.16	6276.5	-0.0327193	0.0310894	-1.05243	0.292604	0.895808		ENSMUSG00000025967.16	6276.5	-0.0175846	0.0313934	-0.560136	0.575387	0.912007		ENSMUSG00000025967.16	6276.5	-0.00697167	0.0312894	-0.222813	0.823681	0.962969		ENSMUSG00000025967.16	6276.5	-0.0415438	0.0311943	-1.33178	0.182934	0.48038		ENSMUSG00000025967.16	6276.5	0.0581654	0.0311516	1.86718	0.0618771	0.785117		ENSMUSG00000025967.16	6276.5	-0.0494761	0.0314665	-1.57234	0.115872	0.696919
	ENSMUSG00000046856.13	42.7779	-0.21649	0.182355	-1.18719	0.235152	0.88054		ENSMUSG00000046856.13	42.7779	-0.0982106	0.187002	-0.525186	0.599454	0.918181		ENSMUSG00000046856.13	42.7779	0.0150925	0.182557	0.0826731	0.934112	0.988757		ENSMUSG00000046856.13	42.7779	-0.0267102	0.184353	-0.144886	0.884801	0.957071		ENSMUSG00000046856.13	42.7779	-0.0629832	0.185493	-0.339545	0.734199	0.954484		ENSMUSG00000046856.13	42.7779	-0.247922	0.197021	-1.25836	0.208263	0.781563
	ENSMUSG00000027520.15	1920.43	-0.182663	0.154472	-1.1825	0.237007	0.880607		ENSMUSG00000027520.15	1920.43	-0.0643973	0.154759	-0.416112	0.677328	0.941372		ENSMUSG00000027520.15	1920.43	0.071035	0.1546	0.459476	0.645892	0.914841		ENSMUSG00000027520.15	1920.43	0.248374	0.154329	1.60937	0.107534	0.370382		ENSMUSG00000027520.15	1920.43	0.0695381	0.154458	0.450206	0.652562	0.932288		ENSMUSG00000027520.15	1920.43	0.0214416	0.154884	0.138436	0.889896	0.990957
	ENSMUSG00000025964.15	9406.67	-0.0293372	0.0480269	-0.610848	0.5413	0.939324		ENSMUSG00000025964.15	9406.67	0.037902	0.0482245	0.78595	0.431897	0.870302		ENSMUSG00000025964.15	9406.67	0.103242	0.0481063	2.14612	0.031863	0.42023		ENSMUSG00000025964.15	9406.67	0.0118155	0.0480643	0.245827	0.805816	0.922399		ENSMUSG00000025964.15	9406.67	-0.0216366	0.0480955	-0.449867	0.652806	0.932481		ENSMUSG00000025964.15	9406.67	0.0250277	0.0482284	0.518941	0.603802	0.941032
	ENSMUSG00000087823.1	11.9083	-0.589634	0.355843	-1.65701	0.0975181	0.779315		ENSMUSG00000087823.1	11.9083	-0.48556	0.411076	-1.18119	0.237526	0.783891		ENSMUSG00000087823.1	11.9083	-0.0945559	0.358952	-0.263422	0.792225	0.955723		ENSMUSG00000087823.1	11.9083	0.57384	0.382626	1.49974	0.133681			ENSMUSG00000087823.1	11.9083	0.169377	0.371218	0.456274	0.648193	0.931163		ENSMUSG00000087823.1	11.9083	0.454971	0.358555	1.2689	0.204477
	ENSMUSG00000069085.5	11.0003	-0.310692	0.409237	-0.759198	0.447734	0.926107		ENSMUSG00000069085.5	11.0003	0.163977	0.403551	0.406336	0.684496	0.944051		ENSMUSG00000069085.5	11.0003	-0.258328	0.440468	-0.586485	0.557549	0.883663		ENSMUSG00000069085.5	11.0003	0.321884	0.417939	0.770172	0.441198			ENSMUSG00000069085.5	11.0003	-0.383651	0.426238	-0.900086	0.368074	0.861304		ENSMUSG00000069085.5	11.0003	0.0731034	0.427437	0.171027	0.864202
	ENSMUSG00000025963.5	68.0908	-0.0472305	0.219847	-0.214834	0.829897	0.984123		ENSMUSG00000025963.5	68.0908	-0.0998256	0.220064	-0.45362	0.650103	0.932829		ENSMUSG00000025963.5	68.0908	0.06715	0.218424	0.30743	0.758516	0.945718		ENSMUSG00000025963.5	68.0908	-0.19379	0.220599	-0.87847	0.379689	0.667266		ENSMUSG00000025963.5	68.0908	-0.0505449	0.219801	-0.229958	0.818124	0.967252		ENSMUSG00000025963.5	68.0908	-0.178041	0.223094	-0.798052	0.42484	0.887781
	ENSMUSG00000025962.15	1314.18	0.0513702	0.0397319	1.29292	0.196039	0.852963		ENSMUSG00000025962.15	1314.18	0.0426342	0.0409602	1.04087	0.297936	0.815097		ENSMUSG00000025962.15	1314.18	0.0262214	0.040456	0.648147	0.51689	0.869126		ENSMUSG00000025962.15	1314.18	0.0427214	0.0400794	1.06592	0.28646	0.590419		ENSMUSG00000025962.15	1314.18	-0.00752435	0.0405956	-0.185349	0.852955	0.974436		ENSMUSG00000025962.15	1314.18	0.0514954	0.0413058	1.24669	0.212513	0.784062
	ENSMUSG00000025961.1	80.3279	-0.0484416	0.121912	-0.397349	0.69111	0.965973		ENSMUSG00000025961.1	80.3279	0.319998	0.129673	2.46773	0.0135971	0.577758		ENSMUSG00000025961.1	80.3279	-0.0963049	0.126103	-0.763699	0.445046	0.836578		ENSMUSG00000025961.1	80.3279	-0.142527	0.125624	-1.13455	0.256563	0.563764		ENSMUSG00000025961.1	80.3279	0.0534872	0.126632	0.422382	0.672746	0.937064		ENSMUSG00000025961.1	80.3279	-0.16724	0.134736	-1.24124	0.214517	0.784327
	ENSMUSG00000025959.13	1395.28	0.00780324	0.0729095	0.107026	0.914768	0.99005		ENSMUSG00000025959.13	1395.28	-0.0849817	0.0735327	-1.1557	0.247804	0.791214		ENSMUSG00000025959.13	1395.28	-0.0265681	0.0731976	-0.362963	0.716632	0.934473		ENSMUSG00000025959.13	1395.28	-0.138337	0.073011	-1.89475	0.0581261	0.272693		ENSMUSG00000025959.13	1395.28	0.00317068	0.0731379	0.0433521	0.965421	0.993779		ENSMUSG00000025959.13	1395.28	0.0415163	0.0736724	0.563525	0.573077	0.934451
	ENSMUSG00000025958.14	4037.08	0.0252109	0.0512809	0.491624	0.622985	0.953655		ENSMUSG00000025958.14	4037.08	0.0386525	0.0517491	0.746921	0.455111	0.877148		ENSMUSG00000025958.14	4037.08	0.119515	0.0515591	2.31802	0.0204483	0.398586		ENSMUSG00000025958.14	4037.08	0.176067	0.0513312	3.43002	0.000603526	0.0251444		ENSMUSG00000025958.14	4037.08	0.0253544	0.0514781	0.492528	0.622346	0.922888		ENSMUSG00000025958.14	4037.08	0.13876	0.0516783	2.68506	0.00725162	0.385969
	ENSMUSG00000025956.10	590.965	0.0212891	0.0556269	0.382712	0.701933	0.966624		ENSMUSG00000025956.10	590.965	-0.0276061	0.0574555	-0.480478	0.630887	0.926063		ENSMUSG00000025956.10	590.965	-0.0082361	0.05679	-0.145027	0.884689	0.97737		ENSMUSG00000025956.10	590.965	-0.11433	0.0567718	-2.01385	0.0440258	0.236411		ENSMUSG00000025956.10	590.965	-0.0460326	0.0568271	-0.810047	0.417913	0.877862		ENSMUSG00000025956.10	590.965	-0.119196	0.0585742	-2.03495	0.0418555	0.580158
	ENSMUSG00000070871.10	881.996	0.090756	0.0501292	1.81044	0.0702273	0.738765		ENSMUSG00000070871.10	881.996	-0.0024495	0.0515351	-0.0475308	0.96209	0.993527		ENSMUSG00000070871.10	881.996	-0.101654	0.0511041	-1.98917	0.0466829	0.44591		ENSMUSG00000070871.10	881.996	-0.0394847	0.0503712	-0.783874	0.433114	0.710898		ENSMUSG00000070871.10	881.996	0.0607584	0.0504214	1.20501	0.228199	0.817854		ENSMUSG00000070871.10	881.996	-0.214886	0.0522871	-4.10974	3.96112e-05	0.0743592
	ENSMUSG00000045005.9	106.231	0.128895	0.19796	0.651119	0.51497	0.934736		ENSMUSG00000045005.9	106.231	-0.0155757	0.20314	-0.0766744	0.938883	0.990248		ENSMUSG00000045005.9	106.231	-0.335612	0.200386	-1.67483	0.0939675	0.53396		ENSMUSG00000045005.9	106.231	-0.766437	0.205344	-3.73246	0.000189621	0.0140677		ENSMUSG00000045005.9	106.231	-0.211877	0.201376	-1.05214	0.292734	0.835571		ENSMUSG00000045005.9	106.231	0.0468749	0.202061	0.231985	0.81655	0.980486
	ENSMUSG00000051344.13	3211.55	0.0150653	0.0374858	0.401894	0.687762	0.965973		ENSMUSG00000051344.13	3211.55	-0.0283323	0.0382776	-0.74018	0.459191	0.877652		ENSMUSG00000051344.13	3211.55	0.0184904	0.0378318	0.488751	0.625018	0.906838		ENSMUSG00000051344.13	3211.55	0.0495151	0.0376004	1.31688	0.18788	0.487796		ENSMUSG00000051344.13	3211.55	0.010107	0.0377326	0.267858	0.788809	0.962158		ENSMUSG00000051344.13	3211.55	0.0307917	0.0381136	0.807893	0.419152	0.886102
	ENSMUSG00000084416.3	48.4764	0.0895495	0.160804	0.556886	0.577605	0.945643		ENSMUSG00000084416.3	48.4764	-0.0745417	0.172356	-0.432486	0.665388	0.937026		ENSMUSG00000084416.3	48.4764	0.0700894	0.167459	0.418548	0.675547	0.922303		ENSMUSG00000084416.3	48.4764	-0.235244	0.173777	-1.35371	0.175829	0.471188		ENSMUSG00000084416.3	48.4764	-0.251492	0.167405	-1.5023	0.13302	0.792689		ENSMUSG00000084416.3	48.4764	-0.2197	0.177935	-1.23472	0.216935	0.787709
	ENSMUSG00000044816.10	186.093	-0.312912	0.117853	-2.65511	0.00792819	0.401097		ENSMUSG00000044816.10	186.093	-0.0529989	0.119217	-0.444559	0.656638	0.934393		ENSMUSG00000044816.10	186.093	-0.0191209	0.119853	-0.159536	0.873247	0.975199		ENSMUSG00000044816.10	186.093	-0.342455	0.119639	-2.8624	0.00420452	0.0702481		ENSMUSG00000044816.10	186.093	0.102049	0.118516	0.861056	0.389207	0.870084		ENSMUSG00000044816.10	186.093	-0.0956084	0.123177	-0.776188	0.437638	0.890861
	ENSMUSG00000025950.16	2594.37	-0.0629361	0.0687469	-0.915475	0.359942	0.906441		ENSMUSG00000025950.16	2594.37	-0.140629	0.0690384	-2.03697	0.0416533	0.658641		ENSMUSG00000025950.16	2594.37	-0.0793593	0.0688843	-1.15207	0.249293	0.714274		ENSMUSG00000025950.16	2594.37	-0.116406	0.0688879	-1.68979	0.0910689	0.340427		ENSMUSG00000025950.16	2594.37	-0.00433935	0.0688505	-0.0630256	0.949746	0.990315		ENSMUSG00000025950.16	2594.37	-0.0579971	0.0693376	-0.836445	0.402905	0.881102
	ENSMUSG00000025949.16	4224.12	-0.024665	0.0383948	-0.642406	0.520609	0.935234		ENSMUSG00000025949.16	4224.12	-0.0365055	0.0389295	-0.937734	0.348381	0.83673		ENSMUSG00000025949.16	4224.12	0.04999	0.0386171	1.2945	0.195491	0.661851		ENSMUSG00000025949.16	4224.12	0.0188948	0.0385598	0.490013	0.624125	0.830693		ENSMUSG00000025949.16	4224.12	0.0183273	0.0386155	0.474611	0.635064	0.9273		ENSMUSG00000025949.16	4224.12	0.069608	0.0390287	1.78351	0.0745037	0.626722
	ENSMUSG00000025946.13	27.7576	-0.0915828	0.425024	-0.215477	0.829395	0.984123		ENSMUSG00000025946.13	27.7576	-0.717778	0.43039	-1.66774	0.0953677	0.683988		ENSMUSG00000025946.13	27.7576	-0.682356	0.426193	-1.60105	0.109366	0.555834		ENSMUSG00000025946.13	27.7576	-0.529002	0.415956	-1.27178	0.203453	0.507582		ENSMUSG00000025946.13	27.7576	-0.159325	0.424191	-0.375597	0.707216	0.947473		ENSMUSG00000025946.13	27.7576	0.718341	0.427036	1.68215	0.0925388	0.6675
	ENSMUSG00000015222.17	82287.3	-0.0607107	0.0429027	-1.41508	0.157045	0.836683		ENSMUSG00000015222.17	82287.3	0.0653445	0.0429235	1.52235	0.127922	0.707711		ENSMUSG00000015222.17	82287.3	0.0713059	0.0429126	1.66165	0.0965821	0.538307		ENSMUSG00000015222.17	82287.3	0.0585451	0.0429095	1.36438	0.172447	0.466405		ENSMUSG00000015222.17	82287.3	-0.0334294	0.0429151	-0.778966	0.436	0.881769		ENSMUSG00000015222.17	82287.3	0.0441773	0.04293	1.02905	0.303454	0.832562
	ENSMUSG00000073656.4	16.8599	-0.0507331	0.312982	-0.162096	0.87123	0.985991		ENSMUSG00000073656.4	16.8599	0.0851941	0.309047	0.275667	0.782804	0.964841		ENSMUSG00000073656.4	16.8599	-0.012587	0.30383	-0.0414276	0.966955	0.994857		ENSMUSG00000073656.4	16.8599	-0.012426	0.301386	-0.0412295	0.967113			ENSMUSG00000073656.4	16.8599	-0.200027	0.298282	-0.670597	0.502477	0.897627		ENSMUSG00000073656.4	16.8599	-0.0993931	0.323074	-0.307649	0.75835
	ENSMUSG00000065694.1	18.0308	-0.504972	0.279859	-1.80438	0.0711719	0.739509		ENSMUSG00000065694.1	18.0308	0.0584453	0.30349	0.192578	0.84729	0.976374		ENSMUSG00000065694.1	18.0308	0.781177	0.278241	2.80756	0.00499187	0.354845		ENSMUSG00000065694.1	18.0308	0.416046	0.277682	1.49828	0.13406			ENSMUSG00000065694.1	18.0308	0.322048	0.272439	1.18209	0.237169	0.818549		ENSMUSG00000065694.1	18.0308	0.128812	0.278442	0.462617	0.643639
	ENSMUSG00000055567.18	25270.2	-0.04387	0.0485583	-0.903449	0.366288	0.9081		ENSMUSG00000055567.18	25270.2	0.0294612	0.0486331	0.605785	0.544657	0.904389		ENSMUSG00000055567.18	25270.2	0.0734314	0.048593	1.51115	0.130749	0.587354		ENSMUSG00000055567.18	25270.2	0.0425148	0.0485838	0.875082	0.38153	0.668903		ENSMUSG00000055567.18	25270.2	-0.0617026	0.0486018	-1.26955	0.204244	0.812976		ENSMUSG00000055567.18	25270.2	0.0683339	0.0486414	1.40485	0.160066	0.735313
	ENSMUSG00000103375.1	147.701	-0.14553	0.136996	-1.06229	0.288105	0.895808		ENSMUSG00000103375.1	147.701	0.260861	0.142288	1.83333	0.0667536	0.666886		ENSMUSG00000103375.1	147.701	0.086662	0.139753	0.62011	0.535186	0.875246		ENSMUSG00000103375.1	147.701	0.130767	0.139814	0.93529	0.349639	0.646778		ENSMUSG00000103375.1	147.701	-0.326406	0.141539	-2.30613	0.0211036	0.774825		ENSMUSG00000103375.1	147.701	-0.100742	0.143399	-0.702529	0.48235	0.908893
	ENSMUSG00000026005.15	1774.35	0.0055329	0.0439834	0.125795	0.899894	0.988797		ENSMUSG00000026005.15	1774.35	0.0656628	0.0446338	1.47115	0.141252	0.717324		ENSMUSG00000026005.15	1774.35	0.0195395	0.0444831	0.439257	0.660475	0.917639		ENSMUSG00000026005.15	1774.35	0.0412414	0.0440501	0.93624	0.349149	0.646212		ENSMUSG00000026005.15	1774.35	0.0597432	0.0443194	1.34801	0.177654	0.808532		ENSMUSG00000026005.15	1774.35	-0.0404913	0.044944	-0.900928	0.367627	0.862633
	ENSMUSG00000026004.15	1056.14	0.0223539	0.0702514	0.318199	0.750334	0.971358		ENSMUSG00000026004.15	1056.14	0.123509	0.0715625	1.72589	0.0843663	0.673641		ENSMUSG00000026004.15	1056.14	0.127593	0.0710554	1.79568	0.0725452	0.49896		ENSMUSG00000026004.15	1056.14	0.237745	0.070356	3.37917	0.000727056	0.0282068		ENSMUSG00000026004.15	1056.14	-0.0736366	0.0708354	-1.03954	0.298551	0.836975		ENSMUSG00000026004.15	1056.14	0.0191962	0.0715013	0.268474	0.788335	0.975835
	ENSMUSG00000102559.1	127.315	-0.0238877	0.136268	-0.1753	0.860844	0.985674		ENSMUSG00000102559.1	127.315	0.160662	0.140995	1.13949	0.254499	0.796495		ENSMUSG00000102559.1	127.315	0.0531927	0.139459	0.381421	0.702891	0.931982		ENSMUSG00000102559.1	127.315	-0.011164	0.139545	-0.0800028	0.936235	0.979502		ENSMUSG00000102559.1	127.315	0.0500573	0.13821	0.362182	0.717216	0.949329		ENSMUSG00000102559.1	127.315	0.279	0.142301	1.96063	0.0499224	0.589667
	ENSMUSG00000102374.1	114.873	-0.175858	0.128725	-1.36616	0.171889	0.841657		ENSMUSG00000102374.1	114.873	-0.112053	0.133386	-0.840066	0.400872	0.857029		ENSMUSG00000102374.1	114.873	0.0970243	0.130906	0.741172	0.458589	0.845167		ENSMUSG00000102374.1	114.873	-0.131178	0.131923	-0.994352	0.320052	0.62107		ENSMUSG00000102374.1	114.873	0.0180916	0.1342	0.134811	0.892761	0.981999		ENSMUSG00000102374.1	114.873	-0.120139	0.137463	-0.873974	0.382132	0.872131
	ENSMUSG00000102776.1	72.2464	-0.160409	0.19127	-0.838651	0.401665	0.916782		ENSMUSG00000102776.1	72.2464	-0.0849691	0.199474	-0.425966	0.670133	0.938673		ENSMUSG00000102776.1	72.2464	0.0885088	0.196705	0.449956	0.652742	0.916746		ENSMUSG00000102776.1	72.2464	-0.30836	0.206466	-1.49351	0.135303	0.415315		ENSMUSG00000102776.1	72.2464	0.161944	0.194538	0.832455	0.405152	0.875143		ENSMUSG00000102776.1	72.2464	0.0295038	0.199825	0.147648	0.88262	0.990446
	ENSMUSG00000082057.1	18.8484	0.237074	0.295235	0.803001	0.421974	0.924122		ENSMUSG00000082057.1	18.8484	0.0109799	0.312111	0.0351795	0.971937	0.995374		ENSMUSG00000082057.1	18.8484	0.0746488	0.293079	0.254705	0.798951	0.957625		ENSMUSG00000082057.1	18.8484	-0.0594875	0.309685	-0.19209	0.847671			ENSMUSG00000082057.1	18.8484	0.135494	0.285243	0.475011	0.634779	0.9273		ENSMUSG00000082057.1	18.8484	-0.503768	0.315021	-1.59916	0.109785
	ENSMUSG00000103706.1	27.7021	-0.200841	0.233203	-0.86123	0.389112	0.915127		ENSMUSG00000103706.1	27.7021	-0.496644	0.250176	-1.98518	0.0471247	0.658641		ENSMUSG00000103706.1	27.7021	0.0640196	0.237319	0.269762	0.787343	0.954728		ENSMUSG00000103706.1	27.7021	-0.610429	0.25971	-2.35043	0.0187518	0.152404		ENSMUSG00000103706.1	27.7021	0.246348	0.245029	1.00539	0.314711	0.843589		ENSMUSG00000103706.1	27.7021	-0.0326481	0.247514	-0.131904	0.89506	0.991799
	ENSMUSG00000103756.1	23.1626	-0.239907	0.250595	-0.957351	0.33839	0.905223		ENSMUSG00000103756.1	23.1626	0.00643724	0.254021	0.0253414	0.979783	0.996507		ENSMUSG00000103756.1	23.1626	-0.515604	0.262333	-1.96546	0.0493614	0.451766		ENSMUSG00000103756.1	23.1626	-0.324655	0.261494	-1.24154	0.214407			ENSMUSG00000103756.1	23.1626	0.40896	0.255895	1.59815	0.110009	0.792689		ENSMUSG00000103756.1	23.1626	-0.210989	0.271637	-0.776729	0.437319	0.890861
	ENSMUSG00000103382.1	71.2366	-0.224366	0.163958	-1.36844	0.171176	0.84093		ENSMUSG00000103382.1	71.2366	0.0526875	0.173162	0.304266	0.760925	0.960208		ENSMUSG00000103382.1	71.2366	-0.0294123	0.167471	-0.175626	0.860587	0.972384		ENSMUSG00000103382.1	71.2366	-0.279695	0.170776	-1.63779	0.101466	0.35941		ENSMUSG00000103382.1	71.2366	0.13705	0.169157	0.810196	0.417827	0.877862		ENSMUSG00000103382.1	71.2366	0.0709392	0.171097	0.414613	0.678425	0.957375
	ENSMUSG00000026003.5	2237.1	0.0983958	0.0823543	1.19479	0.23217	0.878716		ENSMUSG00000026003.5	2237.1	-0.110942	0.0828109	-1.3397	0.180343	0.746388		ENSMUSG00000026003.5	2237.1	-0.189855	0.082752	-2.29427	0.0217753	0.400283		ENSMUSG00000026003.5	2237.1	-0.0292501	0.0826428	-0.353934	0.723388	0.885904		ENSMUSG00000026003.5	2237.1	-0.0141753	0.0825559	-0.171705	0.863669	0.976868		ENSMUSG00000026003.5	2237.1	-0.0348049	0.0828217	-0.420239	0.674311	0.956584
	ENSMUSG00000061816.15	36.9177	0.0452548	0.210786	0.214695	0.830005	0.984123		ENSMUSG00000061816.15	36.9177	0.618801	0.221485	2.79387	0.00520818	0.528587		ENSMUSG00000061816.15	36.9177	0.106956	0.218253	0.490053	0.624096	0.906838		ENSMUSG00000061816.15	36.9177	0.00378228	0.219532	0.0172288	0.986254	0.995624		ENSMUSG00000061816.15	36.9177	0.234638	0.21663	1.08312	0.278753	0.832178		ENSMUSG00000061816.15	36.9177	0.0300574	0.222964	0.134809	0.892763	0.991467
	ENSMUSG00000026000.16	11296	-0.00861731	0.0328728	-0.262141	0.793213	0.979244		ENSMUSG00000026000.16	11296	0.0212291	0.0330416	0.642497	0.52055	0.898273		ENSMUSG00000026000.16	11296	0.0253395	0.0329824	0.768273	0.442325	0.835195		ENSMUSG00000026000.16	11296	-0.0256444	0.0329246	-0.778884	0.436048	0.712978		ENSMUSG00000026000.16	11296	0.0484055	0.0329421	1.46941	0.141721	0.79671		ENSMUSG00000026000.16	11296	-0.0236835	0.0331027	-0.715456	0.474327	0.90617
	ENSMUSG00000025991.8	24.395	0.0109203	0.301773	0.0361869	0.971133	0.99753		ENSMUSG00000025991.8	24.395	-0.283347	0.307879	-0.920319	0.357406	0.839637		ENSMUSG00000025991.8	24.395	-0.282942	0.30158	-0.9382	0.348142	0.786578		ENSMUSG00000025991.8	24.395	-0.463592	0.29505	-1.57123	0.116128			ENSMUSG00000025991.8	24.395	0.10522	0.298411	0.352601	0.724388	0.952461		ENSMUSG00000025991.8	24.395	0.0349697	0.307222	0.113826	0.909376	0.991817
	ENSMUSG00000062209.15	5005.46	-0.166653	0.0630339	-2.64386	0.00819675	0.401097		ENSMUSG00000062209.15	5005.46	-0.104525	0.0632703	-1.65204	0.0985267	0.687937		ENSMUSG00000062209.15	5005.46	-0.0272227	0.0630959	-0.431449	0.666142	0.919257		ENSMUSG00000062209.15	5005.46	-0.0786695	0.0630423	-1.24788	0.212073	0.516569		ENSMUSG00000062209.15	5005.46	-0.0189423	0.0630667	-0.300353	0.763908	0.958919		ENSMUSG00000062209.15	5005.46	0.132025	0.063279	2.08639	0.036943	0.566885
	ENSMUSG00000025997.13	332.997	-0.110448	0.0858966	-1.28582	0.198506	0.855219		ENSMUSG00000025997.13	332.997	0.074399	0.0877027	0.84831	0.396266	0.855755		ENSMUSG00000025997.13	332.997	0.0999283	0.086609	1.15379	0.248588	0.713708		ENSMUSG00000025997.13	332.997	0.134653	0.0859396	1.56683	0.117155	0.387752		ENSMUSG00000025997.13	332.997	0.0904246	0.0866268	1.04384	0.296559	0.836975		ENSMUSG00000025997.13	332.997	0.000114951	0.0901414	0.00127522	0.998983	0.999823
	ENSMUSG00000053153.14	170.631	0.382047	0.527732	0.723941	0.469102	0.930125		ENSMUSG00000053153.14	170.631	-0.945543	0.529508	-1.7857	0.074148	0.668796		ENSMUSG00000053153.14	170.631	-1.05227	0.528772	-1.99002	0.0465887	0.44591		ENSMUSG00000053153.14	170.631	-0.630748	0.530578	-1.18879	0.234521	0.542744		ENSMUSG00000053153.14	170.631	-0.68192	0.5289	-1.28932	0.197288	0.811537		ENSMUSG00000053153.14	170.631	-0.0705041	0.529379	-0.133183	0.894049	0.991467
	ENSMUSG00000045648.15	609.096	0.224349	0.388612	0.577309	0.563731	0.942817		ENSMUSG00000045648.15	609.096	-0.433011	0.389279	-1.11234	0.265991	0.803639		ENSMUSG00000045648.15	609.096	-0.643704	0.389455	-1.65283	0.0983654	0.541425		ENSMUSG00000045648.15	609.096	-0.529765	0.388289	-1.36436	0.172454	0.466405		ENSMUSG00000045648.15	609.096	0.227568	0.388377	0.585947	0.557911	0.910263		ENSMUSG00000045648.15	609.096	0.425863	0.388726	1.09554	0.273282	0.821626
	ENSMUSG00000026196.7	30.5066	0.0970601	0.205437	0.472457	0.636601	0.956774		ENSMUSG00000026196.7	30.5066	-0.267528	0.227993	-1.1734	0.240635	0.785014		ENSMUSG00000026196.7	30.5066	-0.214332	0.219698	-0.975574	0.329276	0.773753		ENSMUSG00000026196.7	30.5066	-0.170566	0.217014	-0.785966	0.431888	0.709725		ENSMUSG00000026196.7	30.5066	0.299318	0.222068	1.34787	0.177701	0.808532		ENSMUSG00000026196.7	30.5066	0.557984	0.22411	2.48978	0.0127823	0.437458
	ENSMUSG00000050296.14	22.4109	-0.00495082	0.344636	-0.0143653	0.988539	0.998948		ENSMUSG00000050296.14	22.4109	0.12717	0.34931	0.36406	0.715813	0.950342		ENSMUSG00000050296.14	22.4109	-0.333508	0.356792	-0.934741	0.349922	0.787374		ENSMUSG00000050296.14	22.4109	-0.484344	0.33421	-1.44922	0.147276			ENSMUSG00000050296.14	22.4109	-0.113514	0.34185	-0.332059	0.739845	0.954972		ENSMUSG00000050296.14	22.4109	0.507307	0.34674	1.46308	0.143446
	ENSMUSG00000026192.13	2033.59	-0.0309318	0.0420321	-0.73591	0.461786	0.927317		ENSMUSG00000026192.13	2033.59	-0.0271308	0.0428259	-0.633514	0.526398	0.899602		ENSMUSG00000026192.13	2033.59	-0.0181798	0.0425689	-0.427066	0.669331	0.919882		ENSMUSG00000026192.13	2033.59	-0.0450888	0.0421874	-1.06877	0.285171	0.589536		ENSMUSG00000026192.13	2033.59	0.00996067	0.0422656	0.235669	0.81369	0.966004		ENSMUSG00000026192.13	2033.59	0.0266238	0.0428679	0.621066	0.534556	0.92593
	ENSMUSG00000026193.15	3611.13	0.0888269	0.130539	0.680465	0.49621	0.933992		ENSMUSG00000026193.15	3611.13	0.141801	0.130692	1.085	0.277922	0.806926		ENSMUSG00000026193.15	3611.13	-0.167132	0.13068	-1.27894	0.200918	0.665374		ENSMUSG00000026193.15	3611.13	-0.119051	0.130569	-0.911788	0.361881	0.656446		ENSMUSG00000026193.15	3611.13	0.00438947	0.130572	0.0336173	0.973182	0.995408		ENSMUSG00000026193.15	3611.13	0.245748	0.130686	1.88045	0.0600474	0.604403
	ENSMUSG00000039395.8	291.706	0.0136076	0.100292	0.13568	0.892074	0.98816		ENSMUSG00000039395.8	291.706	-0.0407315	0.102915	-0.395779	0.692268	0.946605		ENSMUSG00000039395.8	291.706	0.142244	0.101639	1.3995	0.161664	0.626552		ENSMUSG00000039395.8	291.706	-0.142153	0.0997123	-1.42564	0.153973	0.441087		ENSMUSG00000039395.8	291.706	0.0824168	0.0998749	0.8252	0.409258	0.876072		ENSMUSG00000039395.8	291.706	-0.00503068	0.102449	-0.0491042	0.960836	0.997689
	ENSMUSG00000097131.1	350.883	-0.062819	0.0769614	-0.81624	0.414363	0.920848		ENSMUSG00000097131.1	350.883	0.0625933	0.07827	0.79971	0.423879	0.868024		ENSMUSG00000097131.1	350.883	-0.0917121	0.0779868	-1.17599	0.239597	0.707784		ENSMUSG00000097131.1	350.883	0.0630345	0.0767568	0.821223	0.411519	0.694692		ENSMUSG00000097131.1	350.883	-0.0200622	0.0772175	-0.259814	0.795007	0.962605		ENSMUSG00000097131.1	350.883	0.0990333	0.0782299	1.26593	0.20554	0.779605
	ENSMUSG00000026189.13	298.797	-0.0419899	0.077362	-0.542771	0.587287	0.94713		ENSMUSG00000026189.13	298.797	-0.0185856	0.0802048	-0.231727	0.81675	0.971431		ENSMUSG00000026189.13	298.797	0.0709988	0.0786841	0.902328	0.366883	0.795285		ENSMUSG00000026189.13	298.797	-0.0283046	0.0794222	-0.356381	0.721555	0.885005		ENSMUSG00000026189.13	298.797	0.0168412	0.0775943	0.217042	0.828175	0.969198		ENSMUSG00000026189.13	298.797	-0.0850146	0.0808084	-1.05205	0.292776	0.830134
	ENSMUSG00000026188.11	983.726	-0.0542607	0.0475267	-1.14169	0.253584	0.887639		ENSMUSG00000026188.11	983.726	0.0198529	0.0484623	0.409657	0.682057	0.942675		ENSMUSG00000026188.11	983.726	0.0330926	0.0477471	0.693081	0.488259	0.856429		ENSMUSG00000026188.11	983.726	-0.0602454	0.0474996	-1.26833	0.204678	0.509212		ENSMUSG00000026188.11	983.726	0.00902059	0.0476339	0.189373	0.8498	0.973779		ENSMUSG00000026188.11	983.726	0.0377889	0.0490694	0.770112	0.441233	0.892425
	ENSMUSG00000026187.8	1167.02	0.0768142	0.060632	1.26689	0.205194	0.862197		ENSMUSG00000026187.8	1167.02	-0.0969969	0.0614664	-1.57805	0.114555	0.700642		ENSMUSG00000026187.8	1167.02	-0.0407177	0.0613	-0.664236	0.506539	0.863955		ENSMUSG00000026187.8	1167.02	-0.0626317	0.0610438	-1.02601	0.304886	0.606591		ENSMUSG00000026187.8	1167.02	0.0299189	0.0608508	0.491675	0.622949	0.922888		ENSMUSG00000026187.8	1167.02	-0.0167036	0.0618743	-0.269961	0.78719	0.975835
	ENSMUSG00000039372.5	1601.85	-0.0089111	0.04795	-0.185841	0.852569	0.985674		ENSMUSG00000039372.5	1601.85	0.0477488	0.0489049	0.976359	0.328887	0.829081		ENSMUSG00000039372.5	1601.85	0.134975	0.0485165	2.78205	0.00540166	0.363059		ENSMUSG00000039372.5	1601.85	0.072266	0.0481561	1.50066	0.133443	0.41263		ENSMUSG00000039372.5	1601.85	-0.0355417	0.0484371	-0.73377	0.463089	0.887976		ENSMUSG00000039372.5	1601.85	0.00184591	0.0491197	0.0375799	0.970023	0.997689
	ENSMUSG00000039354.16	3291.75	0.0234604	0.026935	0.871	0.383754	0.914367		ENSMUSG00000039354.16	3291.75	0.0054483	0.0277398	0.196407	0.844291	0.97573		ENSMUSG00000039354.16	3291.75	0.016065	0.0273885	0.586559	0.5575	0.883657		ENSMUSG00000039354.16	3291.75	-0.0339793	0.027232	-1.24777	0.212115	0.516569		ENSMUSG00000039354.16	3291.75	-0.0368362	0.0273859	-1.34508	0.178599	0.808532		ENSMUSG00000039354.16	3291.75	-0.0520758	0.0278911	-1.86711	0.0618858	0.605
	ENSMUSG00000046330.10	5489.26	-0.0324487	0.0380887	-0.851924	0.394256	0.915127		ENSMUSG00000046330.10	5489.26	-0.0359885	0.0383546	-0.93831	0.348085	0.83673		ENSMUSG00000046330.10	5489.26	-0.0571933	0.0382288	-1.49608	0.134633	0.590932		ENSMUSG00000046330.10	5489.26	-0.00383037	0.0381203	-0.100481	0.919962	0.973485		ENSMUSG00000046330.10	5489.26	0.0629905	0.0381644	1.6505	0.0988399	0.78876		ENSMUSG00000046330.10	5489.26	-0.0252785	0.0384242	-0.657879	0.510616	0.920266
	ENSMUSG00000039323.18	2792.76	0.693584	0.615791	1.12633	0.260025	0.88784		ENSMUSG00000039323.18	2792.76	-1.24385	0.615934	-2.01946	0.0434396	0.658641		ENSMUSG00000039323.18	2792.76	-1.41341	0.615952	-2.29468	0.0217517	0.400283		ENSMUSG00000039323.18	2792.76	-0.143443	0.616026	-0.232853	0.815876	0.926895		ENSMUSG00000039323.18	2792.76	-0.521743	0.615866	-0.84717	0.396901	0.87339		ENSMUSG00000039323.18	2792.76	0.187514	0.615929	0.304441	0.760792	0.972755
	ENSMUSG00000026185.8	11556.1	0.0656366	0.0667288	0.983633	0.325296	0.904303		ENSMUSG00000026185.8	11556.1	-0.0938168	0.0668744	-1.40288	0.160652	0.73004		ENSMUSG00000026185.8	11556.1	-0.189352	0.0668093	-2.83421	0.00459387	0.353212		ENSMUSG00000026185.8	11556.1	-0.0699178	0.0667716	-1.04712	0.295044	0.596614		ENSMUSG00000026185.8	11556.1	0.100179	0.0667833	1.50006	0.133598	0.792689		ENSMUSG00000026185.8	11556.1	0.0535359	0.0668358	0.801006	0.423128	0.887009
	ENSMUSG00000100301.6	23.335	-0.315208	0.237979	-1.32452	0.185331	0.847616		ENSMUSG00000100301.6	23.335	-0.546389	0.259773	-2.10333	0.035437	0.65619		ENSMUSG00000100301.6	23.335	-0.185106	0.243493	-0.760211	0.447128	0.838237		ENSMUSG00000100301.6	23.335	-0.154589	0.24386	-0.633928	0.526128			ENSMUSG00000100301.6	23.335	0.18949	0.228921	0.827751	0.407812	0.875705		ENSMUSG00000100301.6	23.335	-0.153463	0.247703	-0.619544	0.535558	0.92593
	ENSMUSG00000055322.15	2915.26	0.345664	0.186202	1.85639	0.0633979	0.7313		ENSMUSG00000055322.15	2915.26	-0.32556	0.186456	-1.74604	0.0808044	0.673641		ENSMUSG00000055322.15	2915.26	-0.45899	0.186379	-2.46268	0.0137905	0.38488		ENSMUSG00000055322.15	2915.26	-0.0262752	0.186341	-0.141006	0.887865	0.958652		ENSMUSG00000055322.15	2915.26	-0.156068	0.186267	-0.837872	0.402103	0.874831		ENSMUSG00000055322.15	2915.26	0.154787	0.186325	0.83074	0.40612	0.882837
	ENSMUSG00000006304.14	16365.5	0.0768088	0.0562448	1.36562	0.17206	0.841678		ENSMUSG00000006304.14	16365.5	0.104973	0.0563326	1.86345	0.0623993	0.666406		ENSMUSG00000006304.14	16365.5	0.0945731	0.0563046	1.67967	0.0930215	0.532926		ENSMUSG00000006304.14	16365.5	0.062407	0.0562836	1.10879	0.267519	0.574825		ENSMUSG00000006304.14	16365.5	0.0292959	0.056278	0.520557	0.602675	0.917397		ENSMUSG00000006304.14	16365.5	0.00178974	0.0563307	0.0317721	0.974654	0.997689
	ENSMUSG00000006299.13	5316.93	-0.0211971	0.0282996	-0.749025	0.453842	0.926201		ENSMUSG00000006299.13	5316.93	0.0378234	0.0286595	1.31975	0.186919	0.752287		ENSMUSG00000006299.13	5316.93	0.0132679	0.0285602	0.464561	0.642246	0.91311		ENSMUSG00000006299.13	5316.93	0.011528	0.0284027	0.405877	0.684833	0.864376		ENSMUSG00000006299.13	5316.93	0.0274929	0.0283741	0.968941	0.332575	0.850103		ENSMUSG00000006299.13	5316.93	-0.0289109	0.0287882	-1.00426	0.315252	0.839072
	ENSMUSG00000026179.14	11063.4	-0.0090341	0.049373	-0.182976	0.854816	0.985674		ENSMUSG00000026179.14	11063.4	0.0388424	0.0494957	0.784764	0.432592	0.870689		ENSMUSG00000026179.14	11063.4	0.0089877	0.0494535	0.18174	0.855786	0.971768		ENSMUSG00000026179.14	11063.4	-0.0111071	0.0493584	-0.225029	0.821957	0.930546		ENSMUSG00000026179.14	11063.4	0.050077	0.0493532	1.01467	0.310265	0.840579		ENSMUSG00000026179.14	11063.4	0.0148532	0.0494584	0.300316	0.763936	0.972755
	ENSMUSG00000103013.1	9.47579	-0.0892522	0.337896	-0.264141	0.791671	0.97904		ENSMUSG00000103013.1	9.47579	0.572079	0.36149	1.58256	0.113523	0.700201		ENSMUSG00000103013.1	9.47579	-0.419539	0.359861	-1.16584	0.24368	0.710696		ENSMUSG00000103013.1	9.47579	0.265987	0.34821	0.763871	0.444944			ENSMUSG00000103013.1	9.47579	-0.699556	0.374643	-1.86726	0.0618647	0.785117		ENSMUSG00000103013.1	9.47579	-0.515557	0.374043	-1.37834	0.168099
	ENSMUSG00000006301.17	1905.07	0.0207361	0.0782725	0.264922	0.79107	0.978944		ENSMUSG00000006301.17	1905.07	-0.163399	0.0787786	-2.07415	0.0380655	0.65619		ENSMUSG00000006301.17	1905.07	-0.10224	0.0783604	-1.30474	0.191982	0.65569		ENSMUSG00000006301.17	1905.07	-0.072115	0.0782992	-0.921019	0.357041	0.652056		ENSMUSG00000006301.17	1905.07	-0.0963973	0.0783462	-1.2304	0.218547	0.817829		ENSMUSG00000006301.17	1905.07	-0.115373	0.0784704	-1.47027	0.141489	0.721844
	ENSMUSG00000073650.8	182.382	0.202647	0.295912	0.684821	0.493457	0.933992		ENSMUSG00000073650.8	182.382	-0.377028	0.297256	-1.26836	0.20467	0.759961		ENSMUSG00000073650.8	182.382	-0.491467	0.296292	-1.65873	0.0971708	0.539679		ENSMUSG00000073650.8	182.382	-0.241508	0.297894	-0.81072	0.417526	0.699789		ENSMUSG00000073650.8	182.382	-0.478403	0.296627	-1.61281	0.106786	0.792689		ENSMUSG00000073650.8	182.382	-0.0084132	0.297048	-0.0283227	0.977405	0.997689
	ENSMUSG00000026177.11	120.178	0.0575192	0.118689	0.484621	0.627945	0.954796		ENSMUSG00000026177.11	120.178	-0.059322	0.12323	-0.481392	0.630238	0.926063		ENSMUSG00000026177.11	120.178	0.102736	0.120428	0.853092	0.393608	0.81049		ENSMUSG00000026177.11	120.178	0.0624153	0.120111	0.519645	0.603311	0.818864		ENSMUSG00000026177.11	120.178	-0.0291939	0.12001	-0.243263	0.807802	0.96497		ENSMUSG00000026177.11	120.178	0.0248491	0.124274	0.199954	0.841517	0.983734
	ENSMUSG00000026176.13	1647.88	0.153246	0.0702372	2.18184	0.0291213	0.610718		ENSMUSG00000026176.13	1647.88	-0.122093	0.0708182	-1.72403	0.0847023	0.67384		ENSMUSG00000026176.13	1647.88	-0.156352	0.0705654	-2.2157	0.0267119	0.411983		ENSMUSG00000026176.13	1647.88	-0.0929919	0.0705566	-1.31798	0.187512	0.487394		ENSMUSG00000026176.13	1647.88	0.00796599	0.0703101	0.113298	0.909794	0.984056		ENSMUSG00000026176.13	1647.88	-0.114037	0.0709406	-1.60751	0.107943	0.691311
	ENSMUSG00000026175.12	24.8065	-0.13322	0.254168	-0.524144	0.600179	0.951443		ENSMUSG00000026175.12	24.8065	0.0981122	0.255699	0.383702	0.701199	0.947413		ENSMUSG00000026175.12	24.8065	-0.0363058	0.253927	-0.142977	0.886308	0.977564		ENSMUSG00000026175.12	24.8065	-0.273563	0.254284	-1.07582	0.282009			ENSMUSG00000026175.12	24.8065	0.140429	0.241658	0.581108	0.561168	0.910263		ENSMUSG00000026175.12	24.8065	-0.255739	0.259478	-0.985592	0.324334	0.843901
	ENSMUSG00000033364.13	1814.8	-0.0458855	0.0640384	-0.716532	0.473663	0.93052		ENSMUSG00000033364.13	1814.8	0.0333787	0.0649022	0.514293	0.607047	0.920538		ENSMUSG00000033364.13	1814.8	0.086056	0.0644703	1.33482	0.181937	0.64706		ENSMUSG00000033364.13	1814.8	0.160328	0.0640789	2.50204	0.0123481	0.122669		ENSMUSG00000033364.13	1814.8	0.0198034	0.0644284	0.30737	0.758562	0.958919		ENSMUSG00000033364.13	1814.8	0.0608042	0.0649119	0.936719	0.348903	0.854956
	ENSMUSG00000026174.9	1743.97	-0.0106346	0.0384926	-0.276278	0.782335	0.976889		ENSMUSG00000026174.9	1743.97	0.00147902	0.0393824	0.0375553	0.970042	0.995374		ENSMUSG00000026174.9	1743.97	0.0371255	0.0391549	0.948171	0.343042	0.78389		ENSMUSG00000026174.9	1743.97	0.061194	0.0385789	1.58621	0.112693	0.380021		ENSMUSG00000026174.9	1743.97	0.0527867	0.038959	1.35493	0.175441	0.807315		ENSMUSG00000026174.9	1743.97	-0.0568646	0.0399379	-1.42382	0.154497	0.730927
	ENSMUSG00000026173.15	904.244	0.0778505	0.100935	0.771297	0.440531	0.926107		ENSMUSG00000026173.15	904.244	0.259472	0.101419	2.55842	0.0105148	0.555473		ENSMUSG00000026173.15	904.244	-0.0142867	0.101548	-0.140689	0.888116	0.977782		ENSMUSG00000026173.15	904.244	0.264171	0.100813	2.6204	0.0087827	0.102952		ENSMUSG00000026173.15	904.244	-0.0189014	0.101138	-0.186888	0.851748	0.974384		ENSMUSG00000026173.15	904.244	0.0974533	0.101399	0.961091	0.336507	0.849062
	ENSMUSG00000026135.17	2085.79	-0.0379732	0.0567619	-0.66899	0.503502	0.934114		ENSMUSG00000026135.17	2085.79	0.0187353	0.0574577	0.326072	0.74437	0.956712		ENSMUSG00000026135.17	2085.79	0.00751602	0.0571319	0.131556	0.895336	0.978607		ENSMUSG00000026135.17	2085.79	0.068876	0.0568652	1.21121	0.225813	0.532976		ENSMUSG00000026135.17	2085.79	-0.0856991	0.0571127	-1.50053	0.133478	0.792689		ENSMUSG00000026135.17	2085.79	-0.0581116	0.0575591	-1.0096	0.312687	0.838045
	ENSMUSG00000026172.12	1107.91	-0.0472761	0.0438634	-1.0778	0.281122	0.895132		ENSMUSG00000026172.12	1107.91	0.0412648	0.0449548	0.917916	0.358663	0.839938		ENSMUSG00000026172.12	1107.91	0.00675045	0.0446338	0.151241	0.879786	0.976711		ENSMUSG00000026172.12	1107.91	-0.00288921	0.044157	-0.0654303	0.947831	0.98426		ENSMUSG00000026172.12	1107.91	0.0851146	0.04408	1.93091	0.053494	0.779293		ENSMUSG00000026172.12	1107.91	0.0277368	0.045266	0.612751	0.540041	0.926034
	ENSMUSG00000026171.12	1991.49	-0.076681	0.0478675	-1.60194	0.109168	0.799646		ENSMUSG00000026171.12	1991.49	0.0213131	0.0483688	0.440638	0.659475	0.93586		ENSMUSG00000026171.12	1991.49	-0.016645	0.048197	-0.345353	0.729829	0.937284		ENSMUSG00000026171.12	1991.49	0.082436	0.0478109	1.72421	0.08467	0.328033		ENSMUSG00000026171.12	1991.49	-0.0305387	0.0479113	-0.637399	0.523865	0.901766		ENSMUSG00000026171.12	1991.49	0.00893948	0.0485124	0.184272	0.8538	0.98647
	ENSMUSG00000033276.18	290.395	0.142495	0.191446	0.74431	0.456689	0.927317		ENSMUSG00000033276.18	290.395	-0.0868924	0.19349	-0.449079	0.653375	0.93376		ENSMUSG00000033276.18	290.395	-0.247211	0.192329	-1.28536	0.198668	0.663762		ENSMUSG00000033276.18	290.395	0.126417	0.192016	0.65837	0.5103	0.762992		ENSMUSG00000033276.18	290.395	-0.250964	0.192416	-1.30428	0.192138	0.810257		ENSMUSG00000033276.18	290.395	0.0551333	0.193055	0.285583	0.775197	0.974537
	ENSMUSG00000033257.14	1731.26	0.0463848	0.0717667	0.646328	0.518067	0.934873		ENSMUSG00000033257.14	1731.26	0.0611609	0.0727793	0.840361	0.400706	0.857029		ENSMUSG00000033257.14	1731.26	0.0724918	0.0723526	1.00192	0.31638	0.763389		ENSMUSG00000033257.14	1731.26	0.114918	0.0721462	1.59285	0.111195	0.377304		ENSMUSG00000033257.14	1731.26	-0.155581	0.0721344	-2.15682	0.0310201	0.776562		ENSMUSG00000033257.14	1731.26	0.166422	0.0724428	2.29729	0.021602	0.494737
	ENSMUSG00000026170.6	245.389	0.287623	0.147857	1.94528	0.0517415	0.686812		ENSMUSG00000026170.6	245.389	-0.18329	0.150492	-1.21794	0.223247	0.776818		ENSMUSG00000026170.6	245.389	-0.151868	0.14871	-1.02123	0.307145	0.75564		ENSMUSG00000026170.6	245.389	-0.242175	0.149505	-1.61984	0.105266	0.366072		ENSMUSG00000026170.6	245.389	-0.0294672	0.148335	-0.198652	0.842535	0.971565		ENSMUSG00000026170.6	245.389	-0.0840484	0.1494	-0.562572	0.573726	0.934451
	ENSMUSG00000033227.7	40.0787	0.429483	0.658917	0.651802	0.514529	0.934691		ENSMUSG00000033227.7	40.0787	-0.048082	0.656084	-0.0732863	0.941578	0.990517		ENSMUSG00000033227.7	40.0787	-1.26941	0.664964	-1.90899	0.0562635	0.465743		ENSMUSG00000033227.7	40.0787	-1.25273	0.664085	-1.88639	0.0592418	0.27575		ENSMUSG00000033227.7	40.0787	0.604734	0.65639	0.921304	0.356892	0.857672		ENSMUSG00000033227.7	40.0787	-0.565849	0.683448	-0.827933	0.407709	0.882999
	ENSMUSG00000026167.14	186.171	0.282507	0.176673	1.59904	0.109812	0.799646		ENSMUSG00000026167.14	186.171	-0.092906	0.179025	-0.518954	0.603793	0.919186		ENSMUSG00000026167.14	186.171	-0.419703	0.180334	-2.32736	0.0199459	0.396787		ENSMUSG00000026167.14	186.171	-0.32908	0.175582	-1.87423	0.0608985	0.278163		ENSMUSG00000026167.14	186.171	0.177055	0.17524	1.01036	0.312324	0.841057		ENSMUSG00000026167.14	186.171	0.0180532	0.176817	0.102101	0.918676	0.993189
	ENSMUSG00000090071.4	16194.4	0.0668295	0.0583163	1.14598	0.251803	0.887639		ENSMUSG00000090071.4	16194.4	0.0493562	0.0583854	0.845353	0.397914	0.856606		ENSMUSG00000090071.4	16194.4	-0.0339269	0.0583725	-0.581214	0.561096	0.885368		ENSMUSG00000090071.4	16194.4	-0.0305716	0.0583201	-0.524204	0.600137	0.817073		ENSMUSG00000090071.4	16194.4	0.0543768	0.058322	0.932355	0.351153	0.855575		ENSMUSG00000090071.4	16194.4	0.0277587	0.058394	0.475369	0.634524	0.949579
	ENSMUSG00000047021.14	556.247	0.282143	0.38334	0.736012	0.461724	0.927317		ENSMUSG00000047021.14	556.247	-0.39295	0.384014	-1.02327	0.30618	0.817761		ENSMUSG00000047021.14	556.247	-0.625144	0.383693	-1.62928	0.103254	0.547072		ENSMUSG00000047021.14	556.247	-0.323148	0.384161	-0.84118	0.400247	0.68677		ENSMUSG00000047021.14	556.247	-0.643931	0.383897	-1.67735	0.0934732	0.785117		ENSMUSG00000047021.14	556.247	-0.113064	0.383806	-0.294587	0.768309	0.973232
	ENSMUSG00000006538.12	10.3669	-0.399521	0.342336	-1.16705	0.243192	0.883084		ENSMUSG00000006538.12	10.3669	0.168434	0.357704	0.470874	0.637731	0.927984		ENSMUSG00000006538.12	10.3669	0.199042	0.323633	0.615024	0.538539	0.875629		ENSMUSG00000006538.12	10.3669	-0.11863	0.350343	-0.338611	0.734903			ENSMUSG00000006538.12	10.3669	0.21945	0.34752	0.631473	0.527731	0.903939		ENSMUSG00000006538.12	10.3669	0.573475	0.344092	1.66663	0.0955877
	ENSMUSG00000026162.7	81.257	-0.0111272	0.136804	-0.0813371	0.935174	0.994254		ENSMUSG00000026162.7	81.257	-0.0843904	0.143461	-0.588246	0.556367	0.906362		ENSMUSG00000026162.7	81.257	-0.200132	0.139165	-1.43809	0.150409	0.612908		ENSMUSG00000026162.7	81.257	0.240296	0.137818	1.74358	0.0812325	0.321114		ENSMUSG00000026162.7	81.257	0.0623261	0.1395	0.446781	0.655033	0.933172		ENSMUSG00000026162.7	81.257	-0.261892	0.147182	-1.77937	0.0751789	0.628598
	ENSMUSG00000026205.8	13.4678	-0.611805	0.416467	-1.46904	0.141823	0.818304		ENSMUSG00000026205.8	13.4678	-0.409884	0.404812	-1.01253	0.311284	0.820312		ENSMUSG00000026205.8	13.4678	0.13521	0.428805	0.315318	0.75252	0.943721		ENSMUSG00000026205.8	13.4678	-0.199132	0.425513	-0.467981	0.639798			ENSMUSG00000026205.8	13.4678	0.205725	0.398605	0.516112	0.605776	0.918219		ENSMUSG00000026205.8	13.4678	-0.184141	0.43782	-0.420586	0.674057
	ENSMUSG00000033159.14	1676.61	0.0442795	0.0411187	1.07687	0.281538	0.895132		ENSMUSG00000033159.14	1676.61	-0.0433413	0.0423323	-1.02383	0.305913	0.817761		ENSMUSG00000033159.14	1676.61	-0.0207098	0.0418366	-0.495016	0.620589	0.905957		ENSMUSG00000033159.14	1676.61	0.012673	0.0416099	0.304567	0.760696	0.902769		ENSMUSG00000033159.14	1676.61	-0.0713676	0.0412829	-1.72875	0.0838546	0.785117		ENSMUSG00000033159.14	1676.61	-0.00484898	0.0419247	-0.115659	0.907923	0.991817
	ENSMUSG00000049339.16	11344.4	-0.00477437	0.0285004	-0.167519	0.866961	0.985674		ENSMUSG00000049339.16	11344.4	0.00402642	0.0287101	0.140244	0.888467	0.983868		ENSMUSG00000049339.16	11344.4	0.0284829	0.0286281	0.994929	0.319771	0.766294		ENSMUSG00000049339.16	11344.4	0.0073826	0.0285422	0.258656	0.795901	0.918514		ENSMUSG00000049339.16	11344.4	0.0380896	0.0285452	1.33436	0.182085	0.809159		ENSMUSG00000049339.16	11344.4	0.002013	0.028738	0.0700467	0.944157	0.99732
	ENSMUSG00000026197.12	982.818	0.0786741	0.0588	1.338	0.180898	0.843632		ENSMUSG00000026197.12	982.818	0.0818351	0.0594006	1.37768	0.168302	0.73494		ENSMUSG00000026197.12	982.818	0.0229467	0.059191	0.387672	0.698258	0.930893		ENSMUSG00000026197.12	982.818	0.033176	0.0589087	0.563177	0.573314	0.80086		ENSMUSG00000026197.12	982.818	-0.0336224	0.0587306	-0.572485	0.566993	0.910263		ENSMUSG00000026197.12	982.818	-0.029771	0.0595659	-0.499799	0.617216	0.944685
	ENSMUSG00000026198.15	33.0906	-0.276112	0.250431	-1.10254	0.270225	0.894234		ENSMUSG00000026198.15	33.0906	0.137482	0.25369	0.541929	0.587867	0.914792		ENSMUSG00000026198.15	33.0906	-0.314372	0.255346	-1.23116	0.218263	0.685347		ENSMUSG00000026198.15	33.0906	0.110477	0.248966	0.443744	0.657228	0.850184		ENSMUSG00000026198.15	33.0906	-0.222712	0.24827	-0.897057	0.369689	0.861538		ENSMUSG00000026198.15	33.0906	0.212624	0.249295	0.852899	0.393715	0.878238
	ENSMUSG00000033124.15	3797.65	0.00122744	0.0373977	0.0328213	0.973817	0.997532		ENSMUSG00000033124.15	3797.65	0.0280093	0.0379177	0.738687	0.460097	0.877652		ENSMUSG00000033124.15	3797.65	0.0298617	0.0376429	0.79329	0.427609	0.827156		ENSMUSG00000033124.15	3797.65	0.0555414	0.0374284	1.48394	0.137825	0.418549		ENSMUSG00000033124.15	3797.65	-0.0438624	0.0376023	-1.16648	0.24342	0.822408		ENSMUSG00000033124.15	3797.65	0.0777194	0.0379729	2.04671	0.040687	0.577261
	ENSMUSG00000026199.17	1433.28	-0.0116905	0.0682935	-0.17118	0.864082	0.985674		ENSMUSG00000026199.17	1433.28	0.0844076	0.0691239	1.22111	0.222046	0.776114		ENSMUSG00000026199.17	1433.28	0.0594356	0.0685504	0.867035	0.385923	0.804912		ENSMUSG00000026199.17	1433.28	0.115815	0.0684525	1.69191	0.090664	0.340239		ENSMUSG00000026199.17	1433.28	-0.0953329	0.0685072	-1.39158	0.164051	0.804873		ENSMUSG00000026199.17	1433.28	0.0354357	0.0688948	0.514344	0.607011	0.941644
	ENSMUSG00000026200.13	528.796	0.0516269	0.133368	0.387101	0.698682	0.966624		ENSMUSG00000026200.13	528.796	-0.159803	0.134227	-1.19054	0.233834	0.782993		ENSMUSG00000026200.13	528.796	-0.27907	0.133961	-2.08323	0.0372304	0.430233		ENSMUSG00000026200.13	528.796	-0.0841435	0.134413	-0.626007	0.53131	0.776827		ENSMUSG00000026200.13	528.796	-0.19419	0.134075	-1.44836	0.147515	0.797757		ENSMUSG00000026200.13	528.796	-0.0640894	0.134668	-0.475908	0.63414	0.949579
	ENSMUSG00000026201.12	2357.31	0.0183249	0.0336139	0.54516	0.585644	0.94713		ENSMUSG00000026201.12	2357.31	-0.00207112	0.0343278	-0.0603337	0.95189	0.992454		ENSMUSG00000026201.12	2357.31	-0.0884278	0.0341869	-2.5866	0.00969281	0.38488		ENSMUSG00000026201.12	2357.31	0.00632858	0.033802	0.187225	0.851484	0.942674		ENSMUSG00000026201.12	2357.31	-0.0112147	0.0338261	-0.33154	0.740236	0.95527		ENSMUSG00000026201.12	2357.31	-0.0129716	0.0345442	-0.375508	0.707283	0.962519
	ENSMUSG00000026202.13	20056.3	0.0295068	0.0399107	0.739322	0.459712	0.927317		ENSMUSG00000026202.13	20056.3	0.0467498	0.0399949	1.16889	0.242446	0.786664		ENSMUSG00000026202.13	20056.3	0.0306997	0.0399727	0.768016	0.442478	0.835195		ENSMUSG00000026202.13	20056.3	0.00598369	0.0399321	0.149847	0.880886	0.955015		ENSMUSG00000026202.13	20056.3	0.0376156	0.0399435	0.941719	0.346337	0.853419		ENSMUSG00000026202.13	20056.3	0.00793802	0.0400124	0.198389	0.842741	0.98397
	ENSMUSG00000026203.16	4504.05	-0.00818556	0.0612414	-0.133661	0.893671	0.98816		ENSMUSG00000026203.16	4504.05	-0.0522354	0.0614922	-0.849465	0.395623	0.855744		ENSMUSG00000026203.16	4504.05	-0.0669364	0.0613369	-1.09129	0.275145	0.73347		ENSMUSG00000026203.16	4504.05	0.0536527	0.0611651	0.877178	0.38039	0.667689		ENSMUSG00000026203.16	4504.05	-0.0568433	0.0611496	-0.929579	0.352589	0.856082		ENSMUSG00000026203.16	4504.05	-0.00649488	0.0612928	-0.105965	0.91561	0.993111
	ENSMUSG00000026204.15	25496	-0.0804024	0.0521183	-1.54269	0.122906	0.809716		ENSMUSG00000026204.15	25496	0.0469149	0.0521541	0.899543	0.368363	0.841472		ENSMUSG00000026204.15	25496	0.0837524	0.0521288	1.60664	0.108133	0.554024		ENSMUSG00000026204.15	25496	0.0577616	0.052113	1.10839	0.267693	0.574825		ENSMUSG00000026204.15	25496	-0.0340884	0.0521171	-0.654074	0.513064	0.900555		ENSMUSG00000026204.15	25496	0.0210171	0.0521651	0.402895	0.687025	0.959532
	ENSMUSG00000101840.1	16.1129	-0.421541	0.481828	-0.874879	0.38164	0.914184		ENSMUSG00000101840.1	16.1129	0.581885	0.481442	1.20863	0.226806	0.777937		ENSMUSG00000101840.1	16.1129	0.0395596	0.476489	0.0830231	0.933833	0.988757		ENSMUSG00000101840.1	16.1129	1.2262	0.464822	2.63799	0.00833986			ENSMUSG00000101840.1	16.1129	-0.503869	0.465294	-1.0829	0.278851	0.832178		ENSMUSG00000101840.1	16.1129	-0.057926	0.475657	-0.121781	0.903072
	ENSMUSG00000033061.15	988.055	-0.335916	0.136291	-2.4647	0.0137128	0.469736		ENSMUSG00000033061.15	988.055	-0.236165	0.136456	-1.73071	0.0835042	0.673641		ENSMUSG00000033061.15	988.055	-0.0857157	0.136204	-0.629317	0.529142	0.873028		ENSMUSG00000033061.15	988.055	-0.216777	0.135758	-1.59679	0.110313	0.375973		ENSMUSG00000033061.15	988.055	0.176202	0.136037	1.29525	0.195234	0.81054		ENSMUSG00000033061.15	988.055	0.0396673	0.136792	0.289982	0.77183	0.973381
	ENSMUSG00000100556.1	10.2942	-0.191338	0.389509	-0.49123	0.623264	0.953655		ENSMUSG00000100556.1	10.2942	0.00157312	0.420456	0.00374147	0.997015	0.999733		ENSMUSG00000100556.1	10.2942	-0.40632	0.407128	-0.998015	0.318272	0.765354		ENSMUSG00000100556.1	10.2942	-0.266456	0.433065	-0.615279	0.53837			ENSMUSG00000100556.1	10.2942	0.139861	0.382968	0.365204	0.714959	0.94893		ENSMUSG00000100556.1	10.2942	-0.0340689	0.39532	-0.0861805	0.931323
	ENSMUSG00000026209.15	1483.79	-0.0149339	0.0414684	-0.360128	0.718752	0.967522		ENSMUSG00000026209.15	1483.79	-0.077586	0.042412	-1.82934	0.0673484	0.666886		ENSMUSG00000026209.15	1483.79	-0.109361	0.0423242	-2.58388	0.00976954	0.38488		ENSMUSG00000026209.15	1483.79	-0.0454971	0.0419198	-1.08534	0.277772	0.584182		ENSMUSG00000026209.15	1483.79	-0.000660214	0.0416561	-0.0158492	0.987355	0.998138		ENSMUSG00000026209.15	1483.79	-0.0142258	0.0427632	-0.332666	0.739387	0.969635
	ENSMUSG00000026208.9	106.926	0.155741	0.203554	0.765112	0.444205	0.926107		ENSMUSG00000026208.9	106.926	-0.0962913	0.203076	-0.474164	0.635383	0.927004		ENSMUSG00000026208.9	106.926	-0.34053	0.204155	-1.668	0.0953161	0.535659		ENSMUSG00000026208.9	106.926	-0.145503	0.203799	-0.713953	0.475257	0.740398		ENSMUSG00000026208.9	106.926	0.226626	0.199869	1.13387	0.256849	0.824917		ENSMUSG00000026208.9	106.926	-0.122873	0.204252	-0.601577	0.547456	0.927714
	ENSMUSG00000026207.16	10701	-0.00528695	0.0514336	-0.102792	0.918128	0.990547		ENSMUSG00000026207.16	10701	0.0189634	0.0515766	0.367674	0.713116	0.950239		ENSMUSG00000026207.16	10701	0.00246353	0.0515217	0.0478154	0.961863	0.994222		ENSMUSG00000026207.16	10701	0.0806568	0.0514807	1.56674	0.117176	0.387752		ENSMUSG00000026207.16	10701	-0.0642279	0.0514926	-1.24732	0.212279	0.815486		ENSMUSG00000026207.16	10701	0.0387584	0.0516014	0.751112	0.452586	0.897524
	ENSMUSG00000033021.16	2009.17	-0.0107047	0.062181	-0.172154	0.863316	0.985674		ENSMUSG00000033021.16	2009.17	0.0498721	0.0625625	0.797157	0.42536	0.868024		ENSMUSG00000033021.16	2009.17	0.00126093	0.0624137	0.0202028	0.983882	0.996812		ENSMUSG00000033021.16	2009.17	0.0642171	0.0622379	1.0318	0.302165	0.604115		ENSMUSG00000033021.16	2009.17	-0.0460971	0.0621494	-0.741715	0.45826	0.887154		ENSMUSG00000033021.16	2009.17	-0.0357815	0.0626904	-0.570766	0.568158	0.933567
	ENSMUSG00000033007.15	383.409	-0.196903	0.110311	-1.78498	0.0742638	0.742383		ENSMUSG00000033007.15	383.409	-0.0546098	0.11122	-0.491006	0.623422	0.924522		ENSMUSG00000033007.15	383.409	-0.062706	0.111514	-0.562316	0.573901	0.890823		ENSMUSG00000033007.15	383.409	-0.0667411	0.110691	-0.60295	0.546542	0.784832		ENSMUSG00000033007.15	383.409	0.162883	0.109184	1.49182	0.135747	0.794791		ENSMUSG00000033007.15	383.409	0.0902953	0.111861	0.807207	0.419547	0.886102
	ENSMUSG00000032997.16	6675.15	0.0244022	0.0451173	0.54086	0.588604	0.947165		ENSMUSG00000032997.16	6675.15	0.0368708	0.0453591	0.812865	0.416296	0.864151		ENSMUSG00000032997.16	6675.15	0.0124673	0.0452738	0.275376	0.783027	0.953449		ENSMUSG00000032997.16	6675.15	0.0124788	0.0451805	0.276199	0.782395	0.912786		ENSMUSG00000032997.16	6675.15	0.0315668	0.0451951	0.698457	0.484891	0.893297		ENSMUSG00000032997.16	6675.15	0.0352699	0.045415	0.776614	0.437386	0.890861
	ENSMUSG00000026211.17	1485.06	-0.0075435	0.0724712	-0.10409	0.917098	0.990478		ENSMUSG00000026211.17	1485.06	-0.0451454	0.0728402	-0.619787	0.535398	0.902179		ENSMUSG00000026211.17	1485.06	-0.0819323	0.0727982	-1.12547	0.26039	0.723913		ENSMUSG00000026211.17	1485.06	0.0246579	0.0724515	0.340337	0.733603	0.890849		ENSMUSG00000026211.17	1485.06	-0.0485068	0.072571	-0.668404	0.503876	0.897627		ENSMUSG00000026211.17	1485.06	-0.0317919	0.0732685	-0.433909	0.664354	0.955001
	ENSMUSG00000051703.14	3359.35	0.0230975	0.0549714	0.420173	0.674359	0.964766		ENSMUSG00000051703.14	3359.35	0.0590563	0.0552977	1.06797	0.285533	0.808964		ENSMUSG00000051703.14	3359.35	0.034944	0.0551976	0.633071	0.526687	0.871885		ENSMUSG00000051703.14	3359.35	0.132629	0.0549489	2.41367	0.0157927	0.140535		ENSMUSG00000051703.14	3359.35	0.0149226	0.0550213	0.271216	0.786225	0.961707		ENSMUSG00000051703.14	3359.35	0.0150731	0.0553496	0.272326	0.785371	0.97579
	ENSMUSG00000032968.4	948.267	-0.0670921	0.0846175	-0.792887	0.427844	0.925021		ENSMUSG00000032968.4	948.267	-0.0523077	0.0852857	-0.613323	0.539662	0.902904		ENSMUSG00000032968.4	948.267	-0.0758756	0.0851432	-0.891152	0.372847	0.798233		ENSMUSG00000032968.4	948.267	0.035212	0.0845537	0.416445	0.677084	0.860288		ENSMUSG00000032968.4	948.267	-0.0282304	0.0845519	-0.333883	0.738468	0.954781		ENSMUSG00000032968.4	948.267	0.0930824	0.0854102	1.08983	0.275789	0.821626
	ENSMUSG00000026213.15	1786.31	-0.00355066	0.0446055	-0.0796012	0.936554	0.994371		ENSMUSG00000026213.15	1786.31	0.0389174	0.0452181	0.860658	0.389426	0.853439		ENSMUSG00000026213.15	1786.31	0.00813202	0.0449008	0.181111	0.856281	0.971768		ENSMUSG00000026213.15	1786.31	0.0369604	0.0446213	0.828313	0.407493	0.692057		ENSMUSG00000026213.15	1786.31	-0.0561263	0.0448139	-1.25243	0.210413	0.814637		ENSMUSG00000026213.15	1786.31	0.0464694	0.045432	1.02283	0.306386	0.83446
	ENSMUSG00000006576.16	7701.4	-0.0490937	0.0576698	-0.851288	0.394609	0.915127		ENSMUSG00000006576.16	7701.4	-0.0513162	0.0578093	-0.887679	0.374713	0.846282		ENSMUSG00000006576.16	7701.4	-0.0670861	0.0577538	-1.16159	0.245403	0.711664		ENSMUSG00000006576.16	7701.4	-0.0463061	0.0576863	-0.802724	0.422134	0.703079		ENSMUSG00000006576.16	7701.4	0.00661777	0.0576882	0.114716	0.90867	0.983928		ENSMUSG00000006576.16	7701.4	0.019746	0.057909	0.340983	0.733116	0.968401
	ENSMUSG00000100827.1	14.1445	0.271237	0.329458	0.823282	0.410348	0.919623		ENSMUSG00000100827.1	14.1445	0.118103	0.321183	0.367712	0.713088	0.950239		ENSMUSG00000100827.1	14.1445	0.103368	0.313478	0.329747	0.741591	0.940403		ENSMUSG00000100827.1	14.1445	-0.0018533	0.346272	-0.00535216	0.99573			ENSMUSG00000100827.1	14.1445	-0.329443	0.351022	-0.938527	0.347974	0.853838		ENSMUSG00000100827.1	14.1445	-0.273777	0.32733	-0.836393	0.402934
	ENSMUSG00000100553.6	10.8702	-0.511779	0.334017	-1.53219	0.125475	0.809716		ENSMUSG00000100553.6	10.8702	0.0330565	0.377667	0.0875281	0.930252	0.989075		ENSMUSG00000100553.6	10.8702	-0.212926	0.367839	-0.578856	0.562686	0.886315		ENSMUSG00000100553.6	10.8702	0.0417333	0.325794	0.128097	0.898072			ENSMUSG00000100553.6	10.8702	0.325029	0.323828	1.00371	0.31552	0.843964		ENSMUSG00000100553.6	10.8702	-0.0687112	0.344732	-0.199317	0.842015
	ENSMUSG00000100534.1	18.2227	0.297299	0.320399	0.927901	0.353459	0.905223		ENSMUSG00000100534.1	18.2227	-0.608215	0.335137	-1.81482	0.0695511	0.666886		ENSMUSG00000100534.1	18.2227	-0.325635	0.325905	-0.999173	0.317711	0.76504		ENSMUSG00000100534.1	18.2227	-0.355183	0.325565	-1.09097	0.275285			ENSMUSG00000100534.1	18.2227	-0.077358	0.330974	-0.233728	0.815196	0.966397		ENSMUSG00000100534.1	18.2227	-0.676315	0.335067	-2.01845	0.0435445
	ENSMUSG00000026235.14	29681.4	0.089249	0.0698278	1.27813	0.201203	0.858938		ENSMUSG00000026235.14	29681.4	0.106239	0.0698716	1.52049	0.128389	0.707711		ENSMUSG00000026235.14	29681.4	0.109198	0.0698502	1.56331	0.117979	0.566064		ENSMUSG00000026235.14	29681.4	0.02009	0.069854	0.2876	0.773653	0.908443		ENSMUSG00000026235.14	29681.4	-0.0394422	0.069856	-0.564621	0.572331	0.911817		ENSMUSG00000026235.14	29681.4	-0.0157865	0.0698725	-0.225933	0.821253	0.980873
	ENSMUSG00000101849.1	48.1883	0.19102	0.195233	0.978422	0.327866	0.905165		ENSMUSG00000101849.1	48.1883	-0.0952097	0.201845	-0.471697	0.637143	0.927633		ENSMUSG00000101849.1	48.1883	0.0511495	0.194311	0.263235	0.792369	0.955723		ENSMUSG00000101849.1	48.1883	-0.0385294	0.196041	-0.196537	0.84419	0.939792		ENSMUSG00000101849.1	48.1883	0.0315794	0.199543	0.158258	0.874253	0.978707		ENSMUSG00000101849.1	48.1883	0.205174	0.202964	1.01089	0.312068	0.838045
	ENSMUSG00000032908.9	477.071	0.251779	0.152568	1.65027	0.0988871	0.782025		ENSMUSG00000032908.9	477.071	-0.159737	0.154117	-1.03647	0.299984	0.815467		ENSMUSG00000032908.9	477.071	-0.302607	0.153679	-1.96909	0.0489427	0.451766		ENSMUSG00000032908.9	477.071	-0.118485	0.152506	-0.776921	0.437205	0.713903		ENSMUSG00000032908.9	477.071	0.109052	0.152518	0.715013	0.474601	0.890263		ENSMUSG00000032908.9	477.071	0.11295	0.153341	0.736597	0.461367	0.900905
	ENSMUSG00000026245.16	3770.77	-0.0122018	0.0291944	-0.417951	0.675983	0.965496		ENSMUSG00000026245.16	3770.77	0.028272	0.0297644	0.949861	0.342183	0.83473		ENSMUSG00000026245.16	3770.77	0.0296691	0.029566	1.00349	0.315626	0.762551		ENSMUSG00000026245.16	3770.77	-0.0147509	0.0293676	-0.502286	0.615466	0.825943		ENSMUSG00000026245.16	3770.77	0.0376753	0.0294401	1.27973	0.200641	0.81185		ENSMUSG00000026245.16	3770.77	0.0204639	0.0299674	0.682872	0.494688	0.915723
	ENSMUSG00000104018.1	102.532	-0.216671	0.129896	-1.66804	0.0953086	0.774338		ENSMUSG00000104018.1	102.532	-0.0176925	0.135145	-0.130915	0.895842	0.984977		ENSMUSG00000104018.1	102.532	-0.0962263	0.133608	-0.720213	0.471394	0.850772		ENSMUSG00000104018.1	102.532	0.0743043	0.130873	0.567761	0.570198	0.798164		ENSMUSG00000104018.1	102.532	-0.0675286	0.131724	-0.512654	0.608194	0.91869		ENSMUSG00000104018.1	102.532	0.0206454	0.131117	0.157458	0.874884	0.989026
	ENSMUSG00000090486.2	63.8677	-0.0887586	0.175739	-0.505058	0.613518	0.952256		ENSMUSG00000090486.2	63.8677	-0.148959	0.179965	-0.827709	0.407835	0.860256		ENSMUSG00000090486.2	63.8677	0.126151	0.178825	0.705445	0.480534	0.854478		ENSMUSG00000090486.2	63.8677	-0.0265967	0.174206	-0.152674	0.878655	0.954046		ENSMUSG00000090486.2	63.8677	0.142964	0.172012	0.831131	0.4059	0.875143		ENSMUSG00000090486.2	63.8677	0.252999	0.174431	1.45043	0.14694	0.726406
	ENSMUSG00000032883.15	12297.2	0.0711452	0.0545076	1.30523	0.191813	0.849997		ENSMUSG00000032883.15	12297.2	0.0711544	0.0546281	1.30252	0.192738	0.755445		ENSMUSG00000032883.15	12297.2	0.0565522	0.0545829	1.03608	0.300165	0.752139		ENSMUSG00000032883.15	12297.2	0.0299215	0.0545268	0.548748	0.583178	0.807173		ENSMUSG00000032883.15	12297.2	0.00211922	0.0545543	0.0388461	0.969013	0.994343		ENSMUSG00000032883.15	12297.2	0.0794818	0.0545996	1.45572	0.14547	0.726406
	ENSMUSG00000079470.8	949.445	0.131104	0.15031	0.872222	0.383088	0.914355		ENSMUSG00000079470.8	949.445	0.317859	0.15074	2.10866	0.0349735	0.65456		ENSMUSG00000079470.8	949.445	0.145572	0.150578	0.966754	0.333667	0.776796		ENSMUSG00000079470.8	949.445	0.374498	0.150068	2.49553	0.012577	0.124007		ENSMUSG00000079470.8	949.445	-0.0799174	0.150495	-0.531029	0.595398	0.916271		ENSMUSG00000079470.8	949.445	-0.1142	0.151082	-0.755883	0.44972	0.895556
	ENSMUSG00000047330.8	78.5914	0.131653	0.211995	0.621019	0.534587	0.939324		ENSMUSG00000047330.8	78.5914	-0.290728	0.216495	-1.34288	0.17931	0.745899		ENSMUSG00000047330.8	78.5914	-0.440681	0.217254	-2.02842	0.0425178	0.440295		ENSMUSG00000047330.8	78.5914	-0.296868	0.21681	-1.36926	0.170919	0.464507		ENSMUSG00000047330.8	78.5914	0.221098	0.214239	1.03202	0.302065	0.836975		ENSMUSG00000047330.8	78.5914	-0.361804	0.224514	-1.6115	0.10707	0.690962
	ENSMUSG00000050711.7	12968.4	0.0453568	0.0609858	0.743727	0.457042	0.927317		ENSMUSG00000050711.7	12968.4	0.0538517	0.0610393	0.882247	0.377643	0.846648		ENSMUSG00000050711.7	12968.4	0.0529101	0.0609925	0.867485	0.385676	0.804912		ENSMUSG00000050711.7	12968.4	0.0877684	0.0609671	1.4396	0.149979	0.436493		ENSMUSG00000050711.7	12968.4	0.0375365	0.0609819	0.615535	0.538201	0.905807		ENSMUSG00000050711.7	12968.4	-0.0655751	0.0610343	-1.0744	0.282645	0.825192
	ENSMUSG00000054702.14	137.231	-0.051349	0.0998344	-0.514342	0.607013	0.951858		ENSMUSG00000054702.14	137.231	-0.186447	0.104825	-1.77866	0.0752962	0.668796		ENSMUSG00000054702.14	137.231	-0.0335	0.103795	-0.322752	0.746883	0.94255		ENSMUSG00000054702.14	137.231	-0.0564084	0.102306	-0.55137	0.58138	0.805966		ENSMUSG00000054702.14	137.231	0.0818683	0.102226	0.800856	0.423215	0.878816		ENSMUSG00000054702.14	137.231	0.164997	0.10657	1.54825	0.121562	0.701645
	ENSMUSG00000073643.11	1117.09	-0.0192311	0.0460519	-0.417596	0.676242	0.965496		ENSMUSG00000073643.11	1117.09	-0.0506324	0.0475232	-1.06543	0.286683	0.808964		ENSMUSG00000073643.11	1117.09	-0.00446807	0.046986	-0.0950936	0.92424	0.986883		ENSMUSG00000073643.11	1117.09	-0.0587295	0.046559	-1.2614	0.207165	0.511969		ENSMUSG00000073643.11	1117.09	-0.00273656	0.0466407	-0.0586732	0.953212	0.990695		ENSMUSG00000073643.11	1117.09	-0.0253635	0.0477812	-0.530825	0.59554	0.939238
	ENSMUSG00000026248.9	1193.63	-0.0341831	0.0393054	-0.86968	0.384475	0.914463		ENSMUSG00000026248.9	1193.63	0.0117993	0.0408155	0.289089	0.772513	0.963788		ENSMUSG00000026248.9	1193.63	0.0515318	0.0401796	1.28254	0.199654	0.664112		ENSMUSG00000026248.9	1193.63	0.0544351	0.0396723	1.37212	0.170027	0.462906		ENSMUSG00000026248.9	1193.63	0.0287202	0.0397071	0.7233	0.469495	0.889139		ENSMUSG00000026248.9	1193.63	0.00535822	0.0409128	0.130967	0.895802	0.991799
	ENSMUSG00000026249.10	9807.8	-0.024035	0.0372215	-0.645728	0.518456	0.934873		ENSMUSG00000026249.10	9807.8	0.0782787	0.0373486	2.09589	0.0360917	0.65619		ENSMUSG00000026249.10	9807.8	0.000820779	0.0373383	0.0219822	0.982462	0.99667		ENSMUSG00000026249.10	9807.8	-0.0334666	0.0372736	-0.897862	0.369259	0.660744		ENSMUSG00000026249.10	9807.8	0.0723746	0.0372665	1.94208	0.0521272	0.779293		ENSMUSG00000026249.10	9807.8	-0.0470795	0.0374456	-1.25728	0.208654	0.781563
	ENSMUSG00000004364.14	10310	-0.0219187	0.02718	-0.806427	0.419997	0.923634		ENSMUSG00000004364.14	10310	-0.01753	0.0274014	-0.639748	0.522336	0.898688		ENSMUSG00000004364.14	10310	0.017329	0.0273066	0.63461	0.525683	0.87153		ENSMUSG00000004364.14	10310	0.00795967	0.0272145	0.292479	0.76992	0.906403		ENSMUSG00000004364.14	10310	0.0463742	0.0272722	1.70042	0.0890519	0.785117		ENSMUSG00000004364.14	10310	0.00213904	0.0274713	0.0778646	0.937936	0.996642
	ENSMUSG00000103076.1	39.6149	0.0204073	0.186019	0.109705	0.912643	0.99005		ENSMUSG00000103076.1	39.6149	0.0756164	0.182019	0.415432	0.677825	0.941372		ENSMUSG00000103076.1	39.6149	-0.181555	0.194478	-0.933553	0.350535	0.787767		ENSMUSG00000103076.1	39.6149	0.398775	0.182795	2.18155	0.029143	0.190184		ENSMUSG00000103076.1	39.6149	-0.0358836	0.182475	-0.196649	0.844102	0.971924		ENSMUSG00000103076.1	39.6149	0.0434062	0.188767	0.229945	0.818134	0.980486
	ENSMUSG00000038608.15	8492.95	0.122687	0.0811524	1.51181	0.130583	0.809716		ENSMUSG00000038608.15	8492.95	0.17214	0.0812945	2.11748	0.0342187	0.65456		ENSMUSG00000038608.15	8492.95	0.155766	0.0812401	1.91735	0.0551931	0.463423		ENSMUSG00000038608.15	8492.95	0.0551576	0.081241	0.678938	0.497177	0.755729		ENSMUSG00000038608.15	8492.95	-0.0716409	0.0812474	-0.881763	0.377905	0.865188		ENSMUSG00000038608.15	8492.95	0.0730039	0.0812608	0.89839	0.368977	0.863644
	ENSMUSG00000054976.14	1908.42	-0.108656	0.0666112	-1.6312	0.102848	0.788443		ENSMUSG00000054976.14	1908.42	-0.0524532	0.0671413	-0.781237	0.434663	0.871439		ENSMUSG00000054976.14	1908.42	-0.017575	0.0668869	-0.262757	0.792738	0.955798		ENSMUSG00000054976.14	1908.42	-0.119739	0.0666539	-1.79643	0.0724263	0.304446		ENSMUSG00000054976.14	1908.42	-0.0495219	0.0668801	-0.740458	0.459022	0.887208		ENSMUSG00000054976.14	1908.42	0.00470413	0.0673457	0.0698504	0.944313	0.99732
	ENSMUSG00000055980.2	748.695	-0.0304244	0.0742763	-0.409611	0.682091	0.965543		ENSMUSG00000055980.2	748.695	-0.0546882	0.0757338	-0.72211	0.470227	0.881202		ENSMUSG00000055980.2	748.695	-0.0590355	0.0748803	-0.788398	0.430464	0.829448		ENSMUSG00000055980.2	748.695	0.0159927	0.074401	0.214952	0.829805	0.934446		ENSMUSG00000055980.2	748.695	-0.102124	0.0753296	-1.3557	0.175196	0.807315		ENSMUSG00000055980.2	748.695	0.0135511	0.0762705	0.177671	0.858981	0.987093
	ENSMUSG00000026142.15	623.124	0.0966977	0.0747635	1.29338	0.195879	0.852963		ENSMUSG00000026142.15	623.124	-0.102745	0.0762944	-1.34669	0.178081	0.743512		ENSMUSG00000026142.15	623.124	-0.198837	0.0754791	-2.63433	0.00843041	0.37807		ENSMUSG00000026142.15	623.124	-0.214262	0.0757326	-2.82919	0.00466662	0.0746085		ENSMUSG00000026142.15	623.124	-0.0167674	0.0754527	-0.222224	0.824139	0.968984		ENSMUSG00000026142.15	623.124	-0.166246	0.0761981	-2.18176	0.0291271	0.533128
	ENSMUSG00000067158.9	165.509	0.685568	0.650036	1.05466	0.29158	0.895808		ENSMUSG00000067158.9	165.509	-0.941192	0.652489	-1.44246	0.149171	0.724		ENSMUSG00000067158.9	165.509	-1.22981	0.65211	-1.88589	0.0593098	0.470816		ENSMUSG00000067158.9	165.509	0.119545	0.653578	0.182909	0.854869	0.944176		ENSMUSG00000067158.9	165.509	-0.728482	0.651969	-1.11736	0.263841	0.828991		ENSMUSG00000067158.9	165.509	0.0280274	0.652276	0.0429687	0.965727	0.997689
	ENSMUSG00000079465.8	114.485	0.753521	0.777687	0.968926	0.332582	0.905223		ENSMUSG00000079465.8	114.485	-1.46352	0.782161	-1.87112	0.0613286	0.666406		ENSMUSG00000079465.8	114.485	-1.69403	0.781501	-2.16766	0.0301844	0.418659		ENSMUSG00000079465.8	114.485	0.0680937	0.783661	0.0868917	0.930758	0.978009		ENSMUSG00000079465.8	114.485	-0.950791	0.780475	-1.21822	0.22314	0.817829		ENSMUSG00000079465.8	114.485	0.11645	0.780019	0.149291	0.881324	0.990183
	ENSMUSG00000026150.14	10467	-0.0120618	0.0274688	-0.439108	0.660583	0.960862		ENSMUSG00000026150.14	10467	0.00792953	0.0277096	0.286165	0.774751	0.964233		ENSMUSG00000026150.14	10467	-0.00844737	0.0276304	-0.305727	0.759812	0.946176		ENSMUSG00000026150.14	10467	-0.00875251	0.0275331	-0.31789	0.750568	0.89825		ENSMUSG00000026150.14	10467	0.0545057	0.0275863	1.97583	0.0481741	0.776562		ENSMUSG00000026150.14	10467	-0.0186036	0.0278012	-0.669165	0.50339	0.919535
	ENSMUSG00000101450.1	102.34	-0.0777934	0.150175	-0.518017	0.604447	0.951858		ENSMUSG00000101450.1	102.34	-0.0290707	0.15626	-0.186041	0.852413	0.977468		ENSMUSG00000101450.1	102.34	-0.00387403	0.153828	-0.0251841	0.979908	0.996547		ENSMUSG00000101450.1	102.34	0.150708	0.153807	0.979853	0.327159	0.627354		ENSMUSG00000101450.1	102.34	0.13428	0.150385	0.892903	0.371909	0.862667		ENSMUSG00000101450.1	102.34	0.155555	0.159331	0.976301	0.328915	0.845258
	ENSMUSG00000026159.13	7631.09	-0.0236833	0.0297393	-0.796364	0.42582	0.925021		ENSMUSG00000026159.13	7631.09	0.0546731	0.0300624	1.81865	0.0689647	0.666886		ENSMUSG00000026159.13	7631.09	0.0591593	0.0299324	1.97643	0.0481059	0.450924		ENSMUSG00000026159.13	7631.09	0.0543159	0.0298319	1.82073	0.0686472	0.294862		ENSMUSG00000026159.13	7631.09	0.01402	0.0299079	0.468772	0.639233	0.928773		ENSMUSG00000026159.13	7631.09	0.0584502	0.0301751	1.93703	0.0527413	0.589667
	ENSMUSG00000113880.1	11.7117	-0.356043	0.346794	-1.02667	0.304576	0.899259		ENSMUSG00000113880.1	11.7117	0.795018	0.360213	2.20708	0.0273087	0.633375		ENSMUSG00000113880.1	11.7117	-0.55261	0.378582	-1.45968	0.144377	0.605473		ENSMUSG00000113880.1	11.7117	-0.215965	0.36274	-0.59537	0.551596			ENSMUSG00000113880.1	11.7117	-0.216372	0.33672	-0.642586	0.520493	0.900921		ENSMUSG00000113880.1	11.7117	-0.11825	0.361468	-0.327138	0.743563
	ENSMUSG00000038496.16	187.225	0.00901346	0.106343	0.0847583	0.932454	0.993316		ENSMUSG00000038496.16	187.225	0.00704869	0.110657	0.0636985	0.94921	0.991824		ENSMUSG00000038496.16	187.225	0.0428754	0.110073	0.389517	0.696894	0.93009		ENSMUSG00000038496.16	187.225	0.136183	0.106587	1.27768	0.201364	0.505427		ENSMUSG00000038496.16	187.225	0.0165818	0.107856	0.15374	0.877814	0.979244		ENSMUSG00000038496.16	187.225	0.147359	0.111395	1.32286	0.185883	0.759041
	ENSMUSG00000053161.16	54.2195	0.692602	0.441655	1.56819	0.116836	0.802369		ENSMUSG00000053161.16	54.2195	-0.379271	0.44362	-0.854946	0.392581	0.854275		ENSMUSG00000053161.16	54.2195	-0.381508	0.442303	-0.862549	0.388385	0.806865		ENSMUSG00000053161.16	54.2195	-0.467882	0.446922	-1.0469	0.295146	0.596677		ENSMUSG00000053161.16	54.2195	-0.459345	0.444895	-1.03248	0.301847	0.836975		ENSMUSG00000053161.16	54.2195	-0.0792577	0.442247	-0.179216	0.857768	0.987093
	ENSMUSG00000026163.17	23448.5	-0.000400203	0.0617554	-0.00648044	0.994829	0.998948		ENSMUSG00000026163.17	23448.5	0.107817	0.0618145	1.7442	0.0811234	0.673641		ENSMUSG00000026163.17	23448.5	0.13341	0.061782	2.15936	0.0308219	0.418659		ENSMUSG00000026163.17	23448.5	0.0141448	0.0617807	0.228951	0.818907	0.928569		ENSMUSG00000026163.17	23448.5	-0.0962166	0.0617987	-1.55694	0.119486	0.792689		ENSMUSG00000026163.17	23448.5	0.0589633	0.0618168	0.953839	0.340165	0.849694
	ENSMUSG00000045658.16	2116.6	0.0322117	0.0585222	0.550419	0.582032	0.947023		ENSMUSG00000045658.16	2116.6	-0.00207088	0.0592571	-0.0349474	0.972122	0.995374		ENSMUSG00000045658.16	2116.6	-0.0307984	0.0590162	-0.521864	0.601765	0.901068		ENSMUSG00000045658.16	2116.6	0.0876311	0.0587481	1.49164	0.135794	0.415903		ENSMUSG00000045658.16	2116.6	0.0476318	0.058807	0.809968	0.417958	0.877862		ENSMUSG00000045658.16	2116.6	0.184475	0.0590753	3.12271	0.00179194	0.295159
	ENSMUSG00000036766.12	9378.75	-0.047093	0.0507917	-0.92718	0.353833	0.905223		ENSMUSG00000036766.12	9378.75	-0.0275105	0.0509222	-0.540246	0.589027	0.915095		ENSMUSG00000036766.12	9378.75	-0.0440141	0.050871	-0.865208	0.386924	0.805646		ENSMUSG00000036766.12	9378.75	-0.0579473	0.0507927	-1.14086	0.253928	0.561244		ENSMUSG00000036766.12	9378.75	0.0931833	0.0508412	1.83283	0.0668275	0.785117		ENSMUSG00000036766.12	9378.75	0.0330206	0.0509628	0.647936	0.517026	0.920415
	ENSMUSG00000026219.14	14253	-0.0306846	0.0342893	-0.894874	0.370854	0.909227		ENSMUSG00000026219.14	14253	0.0255414	0.0344666	0.741049	0.458664	0.877652		ENSMUSG00000026219.14	14253	0.0323203	0.034384	0.939979	0.347228	0.78634		ENSMUSG00000026219.14	14253	0.0537309	0.0343414	1.56461	0.117674	0.388457		ENSMUSG00000026219.14	14253	-0.0511933	0.0343911	-1.48856	0.136603	0.794791		ENSMUSG00000026219.14	14253	0.0464474	0.0344847	1.3469	0.178013	0.749087
	ENSMUSG00000073633.9	125.107	0.279297	0.236546	1.18073	0.237711	0.880787		ENSMUSG00000073633.9	125.107	-0.187184	0.241355	-0.775557	0.438011	0.871776		ENSMUSG00000073633.9	125.107	-0.362506	0.239466	-1.51381	0.130074	0.587202		ENSMUSG00000073633.9	125.107	-0.267396	0.240337	-1.11259	0.265886	0.573362		ENSMUSG00000073633.9	125.107	-0.0591924	0.238679	-0.248	0.804134	0.964961		ENSMUSG00000073633.9	125.107	-0.219242	0.240779	-0.910552	0.362531	0.861105
	ENSMUSG00000026220.6	538.732	-0.0971948	0.0739838	-1.31373	0.188937	0.848065		ENSMUSG00000026220.6	538.732	-0.0339118	0.0752333	-0.450755	0.652166	0.933417		ENSMUSG00000026220.6	538.732	0.159589	0.0746112	2.13894	0.0324403	0.42023		ENSMUSG00000026220.6	538.732	-0.0584314	0.0742557	-0.786895	0.431343	0.709124		ENSMUSG00000026220.6	538.732	0.0520979	0.0743745	0.70048	0.483627	0.892839		ENSMUSG00000026220.6	538.732	0.0757564	0.0762294	0.993796	0.320322	0.84143
	ENSMUSG00000089844.7	40.8239	-0.397635	0.196375	-2.02488	0.0428801	0.655713		ENSMUSG00000089844.7	40.8239	0.0128622	0.203738	0.0631308	0.949662	0.991824		ENSMUSG00000089844.7	40.8239	-0.244795	0.199144	-1.22923	0.218984	0.685689		ENSMUSG00000089844.7	40.8239	0.187181	0.19701	0.950112	0.342055	0.640738		ENSMUSG00000089844.7	40.8239	0.434407	0.196514	2.21056	0.0270663	0.776562		ENSMUSG00000089844.7	40.8239	0.0495725	0.206382	0.240198	0.810177	0.979261
	ENSMUSG00000070034.13	63.476	0.183047	0.172265	1.06259	0.287966	0.895808		ENSMUSG00000070034.13	63.476	-0.142321	0.171492	-0.829898	0.406596	0.859659		ENSMUSG00000070034.13	63.476	-0.0792407	0.170214	-0.465536	0.641548	0.91311		ENSMUSG00000070034.13	63.476	-0.122392	0.173516	-0.705363	0.480584	0.74449		ENSMUSG00000070034.13	63.476	0.132178	0.166131	0.795628	0.426248	0.878929		ENSMUSG00000070034.13	63.476	-0.0862806	0.172326	-0.500683	0.616594	0.944317
	ENSMUSG00000070031.11	30.4295	-0.328041	0.224206	-1.46313	0.143433	0.82012		ENSMUSG00000070031.11	30.4295	0.145702	0.224931	0.647763	0.517138	0.896628		ENSMUSG00000070031.11	30.4295	-0.249093	0.224779	-1.10817	0.267789	0.729557		ENSMUSG00000070031.11	30.4295	-0.066307	0.226214	-0.293117	0.769433	0.906334		ENSMUSG00000070031.11	30.4295	-0.151272	0.228866	-0.660962	0.508637	0.899199		ENSMUSG00000070031.11	30.4295	-0.154668	0.243826	-0.634337	0.525861	0.922614
	ENSMUSG00000026222.16	196.155	0.698182	0.117643	5.93476	2.94278e-09	1.36573e-05		ENSMUSG00000026222.16	196.155	-0.0712883	0.12109	-0.588722	0.556048	0.906362		ENSMUSG00000026222.16	196.155	-0.0422159	0.120529	-0.350257	0.726146	0.936349		ENSMUSG00000026222.16	196.155	-0.141292	0.121272	-1.16509	0.243983	0.552271		ENSMUSG00000026222.16	196.155	0.0848702	0.119515	0.710123	0.477628	0.891657		ENSMUSG00000026222.16	196.155	0.0315702	0.121965	0.258847	0.795753	0.976642
	ENSMUSG00000052760.16	38.5266	-0.171268	0.207618	-0.824918	0.409418	0.919358		ENSMUSG00000052760.16	38.5266	-0.154908	0.208121	-0.744319	0.456684	0.877507		ENSMUSG00000052760.16	38.5266	0.0794227	0.190084	0.417829	0.676072	0.922547		ENSMUSG00000052760.16	38.5266	-0.0194307	0.203059	-0.0956897	0.923767	0.97495		ENSMUSG00000052760.16	38.5266	0.0801264	0.19526	0.410358	0.681544	0.939945		ENSMUSG00000052760.16	38.5266	-0.17733	0.205512	-0.862869	0.388209	0.874622
	ENSMUSG00000036707.16	13385.8	0.0127511	0.0275704	0.462492	0.643729	0.957671		ENSMUSG00000036707.16	13385.8	0.00666311	0.0277555	0.240064	0.81028	0.970125		ENSMUSG00000036707.16	13385.8	0.025735	0.0276807	0.92971	0.352521	0.788799		ENSMUSG00000036707.16	13385.8	-0.00724485	0.0276087	-0.262412	0.793004	0.917424		ENSMUSG00000036707.16	13385.8	0.0313434	0.0276695	1.13278	0.257308	0.825689		ENSMUSG00000036707.16	13385.8	0.0230613	0.027797	0.829635	0.406745	0.882999
	ENSMUSG00000026223.15	48405.2	-0.0482275	0.0368154	-1.30998	0.190201	0.848065		ENSMUSG00000026223.15	48405.2	0.0724994	0.0368403	1.96794	0.0490751	0.658641		ENSMUSG00000026223.15	48405.2	0.0453149	0.0368332	1.23027	0.218594	0.68541		ENSMUSG00000026223.15	48405.2	0.00749888	0.0368234	0.203645	0.838631	0.937566		ENSMUSG00000026223.15	48405.2	0.0733678	0.0368123	1.99303	0.0462586	0.776562		ENSMUSG00000026223.15	48405.2	-0.0396867	0.0368535	-1.07688	0.281535	0.824301
	ENSMUSG00000026224.11	116.833	-0.199901	0.12542	-1.59386	0.110968	0.799646		ENSMUSG00000026224.11	116.833	-0.206978	0.126712	-1.63345	0.102375	0.690547		ENSMUSG00000026224.11	116.833	-0.0524627	0.12519	-0.419064	0.675169	0.921957		ENSMUSG00000026224.11	116.833	-0.410346	0.127564	-3.21679	0.00129634	0.0384081		ENSMUSG00000026224.11	116.833	0.111576	0.123742	0.901686	0.367224	0.860796		ENSMUSG00000026224.11	116.833	0.0154607	0.128375	0.120434	0.904139	0.991799
	ENSMUSG00000099767.1	18.8127	-0.250048	0.321458	-0.777857	0.436653	0.925254		ENSMUSG00000099767.1	18.8127	0.149397	0.306777	0.486988	0.626267	0.924885		ENSMUSG00000099767.1	18.8127	0.460617	0.314353	1.46529	0.142843	0.604429		ENSMUSG00000099767.1	18.8127	-0.0529901	0.306311	-0.172994	0.862656			ENSMUSG00000099767.1	18.8127	-0.256316	0.321675	-0.796817	0.425557	0.878929		ENSMUSG00000099767.1	18.8127	-0.541639	0.323304	-1.67532	0.0938706
	ENSMUSG00000049608.8	62.8195	-0.154739	0.172389	-0.897616	0.36939	0.908803		ENSMUSG00000049608.8	62.8195	-0.22896	0.173393	-1.32047	0.186679	0.752207		ENSMUSG00000049608.8	62.8195	-0.366083	0.172841	-2.11804	0.0341719	0.426811		ENSMUSG00000049608.8	62.8195	-0.577431	0.174557	-3.30798	0.000939701	0.0320401		ENSMUSG00000049608.8	62.8195	-0.0779672	0.170412	-0.457522	0.647296	0.931163		ENSMUSG00000049608.8	62.8195	-0.3666	0.177777	-2.06214	0.0391946	0.572519
	ENSMUSG00000099342.1	27.9779	-0.114729	0.239355	-0.479327	0.631706	0.955502		ENSMUSG00000099342.1	27.9779	0.149962	0.257279	0.582875	0.559977	0.90695		ENSMUSG00000099342.1	27.9779	0.243653	0.239348	1.01799	0.308683	0.757086		ENSMUSG00000099342.1	27.9779	-0.038058	0.245103	-0.155274	0.876606	0.953798		ENSMUSG00000099342.1	27.9779	-0.141088	0.242411	-0.582018	0.560555	0.910263		ENSMUSG00000099342.1	27.9779	0.0366926	0.23989	0.152956	0.878433	0.990139
	ENSMUSG00000026226.16	67.4697	-0.100975	0.157	-0.64315	0.520127	0.935077		ENSMUSG00000026226.16	67.4697	-0.17309	0.161277	-1.07324	0.283161	0.807481		ENSMUSG00000026226.16	67.4697	-0.274092	0.156644	-1.74978	0.0801563	0.513143		ENSMUSG00000026226.16	67.4697	-0.367109	0.158816	-2.31154	0.020803	0.161414		ENSMUSG00000026226.16	67.4697	0.0705807	0.155692	0.453335	0.650307	0.931485		ENSMUSG00000026226.16	67.4697	0.00545592	0.158188	0.0344901	0.972486	0.997689
	ENSMUSG00000026227.11	1145.78	-0.100882	0.0937681	-1.07586	0.281988	0.895132		ENSMUSG00000026227.11	1145.78	-0.13113	0.0943081	-1.39044	0.164395	0.733316		ENSMUSG00000026227.11	1145.78	-0.0796764	0.0940284	-0.847366	0.396791	0.811587		ENSMUSG00000026227.11	1145.78	-0.0799319	0.0938219	-0.851953	0.39424	0.680352		ENSMUSG00000026227.11	1145.78	0.0666834	0.0940619	0.708931	0.478367	0.891757		ENSMUSG00000026227.11	1145.78	-0.209595	0.094676	-2.21382	0.0268413	0.524473
	ENSMUSG00000026229.17	7407.61	-0.0168392	0.0258814	-0.650628	0.515287	0.934736		ENSMUSG00000026229.17	7407.61	-0.0181744	0.0262202	-0.693146	0.488218	0.887871		ENSMUSG00000026229.17	7407.61	0.0210066	0.0260932	0.805061	0.420784	0.824069		ENSMUSG00000026229.17	7407.61	0.0129435	0.0259705	0.498394	0.618206	0.828062		ENSMUSG00000026229.17	7407.61	0.0570974	0.0259799	2.19775	0.027967	0.776562		ENSMUSG00000026229.17	7407.61	-0.00210357	0.0263059	-0.0799659	0.936264	0.996595
	ENSMUSG00000103272.1	38.5576	-0.136274	0.187914	-0.725191	0.468335	0.930125		ENSMUSG00000103272.1	38.5576	0.328323	0.196795	1.66835	0.0952465	0.683988		ENSMUSG00000103272.1	38.5576	0.293116	0.187864	1.56026	0.118699	0.566629		ENSMUSG00000103272.1	38.5576	0.380024	0.185839	2.04491	0.040864	0.228168		ENSMUSG00000103272.1	38.5576	-0.18276	0.191342	-0.955147	0.339503	0.851796		ENSMUSG00000103272.1	38.5576	-0.0996181	0.195618	-0.509249	0.610578	0.94228
	ENSMUSG00000062590.13	1852.13	-0.0622019	0.0399961	-1.5552	0.119899	0.80797		ENSMUSG00000062590.13	1852.13	0.00866991	0.0408746	0.21211	0.832021	0.974001		ENSMUSG00000062590.13	1852.13	0.0418339	0.0405505	1.03165	0.302236	0.754378		ENSMUSG00000062590.13	1852.13	0.0879063	0.0402414	2.18447	0.0289274	0.189434		ENSMUSG00000062590.13	1852.13	-0.039458	0.0403942	-0.976825	0.328656	0.850103		ENSMUSG00000062590.13	1852.13	0.109372	0.0410517	2.66424	0.00771626	0.385969
	ENSMUSG00000079445.3	34.4756	-0.00399376	0.21314	-0.0187377	0.98505	0.998948		ENSMUSG00000079445.3	34.4756	-0.429547	0.223123	-1.92516	0.0542096	0.661365		ENSMUSG00000079445.3	34.4756	-0.0238032	0.219693	-0.108348	0.91372	0.98378		ENSMUSG00000079445.3	34.4756	-0.450972	0.216545	-2.08258	0.0372893	0.218026		ENSMUSG00000079445.3	34.4756	0.123991	0.213229	0.581492	0.560909	0.910263		ENSMUSG00000079445.3	34.4756	-0.0277227	0.220853	-0.125526	0.900107	0.991799
	ENSMUSG00000026234.12	18960.6	0.015252	0.0248703	0.613261	0.539704	0.939324		ENSMUSG00000026234.12	18960.6	-0.0283125	0.0250227	-1.13148	0.257855	0.798053		ENSMUSG00000026234.12	18960.6	-0.00314169	0.0249769	-0.125784	0.899903	0.980144		ENSMUSG00000026234.12	18960.6	-0.0455578	0.0249344	-1.82711	0.0676837	0.292208		ENSMUSG00000026234.12	18960.6	0.0527298	0.0249057	2.11717	0.0342451	0.776562		ENSMUSG00000026234.12	18960.6	-0.0402165	0.0250222	-1.60723	0.108004	0.691311
	ENSMUSG00000073627.7	203.375	-0.175727	0.105981	-1.6581	0.0972981	0.779315		ENSMUSG00000073627.7	203.375	-0.0337444	0.10819	-0.3119	0.755117	0.958805		ENSMUSG00000073627.7	203.375	-0.00219793	0.107649	-0.0204174	0.98371	0.996812		ENSMUSG00000073627.7	203.375	0.0384294	0.107338	0.358022	0.720327	0.884277		ENSMUSG00000073627.7	203.375	0.0576154	0.107619	0.535362	0.592399	0.915979		ENSMUSG00000073627.7	203.375	-0.0913024	0.109443	-0.834244	0.404144	0.881643
	ENSMUSG00000026238.14	15088.1	0.100197	0.0442191	2.26592	0.0234564	0.565968		ENSMUSG00000026238.14	15088.1	-0.0457261	0.0443446	-1.03115	0.302469	0.816367		ENSMUSG00000026238.14	15088.1	0.00429811	0.0442989	0.0970254	0.922706	0.986249		ENSMUSG00000026238.14	15088.1	0.0292637	0.0442451	0.661399	0.508356	0.762088		ENSMUSG00000026238.14	15088.1	0.0170642	0.0442073	0.386003	0.699494	0.945854		ENSMUSG00000026238.14	15088.1	-0.0174806	0.0442739	-0.394828	0.69297	0.960907
	ENSMUSG00000026239.14	1940.2	0.00398346	0.0365255	0.10906	0.913155	0.99005		ENSMUSG00000026239.14	1940.2	0.0388511	0.0372378	1.04332	0.296798	0.815097		ENSMUSG00000026239.14	1940.2	-0.00333825	0.0370131	-0.090191	0.928135	0.98822		ENSMUSG00000026239.14	1940.2	0.00106158	0.0367447	0.0288907	0.976952	0.993296		ENSMUSG00000026239.14	1940.2	0.0685417	0.0364392	1.88099	0.0599735	0.785117		ENSMUSG00000026239.14	1940.2	-0.0518723	0.0374496	-1.38512	0.166015	0.739436
	ENSMUSG00000026240.12	1061.08	0.000513303	0.0446053	0.0115077	0.990818	0.998948		ENSMUSG00000026240.12	1061.08	0.0273083	0.0458162	0.59604	0.551149	0.906302		ENSMUSG00000026240.12	1061.08	-0.00414647	0.0455902	-0.090951	0.927532	0.987954		ENSMUSG00000026240.12	1061.08	0.018953	0.044758	0.423455	0.671964	0.857212		ENSMUSG00000026240.12	1061.08	0.000159571	0.0449094	0.00355318	0.997165	0.999472		ENSMUSG00000026240.12	1061.08	-0.039193	0.0463428	-0.845718	0.39771	0.880252
	ENSMUSG00000026241.5	147.508	-0.0502449	0.155962	-0.322162	0.74733	0.970548		ENSMUSG00000026241.5	147.508	-0.0468857	0.159113	-0.294669	0.768246	0.962127		ENSMUSG00000026241.5	147.508	-0.133344	0.160262	-0.832033	0.40539	0.816454		ENSMUSG00000026241.5	147.508	-0.162358	0.154106	-1.05354	0.292092	0.594634		ENSMUSG00000026241.5	147.508	0.0773231	0.155385	0.497624	0.618749	0.921765		ENSMUSG00000026241.5	147.508	0.118269	0.158817	0.744684	0.456463	0.899148
	ENSMUSG00000053333.15	1523.05	-0.0289534	0.0408047	-0.709561	0.477977	0.932541		ENSMUSG00000053333.15	1523.05	0.0240459	0.041955	0.573137	0.566552	0.908508		ENSMUSG00000053333.15	1523.05	0.0282003	0.0415083	0.67939	0.496891	0.860035		ENSMUSG00000053333.15	1523.05	-0.0917442	0.0413418	-2.21916	0.0264755	0.181675		ENSMUSG00000053333.15	1523.05	0.013122	0.0412645	0.317996	0.750488	0.958132		ENSMUSG00000053333.15	1523.05	-0.0259133	0.042275	-0.61297	0.539896	0.926034
	ENSMUSG00000084106.4	55.8064	0.0933262	0.13923	0.670301	0.502666	0.934114		ENSMUSG00000084106.4	55.8064	0.207344	0.141501	1.46533	0.142832	0.718087		ENSMUSG00000084106.4	55.8064	-0.149147	0.146617	-1.01726	0.309032	0.757332		ENSMUSG00000084106.4	55.8064	-0.234998	0.148585	-1.58157	0.113747	0.382284		ENSMUSG00000084106.4	55.8064	-0.0692663	0.145284	-0.476766	0.633529	0.927031		ENSMUSG00000084106.4	55.8064	-0.322294	0.156575	-2.0584	0.0395513	0.574341
	ENSMUSG00000103984.1	22.9563	-0.401787	0.270789	-1.48377	0.137871	0.817698		ENSMUSG00000103984.1	22.9563	-0.21584	0.296056	-0.729051	0.46597	0.879449		ENSMUSG00000103984.1	22.9563	-0.249374	0.283394	-0.879954	0.378884	0.801069		ENSMUSG00000103984.1	22.9563	-0.109621	0.281389	-0.389573	0.696852			ENSMUSG00000103984.1	22.9563	-0.163172	0.274909	-0.593549	0.552814	0.910058		ENSMUSG00000103984.1	22.9563	0.0458818	0.286345	0.160233	0.872698	0.98817
	ENSMUSG00000026247.13	234.754	0.22012	0.401056	0.548851	0.583108	0.94713		ENSMUSG00000026247.13	234.754	-0.0682417	0.400007	-0.170601	0.864537	0.97951		ENSMUSG00000026247.13	234.754	-0.0705381	0.402043	-0.175449	0.860727	0.972384		ENSMUSG00000026247.13	234.754	-0.504391	0.401528	-1.25618	0.209051	0.513715		ENSMUSG00000026247.13	234.754	-0.27218	0.401721	-0.677534	0.498067	0.897622		ENSMUSG00000026247.13	234.754	-0.524045	0.403103	-1.30003	0.193591	0.767163
	ENSMUSG00000026254.17	3204.36	-0.0011927	0.0322294	-0.0370066	0.97048	0.99753		ENSMUSG00000026254.17	3204.36	0.00688801	0.0329215	0.209226	0.834272	0.97432		ENSMUSG00000026254.17	3204.36	0.0468614	0.0326257	1.43634	0.150907	0.613789		ENSMUSG00000026254.17	3204.36	0.147689	0.0322024	4.58628	4.51204e-06	0.00491294		ENSMUSG00000026254.17	3204.36	-0.0442468	0.0324058	-1.3654	0.172128	0.807315		ENSMUSG00000026254.17	3204.36	0.0336697	0.0329866	1.02071	0.307393	0.834477
	ENSMUSG00000026255.15	1002.58	-0.0343089	0.0948753	-0.361621	0.717635	0.967522		ENSMUSG00000026255.15	1002.58	0.00338137	0.0955883	0.0353743	0.971781	0.995374		ENSMUSG00000026255.15	1002.58	-0.0503172	0.0951302	-0.52893	0.596854	0.899181		ENSMUSG00000026255.15	1002.58	-0.0737436	0.0949084	-0.776998	0.43716	0.713903		ENSMUSG00000026255.15	1002.58	0.00235362	0.0948891	0.0248039	0.980211	0.996608		ENSMUSG00000026255.15	1002.58	-0.0710866	0.0951705	-0.746939	0.4551	0.898671
	ENSMUSG00000048000.15	5292.89	0.00891065	0.0347271	0.256591	0.797495	0.979663		ENSMUSG00000048000.15	5292.89	0.0312682	0.0352195	0.88781	0.374643	0.846282		ENSMUSG00000048000.15	5292.89	0.11823	0.0350132	3.37672	0.000733561	0.341298		ENSMUSG00000048000.15	5292.89	0.134677	0.0348693	3.86233	0.00011231	0.0111748		ENSMUSG00000048000.15	5292.89	-0.0250036	0.0349019	-0.716397	0.473746	0.890263		ENSMUSG00000048000.15	5292.89	0.0844315	0.0351221	2.40394	0.0162193	0.46663
	ENSMUSG00000079436.3	173.692	0.782386	1.26904	0.61652	0.537551	0.939324		ENSMUSG00000079436.3	173.692	-2.08304	1.27167	-1.63803	0.101415	0.690393		ENSMUSG00000079436.3	173.692	-2.7571	1.27285	-2.16609	0.0303044	0.418659		ENSMUSG00000079436.3	173.692	0.00789784	1.27341	0.00620212	0.995051	0.998827		ENSMUSG00000079436.3	173.692	-1.18256	1.27044	-0.930826	0.351943	0.855575		ENSMUSG00000079436.3	173.692	0.264549	1.27011	0.208288	0.835004	0.983626
	ENSMUSG00000026259.14	5825.07	0.00494807	0.0601972	0.0821977	0.93449	0.993958		ENSMUSG00000026259.14	5825.07	-0.0593454	0.0604024	-0.9825	0.325853	0.827777		ENSMUSG00000026259.14	5825.07	-0.0108087	0.0603621	-0.179065	0.857887	0.971768		ENSMUSG00000026259.14	5825.07	-0.00352238	0.0601836	-0.0585272	0.953329	0.986755		ENSMUSG00000026259.14	5825.07	0.0909987	0.0602124	1.51129	0.130714	0.792689		ENSMUSG00000026259.14	5825.07	0.0261633	0.0603636	0.433429	0.664703	0.955001
	ENSMUSG00000079434.8	37.8111	0.102851	0.270335	0.380457	0.703606	0.966624		ENSMUSG00000079434.8	37.8111	0.119072	0.275428	0.432318	0.665511	0.937026		ENSMUSG00000079434.8	37.8111	-0.252201	0.276357	-0.912592	0.361457	0.79251		ENSMUSG00000079434.8	37.8111	-0.331872	0.274367	-1.20959	0.226435	0.53339		ENSMUSG00000079434.8	37.8111	-0.136918	0.27578	-0.496477	0.619558	0.922368		ENSMUSG00000079434.8	37.8111	-0.14333	0.274611	-0.521938	0.601713	0.941032
	ENSMUSG00000026288.14	755.514	0.143997	0.0645855	2.22955	0.0257771	0.587464		ENSMUSG00000026288.14	755.514	-0.00925876	0.0663895	-0.139461	0.889086	0.983929		ENSMUSG00000026288.14	755.514	0.114851	0.0656067	1.75061	0.0800139	0.513143		ENSMUSG00000026288.14	755.514	0.0360509	0.0654439	0.550867	0.581725	0.806019		ENSMUSG00000026288.14	755.514	-0.0285962	0.0651656	-0.438823	0.66079	0.934982		ENSMUSG00000026288.14	755.514	0.120721	0.0657727	1.83542	0.0664433	0.610768
	ENSMUSG00000026289.15	4470.87	-0.0288201	0.0309443	-0.931353	0.351671	0.905223		ENSMUSG00000026289.15	4470.87	0.0372304	0.0314975	1.18201	0.237201	0.783891		ENSMUSG00000026289.15	4470.87	0.02648	0.0312919	0.846225	0.397427	0.811587		ENSMUSG00000026289.15	4470.87	0.0447307	0.0311114	1.43776	0.150502	0.437112		ENSMUSG00000026289.15	4470.87	0.00581213	0.0311344	0.186679	0.851912	0.974384		ENSMUSG00000026289.15	4470.87	-0.000471981	0.0315508	-0.0149594	0.988065	0.998032
	ENSMUSG00000089281.1	14.7955	0.162628	0.285587	0.56945	0.569051	0.94337		ENSMUSG00000089281.1	14.7955	0.111536	0.330151	0.337835	0.735488	0.955349		ENSMUSG00000089281.1	14.7955	0.537433	0.29889	1.7981	0.0721614	0.49896		ENSMUSG00000089281.1	14.7955	0.153213	0.316152	0.484618	0.627947			ENSMUSG00000089281.1	14.7955	-0.297391	0.312891	-0.950462	0.341878	0.852482		ENSMUSG00000089281.1	14.7955	0.193302	0.324571	0.59556	0.551469
	ENSMUSG00000056055.13	94.5905	0.273268	0.227772	1.19974	0.230238	0.878274		ENSMUSG00000056055.13	94.5905	-0.0216038	0.233145	-0.0926624	0.926172	0.988826		ENSMUSG00000056055.13	94.5905	-0.137396	0.232438	-0.59111	0.554447	0.882106		ENSMUSG00000056055.13	94.5905	-0.175573	0.232261	-0.755928	0.449692	0.722575		ENSMUSG00000056055.13	94.5905	-0.216975	0.229336	-0.946102	0.344097	0.852771		ENSMUSG00000056055.13	94.5905	-0.0985882	0.232151	-0.424672	0.671075	0.956135
	ENSMUSG00000070738.10	8186.14	0.0494327	0.0328176	1.50628	0.131994	0.809716		ENSMUSG00000070738.10	8186.14	0.0502599	0.0331215	1.51744	0.129155	0.707711		ENSMUSG00000070738.10	8186.14	0.0475845	0.0330261	1.44081	0.149637	0.611802		ENSMUSG00000070738.10	8186.14	0.041701	0.0329541	1.26542	0.205719	0.510079		ENSMUSG00000070738.10	8186.14	-0.0215048	0.0329614	-0.652423	0.514128	0.900631		ENSMUSG00000070738.10	8186.14	0.0364811	0.0331457	1.10063	0.271059	0.821626
	ENSMUSG00000101942.1	13.4178	-0.14013	0.325838	-0.430059	0.667153	0.962354		ENSMUSG00000101942.1	13.4178	-0.381618	0.339636	-1.12361	0.26118	0.799838		ENSMUSG00000101942.1	13.4178	-0.00507489	0.32089	-0.0158151	0.987382	0.996812		ENSMUSG00000101942.1	13.4178	-0.488072	0.35003	-1.39437	0.163206			ENSMUSG00000101942.1	13.4178	-0.44764	0.328002	-1.36475	0.172333	0.807315		ENSMUSG00000101942.1	13.4178	0.0553275	0.358429	0.154361	0.877325
	ENSMUSG00000005501.14	1568.96	-0.0222362	0.0574826	-0.386833	0.698879	0.966624		ENSMUSG00000005501.14	1568.96	-0.00359644	0.058455	-0.061525	0.950941	0.9924		ENSMUSG00000005501.14	1568.96	-0.0467207	0.0581172	-0.803904	0.421452	0.824397		ENSMUSG00000005501.14	1568.96	0.0604152	0.0580707	1.04037	0.298166	0.599915		ENSMUSG00000005501.14	1568.96	-0.0661552	0.0579862	-1.14088	0.253921	0.824045		ENSMUSG00000005501.14	1568.96	0.106195	0.058339	1.8203	0.0687134	0.61607
	ENSMUSG00000090124.7	23.0047	0.0821345	0.236136	0.347827	0.72797	0.968394		ENSMUSG00000090124.7	23.0047	-0.240809	0.244542	-0.984732	0.324756	0.827361		ENSMUSG00000090124.7	23.0047	-0.254421	0.242578	-1.04882	0.294261	0.749009		ENSMUSG00000090124.7	23.0047	0.146996	0.243311	0.60415	0.545744			ENSMUSG00000090124.7	23.0047	-0.373231	0.246879	-1.5118	0.130585	0.792689		ENSMUSG00000090124.7	23.0047	-0.324479	0.256892	-1.2631	0.206554	0.7805
	ENSMUSG00000081984.3	72.4405	0.12002	0.168628	0.711744	0.476623	0.932176		ENSMUSG00000081984.3	72.4405	-0.022745	0.171126	-0.132914	0.894262	0.984977		ENSMUSG00000081984.3	72.4405	0.0195391	0.171224	0.114114	0.909148	0.982908		ENSMUSG00000081984.3	72.4405	-0.380558	0.169842	-2.24066	0.0250478	0.177214		ENSMUSG00000081984.3	72.4405	0.167932	0.165605	1.01405	0.310557	0.840579		ENSMUSG00000081984.3	72.4405	0.171567	0.172402	0.995156	0.31966	0.84143
	ENSMUSG00000079429.9	154.493	0.064755	0.119954	0.539831	0.589314	0.947455		ENSMUSG00000079429.9	154.493	0.404212	0.124648	3.24282	0.00118354	0.395131		ENSMUSG00000079429.9	154.493	-0.0722421	0.122599	-0.589258	0.555688	0.882644		ENSMUSG00000079429.9	154.493	0.0281565	0.119335	0.235945	0.813475	0.925847		ENSMUSG00000079429.9	154.493	-0.0118542	0.12129	-0.0977345	0.922143	0.986227		ENSMUSG00000079429.9	154.493	0.100251	0.123468	0.811954	0.416818	0.885415
	ENSMUSG00000044783.16	3922.69	0.0694608	0.0547338	1.26907	0.204417	0.861144		ENSMUSG00000044783.16	3922.69	0.0713193	0.0551579	1.293	0.19601	0.755445		ENSMUSG00000044783.16	3922.69	0.00954207	0.0549355	0.173696	0.862104	0.972702		ENSMUSG00000044783.16	3922.69	0.104941	0.0547323	1.91735	0.0551932	0.265423		ENSMUSG00000044783.16	3922.69	0.0133338	0.054847	0.24311	0.807921	0.96497		ENSMUSG00000044783.16	3922.69	0.0868136	0.0550219	1.5778	0.114611	0.695884
	ENSMUSG00000099553.1	16.4078	0.763629	0.957718	0.797342	0.425252	0.925021		ENSMUSG00000099553.1	16.4078	-1.66055	0.981228	-1.69232	0.0905848	0.680529		ENSMUSG00000099553.1	16.4078	-1.48468	0.975891	-1.52135	0.128171	0.583698		ENSMUSG00000099553.1	16.4078	-0.334278	0.985457	-0.339212	0.73445			ENSMUSG00000099553.1	16.4078	-0.612837	0.965539	-0.63471	0.525618	0.902324		ENSMUSG00000099553.1	16.4078	-0.124799	0.976584	-0.127791	0.898314
	ENSMUSG00000049866.12	3391.31	0.0435145	0.0698648	0.622838	0.533391	0.939059		ENSMUSG00000049866.12	3391.31	-0.100628	0.0702006	-1.43344	0.151734	0.72576		ENSMUSG00000049866.12	3391.31	-0.103668	0.0701173	-1.4785	0.139275	0.59923		ENSMUSG00000049866.12	3391.31	-0.116902	0.0698564	-1.67346	0.0942373	0.346062		ENSMUSG00000049866.12	3391.31	0.0712659	0.0698428	1.02038	0.30755	0.838808		ENSMUSG00000049866.12	3391.31	0.0169899	0.0701717	0.242119	0.808688	0.979261
	ENSMUSG00000036206.12	2021.34	-0.141964	0.0498127	-2.84995	0.00437255	0.314631		ENSMUSG00000036206.12	2021.34	-0.0544147	0.050432	-1.07897	0.2806	0.807329		ENSMUSG00000036206.12	2021.34	0.0381172	0.0500936	0.760918	0.446706	0.837927		ENSMUSG00000036206.12	2021.34	0.0234624	0.0498969	0.470217	0.6382	0.83966		ENSMUSG00000036206.12	2021.34	-0.0176514	0.0499626	-0.353293	0.723869	0.952313		ENSMUSG00000036206.12	2021.34	0.0441589	0.0505863	0.87294	0.382696	0.872131
	ENSMUSG00000055013.15	8125.63	0.00990801	0.0458994	0.215864	0.829094	0.984123		ENSMUSG00000055013.15	8125.63	0.0157861	0.046148	0.342075	0.732295	0.954457		ENSMUSG00000055013.15	8125.63	0.0104244	0.0460024	0.226606	0.82073	0.962969		ENSMUSG00000055013.15	8125.63	0.0233529	0.0459133	0.50863	0.611012	0.823462		ENSMUSG00000055013.15	8125.63	0.0486631	0.0459223	1.05968	0.289289	0.834953		ENSMUSG00000055013.15	8125.63	0.0920454	0.0460842	1.99733	0.0457896	0.589667
	ENSMUSG00000067081.12	290.881	0.0124742	0.109902	0.113503	0.909632	0.989817		ENSMUSG00000067081.12	290.881	0.0212505	0.110926	0.191574	0.848076	0.976374		ENSMUSG00000067081.12	290.881	0.0176373	0.110533	0.159566	0.873223	0.975199		ENSMUSG00000067081.12	290.881	-0.225435	0.111931	-2.01405	0.0440039	0.236369		ENSMUSG00000067081.12	290.881	-0.0118399	0.110802	-0.106857	0.914902	0.984827		ENSMUSG00000067081.12	290.881	-0.342885	0.113416	-3.02325	0.00250073	0.312781
	ENSMUSG00000026301.16	138.411	0.237609	0.240127	0.989516	0.322411	0.903951		ENSMUSG00000026301.16	138.411	-0.0567627	0.240118	-0.236395	0.813126	0.970738		ENSMUSG00000026301.16	138.411	0.126971	0.238348	0.532712	0.594233	0.897986		ENSMUSG00000026301.16	138.411	-0.406959	0.239435	-1.69966	0.0891946	0.336844		ENSMUSG00000026301.16	138.411	-0.384428	0.240068	-1.60133	0.109304	0.792689		ENSMUSG00000026301.16	138.411	-0.107175	0.239297	-0.447874	0.654244	0.953409
	ENSMUSG00000044337.5	964.227	0.0323923	0.118955	0.272308	0.785385	0.977201		ENSMUSG00000044337.5	964.227	0.00310379	0.119586	0.0259544	0.979294	0.996507		ENSMUSG00000044337.5	964.227	0.0248958	0.11924	0.208788	0.834614	0.966097		ENSMUSG00000044337.5	964.227	0.140185	0.119071	1.17732	0.239066	0.547773		ENSMUSG00000044337.5	964.227	-0.0709374	0.119262	-0.594804	0.551974	0.909831		ENSMUSG00000044337.5	964.227	-0.131786	0.119987	-1.09833	0.272059	0.821626
	ENSMUSG00000101028.1	10.2922	-0.366566	0.366467	-1.00027	0.31718	0.903623		ENSMUSG00000101028.1	10.2922	0.459303	0.394148	1.16531	0.243894	0.788767		ENSMUSG00000101028.1	10.2922	0.415339	0.39137	1.06125	0.288578	0.74419		ENSMUSG00000101028.1	10.2922	0.167535	0.355378	0.471428	0.637335			ENSMUSG00000101028.1	10.2922	-0.0521665	0.389335	-0.133989	0.893412	0.98211		ENSMUSG00000101028.1	10.2922	-1.56302	0.512575	-3.04935	0.00229338
	ENSMUSG00000101997.1	17.5476	-0.824347	0.305958	-2.69432	0.00705333	0.385722		ENSMUSG00000101997.1	17.5476	-0.325447	0.285553	-1.13971	0.254407	0.796495		ENSMUSG00000101997.1	17.5476	0.17754	0.294556	0.602736	0.546684	0.878321		ENSMUSG00000101997.1	17.5476	0.345443	0.272842	1.26609	0.20548			ENSMUSG00000101997.1	17.5476	-0.510856	0.297292	-1.71837	0.0857295	0.785117		ENSMUSG00000101997.1	17.5476	0.578927	0.290577	1.99234	0.0463342
	ENSMUSG00000034432.11	4926.07	-0.0190987	0.0324714	-0.58817	0.556418	0.941419		ENSMUSG00000034432.11	4926.07	0.0273373	0.032822	0.832895	0.404904	0.858688		ENSMUSG00000034432.11	4926.07	0.0443326	0.0326939	1.35599	0.175102	0.639989		ENSMUSG00000034432.11	4926.07	0.0189186	0.0325518	0.581186	0.561115	0.793318		ENSMUSG00000034432.11	4926.07	0.04483	0.0326056	1.37492	0.169157	0.806841		ENSMUSG00000034432.11	4926.07	0.0160579	0.0329611	0.487178	0.626132	0.947168
	ENSMUSG00000048126.16	272.43	-0.5828	0.473613	-1.23054	0.218495	0.873392		ENSMUSG00000048126.16	272.43	0.0167627	0.474541	0.035324	0.971821	0.995374		ENSMUSG00000048126.16	272.43	0.303543	0.473374	0.641232	0.521372	0.870091		ENSMUSG00000048126.16	272.43	-1.29773	0.474268	-2.73627	0.00621392	0.0865803		ENSMUSG00000048126.16	272.43	-0.153751	0.474159	-0.324259	0.745742	0.956206		ENSMUSG00000048126.16	272.43	-1.27083	0.474011	-2.68102	0.00733982	0.385969
	ENSMUSG00000026303.6	142.089	0.123147	0.132696	0.928036	0.353389	0.905223		ENSMUSG00000026303.6	142.089	0.176113	0.135968	1.29525	0.195233	0.755445		ENSMUSG00000026303.6	142.089	0.065929	0.134708	0.489422	0.624543	0.906838		ENSMUSG00000026303.6	142.089	0.119505	0.131281	0.910296	0.362666	0.656702		ENSMUSG00000026303.6	142.089	-0.162897	0.130017	-1.25289	0.210245	0.814637		ENSMUSG00000026303.6	142.089	0.394864	0.131486	3.0031	0.00267249	0.312781
	ENSMUSG00000026305.15	4620.55	-0.0468476	0.046768	-1.0017	0.316488	0.903539		ENSMUSG00000026305.15	4620.55	0.0857134	0.0471783	1.8168	0.0692483	0.666886		ENSMUSG00000026305.15	4620.55	0.118857	0.0470132	2.52817	0.0114658	0.38488		ENSMUSG00000026305.15	4620.55	0.130908	0.0468375	2.79495	0.00519083	0.0786816		ENSMUSG00000026305.15	4620.55	-0.000612433	0.0468249	-0.0130792	0.989565	0.99845		ENSMUSG00000026305.15	4620.55	0.032952	0.0471031	0.699572	0.484195	0.909517
	ENSMUSG00000034353.14	3158.57	0.0140852	0.0476548	0.295567	0.767561	0.974161		ENSMUSG00000034353.14	3158.57	0.0376224	0.0480628	0.782777	0.433758	0.871081		ENSMUSG00000034353.14	3158.57	0.00546396	0.0480119	0.113804	0.909393	0.982908		ENSMUSG00000034353.14	3158.57	-0.0292955	0.0477857	-0.61306	0.539836	0.781524		ENSMUSG00000034353.14	3158.57	0.0533455	0.0477806	1.11647	0.264222	0.828991		ENSMUSG00000034353.14	3158.57	-0.0279738	0.0482256	-0.580062	0.561873	0.932888
	ENSMUSG00000034343.14	2894.58	-0.0377711	0.0330117	-1.14417	0.252552	0.887639		ENSMUSG00000034343.14	2894.58	0.00184688	0.033797	0.0546461	0.95642	0.992454		ENSMUSG00000034343.14	2894.58	-0.0201198	0.0334632	-0.601251	0.547673	0.878684		ENSMUSG00000034343.14	2894.58	0.0254057	0.0330973	0.767608	0.44272	0.718269		ENSMUSG00000034343.14	2894.58	0.0185826	0.033278	0.558406	0.576567	0.912204		ENSMUSG00000034343.14	2894.58	-0.0110602	0.0339477	-0.3258	0.744576	0.970052
	ENSMUSG00000083064.1	22.3153	0.200732	0.250105	0.802593	0.42221	0.924329		ENSMUSG00000083064.1	22.3153	-0.0556662	0.265546	-0.209629	0.833957	0.97432		ENSMUSG00000083064.1	22.3153	-0.0219501	0.262335	-0.0836721	0.933317	0.988757		ENSMUSG00000083064.1	22.3153	0.0393196	0.251195	0.15653	0.875615			ENSMUSG00000083064.1	22.3153	-0.272873	0.255307	-1.0688	0.285158	0.834432		ENSMUSG00000083064.1	22.3153	-0.27155	0.254626	-1.06647	0.286213
	ENSMUSG00000026307.12	729.772	0.101915	0.0538171	1.89373	0.0582608	0.711913		ENSMUSG00000026307.12	729.772	-0.00653671	0.05544	-0.117906	0.906142	0.98605		ENSMUSG00000026307.12	729.772	-0.150062	0.0551625	-2.72037	0.00652096	0.371684		ENSMUSG00000026307.12	729.772	0.0192754	0.0541523	0.355948	0.72188	0.885112		ENSMUSG00000026307.12	729.772	-0.133333	0.0545885	-2.44252	0.0145852	0.774825		ENSMUSG00000026307.12	729.772	0.0445967	0.0553737	0.805378	0.420602	0.886102
	ENSMUSG00000026309.14	2234.27	0.0318617	0.0377954	0.843004	0.399226	0.916128		ENSMUSG00000026309.14	2234.27	0.0128871	0.0386669	0.333284	0.73892	0.955597		ENSMUSG00000026309.14	2234.27	0.00844259	0.0383638	0.220066	0.825819	0.963368		ENSMUSG00000026309.14	2234.27	0.0806037	0.0379364	2.1247	0.0336115	0.205694		ENSMUSG00000026309.14	2234.27	-0.0154891	0.0381586	-0.405914	0.684806	0.941468		ENSMUSG00000026309.14	2234.27	0.0340616	0.0386298	0.881743	0.377916	0.869693
	ENSMUSG00000067071.8	700.624	0.0786411	0.0783932	1.00316	0.315783	0.902658		ENSMUSG00000067071.8	700.624	-0.112988	0.0797935	-1.41601	0.156773	0.728289		ENSMUSG00000067071.8	700.624	-0.154266	0.0794076	-1.94271	0.0520511	0.45552		ENSMUSG00000067071.8	700.624	-0.00133996	0.0791776	-0.0169234	0.986498	0.995624		ENSMUSG00000067071.8	700.624	0.00632136	0.0788514	0.080168	0.936104	0.988391		ENSMUSG00000067071.8	700.624	-0.129968	0.0801623	-1.62131	0.104951	0.688964
	ENSMUSG00000055866.9	2389.93	0.162257	0.133718	1.21343	0.224965	0.875463		ENSMUSG00000055866.9	2389.93	0.169586	0.13419	1.26377	0.206311	0.7607		ENSMUSG00000055866.9	2389.93	0.349725	0.134014	2.60961	0.00906446	0.384836		ENSMUSG00000055866.9	2389.93	0.575672	0.133693	4.30592	1.66294e-05	0.00569446		ENSMUSG00000055866.9	2389.93	-0.121739	0.133857	-0.90947	0.363102	0.859951		ENSMUSG00000055866.9	2389.93	0.200456	0.133973	1.49624	0.134592	0.715594
	ENSMUSG00000034292.13	1141.77	0.0805264	0.0642077	1.25416	0.209785	0.867693		ENSMUSG00000034292.13	1141.77	-0.0494105	0.0655188	-0.754143	0.450764	0.875636		ENSMUSG00000034292.13	1141.77	-0.10626	0.0650041	-1.63466	0.10212	0.545184		ENSMUSG00000034292.13	1141.77	0.0808097	0.0645114	1.25264	0.210336	0.514957		ENSMUSG00000034292.13	1141.77	-0.104428	0.0644307	-1.62078	0.105064	0.792689		ENSMUSG00000034292.13	1141.77	-0.0860158	0.0653765	-1.3157	0.188275	0.762238
	ENSMUSG00000026311.16	3688.29	-0.0524085	0.0376036	-1.39371	0.163405	0.837555		ENSMUSG00000026311.16	3688.29	-0.0189832	0.0380557	-0.498826	0.617902	0.922605		ENSMUSG00000026311.16	3688.29	0.0477547	0.037871	1.26098	0.207314	0.673789		ENSMUSG00000026311.16	3688.29	-0.0179638	0.0377589	-0.475752	0.634251	0.836389		ENSMUSG00000026311.16	3688.29	0.0318012	0.0377405	0.84263	0.399435	0.874709		ENSMUSG00000026311.16	3688.29	-0.0366809	0.0382624	-0.958666	0.337727	0.849584
	ENSMUSG00000100980.1	96.6267	-0.0969142	0.144822	-0.669197	0.50337	0.934114		ENSMUSG00000100980.1	96.6267	-0.168457	0.152059	-1.10784	0.267931	0.805188		ENSMUSG00000100980.1	96.6267	0.133428	0.149732	0.891112	0.372869	0.798233		ENSMUSG00000100980.1	96.6267	-0.507621	0.153133	-3.31491	0.000916723	0.0315812		ENSMUSG00000100980.1	96.6267	0.227838	0.147159	1.54825	0.121563	0.792689		ENSMUSG00000100980.1	96.6267	-0.251967	0.153485	-1.64164	0.100665	0.680087
	ENSMUSG00000007805.4	28.5235	-0.158179	0.231619	-0.682927	0.494653	0.933992		ENSMUSG00000007805.4	28.5235	0.0649366	0.2256	0.28784	0.773469	0.963912		ENSMUSG00000007805.4	28.5235	-0.0658456	0.231703	-0.284181	0.776272	0.951658		ENSMUSG00000007805.4	28.5235	-0.566323	0.232191	-2.43904	0.0147264	0.135012		ENSMUSG00000007805.4	28.5235	0.165955	0.228351	0.726756	0.467376	0.888818		ENSMUSG00000007805.4	28.5235	0.0144151	0.222077	0.0649103	0.948245	0.997485
	ENSMUSG00000026313.16	2916.85	0.0893045	0.0777037	1.1493	0.250434	0.88743		ENSMUSG00000026313.16	2916.85	0.0666401	0.0780964	0.853305	0.39349	0.854615		ENSMUSG00000026313.16	2916.85	0.0718026	0.0779654	0.920955	0.357074	0.790261		ENSMUSG00000026313.16	2916.85	0.320033	0.0776746	4.12018	3.78574e-05	0.0072253		ENSMUSG00000026313.16	2916.85	-0.0195181	0.0779055	-0.250536	0.802173	0.964203		ENSMUSG00000026313.16	2916.85	0.257539	0.078159	3.29506	0.000984009	0.239696
	ENSMUSG00000026260.12	8613.74	0.00344349	0.032561	0.105755	0.915777	0.99005		ENSMUSG00000026260.12	8613.74	0.0300399	0.0327802	0.916403	0.359455	0.839953		ENSMUSG00000026260.12	8613.74	-0.0138044	0.0327271	-0.421803	0.673169	0.921304		ENSMUSG00000026260.12	8613.74	-4.75248e-05	0.0326089	-0.00145742	0.998837	0.999343		ENSMUSG00000026260.12	8613.74	0.0408915	0.0326365	1.25293	0.210229	0.814637		ENSMUSG00000026260.12	8613.74	-0.0460074	0.0328761	-1.39942	0.161687	0.735483
	ENSMUSG00000073616.10	2911.52	0.0726592	0.0461978	1.57279	0.115768	0.801422		ENSMUSG00000073616.10	2911.52	0.0450979	0.0465884	0.968006	0.333041	0.830037		ENSMUSG00000073616.10	2911.52	0.00955298	0.0464869	0.205498	0.837183	0.966681		ENSMUSG00000073616.10	2911.52	0.0139966	0.0462946	0.302337	0.762396	0.90335		ENSMUSG00000073616.10	2911.52	0.0408691	0.0463461	0.881824	0.377872	0.865188		ENSMUSG00000073616.10	2911.52	-0.0652205	0.0467572	-1.39488	0.163053	0.73727
	ENSMUSG00000044055.5	50.1259	0.514892	0.223666	2.30205	0.0213322	0.545688		ENSMUSG00000044055.5	50.1259	0.109565	0.231294	0.473702	0.635712	0.927004		ENSMUSG00000044055.5	50.1259	0.112407	0.227749	0.493559	0.621618	0.906107		ENSMUSG00000044055.5	50.1259	0.0755584	0.230088	0.328389	0.742617	0.895089		ENSMUSG00000044055.5	50.1259	-0.532615	0.23205	-2.29526	0.0217182	0.774825		ENSMUSG00000044055.5	50.1259	0.024306	0.228374	0.106431	0.915241	0.993104
	ENSMUSG00000100546.1	91.1949	-0.201937	0.141574	-1.42637	0.15376	0.834604		ENSMUSG00000100546.1	91.1949	0.0796891	0.142156	0.560574	0.575088	0.912007		ENSMUSG00000100546.1	91.1949	0.193408	0.141398	1.36782	0.171368	0.637492		ENSMUSG00000100546.1	91.1949	0.0773187	0.144213	0.536142	0.591861	0.813334		ENSMUSG00000100546.1	91.1949	0.114598	0.141305	0.810998	0.417367	0.877862		ENSMUSG00000100546.1	91.1949	0.20422	0.145965	1.3991	0.161783	0.735483
	ENSMUSG00000034220.7	8278.6	0.119613	0.0577296	2.07196	0.0382691	0.636645		ENSMUSG00000034220.7	8278.6	0.0664164	0.0578775	1.14753	0.251161	0.79375		ENSMUSG00000034220.7	8278.6	0.0594449	0.057824	1.02803	0.303935	0.754378		ENSMUSG00000034220.7	8278.6	0.106008	0.0577889	1.8344	0.0665952	0.289727		ENSMUSG00000034220.7	8278.6	-0.0237285	0.0578127	-0.410437	0.681486	0.939945		ENSMUSG00000034220.7	8278.6	0.0331404	0.0579225	0.572151	0.56722	0.9331
	ENSMUSG00000101995.1	28.9864	-0.037575	0.225844	-0.166376	0.867861	0.985674		ENSMUSG00000101995.1	28.9864	0.215409	0.228615	0.942233	0.346073	0.834825		ENSMUSG00000101995.1	28.9864	-0.341092	0.235061	-1.45108	0.146757	0.609115		ENSMUSG00000101995.1	28.9864	-0.192466	0.22462	-0.856853	0.391526	0.677658		ENSMUSG00000101995.1	28.9864	0.106983	0.224985	0.475514	0.634421	0.9273		ENSMUSG00000101995.1	28.9864	-0.0474207	0.231229	-0.205081	0.837509	0.983626
	ENSMUSG00000034212.14	17.398	0.174801	0.277771	0.629299	0.529153	0.9371		ENSMUSG00000034212.14	17.398	-0.0313829	0.289371	-0.108452	0.913637	0.987521		ENSMUSG00000034212.14	17.398	-0.102136	0.281895	-0.362321	0.717112	0.934584		ENSMUSG00000034212.14	17.398	-0.133723	0.29471	-0.453743	0.650014			ENSMUSG00000034212.14	17.398	-0.0910768	0.292143	-0.311754	0.755228	0.958829		ENSMUSG00000034212.14	17.398	-0.314447	0.293919	-1.06984	0.284689
	ENSMUSG00000047067.7	1076.55	0.00697458	0.0514711	0.135505	0.892213	0.98816		ENSMUSG00000047067.7	1076.55	-0.0272846	0.0529606	-0.515188	0.606422	0.920426		ENSMUSG00000047067.7	1076.55	-0.0486206	0.052342	-0.928902	0.35294	0.788799		ENSMUSG00000047067.7	1076.55	-0.0970718	0.0517806	-1.87468	0.0608374	0.278163		ENSMUSG00000047067.7	1076.55	0.0386501	0.0520102	0.743125	0.457406	0.887154		ENSMUSG00000047067.7	1076.55	-0.0409033	0.0530847	-0.770528	0.440987	0.892425
	ENSMUSG00000097251.2	126.167	0.0497509	0.105104	0.473349	0.635964	0.956733		ENSMUSG00000097251.2	126.167	-0.00746735	0.109631	-0.0681136	0.945695	0.991179		ENSMUSG00000097251.2	126.167	-0.0628788	0.11036	-0.569761	0.56884	0.888114		ENSMUSG00000097251.2	126.167	-0.203781	0.10881	-1.87281	0.0610948	0.278399		ENSMUSG00000097251.2	126.167	0.113974	0.107069	1.06449	0.287109	0.834806		ENSMUSG00000097251.2	126.167	0.144307	0.109724	1.31518	0.18845	0.762238
	ENSMUSG00000026269.14	2047.07	-0.0139904	0.0526903	-0.265521	0.790608	0.978796		ENSMUSG00000026269.14	2047.07	0.0326136	0.0532108	0.612913	0.539934	0.902904		ENSMUSG00000026269.14	2047.07	-0.0180628	0.0530373	-0.340568	0.733429	0.938392		ENSMUSG00000026269.14	2047.07	0.0761184	0.0527634	1.44264	0.149123	0.43554		ENSMUSG00000026269.14	2047.07	-0.0438046	0.0529198	-0.827755	0.40781	0.875705		ENSMUSG00000026269.14	2047.07	0.00931427	0.0534319	0.17432	0.861614	0.987093
	ENSMUSG00000100632.1	22.1398	-0.0167707	0.254621	-0.0658654	0.947485	0.996536		ENSMUSG00000100632.1	22.1398	-0.165338	0.269033	-0.614564	0.538842	0.902904		ENSMUSG00000100632.1	22.1398	-0.15494	0.25813	-0.600238	0.548348	0.878975		ENSMUSG00000100632.1	22.1398	-0.0584431	0.257026	-0.227382	0.820127			ENSMUSG00000100632.1	22.1398	-0.00566268	0.257052	-0.0220293	0.982425	0.997059		ENSMUSG00000100632.1	22.1398	-0.201879	0.275431	-0.732957	0.463585
	ENSMUSG00000026270.11	1463.55	-0.00700839	0.0461149	-0.151977	0.879205	0.987501		ENSMUSG00000026270.11	1463.55	0.0097626	0.0471484	0.207061	0.835962	0.974464		ENSMUSG00000026270.11	1463.55	-0.00362367	0.0470281	-0.0770532	0.938581	0.98979		ENSMUSG00000026270.11	1463.55	0.134351	0.0463504	2.8986	0.00374833	0.065839		ENSMUSG00000026270.11	1463.55	0.0070265	0.0464601	0.151237	0.879789	0.979799		ENSMUSG00000026270.11	1463.55	0.085552	0.0474444	1.8032	0.071356	0.622395
	ENSMUSG00000026271.15	31.6596	-0.151657	0.216321	-0.701076	0.483255	0.933992		ENSMUSG00000026271.15	31.6596	-0.136113	0.226605	-0.600662	0.548065	0.904995		ENSMUSG00000026271.15	31.6596	-0.055197	0.22409	-0.246316	0.805438	0.959875		ENSMUSG00000026271.15	31.6596	0.243025	0.217827	1.11568	0.26456	0.571742		ENSMUSG00000026271.15	31.6596	-0.0712319	0.213653	-0.333401	0.738832	0.954781		ENSMUSG00000026271.15	31.6596	0.0976072	0.224212	0.435334	0.66332	0.955001
	ENSMUSG00000014602.15	74614.1	-0.0369608	0.0399435	-0.925329	0.354795	0.905223		ENSMUSG00000014602.15	74614.1	-0.0104618	0.0399724	-0.261725	0.793534	0.965688		ENSMUSG00000014602.15	74614.1	0.0165107	0.0399586	0.413195	0.679464	0.923344		ENSMUSG00000014602.15	74614.1	0.0412716	0.0399486	1.03312	0.301549	0.603419		ENSMUSG00000014602.15	74614.1	-0.025467	0.0399526	-0.637431	0.523844	0.901766		ENSMUSG00000014602.15	74614.1	0.0809358	0.0399686	2.02498	0.0428693	0.583472
	ENSMUSG00000084989.3	119.546	0.165255	0.347919	0.47498	0.634801	0.956246		ENSMUSG00000084989.3	119.546	-0.00218245	0.348741	-0.00625807	0.995007	0.999198		ENSMUSG00000084989.3	119.546	-0.191253	0.346072	-0.552639	0.580511	0.893314		ENSMUSG00000084989.3	119.546	-0.862946	0.349064	-2.47217	0.0134296	0.128412		ENSMUSG00000084989.3	119.546	-0.634137	0.348573	-1.81924	0.0688749	0.785117		ENSMUSG00000084989.3	119.546	-0.205393	0.346849	-0.592168	0.553738	0.929435
	ENSMUSG00000047793.13	816.589	0.0986882	0.18825	0.524241	0.600111	0.951443		ENSMUSG00000047793.13	816.589	-0.216655	0.188816	-1.14744	0.2512	0.79375		ENSMUSG00000047793.13	816.589	-0.396056	0.188428	-2.1019	0.0355625	0.430233		ENSMUSG00000047793.13	816.589	-0.0998596	0.188653	-0.529329	0.596577	0.815447		ENSMUSG00000047793.13	816.589	-0.239048	0.188292	-1.26956	0.204242	0.812976		ENSMUSG00000047793.13	816.589	-0.117093	0.188727	-0.620436	0.534971	0.92593
	ENSMUSG00000026273.13	700.896	0.0313532	0.0422244	0.742537	0.457762	0.927317		ENSMUSG00000026273.13	700.896	0.0591218	0.0446767	1.32332	0.185727	0.751712		ENSMUSG00000026273.13	700.896	0.0481859	0.0440105	1.09487	0.273572	0.73245		ENSMUSG00000026273.13	700.896	0.174307	0.0426479	4.08712	4.36759e-05	0.00731463		ENSMUSG00000026273.13	700.896	0.0339688	0.0427324	0.794919	0.426661	0.879179		ENSMUSG00000026273.13	700.896	-0.0207018	0.0443469	-0.466815	0.640632	0.949635
	ENSMUSG00000026274.11	215.111	0.16066	0.111154	1.44537	0.148353	0.82828		ENSMUSG00000026274.11	215.111	0.0561325	0.115596	0.485591	0.627257	0.925215		ENSMUSG00000026274.11	215.111	-0.0173151	0.113617	-0.152399	0.878872	0.97656		ENSMUSG00000026274.11	215.111	0.194353	0.111806	1.73831	0.0821571	0.322903		ENSMUSG00000026274.11	215.111	-0.224988	0.114012	-1.97337	0.0484533	0.776562		ENSMUSG00000026274.11	215.111	-0.0494454	0.116216	-0.42546	0.670502	0.955925
	ENSMUSG00000026275.13	7206.38	-0.0137272	0.0361335	-0.379902	0.704018	0.966624		ENSMUSG00000026275.13	7206.38	-0.00421484	0.0363781	-0.115862	0.907762	0.986196		ENSMUSG00000026275.13	7206.38	0.0438135	0.0362937	1.20719	0.227358	0.694637		ENSMUSG00000026275.13	7206.38	-0.0111026	0.0361963	-0.306732	0.759047	0.902238		ENSMUSG00000026275.13	7206.38	0.0712691	0.0362282	1.96722	0.0491574	0.776562		ENSMUSG00000026275.13	7206.38	-0.0294905	0.0364491	-0.809087	0.418465	0.886102
	ENSMUSG00000064389.1	14.4673	-0.0100892	0.309848	-0.0325617	0.974024	0.997532		ENSMUSG00000064389.1	14.4673	-0.120868	0.309518	-0.390505	0.696163	0.94725		ENSMUSG00000064389.1	14.4673	0.289564	0.301497	0.960419	0.336844	0.778912		ENSMUSG00000064389.1	14.4673	-0.122791	0.294503	-0.416943	0.67672			ENSMUSG00000064389.1	14.4673	0.387291	0.283281	1.36716	0.171575	0.807315		ENSMUSG00000064389.1	14.4673	0.547745	0.299932	1.82623	0.0678152
	ENSMUSG00000034107.10	11.2978	-0.303627	0.338762	-0.896285	0.370101	0.909043		ENSMUSG00000034107.10	11.2978	0.0748126	0.38552	0.194056	0.846132	0.976374		ENSMUSG00000034107.10	11.2978	0.422267	0.357197	1.18217	0.23714	0.705954		ENSMUSG00000034107.10	11.2978	-0.273273	0.374325	-0.730041	0.465365			ENSMUSG00000034107.10	11.2978	-0.0462531	0.341922	-0.135274	0.892395	0.981999		ENSMUSG00000034107.10	11.2978	-0.263965	0.342441	-0.770832	0.440806
	ENSMUSG00000034088.15	13454	0.0275537	0.0355257	0.7756	0.437985	0.925254		ENSMUSG00000034088.15	13454	0.00284274	0.0356856	0.0796607	0.936507	0.990248		ENSMUSG00000034088.15	13454	-0.0245378	0.0356147	-0.688978	0.490837	0.857125		ENSMUSG00000034088.15	13454	0.0294428	0.0355822	0.827458	0.407978	0.692057		ENSMUSG00000034088.15	13454	-0.0447068	0.0355913	-1.25612	0.209074	0.814637		ENSMUSG00000034088.15	13454	0.0646143	0.0356891	1.81048	0.0702217	0.620595
	ENSMUSG00000026276.20	114.397	0.0217791	0.123484	0.176372	0.860002	0.985674		ENSMUSG00000026276.20	114.397	-0.0335117	0.130031	-0.25772	0.796623	0.9663		ENSMUSG00000026276.20	114.397	0.0123907	0.127511	0.0971741	0.922588	0.986224		ENSMUSG00000026276.20	114.397	0.240887	0.125322	1.92214	0.0545886	0.263928		ENSMUSG00000026276.20	114.397	0.0357084	0.125484	0.284567	0.775976	0.959921		ENSMUSG00000026276.20	114.397	0.130328	0.127574	1.02158	0.306978	0.83446
	ENSMUSG00000034066.13	445.119	0.0576411	0.0871224	0.661611	0.508221	0.934114		ENSMUSG00000034066.13	445.119	-0.0671067	0.089789	-0.747382	0.454833	0.877148		ENSMUSG00000034066.13	445.119	-0.0361651	0.0887628	-0.407436	0.683688	0.92531		ENSMUSG00000034066.13	445.119	0.0655045	0.0880323	0.744096	0.456819	0.727341		ENSMUSG00000034066.13	445.119	-0.164648	0.0885317	-1.85977	0.0629184	0.785117		ENSMUSG00000034066.13	445.119	0.0599122	0.0898532	0.666778	0.504914	0.919535
	ENSMUSG00000026277.14	12074.6	-0.0107469	0.0324874	-0.330802	0.740794	0.96894		ENSMUSG00000026277.14	12074.6	0.0442199	0.0326358	1.35495	0.175433	0.742515		ENSMUSG00000026277.14	12074.6	0.0324869	0.0325847	0.997001	0.318764	0.765503		ENSMUSG00000026277.14	12074.6	0.0125199	0.0325223	0.384963	0.700265	0.873004		ENSMUSG00000026277.14	12074.6	0.0338333	0.0325323	1.03999	0.298344	0.836975		ENSMUSG00000026277.14	12074.6	-0.0103827	0.0326883	-0.317627	0.750768	0.970898
	ENSMUSG00000026278.14	4384.45	0.223423	0.0903782	2.47209	0.0134327	0.466358		ENSMUSG00000026278.14	4384.45	0.121014	0.0905479	1.33647	0.181396	0.747674		ENSMUSG00000026278.14	4384.45	0.21546	0.0904924	2.38097	0.0172671	0.393373		ENSMUSG00000026278.14	4384.45	-0.0686842	0.0904757	-0.759145	0.447766	0.721329		ENSMUSG00000026278.14	4384.45	-0.0479721	0.0904686	-0.530262	0.59593	0.9163		ENSMUSG00000026278.14	4384.45	-0.120473	0.0905446	-1.33053	0.183342	0.75678
	ENSMUSG00000026279.14	562.961	0.0585586	0.0663871	0.882078	0.377735	0.914184		ENSMUSG00000026279.14	562.961	-0.0148431	0.0678367	-0.218806	0.826801	0.973551		ENSMUSG00000026279.14	562.961	-0.193886	0.0676739	-2.865	0.00417014	0.353212		ENSMUSG00000026279.14	562.961	0.0688494	0.0668082	1.03055	0.30275	0.604678		ENSMUSG00000026279.14	562.961	0.0238271	0.0668236	0.356567	0.721416	0.951196		ENSMUSG00000026279.14	562.961	0.008271	0.0684153	0.120894	0.903775	0.991799
	ENSMUSG00000026280.17	3851.26	-0.0364365	0.0274736	-1.32624	0.184761	0.847616		ENSMUSG00000026280.17	3851.26	0.0171326	0.0280669	0.61042	0.541584	0.903551		ENSMUSG00000026280.17	3851.26	0.0178285	0.0279016	0.638979	0.522837	0.870742		ENSMUSG00000026280.17	3851.26	0.0109342	0.0275805	0.396447	0.691776	0.867862		ENSMUSG00000026280.17	3851.26	0.00783989	0.0276551	0.283488	0.776803	0.959921		ENSMUSG00000026280.17	3851.26	0.00603353	0.0282136	0.213852	0.830662	0.982685
	ENSMUSG00000026281.15	1662.65	-0.0300921	0.0364764	-0.824974	0.409386	0.919358		ENSMUSG00000026281.15	1662.65	0.042074	0.0374188	1.12441	0.260839	0.799838		ENSMUSG00000026281.15	1662.65	0.0650044	0.0370923	1.7525	0.0796874	0.512857		ENSMUSG00000026281.15	1662.65	0.0560693	0.0365091	1.53576	0.124597	0.399614		ENSMUSG00000026281.15	1662.65	-0.0274015	0.0368316	-0.743968	0.456896	0.887154		ENSMUSG00000026281.15	1662.65	0.00196481	0.03775	0.0520479	0.958491	0.997689
	ENSMUSG00000026283.13	1056.66	-0.0098643	0.0443094	-0.222623	0.823829	0.983368		ENSMUSG00000026283.13	1056.66	-0.123626	0.0454604	-2.71941	0.00653981	0.539414		ENSMUSG00000026283.13	1056.66	-0.0791419	0.044773	-1.76762	0.0771236	0.510791		ENSMUSG00000026283.13	1056.66	-0.0417676	0.0441435	-0.946178	0.344058	0.642764		ENSMUSG00000026283.13	1056.66	0.00757056	0.0447594	0.169139	0.865687	0.977245		ENSMUSG00000026283.13	1056.66	-0.0587009	0.0458234	-1.28103	0.200184	0.773739
	ENSMUSG00000073609.9	707.559	0.036861	0.0487416	0.756253	0.449498	0.926107		ENSMUSG00000073609.9	707.559	0.00494216	0.0507295	0.0974218	0.922391	0.988784		ENSMUSG00000073609.9	707.559	0.0352003	0.0501079	0.702491	0.482373	0.855536		ENSMUSG00000073609.9	707.559	-0.0551922	0.0497569	-1.10924	0.267328	0.574788		ENSMUSG00000073609.9	707.559	-0.0264365	0.0496987	-0.531936	0.59477	0.915979		ENSMUSG00000073609.9	707.559	0.0314657	0.050912	0.618041	0.536548	0.92593
	ENSMUSG00000034000.15	661.607	-0.0582666	0.062674	-0.929678	0.352538	0.905223		ENSMUSG00000034000.15	661.607	0.145393	0.0641576	2.26619	0.0234398	0.622163		ENSMUSG00000034000.15	661.607	-0.0413051	0.0638244	-0.647168	0.517523	0.869126		ENSMUSG00000034000.15	661.607	0.129945	0.0634802	2.04701	0.0406571	0.227667		ENSMUSG00000034000.15	661.607	-0.0126088	0.0634054	-0.19886	0.842372	0.971565		ENSMUSG00000034000.15	661.607	0.0217152	0.064943	0.334373	0.738098	0.969635
	ENSMUSG00000100347.1	23.3263	0.268371	0.224469	1.19558	0.231859	0.878502		ENSMUSG00000100347.1	23.3263	0.197555	0.244086	0.809363	0.418306	0.865338		ENSMUSG00000100347.1	23.3263	-0.484561	0.248764	-1.94787	0.0514303	0.455473		ENSMUSG00000100347.1	23.3263	0.167866	0.234832	0.714834	0.474712			ENSMUSG00000100347.1	23.3263	-0.213751	0.235396	-0.908049	0.363852	0.860355		ENSMUSG00000100347.1	23.3263	0.132786	0.250626	0.529819	0.596237	0.939583
	ENSMUSG00000051185.9	3551.11	-0.0291775	0.036287	-0.804076	0.421353	0.923874		ENSMUSG00000051185.9	3551.11	0.0550524	0.0366484	1.50218	0.133052	0.709561		ENSMUSG00000051185.9	3551.11	0.016106	0.0365508	0.440648	0.659468	0.917618		ENSMUSG00000051185.9	3551.11	-0.0313954	0.0364502	-0.861325	0.389059	0.675383		ENSMUSG00000051185.9	3551.11	0.0615583	0.0363882	1.69171	0.090701	0.785117		ENSMUSG00000051185.9	3551.11	-0.0922069	0.0369536	-2.49521	0.0125884	0.437458
	ENSMUSG00000103973.1	63.2598	-0.0783956	0.162322	-0.482964	0.629121	0.954862		ENSMUSG00000103973.1	63.2598	-0.150673	0.172492	-0.87351	0.382385	0.849609		ENSMUSG00000103973.1	63.2598	0.24321	0.164607	1.47751	0.139538	0.599833		ENSMUSG00000103973.1	63.2598	0.125717	0.162873	0.771868	0.440192	0.716827		ENSMUSG00000103973.1	63.2598	0.160829	0.166479	0.966065	0.334012	0.850234		ENSMUSG00000103973.1	63.2598	-0.0913678	0.172824	-0.528676	0.59703	0.939756
	ENSMUSG00000081051.4	37.0788	0.353668	0.195725	1.80696	0.0707678	0.739034		ENSMUSG00000081051.4	37.0788	-0.0214466	0.206949	-0.103633	0.917461	0.988461		ENSMUSG00000081051.4	37.0788	-0.00956106	0.207031	-0.0461817	0.963165	0.994458		ENSMUSG00000081051.4	37.0788	-0.370976	0.210344	-1.76366	0.0777885	0.315213		ENSMUSG00000081051.4	37.0788	-0.0248918	0.199297	-0.124898	0.900604	0.983118		ENSMUSG00000081051.4	37.0788	-0.272686	0.218116	-1.25019	0.211231	0.783454
	ENSMUSG00000040710.10	1373.61	-0.029406	0.0589525	-0.498808	0.617914	0.953028		ENSMUSG00000040710.10	1373.61	-0.0529367	0.059905	-0.883679	0.37687	0.846572		ENSMUSG00000040710.10	1373.61	0.0633195	0.0594852	1.06446	0.287122	0.743211		ENSMUSG00000040710.10	1373.61	-0.00207845	0.0590473	-0.0351997	0.971921	0.991504		ENSMUSG00000040710.10	1373.61	0.152713	0.0592492	2.57747	0.0099527	0.774825		ENSMUSG00000040710.10	1373.61	-0.068626	0.0602652	-1.13873	0.254814	0.814917
	ENSMUSG00000040693.7	264.015	-0.127931	0.0945506	-1.35305	0.176041	0.841762		ENSMUSG00000040693.7	264.015	0.107031	0.0971256	1.10198	0.270469	0.805654		ENSMUSG00000040693.7	264.015	-0.0170392	0.0958396	-0.177789	0.858889	0.971852		ENSMUSG00000040693.7	264.015	0.061887	0.0946912	0.653566	0.513391	0.764842		ENSMUSG00000040693.7	264.015	0.0100329	0.0956572	0.104884	0.916468	0.98529		ENSMUSG00000040693.7	264.015	0.133174	0.097093	1.37161	0.170184	0.744119
	ENSMUSG00000097814.5	221.333	0.0279902	0.0982507	0.284885	0.775732	0.975446		ENSMUSG00000097814.5	221.333	0.0351117	0.100713	0.348631	0.727366	0.953262		ENSMUSG00000097814.5	221.333	0.0448808	0.0990391	0.453163	0.650431	0.916467		ENSMUSG00000097814.5	221.333	-0.0595741	0.0977063	-0.609726	0.542043	0.782509		ENSMUSG00000097814.5	221.333	-0.0310489	0.0990132	-0.313583	0.753838	0.958545		ENSMUSG00000097814.5	221.333	-0.0391964	0.100443	-0.390234	0.696363	0.961418
	ENSMUSG00000044768.16	2939.45	0.0213039	0.0400322	0.532167	0.59461	0.948951		ENSMUSG00000044768.16	2939.45	-0.0290817	0.0406659	-0.715138	0.474524	0.882414		ENSMUSG00000044768.16	2939.45	-0.01868	0.0404377	-0.461944	0.644122	0.91367		ENSMUSG00000044768.16	2939.45	-0.0296684	0.0401119	-0.739642	0.459517	0.728807		ENSMUSG00000044768.16	2939.45	0.0635041	0.0402307	1.5785	0.114451	0.792689		ENSMUSG00000044768.16	2939.45	-0.053947	0.0407494	-1.32387	0.185545	0.758312
	ENSMUSG00000040648.14	2086.32	-0.0542664	0.0395373	-1.37254	0.169896	0.84093		ENSMUSG00000040648.14	2086.32	-0.0362881	0.0403447	-0.89945	0.368413	0.841472		ENSMUSG00000040648.14	2086.32	0.039138	0.0399802	0.978936	0.327611	0.772532		ENSMUSG00000040648.14	2086.32	-0.0897177	0.0398105	-2.25362	0.0242201	0.174408		ENSMUSG00000040648.14	2086.32	0.0507591	0.0399519	1.27051	0.203904	0.812976		ENSMUSG00000040648.14	2086.32	0.0197599	0.0405282	0.487559	0.625862	0.947168
	ENSMUSG00000026333.14	420.333	0.117719	0.0704745	1.67038	0.094844	0.773715		ENSMUSG00000026333.14	420.333	-0.0522386	0.0736872	-0.708925	0.478371	0.882632		ENSMUSG00000026333.14	420.333	-0.0413267	0.0728975	-0.566915	0.570772	0.88921		ENSMUSG00000026333.14	420.333	-0.0374406	0.0723068	-0.517802	0.604596	0.819231		ENSMUSG00000026333.14	420.333	0.0750213	0.0716203	1.04749	0.294875	0.83625		ENSMUSG00000026333.14	420.333	0.113382	0.0737329	1.53773	0.124114	0.706333
	ENSMUSG00000026335.16	12438.7	0.0454024	0.0344407	1.31828	0.187411	0.848065		ENSMUSG00000026335.16	12438.7	0.00601607	0.034599	0.17388	0.86196	0.979151		ENSMUSG00000026335.16	12438.7	-0.00583061	0.0345542	-0.168738	0.866003	0.97397		ENSMUSG00000026335.16	12438.7	-0.0785524	0.0344811	-2.27813	0.0227188	0.1684		ENSMUSG00000026335.16	12438.7	0.0399995	0.0344824	1.16	0.24605	0.822408		ENSMUSG00000026335.16	12438.7	0.00177078	0.0346297	0.0511347	0.959218	0.997689
	ENSMUSG00000089782.1	34.8571	-0.267426	0.184489	-1.44955	0.147184	0.826018		ENSMUSG00000089782.1	34.8571	0.0103579	0.190541	0.0543605	0.956648	0.992454		ENSMUSG00000089782.1	34.8571	0.246125	0.194586	1.26486	0.205921	0.672687		ENSMUSG00000089782.1	34.8571	-0.0485059	0.187337	-0.258923	0.795694	0.918464		ENSMUSG00000089782.1	34.8571	-0.127819	0.196243	-0.651332	0.514832	0.900631		ENSMUSG00000089782.1	34.8571	0.037195	0.195527	0.19023	0.849129	0.985416
	ENSMUSG00000089706.7	250.248	-0.00661051	0.137345	-0.0481307	0.961612	0.99748		ENSMUSG00000089706.7	250.248	-0.0102399	0.137357	-0.0745496	0.940573	0.990448		ENSMUSG00000089706.7	250.248	-0.0867086	0.137077	-0.632555	0.527024	0.872106		ENSMUSG00000089706.7	250.248	-0.0318544	0.135934	-0.234338	0.814723	0.926231		ENSMUSG00000089706.7	250.248	0.298356	0.136124	2.1918	0.0283943	0.776562		ENSMUSG00000089706.7	250.248	0.0646051	0.139341	0.463649	0.642899	0.950307
	ENSMUSG00000100009.6	51.7664	-0.351496	0.203774	-1.72493	0.0845403	0.756239		ENSMUSG00000100009.6	51.7664	0.0023558	0.197818	0.0119089	0.990498	0.998788		ENSMUSG00000100009.6	51.7664	-0.0465482	0.199714	-0.233074	0.815704	0.961745		ENSMUSG00000100009.6	51.7664	0.567653	0.193481	2.9339	0.0033473	0.0622194		ENSMUSG00000100009.6	51.7664	0.204528	0.198892	1.02833	0.303793	0.837796		ENSMUSG00000100009.6	51.7664	-0.162682	0.204286	-0.796343	0.425833	0.887781
	ENSMUSG00000067028.11	921.086	-0.0295763	0.098857	-0.299182	0.764801	0.973307		ENSMUSG00000067028.11	921.086	0.0818281	0.0997828	0.820062	0.412181	0.862986		ENSMUSG00000067028.11	921.086	0.0541395	0.0995497	0.543844	0.586549	0.89547		ENSMUSG00000067028.11	921.086	-0.121213	0.0994424	-1.21893	0.222872	0.529689		ENSMUSG00000067028.11	921.086	-0.0843973	0.0995721	-0.8476	0.396661	0.87339		ENSMUSG00000067028.11	921.086	0.128688	0.10001	1.28675	0.19818	0.77202
	ENSMUSG00000050840.8	1228.66	0.065351	0.112699	0.579873	0.562	0.94215		ENSMUSG00000050840.8	1228.66	-0.0651705	0.113409	-0.57465	0.565528	0.908112		ENSMUSG00000050840.8	1228.66	-0.199373	0.113139	-1.7622	0.0780362	0.510791		ENSMUSG00000050840.8	1228.66	-0.214725	0.112648	-1.90616	0.0566298	0.268766		ENSMUSG00000050840.8	1228.66	0.0802437	0.112641	0.712385	0.476227	0.891026		ENSMUSG00000050840.8	1228.66	0.123661	0.113065	1.09372	0.274079	0.821626
	ENSMUSG00000047496.6	503.951	0.372936	0.267301	1.39519	0.162959	0.837339		ENSMUSG00000047496.6	503.951	-0.509676	0.268428	-1.89874	0.0575983	0.66249		ENSMUSG00000047496.6	503.951	-0.786749	0.268179	-2.93367	0.00334979	0.353212		ENSMUSG00000047496.6	503.951	-0.247257	0.268318	-0.921508	0.356785	0.651985		ENSMUSG00000047496.6	503.951	-0.31831	0.267843	-1.18842	0.234668	0.817949		ENSMUSG00000047496.6	503.951	0.0219456	0.26823	0.0818164	0.934793	0.996059
	ENSMUSG00000067017.5	21.0553	0.564068	0.254629	2.21526	0.0267425	0.589677		ENSMUSG00000067017.5	21.0553	-0.113158	0.264346	-0.428066	0.668603	0.93799		ENSMUSG00000067017.5	21.0553	-0.184006	0.272801	-0.674505	0.49999	0.861346		ENSMUSG00000067017.5	21.0553	-0.320604	0.257385	-1.24562	0.212905			ENSMUSG00000067017.5	21.0553	0.141627	0.254814	0.555805	0.578344	0.913082		ENSMUSG00000067017.5	21.0553	0.149488	0.272876	0.547823	0.583813
	ENSMUSG00000056536.14	1323.3	-0.0405254	0.0425159	-0.953182	0.340498	0.905223		ENSMUSG00000056536.14	1323.3	0.00441088	0.0437235	0.100881	0.919645	0.98857		ENSMUSG00000056536.14	1323.3	0.0445206	0.043204	1.03047	0.302787	0.754378		ENSMUSG00000056536.14	1323.3	0.0202884	0.0430657	0.471104	0.637567	0.839518		ENSMUSG00000056536.14	1323.3	-0.0270667	0.0431433	-0.627366	0.530419	0.904439		ENSMUSG00000056536.14	1323.3	0.0434984	0.0441956	0.984224	0.325005	0.843901
	ENSMUSG00000026319.13	5999.44	-0.0830636	0.0250144	-3.32063	0.000898135	0.177559		ENSMUSG00000026319.13	5999.44	0.0123689	0.0254587	0.485839	0.627081	0.92517		ENSMUSG00000026319.13	5999.44	0.0393224	0.0252471	1.5575	0.119352	0.568047		ENSMUSG00000026319.13	5999.44	0.0152406	0.0251324	0.606411	0.544242	0.784131		ENSMUSG00000026319.13	5999.44	0.0185623	0.025233	0.735637	0.461952	0.887535		ENSMUSG00000026319.13	5999.44	0.0145452	0.0256519	0.56702	0.5707	0.934451
	ENSMUSG00000026321.7	137.15	0.0885104	0.119662	0.739669	0.459501	0.927317		ENSMUSG00000026321.7	137.15	-0.0890199	0.121609	-0.732019	0.464157	0.879218		ENSMUSG00000026321.7	137.15	-0.109849	0.120268	-0.913372	0.361047	0.792433		ENSMUSG00000026321.7	137.15	-0.312232	0.120494	-2.59126	0.00956248	0.108049		ENSMUSG00000026321.7	137.15	0.0835265	0.119842	0.696974	0.485819	0.89355		ENSMUSG00000026321.7	137.15	-0.0993884	0.126594	-0.785096	0.432397	0.890615
	ENSMUSG00000099843.1	92.9415	0.187379	0.127242	1.47263	0.140851	0.818304		ENSMUSG00000099843.1	92.9415	-0.118941	0.128794	-0.923498	0.355748	0.839471		ENSMUSG00000099843.1	92.9415	-0.101027	0.129141	-0.782304	0.434036	0.831178		ENSMUSG00000099843.1	92.9415	-0.108029	0.125281	-0.862296	0.388524	0.675139		ENSMUSG00000099843.1	92.9415	-0.0640139	0.125741	-0.509092	0.610688	0.920184		ENSMUSG00000099843.1	92.9415	-0.0102878	0.128973	-0.0797673	0.936422	0.996599
	ENSMUSG00000038866.15	2022.16	-0.104368	0.0775582	-1.34567	0.178409	0.842418		ENSMUSG00000038866.15	2022.16	0.0221034	0.0780988	0.283018	0.777163	0.964396		ENSMUSG00000038866.15	2022.16	0.0931307	0.0778355	1.19651	0.231499	0.700074		ENSMUSG00000038866.15	2022.16	0.206244	0.0774578	2.66267	0.00775242	0.0966786		ENSMUSG00000038866.15	2022.16	-0.0833862	0.0776946	-1.07326	0.283157	0.832999		ENSMUSG00000038866.15	2022.16	-0.0232551	0.0780782	-0.297844	0.765822	0.972755
	ENSMUSG00000097612.1	11.8062	0.397539	0.304761	1.30443	0.192088	0.850076		ENSMUSG00000097612.1	11.8062	0.267933	0.333002	0.804598	0.421052	0.866849		ENSMUSG00000097612.1	11.8062	-0.536668	0.330745	-1.6226	0.104674	0.549829		ENSMUSG00000097612.1	11.8062	-0.274863	0.322979	-0.851022	0.394757			ENSMUSG00000097612.1	11.8062	0.424	0.326171	1.29993	0.193624	0.81054		ENSMUSG00000097612.1	11.8062	0.485946	0.324601	1.49705	0.13438
	ENSMUSG00000101583.1	28.9107	0.107959	0.205584	0.52513	0.599492	0.951443		ENSMUSG00000101583.1	28.9107	0.207904	0.217723	0.954903	0.339627	0.83371		ENSMUSG00000101583.1	28.9107	0.261419	0.211437	1.23639	0.216312	0.684152		ENSMUSG00000101583.1	28.9107	-0.463048	0.217347	-2.13045	0.0331344	0.203764		ENSMUSG00000101583.1	28.9107	-0.131867	0.200641	-0.657231	0.511032	0.900065		ENSMUSG00000101583.1	28.9107	0.414226	0.195844	2.11508	0.0344229	0.555358
	ENSMUSG00000044340.7	8636.93	-0.00366888	0.0386405	-0.0949489	0.924355	0.991761		ENSMUSG00000044340.7	8636.93	0.00924526	0.0388939	0.237705	0.81211	0.970368		ENSMUSG00000044340.7	8636.93	0.0753612	0.0387649	1.94406	0.0518888	0.45552		ENSMUSG00000044340.7	8636.93	0.0449801	0.0386935	1.16247	0.245044	0.552701		ENSMUSG00000044340.7	8636.93	-0.029119	0.0387302	-0.751842	0.452146	0.885703		ENSMUSG00000044340.7	8636.93	0.101461	0.0388617	2.61083	0.00903222	0.394364
	ENSMUSG00000057329.7	845.381	-0.0415386	0.0836544	-0.496549	0.619507	0.953216		ENSMUSG00000057329.7	845.381	-0.130052	0.084735	-1.5348	0.124832	0.707711		ENSMUSG00000057329.7	845.381	-0.109278	0.0842769	-1.29666	0.194749	0.660914		ENSMUSG00000057329.7	845.381	0.0337939	0.0835505	0.404473	0.685865	0.864684		ENSMUSG00000057329.7	845.381	0.046719	0.0837256	0.558002	0.576843	0.912204		ENSMUSG00000057329.7	845.381	0.0554474	0.0848475	0.653494	0.513438	0.92033
	ENSMUSG00000009905.5	2341.5	-0.0846015	0.0373297	-2.26633	0.0234311	0.565968		ENSMUSG00000009905.5	2341.5	-0.0373611	0.0382869	-0.975818	0.329155	0.829081		ENSMUSG00000009905.5	2341.5	0.0542118	0.0377524	1.43598	0.151007	0.613942		ENSMUSG00000009905.5	2341.5	0.0612582	0.0373971	1.63805	0.101412	0.359317		ENSMUSG00000009905.5	2341.5	0.0635441	0.0376028	1.68988	0.091051	0.785117		ENSMUSG00000009905.5	2341.5	-0.0362137	0.0383688	-0.943832	0.345255	0.852454
	ENSMUSG00000009907.17	3767.99	0.00837496	0.0275509	0.303981	0.761142	0.972263		ENSMUSG00000009907.17	3767.99	-0.0587287	0.0282181	-2.08124	0.0374116	0.65619		ENSMUSG00000009907.17	3767.99	0.0282123	0.0278886	1.01161	0.311725	0.759782		ENSMUSG00000009907.17	3767.99	-0.021494	0.0278551	-0.771637	0.440329	0.716834		ENSMUSG00000009907.17	3767.99	0.0107644	0.0277574	0.387802	0.698162	0.945808		ENSMUSG00000009907.17	3767.99	-0.0743336	0.0283312	-2.62374	0.00869707	0.394364
	ENSMUSG00000026315.13	298.431	0.247204	0.136517	1.8108	0.070172	0.738765		ENSMUSG00000026315.13	298.431	0.125485	0.138053	0.908957	0.363373	0.841453		ENSMUSG00000026315.13	298.431	0.103826	0.137037	0.757648	0.448662	0.838668		ENSMUSG00000026315.13	298.431	-0.00583189	0.138391	-0.0421405	0.966387	0.990196		ENSMUSG00000026315.13	298.431	-0.0965989	0.137587	-0.702096	0.48262	0.892689		ENSMUSG00000026315.13	298.431	0.0201803	0.137659	0.146597	0.88345	0.990446
	ENSMUSG00000026312.17	546.306	0.0183641	0.14282	0.128582	0.897688	0.988327		ENSMUSG00000026312.17	546.306	-0.0558542	0.143556	-0.389077	0.697219	0.94725		ENSMUSG00000026312.17	546.306	-0.178377	0.1437	-1.24132	0.214489	0.682673		ENSMUSG00000026312.17	546.306	-0.384097	0.142737	-2.69094	0.00712514	0.0930174		ENSMUSG00000026312.17	546.306	0.0239505	0.142917	0.167584	0.866911	0.977424		ENSMUSG00000026312.17	546.306	-0.00452694	0.143618	-0.0315207	0.974854	0.997689
	ENSMUSG00000047216.8	633.378	0.0711498	0.133379	0.533439	0.59373	0.948951		ENSMUSG00000047216.8	633.378	0.0464595	0.135027	0.344075	0.73079	0.95394		ENSMUSG00000047216.8	633.378	0.113143	0.134123	0.84358	0.398904	0.812335		ENSMUSG00000047216.8	633.378	-0.00800618	0.133728	-0.0598691	0.95226	0.986192		ENSMUSG00000047216.8	633.378	-0.254525	0.134111	-1.89787	0.0577137	0.785117		ENSMUSG00000047216.8	633.378	0.378101	0.133739	2.82715	0.00469639	0.350103
	ENSMUSG00000102788.1	15.5967	-0.662615	0.378476	-1.75075	0.0799898	0.74586		ENSMUSG00000102788.1	15.5967	-0.728256	0.404395	-1.80085	0.0717257	0.666886		ENSMUSG00000102788.1	15.5967	-0.131215	0.363893	-0.360587	0.718408	0.934584		ENSMUSG00000102788.1	15.5967	0.0492232	0.378964	0.129889	0.896654			ENSMUSG00000102788.1	15.5967	-0.768105	0.377117	-2.03678	0.0416722	0.776562		ENSMUSG00000102788.1	15.5967	1.31611	0.368891	3.56774	0.000360071
	ENSMUSG00000102160.1	11.4676	0.569091	0.400638	1.42046	0.155473	0.835314		ENSMUSG00000102160.1	11.4676	-0.492397	0.455988	-1.07985	0.280211	0.807329		ENSMUSG00000102160.1	11.4676	0.273534	0.379366	0.721028	0.470892	0.850256		ENSMUSG00000102160.1	11.4676	0.220335	0.400239	0.550508	0.581971			ENSMUSG00000102160.1	11.4676	-0.505609	0.423736	-1.19322	0.232785	0.817949		ENSMUSG00000102160.1	11.4676	0.935072	0.405197	2.30769	0.0210161
	ENSMUSG00000100555.1	9.76379	-0.339947	0.36207	-0.938901	0.347782	0.905223		ENSMUSG00000100555.1	9.76379	0.565505	0.408124	1.38562	0.165863	0.733659		ENSMUSG00000100555.1	9.76379	0.662829	0.390316	1.69819	0.0894728	0.529532		ENSMUSG00000100555.1	9.76379	0.0474508	0.379184	0.12514	0.900413			ENSMUSG00000100555.1	9.76379	-0.328602	0.371344	-0.884897	0.376212	0.865188		ENSMUSG00000100555.1	9.76379	-0.423198	0.387408	-1.09238	0.274665
	ENSMUSG00000038702.6	1388.47	-0.0448825	0.052008	-0.862993	0.388141	0.915127		ENSMUSG00000038702.6	1388.47	-0.000778247	0.0526584	-0.0147792	0.988208	0.998462		ENSMUSG00000038702.6	1388.47	0.0604476	0.0523051	1.15567	0.247816	0.713319		ENSMUSG00000038702.6	1388.47	-0.0710927	0.052306	-1.35917	0.174093	0.468318		ENSMUSG00000038702.6	1388.47	0.0323404	0.0524753	0.616297	0.537699	0.905807		ENSMUSG00000038702.6	1388.47	-0.0860917	0.0532647	-1.6163	0.106029	0.689341
	ENSMUSG00000101054.1	31.1138	0.238535	0.235073	1.01473	0.310237	0.899259		ENSMUSG00000101054.1	31.1138	-0.0368307	0.247215	-0.148982	0.881568	0.98306		ENSMUSG00000101054.1	31.1138	-0.150768	0.229936	-0.655696	0.512019	0.866665		ENSMUSG00000101054.1	31.1138	-0.41484	0.225019	-1.84358	0.0652447	0.28725		ENSMUSG00000101054.1	31.1138	-0.100946	0.222439	-0.453813	0.649963	0.931485		ENSMUSG00000101054.1	31.1138	-0.211646	0.231076	-0.915915	0.359712	0.860104
	ENSMUSG00000097648.1	10.789	0.632582	0.603852	1.04758	0.294833	0.895808		ENSMUSG00000097648.1	10.789	-1.90472	0.687403	-2.7709	0.00559022	0.528587		ENSMUSG00000097648.1	10.789	-1.26802	0.650324	-1.94982	0.0511971	0.455193		ENSMUSG00000097648.1	10.789	-0.750664	0.610949	-1.22869	0.219189			ENSMUSG00000097648.1	10.789	0.126206	0.597085	0.211371	0.832598	0.969714		ENSMUSG00000097648.1	10.789	0.748969	0.596438	1.25574	0.209211
	ENSMUSG00000100515.6	27.6081	0.11788	0.208234	0.566092	0.571331	0.943478		ENSMUSG00000100515.6	27.6081	-0.257495	0.224285	-1.14807	0.25094	0.79375		ENSMUSG00000100515.6	27.6081	-0.0460166	0.215551	-0.213483	0.83095	0.965127		ENSMUSG00000100515.6	27.6081	-0.265492	0.210779	-1.25957	0.207823	0.512455		ENSMUSG00000100515.6	27.6081	0.0677428	0.21315	0.317818	0.750623	0.958132		ENSMUSG00000100515.6	27.6081	-0.462647	0.230223	-2.00956	0.0444778	0.588144
	ENSMUSG00000070695.4	2747.85	0.0015858	0.0679335	0.0233435	0.981376	0.998839		ENSMUSG00000070695.4	2747.85	-0.0685912	0.0682716	-1.00468	0.31505	0.822477		ENSMUSG00000070695.4	2747.85	-0.0516499	0.0681382	-0.758016	0.448441	0.838581		ENSMUSG00000070695.4	2747.85	0.0175431	0.0680725	0.257711	0.79663	0.918816		ENSMUSG00000070695.4	2747.85	0.0917964	0.0682343	1.34531	0.178525	0.808532		ENSMUSG00000070695.4	2747.85	0.0436983	0.068365	0.639191	0.522699	0.922269
	ENSMUSG00000026374.14	6091.79	-0.00683531	0.028419	-0.240519	0.809928	0.981912		ENSMUSG00000026374.14	6091.79	0.00487843	0.0288177	0.169286	0.865572	0.979927		ENSMUSG00000026374.14	6091.79	-0.0147131	0.0286669	-0.513243	0.607782	0.903524		ENSMUSG00000026374.14	6091.79	-0.0813751	0.0285805	-2.84722	0.00441023	0.0721461		ENSMUSG00000026374.14	6091.79	0.0686496	0.0285547	2.40415	0.0162103	0.774825		ENSMUSG00000026374.14	6091.79	-0.0341044	0.028931	-1.17882	0.23847	0.802378
	ENSMUSG00000026377.12	1717.96	0.00259986	0.0470657	0.055239	0.955948	0.997291		ENSMUSG00000026377.12	1717.96	0.00942522	0.0478828	0.196839	0.843953	0.97573		ENSMUSG00000026377.12	1717.96	0.0546443	0.0476439	1.14693	0.25141	0.716661		ENSMUSG00000026377.12	1717.96	-0.00633766	0.04739	-0.133734	0.893613	0.961588		ENSMUSG00000026377.12	1717.96	0.0165774	0.0473861	0.349836	0.726461	0.953161		ENSMUSG00000026377.12	1717.96	0.0126826	0.0479208	0.264657	0.791274	0.976508
	ENSMUSG00000064302.13	7007.76	-0.0559308	0.0352231	-1.5879	0.112308	0.799646		ENSMUSG00000064302.13	7007.76	0.0337968	0.0355833	0.949794	0.342217	0.83473		ENSMUSG00000064302.13	7007.76	0.0486233	0.0354112	1.37311	0.169719	0.634527		ENSMUSG00000064302.13	7007.76	0.0877209	0.0352902	2.4857	0.0129297	0.125838		ENSMUSG00000064302.13	7007.76	-0.019206	0.0353697	-0.543007	0.587125	0.914864		ENSMUSG00000064302.13	7007.76	0.103882	0.0355614	2.92119	0.00348699	0.327758
	ENSMUSG00000026380.10	307.451	0.174032	0.171178	1.01667	0.309311	0.899259		ENSMUSG00000026380.10	307.451	0.453372	0.171531	2.6431	0.00821513	0.542607		ENSMUSG00000026380.10	307.451	0.105124	0.171628	0.612511	0.5402	0.876341		ENSMUSG00000026380.10	307.451	0.00385273	0.171861	0.0224177	0.982115	0.99432		ENSMUSG00000026380.10	307.451	-0.103969	0.171853	-0.604989	0.545187	0.907963		ENSMUSG00000026380.10	307.451	0.258304	0.17161	1.50517	0.132279	0.712089
	ENSMUSG00000048402.14	307.351	0.148908	0.0938213	1.58715	0.112479	0.799646		ENSMUSG00000048402.14	307.351	0.133584	0.0967415	1.38084	0.167329	0.733801		ENSMUSG00000048402.14	307.351	0.0374156	0.0953808	0.392277	0.694854	0.929511		ENSMUSG00000048402.14	307.351	-0.173562	0.0944945	-1.83674	0.0662478	0.289332		ENSMUSG00000048402.14	307.351	-0.0255997	0.0942085	-0.271735	0.785826	0.961682		ENSMUSG00000048402.14	307.351	0.123896	0.0952506	1.30074	0.193347	0.766964
	ENSMUSG00000101179.1	12.423	-0.720472	0.412824	-1.74523	0.0809455	0.75062		ENSMUSG00000101179.1	12.423	-0.97307	0.453693	-2.14477	0.031971	0.648431		ENSMUSG00000101179.1	12.423	0.125388	0.376244	0.333262	0.738936	0.939453		ENSMUSG00000101179.1	12.423	-0.227557	0.371861	-0.61194	0.540577			ENSMUSG00000101179.1	12.423	-0.680086	0.368081	-1.84766	0.0646521	0.785117		ENSMUSG00000101179.1	12.423	-0.365871	0.380794	-0.96081	0.336648
	ENSMUSG00000037035.5	590.739	-0.0817242	0.115861	-0.705366	0.480582	0.933585		ENSMUSG00000037035.5	590.739	-0.0345872	0.116564	-0.296724	0.766677	0.961547		ENSMUSG00000037035.5	590.739	0.0337342	0.116314	0.290027	0.771796	0.950396		ENSMUSG00000037035.5	590.739	0.107875	0.115678	0.932549	0.351053	0.647482		ENSMUSG00000037035.5	590.739	-0.0608169	0.116036	-0.52412	0.600195	0.91648		ENSMUSG00000037035.5	590.739	-0.375197	0.117695	-3.18788	0.00143318	0.272243
	ENSMUSG00000004451.14	974.274	0.0571931	0.0546107	1.04729	0.294967	0.895808		ENSMUSG00000004451.14	974.274	0.0215041	0.0564429	0.380988	0.703212	0.947883		ENSMUSG00000004451.14	974.274	0.0483216	0.0556992	0.867545	0.385644	0.804912		ENSMUSG00000004451.14	974.274	0.0849055	0.0548102	1.54908	0.121362	0.394372		ENSMUSG00000004451.14	974.274	0.0529666	0.0548266	0.966075	0.334006	0.850234		ENSMUSG00000004451.14	974.274	0.101258	0.0563271	1.79768	0.0722279	0.622395
	ENSMUSG00000098447.2	12.1833	-0.0920097	0.331109	-0.277884	0.781102	0.976889		ENSMUSG00000098447.2	12.1833	0.0708744	0.330873	0.214204	0.830388	0.973736		ENSMUSG00000098447.2	12.1833	0.00902927	0.335001	0.026953	0.978497	0.996547		ENSMUSG00000098447.2	12.1833	-0.265978	0.323384	-0.822483	0.410802			ENSMUSG00000098447.2	12.1833	-0.618723	0.360333	-1.71709	0.0859632	0.785117		ENSMUSG00000098447.2	12.1833	0.398921	0.342348	1.16525	0.243917
	ENSMUSG00000098923.1	745.307	-0.0225091	0.0487731	-0.461507	0.644435	0.957838		ENSMUSG00000098923.1	745.307	-0.0152568	0.0506948	-0.300953	0.76345	0.960598		ENSMUSG00000098923.1	745.307	-0.0249765	0.0500263	-0.499267	0.617591	0.904956		ENSMUSG00000098923.1	745.307	0.0430814	0.0492192	0.875296	0.381413	0.668828		ENSMUSG00000098923.1	745.307	0.0255247	0.0492912	0.517835	0.604573	0.917592		ENSMUSG00000098923.1	745.307	-0.0567786	0.0514327	-1.10394	0.269619	0.821612
	ENSMUSG00000026383.14	486.21	0.167289	0.109022	1.53445	0.124918	0.809716		ENSMUSG00000026383.14	486.21	-0.0690039	0.11074	-0.623114	0.53321	0.900907		ENSMUSG00000026383.14	486.21	-0.280926	0.110446	-2.54355	0.0109731	0.38488		ENSMUSG00000026383.14	486.21	-0.0132858	0.110029	-0.120748	0.90389	0.966581		ENSMUSG00000026383.14	486.21	-0.158881	0.110465	-1.4383	0.15035	0.797757		ENSMUSG00000026383.14	486.21	0.0779497	0.111051	0.701928	0.482724	0.908951
	ENSMUSG00000026384.13	6664.26	0.00480949	0.0542697	0.0886219	0.929382	0.992997		ENSMUSG00000026384.13	6664.26	0.0126105	0.0544674	0.231523	0.816908	0.971431		ENSMUSG00000026384.13	6664.26	0.0206458	0.0543856	0.379618	0.704229	0.932698		ENSMUSG00000026384.13	6664.26	-0.0474528	0.0543193	-0.87359	0.382342	0.669702		ENSMUSG00000026384.13	6664.26	0.015343	0.054401	0.282036	0.777916	0.960163		ENSMUSG00000026384.13	6664.26	0.0564161	0.0545246	1.03469	0.300813	0.831479
	ENSMUSG00000036975.5	524.261	0.0840236	0.067268	1.24909	0.211633	0.870079		ENSMUSG00000036975.5	524.261	0.026264	0.069712	0.37675	0.706359	0.948794		ENSMUSG00000036975.5	524.261	0.0368368	0.0690289	0.533643	0.593588	0.897595		ENSMUSG00000036975.5	524.261	0.193585	0.0671129	2.88446	0.00392082	0.0673306		ENSMUSG00000036975.5	524.261	-0.0189153	0.0678142	-0.278929	0.780299	0.960419		ENSMUSG00000036975.5	524.261	0.105279	0.0694718	1.51542	0.129667	0.711583
	ENSMUSG00000036962.12	31.5042	0.0853084	0.320605	0.266086	0.790173	0.978505		ENSMUSG00000036962.12	31.5042	-0.373274	0.330612	-1.12904	0.258882	0.798053		ENSMUSG00000036962.12	31.5042	-0.329348	0.321001	-1.02601	0.304889	0.754628		ENSMUSG00000036962.12	31.5042	-0.462417	0.313184	-1.4765	0.139808	0.421881		ENSMUSG00000036962.12	31.5042	-0.762025	0.329065	-2.31573	0.020573	0.774825		ENSMUSG00000036962.12	31.5042	-0.124479	0.332499	-0.374374	0.708126	0.962519
	ENSMUSG00000026387.15	46.3722	0.201533	0.186704	1.07942	0.280399	0.895132		ENSMUSG00000026387.15	46.3722	0.278187	0.194324	1.43156	0.152269	0.725922		ENSMUSG00000026387.15	46.3722	-0.153665	0.194972	-0.788138	0.430616	0.829448		ENSMUSG00000026387.15	46.3722	0.0687798	0.188103	0.36565	0.714627	0.880337		ENSMUSG00000026387.15	46.3722	0.019706	0.190211	0.103601	0.917486	0.985405		ENSMUSG00000026387.15	46.3722	-0.156566	0.201152	-0.778349	0.436364	0.890861
	ENSMUSG00000050777.7	42.3707	0.706625	0.341251	2.07069	0.0383876	0.636645		ENSMUSG00000050777.7	42.3707	-0.237052	0.34992	-0.677446	0.498123	0.889856		ENSMUSG00000050777.7	42.3707	-0.544984	0.353111	-1.54338	0.122739	0.573616		ENSMUSG00000050777.7	42.3707	-0.0857838	0.349319	-0.245575	0.806011	0.922404		ENSMUSG00000050777.7	42.3707	-0.0855741	0.346522	-0.246951	0.804946	0.96497		ENSMUSG00000050777.7	42.3707	-0.0872848	0.351668	-0.248202	0.803978	0.978459
	ENSMUSG00000026385.16	5403.55	-0.0184411	0.0674887	-0.273247	0.784663	0.977201		ENSMUSG00000026385.16	5403.55	-0.0721119	0.0675966	-1.0668	0.286064	0.808964		ENSMUSG00000026385.16	5403.55	-0.131892	0.0675743	-1.95181	0.0509609	0.454985		ENSMUSG00000026385.16	5403.55	-0.0746743	0.0675282	-1.10582	0.268803	0.576273		ENSMUSG00000026385.16	5403.55	-0.0263214	0.0675586	-0.389608	0.696826	0.945808		ENSMUSG00000026385.16	5403.55	-0.108315	0.0676942	-1.60007	0.109584	0.693747
	ENSMUSG00000026388.15	57.6688	0.0992427	0.156065	0.635905	0.524838	0.936602		ENSMUSG00000026388.15	57.6688	-0.114535	0.162318	-0.70562	0.480424	0.883849		ENSMUSG00000026388.15	57.6688	0.0250254	0.158209	0.15818	0.874315	0.975385		ENSMUSG00000026388.15	57.6688	-0.173651	0.15862	-1.09476	0.273621	0.580641		ENSMUSG00000026388.15	57.6688	-0.0934048	0.16017	-0.583161	0.559785	0.910263		ENSMUSG00000026388.15	57.6688	-0.375642	0.171036	-2.19628	0.0280718	0.527187
	ENSMUSG00000026389.16	418.13	0.0955191	0.0732866	1.30336	0.192451	0.850835		ENSMUSG00000026389.16	418.13	0.0470461	0.0754584	0.62347	0.532976	0.900907		ENSMUSG00000026389.16	418.13	-0.13767	0.075463	-1.82434	0.0681002	0.490692		ENSMUSG00000026389.16	418.13	0.0460997	0.0748639	0.61578	0.538039	0.780562		ENSMUSG00000026389.16	418.13	0.0419587	0.0743614	0.564253	0.572582	0.911993		ENSMUSG00000026389.16	418.13	-0.122962	0.0762878	-1.61182	0.107002	0.690962
	ENSMUSG00000036907.9	6282.08	0.131632	0.112184	1.17336	0.24065	0.881056		ENSMUSG00000036907.9	6282.08	0.170233	0.112262	1.5164	0.129418	0.707711		ENSMUSG00000036907.9	6282.08	0.0902012	0.112222	0.803774	0.421527	0.824397		ENSMUSG00000036907.9	6282.08	0.00455931	0.112236	0.0406226	0.967597	0.990196		ENSMUSG00000036907.9	6282.08	-0.0344391	0.112186	-0.306982	0.758857	0.958919		ENSMUSG00000036907.9	6282.08	-0.143156	0.112234	-1.27551	0.202129	0.775798
	ENSMUSG00000097881.7	166.253	0.0574097	0.0920025	0.624002	0.532626	0.938851		ENSMUSG00000097881.7	166.253	0.254061	0.0950505	2.6729	0.00751982	0.542607		ENSMUSG00000097881.7	166.253	-0.177946	0.0953141	-1.86694	0.0619096	0.477256		ENSMUSG00000097881.7	166.253	0.0751427	0.0932045	0.806213	0.42012	0.701652		ENSMUSG00000097881.7	166.253	0.0147057	0.0930088	0.158111	0.874369	0.978707		ENSMUSG00000097881.7	166.253	-0.108157	0.0980367	-1.10323	0.269926	0.821612
	ENSMUSG00000003721.14	3436.6	0.00291781	0.0335186	0.0870504	0.930631	0.993233		ENSMUSG00000003721.14	3436.6	-0.0151775	0.0340267	-0.446048	0.655563	0.934126		ENSMUSG00000003721.14	3436.6	0.00477422	0.0338258	0.141141	0.887758	0.977782		ENSMUSG00000003721.14	3436.6	0.0582108	0.0336681	1.72896	0.0838164	0.325848		ENSMUSG00000003721.14	3436.6	0.0537605	0.0336269	1.59873	0.10988	0.792689		ENSMUSG00000003721.14	3436.6	0.063115	0.0341504	1.84815	0.0645812	0.608045
	ENSMUSG00000104253.1	104.818	0.123468	0.126847	0.973362	0.330373	0.905165		ENSMUSG00000104253.1	104.818	-0.101667	0.131022	-0.775957	0.437774	0.871776		ENSMUSG00000104253.1	104.818	-0.0640275	0.12837	-0.498774	0.617939	0.905022		ENSMUSG00000104253.1	104.818	-0.0383534	0.129482	-0.296207	0.767072	0.905545		ENSMUSG00000104253.1	104.818	-0.177399	0.127703	-1.38916	0.164785	0.804873		ENSMUSG00000104253.1	104.818	0.133205	0.129428	1.02919	0.303392	0.832562
	ENSMUSG00000026339.18	2606.39	-0.0472648	0.0618451	-0.764245	0.444721	0.926107		ENSMUSG00000026339.18	2606.39	0.0647384	0.0624137	1.03725	0.299621	0.815345		ENSMUSG00000026339.18	2606.39	0.1177	0.0621311	1.89439	0.0581737	0.469322		ENSMUSG00000026339.18	2606.39	0.259513	0.061837	4.19673	2.70802e-05	0.00642306		ENSMUSG00000026339.18	2606.39	-0.0621383	0.0620248	-1.00183	0.316426	0.844077		ENSMUSG00000026339.18	2606.39	0.123471	0.0623601	1.97997	0.0477073	0.589667
	ENSMUSG00000050534.8	412.707	0.058258	0.104974	0.554974	0.578912	0.945782		ENSMUSG00000050534.8	412.707	0.262255	0.105842	2.47779	0.0132199	0.577758		ENSMUSG00000050534.8	412.707	0.279183	0.106248	2.62766	0.00859737	0.380101		ENSMUSG00000050534.8	412.707	0.00756853	0.105186	0.0719535	0.942639	0.981862		ENSMUSG00000050534.8	412.707	0.036454	0.105928	0.344141	0.73074	0.953785		ENSMUSG00000050534.8	412.707	0.0505207	0.107251	0.471051	0.637605	0.949635
	ENSMUSG00000001674.11	1414.17	-0.0219024	0.0393313	-0.556869	0.577617	0.945643		ENSMUSG00000001674.11	1414.17	0.0189477	0.0404974	0.467875	0.639874	0.928946		ENSMUSG00000001674.11	1414.17	0.0199572	0.0401442	0.497139	0.619091	0.905404		ENSMUSG00000001674.11	1414.17	0.0705953	0.0393304	1.79493	0.072665	0.304844		ENSMUSG00000001674.11	1414.17	0.0235592	0.0395728	0.595338	0.551618	0.909695		ENSMUSG00000001674.11	1414.17	-0.0285718	0.0408709	-0.699075	0.484505	0.909517
	ENSMUSG00000036815.16	3784.49	-0.203341	0.15094	-1.34717	0.177925	0.841762		ENSMUSG00000036815.16	3784.49	-0.313616	0.151058	-2.07612	0.0378825	0.65619		ENSMUSG00000036815.16	3784.49	-0.0730988	0.151008	-0.484073	0.628334	0.908334		ENSMUSG00000036815.16	3784.49	-0.308436	0.150913	-2.04381	0.0409727	0.228354		ENSMUSG00000036815.16	3784.49	0.09146	0.150942	0.60593	0.544561	0.907695		ENSMUSG00000036815.16	3784.49	0.0219132	0.151105	0.14502	0.884695	0.990446
	ENSMUSG00000102801.1	23.4904	-0.0500259	0.318042	-0.157293	0.875014	0.986373		ENSMUSG00000102801.1	23.4904	-0.38666	0.334509	-1.1559	0.247722	0.791214		ENSMUSG00000102801.1	23.4904	0.155269	0.322648	0.481235	0.63035	0.908768		ENSMUSG00000102801.1	23.4904	-0.289525	0.330824	-0.875165	0.381484			ENSMUSG00000102801.1	23.4904	-0.385911	0.334391	-1.15407	0.248472	0.822408		ENSMUSG00000102801.1	23.4904	0.261905	0.337529	0.775946	0.437781	0.890861
	ENSMUSG00000100851.1	24.0692	0.0692118	0.388678	0.17807	0.858668	0.985674		ENSMUSG00000100851.1	24.0692	-0.226998	0.387142	-0.586342	0.557645	0.906362		ENSMUSG00000100851.1	24.0692	-0.0862964	0.389956	-0.221298	0.824861	0.962969		ENSMUSG00000100851.1	24.0692	-0.507047	0.381592	-1.32877	0.183925			ENSMUSG00000100851.1	24.0692	0.0461478	0.381283	0.121033	0.903665	0.983427		ENSMUSG00000100851.1	24.0692	0.467436	0.392583	1.19067	0.233784	0.799517
	ENSMUSG00000026341.16	20768.1	0.0319621	0.0405503	0.788209	0.430574	0.925021		ENSMUSG00000026341.16	20768.1	0.0381252	0.0406342	0.938253	0.348114	0.83673		ENSMUSG00000026341.16	20768.1	0.0469189	0.0406052	1.15549	0.24789	0.713381		ENSMUSG00000026341.16	20768.1	0.00625563	0.0405922	0.154109	0.877524	0.953868		ENSMUSG00000026341.16	20768.1	0.0487781	0.0405763	1.20213	0.229312	0.817949		ENSMUSG00000026341.16	20768.1	-0.0227238	0.0406392	-0.55916	0.576053	0.935196
	ENSMUSG00000026342.10	1383.88	-0.0892013	0.0448698	-1.988	0.0468114	0.669731		ENSMUSG00000026342.10	1383.88	-0.0236266	0.0456255	-0.517837	0.604572	0.919648		ENSMUSG00000026342.10	1383.88	0.0377575	0.0452371	0.834659	0.40391	0.815954		ENSMUSG00000026342.10	1383.88	-0.0476628	0.0451735	-1.0551	0.291378	0.594244		ENSMUSG00000026342.10	1383.88	0.0466298	0.0451824	1.03203	0.302056	0.836975		ENSMUSG00000026342.10	1383.88	-0.0849278	0.0463477	-1.8324	0.0668911	0.610817
	ENSMUSG00000026344.9	2523.28	-0.210465	0.0994928	-2.11538	0.0343973	0.622415		ENSMUSG00000026344.9	2523.28	-0.0952787	0.099695	-0.955701	0.339223	0.833661		ENSMUSG00000026344.9	2523.28	0.0426178	0.0996705	0.427587	0.668952	0.919795		ENSMUSG00000026344.9	2523.28	-0.0407046	0.0995422	-0.408918	0.6826	0.863146		ENSMUSG00000026344.9	2523.28	0.105466	0.0995473	1.05945	0.289394	0.834953		ENSMUSG00000026344.9	2523.28	0.0254272	0.0999295	0.254451	0.799147	0.977283
	ENSMUSG00000049690.15	401.499	0.00322113	0.098205	0.0328	0.973834	0.997532		ENSMUSG00000049690.15	401.499	-0.229611	0.100105	-2.29369	0.0218083	0.619074		ENSMUSG00000049690.15	401.499	-0.12728	0.0993542	-1.28107	0.200168	0.664395		ENSMUSG00000049690.15	401.499	-0.0991988	0.0995341	-0.996631	0.318944	0.620318		ENSMUSG00000049690.15	401.499	-0.122102	0.0996324	-1.22552	0.220379	0.817829		ENSMUSG00000049690.15	401.499	-0.034112	0.101379	-0.33648	0.736509	0.9694
	ENSMUSG00000102723.1	10.5766	-0.116047	0.401775	-0.288835	0.772708	0.974645		ENSMUSG00000102723.1	10.5766	0.441547	0.385772	1.14458	0.252383	0.795338		ENSMUSG00000102723.1	10.5766	0.847211	0.401299	2.11117	0.0347574	0.429124		ENSMUSG00000102723.1	10.5766	0.574745	0.407188	1.4115	0.158098			ENSMUSG00000102723.1	10.5766	-0.38069	0.388041	-0.981056	0.326565	0.850103		ENSMUSG00000102723.1	10.5766	-0.070937	0.404408	-0.17541	0.860758
	ENSMUSG00000036155.13	5438.61	0.066219	0.0422564	1.56707	0.117097	0.802429		ENSMUSG00000036155.13	5438.61	0.0887506	0.042607	2.08301	0.0372507	0.65619		ENSMUSG00000036155.13	5438.61	-0.0310264	0.0424822	-0.73034	0.465182	0.847067		ENSMUSG00000036155.13	5438.61	0.0340769	0.0423222	0.80518	0.420716	0.702093		ENSMUSG00000036155.13	5438.61	0.074906	0.0423873	1.76718	0.0771978	0.785117		ENSMUSG00000036155.13	5438.61	0.0572387	0.0426167	1.3431	0.179238	0.750978
	ENSMUSG00000026347.13	551.76	-0.176752	0.123795	-1.42778	0.153356	0.834604		ENSMUSG00000026347.13	551.76	-0.0952885	0.124548	-0.765075	0.444227	0.87484		ENSMUSG00000026347.13	551.76	0.0198342	0.124363	0.159486	0.873286	0.975199		ENSMUSG00000026347.13	551.76	-0.298982	0.124016	-2.41083	0.0159163	0.141029		ENSMUSG00000026347.13	551.76	-0.0211666	0.12427	-0.170328	0.864752	0.976987		ENSMUSG00000026347.13	551.76	-0.11442	0.126199	-0.906668	0.364582	0.862146
	ENSMUSG00000026348.7	15.09	0.191376	0.316273	0.605098	0.545114	0.9395		ENSMUSG00000026348.7	15.09	-0.289861	0.345613	-0.838687	0.401645	0.857439		ENSMUSG00000026348.7	15.09	0.113808	0.319215	0.356526	0.721447	0.935191		ENSMUSG00000026348.7	15.09	-0.0515229	0.318167	-0.161937	0.871356			ENSMUSG00000026348.7	15.09	-0.171595	0.315782	-0.543396	0.586857	0.914864		ENSMUSG00000026348.7	15.09	-0.00192725	0.330486	-0.00583155	0.995347
	ENSMUSG00000026349.14	7184.05	0.000616563	0.0486283	0.0126791	0.989884	0.998948		ENSMUSG00000026349.14	7184.05	0.0970733	0.048866	1.98652	0.0469756	0.658641		ENSMUSG00000026349.14	7184.05	0.12769	0.0487594	2.61877	0.00882474	0.382448		ENSMUSG00000026349.14	7184.05	0.161634	0.0486932	3.31944	0.000901976	0.0313929		ENSMUSG00000026349.14	7184.05	-0.0709148	0.0487555	-1.4545	0.145808	0.79671		ENSMUSG00000026349.14	7184.05	0.095414	0.0488717	1.95234	0.0508983	0.589667
	ENSMUSG00000051590.9	392.857	0.196881	0.192426	1.02315	0.306236	0.899259		ENSMUSG00000051590.9	392.857	0.0579102	0.193948	0.298587	0.765255	0.961428		ENSMUSG00000051590.9	392.857	0.0633655	0.193021	0.328283	0.742698	0.940766		ENSMUSG00000051590.9	392.857	0.483621	0.191869	2.52057	0.0117164	0.119331		ENSMUSG00000051590.9	392.857	-0.202428	0.192723	-1.05036	0.293554	0.835942		ENSMUSG00000051590.9	392.857	0.201956	0.19315	1.04559	0.29575	0.830865
	ENSMUSG00000036104.12	6901.45	-0.0597125	0.0252373	-2.36604	0.0179796	0.508522		ENSMUSG00000036104.12	6901.45	0.00402705	0.0256581	0.15695	0.875284	0.982179		ENSMUSG00000036104.12	6901.45	0.0142032	0.0254431	0.558234	0.576685	0.892182		ENSMUSG00000036104.12	6901.45	-0.00843523	0.0253168	-0.333187	0.738993	0.8935		ENSMUSG00000036104.12	6901.45	0.0295052	0.025372	1.16291	0.244868	0.822408		ENSMUSG00000036104.12	6901.45	0.0107298	0.0257304	0.417009	0.676672	0.957303
	ENSMUSG00000036086.16	551.652	-0.00305141	0.066812	-0.0456716	0.963572	0.99748		ENSMUSG00000036086.16	551.652	-0.0409089	0.0681896	-0.599928	0.548554	0.904995		ENSMUSG00000036086.16	551.652	0.0871677	0.0674028	1.29324	0.195929	0.662439		ENSMUSG00000036086.16	551.652	-0.17506	0.0674624	-2.59493	0.00946094	0.107548		ENSMUSG00000036086.16	551.652	0.0432543	0.0673336	0.642389	0.520621	0.900921		ENSMUSG00000036086.16	551.652	-0.0579054	0.0689673	-0.839607	0.401129	0.881102
	ENSMUSG00000099760.1	46.6508	-0.313966	0.187526	-1.67425	0.094082	0.773331		ENSMUSG00000099760.1	46.6508	-0.384397	0.192333	-1.9986	0.0456517	0.658641		ENSMUSG00000099760.1	46.6508	-0.186965	0.189737	-0.98539	0.324432	0.769367		ENSMUSG00000099760.1	46.6508	-0.493774	0.192067	-2.57084	0.0101451	0.111662		ENSMUSG00000099760.1	46.6508	-0.14063	0.187106	-0.751604	0.452289	0.885714		ENSMUSG00000099760.1	46.6508	-0.315936	0.196425	-1.60843	0.107741	0.691231
	ENSMUSG00000104164.1	38.3486	-0.0834115	0.238604	-0.349581	0.726653	0.968394		ENSMUSG00000104164.1	38.3486	0.00810623	0.238471	0.0339925	0.972883	0.995374		ENSMUSG00000104164.1	38.3486	0.300508	0.238107	1.26207	0.206922	0.673382		ENSMUSG00000104164.1	38.3486	-0.291906	0.241962	-1.20641	0.227658	0.534468		ENSMUSG00000104164.1	38.3486	-0.373566	0.241611	-1.54615	0.122069	0.792689		ENSMUSG00000104164.1	38.3486	-0.133416	0.248162	-0.537617	0.590841	0.938686
	ENSMUSG00000058603.10	30.2243	-0.371479	0.20621	-1.80146	0.0716308	0.739509		ENSMUSG00000058603.10	30.2243	-0.214666	0.217289	-0.98793	0.323187	0.826845		ENSMUSG00000058603.10	30.2243	-0.259872	0.216594	-1.19981	0.230212	0.699209		ENSMUSG00000058603.10	30.2243	0.273893	0.217893	1.25701	0.208751	0.513305		ENSMUSG00000058603.10	30.2243	0.322714	0.203645	1.58468	0.113038	0.792689		ENSMUSG00000058603.10	30.2243	-0.131469	0.219435	-0.599128	0.549088	0.92846
	ENSMUSG00000056211.13	13304.8	-0.0301025	0.0566093	-0.53176	0.594893	0.948972		ENSMUSG00000056211.13	13304.8	0.101917	0.0567015	1.79743	0.0722679	0.666886		ENSMUSG00000056211.13	13304.8	0.0548288	0.0566658	0.967583	0.333253	0.776706		ENSMUSG00000056211.13	13304.8	0.159715	0.0566087	2.82139	0.00478153	0.07573		ENSMUSG00000056211.13	13304.8	-0.0273213	0.0566444	-0.482331	0.629571	0.925634		ENSMUSG00000056211.13	13304.8	0.101106	0.0567108	1.78284	0.0746123	0.627026
	ENSMUSG00000103497.1	15.957	0.0981788	0.307678	0.319096	0.749654	0.971178		ENSMUSG00000103497.1	15.957	0.257702	0.329228	0.782747	0.433776	0.871081		ENSMUSG00000103497.1	15.957	0.298607	0.308587	0.96766	0.333214	0.776706		ENSMUSG00000103497.1	15.957	-0.302856	0.328392	-0.92224	0.356403			ENSMUSG00000103497.1	15.957	0.0518066	0.310262	0.166977	0.867388	0.977424		ENSMUSG00000103497.1	15.957	-0.308939	0.318911	-0.968731	0.332679
	ENSMUSG00000065520.2	16.0406	0.0859688	0.276069	0.311403	0.755494	0.972263		ENSMUSG00000065520.2	16.0406	0.200586	0.295617	0.678533	0.497434	0.88979		ENSMUSG00000065520.2	16.0406	-0.0521799	0.285057	-0.183051	0.854758	0.971675		ENSMUSG00000065520.2	16.0406	-0.359019	0.323498	-1.1098	0.267084			ENSMUSG00000065520.2	16.0406	0.137341	0.288017	0.476849	0.63347	0.927031		ENSMUSG00000065520.2	16.0406	-0.105517	0.301138	-0.350393	0.726044
	ENSMUSG00000026353.9	6028.52	0.0268393	0.0305865	0.877489	0.380221	0.914184		ENSMUSG00000026353.9	6028.52	0.0321135	0.0309918	1.03619	0.300113	0.815467		ENSMUSG00000026353.9	6028.52	0.0405443	0.0308773	1.31308	0.189157	0.653295		ENSMUSG00000026353.9	6028.52	0.149408	0.0306764	4.87046	1.1134e-06	0.00376665		ENSMUSG00000026353.9	6028.52	0.00494009	0.0306892	0.160971	0.872116	0.978393		ENSMUSG00000026353.9	6028.52	0.053203	0.0309735	1.7177	0.0858522	0.657412
	ENSMUSG00000026354.8	3284.47	0.313343	0.130602	2.39922	0.0164302	0.495488		ENSMUSG00000026354.8	3284.47	0.134927	0.130939	1.03046	0.302795	0.816367		ENSMUSG00000026354.8	3284.47	0.171694	0.130774	1.31291	0.189214	0.653295		ENSMUSG00000026354.8	3284.47	0.238403	0.130754	1.82329	0.0682591	0.293745		ENSMUSG00000026354.8	3284.47	-0.116154	0.130819	-0.887899	0.374595	0.864445		ENSMUSG00000026354.8	3284.47	0.154233	0.130756	1.17955	0.238178	0.802378
	ENSMUSG00000026355.11	1137.82	0.136689	0.0784969	1.74133	0.0816259	0.751222		ENSMUSG00000026355.11	1137.82	0.0156694	0.0794768	0.197156	0.843705	0.97573		ENSMUSG00000026355.11	1137.82	0.0357957	0.0791854	0.45205	0.651233	0.916467		ENSMUSG00000026355.11	1137.82	0.0474433	0.0790944	0.599832	0.548619	0.785366		ENSMUSG00000026355.11	1137.82	0.0137944	0.0791227	0.174341	0.861597	0.97639		ENSMUSG00000026355.11	1137.82	0.0169098	0.0793905	0.212995	0.831331	0.982762
	ENSMUSG00000026356.15	4487.43	0.0012545	0.0361609	0.0346922	0.972325	0.99753		ENSMUSG00000026356.15	4487.43	0.00128126	0.0365023	0.0351008	0.971999	0.995374		ENSMUSG00000026356.15	4487.43	-0.00635323	0.0363922	-0.174577	0.861412	0.9726		ENSMUSG00000026356.15	4487.43	-0.0640079	0.0363916	-1.75886	0.0786007	0.316254		ENSMUSG00000026356.15	4487.43	0.0520147	0.0363384	1.4314	0.152316	0.797757		ENSMUSG00000026356.15	4487.43	-0.0384655	0.0366687	-1.049	0.294177	0.830865
	ENSMUSG00000100078.1	15.7003	-0.0602503	0.270225	-0.222963	0.823564	0.983368		ENSMUSG00000100078.1	15.7003	-0.0594359	0.273857	-0.217033	0.828183	0.973642		ENSMUSG00000100078.1	15.7003	-0.274875	0.277616	-0.990124	0.322113	0.768065		ENSMUSG00000100078.1	15.7003	0.215548	0.275743	0.781697	0.434393			ENSMUSG00000100078.1	15.7003	-0.106937	0.277789	-0.384957	0.700269	0.945967		ENSMUSG00000100078.1	15.7003	-0.0395485	0.288463	-0.137101	0.890951
	ENSMUSG00000045382.6	182.024	0.0297945	0.117874	0.252766	0.800449	0.980121		ENSMUSG00000045382.6	182.024	0.130831	0.117831	1.11033	0.266857	0.804517		ENSMUSG00000045382.6	182.024	0.0230376	0.117632	0.195845	0.844731	0.968304		ENSMUSG00000045382.6	182.024	-0.157046	0.118609	-1.32407	0.185481	0.484812		ENSMUSG00000045382.6	182.024	-0.0807622	0.119397	-0.676417	0.498776	0.897627		ENSMUSG00000045382.6	182.024	-0.232617	0.122452	-1.89966	0.0574782	0.597049
	ENSMUSG00000042581.14	896.202	-0.10296	0.0674527	-1.52641	0.126908	0.809716		ENSMUSG00000042581.14	896.202	-0.00566163	0.0682688	-0.0829314	0.933906	0.989681		ENSMUSG00000042581.14	896.202	-0.013151	0.0679816	-0.19345	0.846606	0.968862		ENSMUSG00000042581.14	896.202	-0.0926456	0.0681972	-1.3585	0.174307	0.468774		ENSMUSG00000042581.14	896.202	-0.0497854	0.0680983	-0.731082	0.464729	0.888517		ENSMUSG00000042581.14	896.202	-0.0826278	0.0697962	-1.18384	0.236475	0.802353
	ENSMUSG00000087691.1	15.1726	0.118775	0.299177	0.397006	0.691363	0.966006		ENSMUSG00000087691.1	15.1726	0.396661	0.31144	1.27363	0.202793	0.757746		ENSMUSG00000087691.1	15.1726	0.273716	0.305851	0.894934	0.370822	0.797276		ENSMUSG00000087691.1	15.1726	0.00196801	0.322268	0.00610674	0.995128			ENSMUSG00000087691.1	15.1726	-0.096576	0.313083	-0.308468	0.757726	0.958919		ENSMUSG00000087691.1	15.1726	0.206604	0.323724	0.63821	0.523337
	ENSMUSG00000086825.1	43.4257	-0.316816	0.209502	-1.51223	0.130474	0.809716		ENSMUSG00000086825.1	43.4257	0.165186	0.223564	0.738872	0.459984	0.877652		ENSMUSG00000086825.1	43.4257	0.104543	0.210859	0.495796	0.620039	0.905778		ENSMUSG00000086825.1	43.4257	-0.144266	0.214511	-0.672534	0.501244	0.757851		ENSMUSG00000086825.1	43.4257	-0.0389501	0.211271	-0.184361	0.85373	0.974696		ENSMUSG00000086825.1	43.4257	0.0963793	0.224414	0.429472	0.66758	0.955351
	ENSMUSG00000026399.12	431.195	0.106438	0.205944	0.516832	0.605274	0.951858		ENSMUSG00000026399.12	431.195	-0.348187	0.206859	-1.68321	0.0923344	0.682423		ENSMUSG00000026399.12	431.195	-0.438045	0.206636	-2.11989	0.034015	0.426537		ENSMUSG00000026399.12	431.195	-0.208138	0.207119	-1.00492	0.314935	0.616138		ENSMUSG00000026399.12	431.195	-0.254898	0.206651	-1.23347	0.2174	0.817829		ENSMUSG00000026399.12	431.195	0.0744911	0.207307	0.359328	0.71935	0.96591
	ENSMUSG00000085526.1	49.4548	-0.0972508	0.171839	-0.56594	0.571434	0.943536		ENSMUSG00000085526.1	49.4548	-0.110653	0.179079	-0.617904	0.536639	0.902237		ENSMUSG00000085526.1	49.4548	0.293927	0.17473	1.68217	0.0925354	0.532926		ENSMUSG00000085526.1	49.4548	-0.20439	0.179925	-1.13597	0.255969	0.563251		ENSMUSG00000085526.1	49.4548	-0.265081	0.18226	-1.45442	0.145831	0.79671		ENSMUSG00000085526.1	49.4548	0.191576	0.183344	1.0449	0.296067	0.830865
	ENSMUSG00000026405.14	45.6053	-0.217679	0.158551	-1.37293	0.169774	0.84093		ENSMUSG00000026405.14	45.6053	0.265657	0.1682	1.57941	0.114242	0.700642		ENSMUSG00000026405.14	45.6053	0.276199	0.167547	1.64848	0.0992533	0.541563		ENSMUSG00000026405.14	45.6053	-0.184081	0.166525	-1.10542	0.268977	0.576392		ENSMUSG00000026405.14	45.6053	0.165545	0.162412	1.01929	0.308065	0.839172		ENSMUSG00000026405.14	45.6053	-0.327064	0.178081	-1.8366	0.0662684	0.610768
	ENSMUSG00000026409.14	1809.48	-0.052949	0.0461532	-1.14724	0.251281	0.887639		ENSMUSG00000026409.14	1809.48	0.0206613	0.0470093	0.439516	0.660288	0.935972		ENSMUSG00000026409.14	1809.48	0.00349446	0.0466929	0.0748392	0.940343	0.989839		ENSMUSG00000026409.14	1809.48	-0.0653017	0.0467113	-1.39799	0.162117	0.452032		ENSMUSG00000026409.14	1809.48	-0.0205965	0.0465177	-0.442768	0.657934	0.93373		ENSMUSG00000026409.14	1809.48	-0.063132	0.0473482	-1.33336	0.182415	0.7556
	ENSMUSG00000046404.5	1624.9	0.0404129	0.043242	0.934574	0.350008	0.905223		ENSMUSG00000046404.5	1624.9	0.0287392	0.0442733	0.649132	0.516253	0.89638		ENSMUSG00000046404.5	1624.9	0.0409046	0.0437236	0.935527	0.349517	0.787374		ENSMUSG00000046404.5	1624.9	0.00415092	0.0435733	0.0952628	0.924106	0.975125		ENSMUSG00000046404.5	1624.9	-0.016436	0.0439096	-0.374316	0.708169	0.947715		ENSMUSG00000046404.5	1624.9	0.064725	0.0443665	1.45887	0.144601	0.725531
	ENSMUSG00000042510.7	124.201	0.0130222	0.106053	0.122789	0.902274	0.98902		ENSMUSG00000042510.7	124.201	-0.186356	0.113528	-1.6415	0.100695	0.688949		ENSMUSG00000042510.7	124.201	-0.0552767	0.109828	-0.503301	0.614753	0.904624		ENSMUSG00000042510.7	124.201	-0.152935	0.108272	-1.4125	0.157803	0.445914		ENSMUSG00000042510.7	124.201	0.0227896	0.107713	0.211578	0.832436	0.969714		ENSMUSG00000042510.7	124.201	-0.0810549	0.112815	-0.718477	0.472463	0.905725
	ENSMUSG00000016528.10	2129.15	0.035255	0.0476757	0.739475	0.459619	0.927317		ENSMUSG00000016528.10	2129.15	-0.051544	0.0483115	-1.06691	0.286013	0.808964		ENSMUSG00000016528.10	2129.15	-0.0972734	0.0482501	-2.01602	0.0437975	0.441999		ENSMUSG00000016528.10	2129.15	0.0268438	0.0478907	0.560523	0.575122	0.802259		ENSMUSG00000016528.10	2129.15	0.0254371	0.0476389	0.533956	0.593372	0.915979		ENSMUSG00000016528.10	2129.15	-0.0312097	0.048566	-0.642625	0.520468	0.922118
	ENSMUSG00000016526.8	1103.99	-0.0523519	0.0857998	-0.610164	0.541753	0.939324		ENSMUSG00000016526.8	1103.99	0.0332735	0.0864247	0.384999	0.700238	0.94725		ENSMUSG00000016526.8	1103.99	0.0481275	0.0861288	0.558785	0.576308	0.892032		ENSMUSG00000016526.8	1103.99	0.0730993	0.0858743	0.851236	0.394639	0.680668		ENSMUSG00000016526.8	1103.99	0.0800037	0.085931	0.931023	0.351842	0.855575		ENSMUSG00000016526.8	1103.99	-0.134478	0.0869777	-1.54613	0.122074	0.703524
	ENSMUSG00000026427.16	1832.92	-0.0440815	0.0379498	-1.16157	0.245409	0.884147		ENSMUSG00000026427.16	1832.92	0.00507869	0.038762	0.131022	0.895758	0.984977		ENSMUSG00000026427.16	1832.92	0.0450754	0.0384729	1.17162	0.241351	0.708988		ENSMUSG00000026427.16	1832.92	0.0775917	0.0382409	2.02902	0.0424559	0.232403		ENSMUSG00000026427.16	1832.92	-0.0540787	0.0383115	-1.41155	0.158081	0.797773		ENSMUSG00000026427.16	1832.92	-0.0351775	0.0393724	-0.893456	0.371613	0.865829
	ENSMUSG00000026430.16	1415.53	-0.0634644	0.0598851	-1.05977	0.28925	0.895808		ENSMUSG00000026430.16	1415.53	0.022755	0.0606474	0.375202	0.707511	0.948938		ENSMUSG00000026430.16	1415.53	0.0231326	0.0602771	0.383772	0.701148	0.931482		ENSMUSG00000026430.16	1415.53	0.131337	0.0595841	2.20423	0.0275082	0.18479		ENSMUSG00000026430.16	1415.53	0.0140904	0.0599273	0.235125	0.814112	0.96624		ENSMUSG00000026430.16	1415.53	0.0850707	0.0606464	1.40273	0.160696	0.735483
	ENSMUSG00000042349.13	93.4097	-0.0269546	0.174891	-0.154123	0.877513	0.986936		ENSMUSG00000042349.13	93.4097	-0.118979	0.175653	-0.677351	0.498183	0.889861		ENSMUSG00000042349.13	93.4097	-0.264198	0.172784	-1.52906	0.12625	0.580174		ENSMUSG00000042349.13	93.4097	0.118541	0.172135	0.688653	0.491042	0.751789		ENSMUSG00000042349.13	93.4097	-0.249742	0.175336	-1.42436	0.154342	0.797757		ENSMUSG00000042349.13	93.4097	0.143851	0.178233	0.807095	0.419612	0.886102
	ENSMUSG00000026425.15	6139.96	-0.0345079	0.0359996	-0.958563	0.337779	0.905223		ENSMUSG00000026425.15	6139.96	0.0028234	0.0363354	0.0777038	0.938064	0.990248		ENSMUSG00000026425.15	6139.96	0.0528912	0.0361531	1.46298	0.143474	0.604688		ENSMUSG00000026425.15	6139.96	0.099451	0.0360612	2.75784	0.00581839	0.0835468		ENSMUSG00000026425.15	6139.96	-0.0611626	0.036148	-1.69201	0.0906447	0.785117		ENSMUSG00000026425.15	6139.96	0.0398594	0.036405	1.09489	0.273566	0.821626
	ENSMUSG00000055184.4	84.3745	-0.0168389	0.13224	-0.127336	0.898674	0.988437		ENSMUSG00000055184.4	84.3745	0.171122	0.135051	1.26709	0.205125	0.759961		ENSMUSG00000055184.4	84.3745	-0.0890929	0.132293	-0.673451	0.50066	0.861355		ENSMUSG00000055184.4	84.3745	-0.0531546	0.129205	-0.411399	0.68078	0.862449		ENSMUSG00000055184.4	84.3745	0.126332	0.128776	0.981022	0.326582	0.850103		ENSMUSG00000055184.4	84.3745	-0.0720319	0.137676	-0.523198	0.600837	0.941032
	ENSMUSG00000026432.7	33.3806	0.184693	0.240389	0.768307	0.442305	0.926107		ENSMUSG00000026432.7	33.3806	0.426582	0.251675	1.69497	0.0900806	0.680455		ENSMUSG00000026432.7	33.3806	0.47527	0.244629	1.94282	0.0520378	0.45552		ENSMUSG00000026432.7	33.3806	-0.0828606	0.25101	-0.330109	0.741318	0.895031		ENSMUSG00000026432.7	33.3806	-0.134003	0.249201	-0.537731	0.590763	0.915133		ENSMUSG00000026432.7	33.3806	0.00397733	0.246064	0.0161638	0.987104	0.998032
	ENSMUSG00000052688.12	69.064	0.35504	0.184042	1.92912	0.0537154	0.692567		ENSMUSG00000052688.12	69.064	-0.138763	0.190801	-0.727267	0.467062	0.879906		ENSMUSG00000052688.12	69.064	-0.0581206	0.186389	-0.311824	0.755174	0.944124		ENSMUSG00000052688.12	69.064	-0.317012	0.191821	-1.65264	0.0984038	0.353697		ENSMUSG00000052688.12	69.064	-0.169953	0.188958	-0.899419	0.36843	0.861304		ENSMUSG00000052688.12	69.064	-0.118954	0.195125	-0.609632	0.542105	0.926034
	ENSMUSG00000042251.12	167.917	0.176309	0.171039	1.03081	0.302628	0.896861		ENSMUSG00000042251.12	167.917	0.240547	0.172668	1.39312	0.163582	0.733175		ENSMUSG00000042251.12	167.917	-0.402734	0.174589	-2.30676	0.0210684	0.399854		ENSMUSG00000042251.12	167.917	-0.0920089	0.173654	-0.52984	0.596223	0.815447		ENSMUSG00000042251.12	167.917	-0.0105361	0.171078	-0.0615865	0.950892	0.990315		ENSMUSG00000042251.12	167.917	-0.194602	0.171552	-1.13436	0.256643	0.815442
	ENSMUSG00000013275.9	5328.76	0.0653245	0.0390601	1.67241	0.0944434	0.773409		ENSMUSG00000013275.9	5328.76	0.039212	0.0394262	0.994568	0.319946	0.824028		ENSMUSG00000013275.9	5328.76	-0.0215342	0.0393362	-0.547441	0.584076	0.894276		ENSMUSG00000013275.9	5328.76	0.0169226	0.0391822	0.431894	0.665818	0.853917		ENSMUSG00000013275.9	5328.76	-0.0134184	0.039177	-0.342507	0.73197	0.953785		ENSMUSG00000013275.9	5328.76	0.0379846	0.0394521	0.962802	0.335647	0.848932
	ENSMUSG00000026433.13	242.68	0.00451445	0.0808815	0.0558156	0.955489	0.997291		ENSMUSG00000026433.13	242.68	-0.128448	0.0829489	-1.54852	0.121497	0.704861		ENSMUSG00000026433.13	242.68	-0.122809	0.0813357	-1.5099	0.131069	0.587426		ENSMUSG00000026433.13	242.68	0.00908097	0.0806432	0.112607	0.910342	0.969899		ENSMUSG00000026433.13	242.68	-0.0413824	0.0805768	-0.513577	0.607548	0.91869		ENSMUSG00000026433.13	242.68	-0.0214634	0.0838013	-0.256122	0.797856	0.976915
	ENSMUSG00000026434.12	6370.65	-0.0403825	0.038952	-1.03673	0.299863	0.896177		ENSMUSG00000026434.12	6370.65	-0.00556102	0.0392178	-0.141798	0.887239	0.98386		ENSMUSG00000026434.12	6370.65	-0.00562955	0.0390948	-0.143998	0.885502	0.97737		ENSMUSG00000026434.12	6370.65	-0.0703595	0.0390508	-1.80174	0.0715857	0.302416		ENSMUSG00000026434.12	6370.65	0.142594	0.0390028	3.65599	0.000256194	0.626779		ENSMUSG00000026434.12	6370.65	-0.0329632	0.03933	-0.838118	0.401965	0.881102
	ENSMUSG00000026435.15	45.5685	0.145832	0.219758	0.663605	0.506943	0.934114		ENSMUSG00000026435.15	45.5685	-0.627505	0.234257	-2.67871	0.00739071	0.542607		ENSMUSG00000026435.15	45.5685	-0.335858	0.222869	-1.50697	0.131817	0.588029		ENSMUSG00000026435.15	45.5685	-0.533231	0.226234	-2.35699	0.0184239	0.150989		ENSMUSG00000026435.15	45.5685	-0.264622	0.222763	-1.18791	0.23487	0.817949		ENSMUSG00000026435.15	45.5685	-0.199362	0.233771	-0.85281	0.393765	0.878238
	ENSMUSG00000026436.15	1822.52	-0.000703836	0.058547	-0.0120217	0.990408	0.998948		ENSMUSG00000026436.15	1822.52	0.0677701	0.0594075	1.14077	0.253967	0.796425		ENSMUSG00000026436.15	1822.52	0.0610515	0.0589066	1.03641	0.30001	0.752139		ENSMUSG00000026436.15	1822.52	0.107266	0.0586333	1.82944	0.0673332	0.291509		ENSMUSG00000026436.15	1822.52	0.0609184	0.058868	1.03483	0.300748	0.836975		ENSMUSG00000026436.15	1822.52	-0.0169212	0.0593812	-0.28496	0.775675	0.974537
	ENSMUSG00000059149.17	3256.34	0.0910472	0.0781233	1.16543	0.243845	0.883084		ENSMUSG00000059149.17	3256.34	-0.0242017	0.0784436	-0.308524	0.757684	0.958956		ENSMUSG00000059149.17	3256.34	0.0554129	0.0782977	0.707721	0.479118	0.853685		ENSMUSG00000059149.17	3256.34	-0.0843303	0.0782678	-1.07746	0.281275	0.586032		ENSMUSG00000059149.17	3256.34	0.00368982	0.0782941	0.0471276	0.962412	0.992613		ENSMUSG00000059149.17	3256.34	-0.165416	0.0784778	-2.1078	0.035048	0.558155
	ENSMUSG00000103966.1	25.6096	0.0322801	0.239137	0.134986	0.892623	0.98816		ENSMUSG00000103966.1	25.6096	-0.417278	0.245624	-1.69885	0.0893478	0.679204		ENSMUSG00000103966.1	25.6096	0.0907972	0.242963	0.373708	0.708622	0.932943		ENSMUSG00000103966.1	25.6096	-0.118377	0.24444	-0.484277	0.628189			ENSMUSG00000103966.1	25.6096	-0.00216121	0.23793	-0.0090834	0.992753	0.998907		ENSMUSG00000103966.1	25.6096	0.144063	0.239308	0.602	0.547174	0.927714
	ENSMUSG00000026437.11	1189.61	-0.224358	0.104694	-2.14299	0.0321137	0.620259		ENSMUSG00000026437.11	1189.61	-0.159118	0.105019	-1.51513	0.12974	0.707711		ENSMUSG00000026437.11	1189.61	-0.0974041	0.104798	-0.929447	0.352658	0.788799		ENSMUSG00000026437.11	1189.61	-0.129987	0.104522	-1.24363	0.213636	0.518542		ENSMUSG00000026437.11	1189.61	0.0524882	0.10451	0.502231	0.615505	0.920906		ENSMUSG00000026437.11	1189.61	0.0175972	0.105145	0.167361	0.867086	0.987093
	ENSMUSG00000079330.8	85.0851	0.392195	0.289583	1.35434	0.175627	0.841762		ENSMUSG00000079330.8	85.0851	-0.22135	0.292815	-0.755939	0.449686	0.875485		ENSMUSG00000079330.8	85.0851	-0.341872	0.292264	-1.16973	0.242108	0.709113		ENSMUSG00000079330.8	85.0851	-0.852539	0.290685	-2.93286	0.00335855	0.0622232		ENSMUSG00000079330.8	85.0851	-0.00194669	0.2893	-0.00672897	0.994631	0.998907		ENSMUSG00000079330.8	85.0851	0.0862427	0.290922	0.296446	0.76689	0.972956
	ENSMUSG00000042115.4	458.208	0.205715	0.187125	1.09935	0.271617	0.894234		ENSMUSG00000042115.4	458.208	-0.407629	0.188626	-2.16105	0.0306916	0.643006		ENSMUSG00000042115.4	458.208	-0.393555	0.188469	-2.08817	0.0367823	0.430233		ENSMUSG00000042115.4	458.208	-0.405042	0.186941	-2.16668	0.0302592	0.19309		ENSMUSG00000042115.4	458.208	0.116022	0.186782	0.621161	0.534494	0.905074		ENSMUSG00000042115.4	458.208	0.00945517	0.187451	0.0504407	0.959771	0.997689
	ENSMUSG00000009772.15	92.1463	0.222083	0.139921	1.58721	0.112466	0.799646		ENSMUSG00000009772.15	92.1463	0.0490638	0.144288	0.34004	0.733826	0.955079		ENSMUSG00000009772.15	92.1463	-0.160679	0.146659	-1.0956	0.273255	0.732233		ENSMUSG00000009772.15	92.1463	0.104514	0.14149	0.738665	0.46011	0.729177		ENSMUSG00000009772.15	92.1463	-0.0869585	0.14258	-0.609895	0.541932	0.907608		ENSMUSG00000009772.15	92.1463	0.0638381	0.147017	0.434221	0.664128	0.955001
	ENSMUSG00000042066.15	14931	0.0644639	0.0479318	1.34491	0.178655	0.84254		ENSMUSG00000042066.15	14931	0.0261447	0.0480198	0.544456	0.586128	0.914408		ENSMUSG00000042066.15	14931	0.0179493	0.0480003	0.373942	0.708448	0.932867		ENSMUSG00000042066.15	14931	0.0308451	0.0479459	0.643331	0.520009	0.768504		ENSMUSG00000042066.15	14931	0.0532498	0.0479452	1.11064	0.266723	0.828991		ENSMUSG00000042066.15	14931	0.0501839	0.0480385	1.04466	0.29618	0.830865
	ENSMUSG00000042046.15	5129.82	-0.00786012	0.0373668	-0.21035	0.833394	0.984408		ENSMUSG00000042046.15	5129.82	0.0302333	0.0378126	0.799555	0.423968	0.868024		ENSMUSG00000042046.15	5129.82	0.0770732	0.0375969	2.04999	0.0403656	0.436484		ENSMUSG00000042046.15	5129.82	0.0764875	0.0374576	2.04197	0.0411541	0.229063		ENSMUSG00000042046.15	5129.82	-0.0503869	0.037567	-1.34125	0.179838	0.808532		ENSMUSG00000042046.15	5129.82	0.0116182	0.0378185	0.307209	0.758684	0.972755
	ENSMUSG00000097760.2	48.1483	-0.0993231	0.152299	-0.652158	0.5143	0.934458		ENSMUSG00000097760.2	48.1483	-0.0859982	0.161952	-0.531012	0.595411	0.916506		ENSMUSG00000097760.2	48.1483	-0.105473	0.161102	-0.6547	0.512661	0.866851		ENSMUSG00000097760.2	48.1483	-0.0383832	0.157913	-0.243066	0.807954	0.923107		ENSMUSG00000097760.2	48.1483	0.042218	0.162141	0.260379	0.794572	0.962575		ENSMUSG00000097760.2	48.1483	0.0182111	0.162535	0.112044	0.910789	0.991883
	ENSMUSG00000026439.14	4037.26	0.0246914	0.0347376	0.710796	0.47721	0.932176		ENSMUSG00000026439.14	4037.26	0.0616099	0.0352864	1.74599	0.0808119	0.673641		ENSMUSG00000026439.14	4037.26	0.0965426	0.0351155	2.74929	0.00597253	0.371684		ENSMUSG00000026439.14	4037.26	0.178996	0.0348291	5.13926	2.75825e-07	0.00137253		ENSMUSG00000026439.14	4037.26	-0.0200651	0.0349308	-0.574424	0.565681	0.910263		ENSMUSG00000026439.14	4037.26	0.0543941	0.0352929	1.54122	0.123263	0.705223
	ENSMUSG00000048174.2	316.106	0.0536199	0.0822626	0.651814	0.514521	0.934691		ENSMUSG00000048174.2	316.106	0.0426657	0.0867145	0.492025	0.622702	0.924395		ENSMUSG00000048174.2	316.106	-0.0135354	0.0843101	-0.160543	0.872454	0.975199		ENSMUSG00000048174.2	316.106	-0.0752892	0.083947	-0.896866	0.36979	0.661415		ENSMUSG00000048174.2	316.106	-0.025345	0.0835872	-0.303216	0.761725	0.958919		ENSMUSG00000048174.2	316.106	0.0852838	0.0853894	0.998763	0.317909	0.840217
	ENSMUSG00000053024.14	7670.34	0.112194	0.09197	1.2199	0.222503	0.874529		ENSMUSG00000053024.14	7670.34	-0.0674578	0.0921437	-0.732093	0.464112	0.879218		ENSMUSG00000053024.14	7670.34	-0.0213279	0.0920196	-0.231775	0.816713	0.962021		ENSMUSG00000053024.14	7670.34	0.0193734	0.0919765	0.210634	0.833173	0.935301		ENSMUSG00000053024.14	7670.34	-0.144649	0.0919962	-1.57234	0.115872	0.792689		ENSMUSG00000053024.14	7670.34	0.0806476	0.0920064	0.876544	0.380734	0.871582
	ENSMUSG00000026442.14	18110	0.0872566	0.0520883	1.67517	0.0939015	0.773331		ENSMUSG00000026442.14	18110	0.0615165	0.0521882	1.17874	0.2385	0.783891		ENSMUSG00000026442.14	18110	0.0296159	0.0521291	0.568127	0.569948	0.888653		ENSMUSG00000026442.14	18110	0.0412121	0.0521202	0.790714	0.429111	0.707585		ENSMUSG00000026442.14	18110	-0.131146	0.0521382	-2.51535	0.0118916	0.774825		ENSMUSG00000026442.14	18110	0.115685	0.0521628	2.21777	0.0265708	0.524473
	ENSMUSG00000026443.3	14126.2	0.00841317	0.0574414	0.146465	0.883554	0.988085		ENSMUSG00000026443.3	14126.2	0.0354919	0.0575403	0.616818	0.537355	0.902446		ENSMUSG00000026443.3	14126.2	0.0173526	0.0575096	0.301734	0.762855	0.947269		ENSMUSG00000026443.3	14126.2	0.067769	0.057492	1.17875	0.238496	0.547374		ENSMUSG00000026443.3	14126.2	0.0309633	0.0574896	0.53859	0.59017	0.914999		ENSMUSG00000026443.3	14126.2	0.0510814	0.0575761	0.887199	0.374972	0.868623
	ENSMUSG00000054387.13	6596.51	-0.0143261	0.0471467	-0.303861	0.761234	0.972263		ENSMUSG00000054387.13	6596.51	0.0326162	0.0474385	0.687547	0.491738	0.888618		ENSMUSG00000054387.13	6596.51	0.0490208	0.0472925	1.03655	0.299948	0.752139		ENSMUSG00000054387.13	6596.51	0.0459506	0.0472406	0.972692	0.330706	0.630844		ENSMUSG00000054387.13	6596.51	-0.0990214	0.0473126	-2.09292	0.0363562	0.776562		ENSMUSG00000054387.13	6596.51	0.0278337	0.047444	0.586664	0.55743	0.930233
	ENSMUSG00000026447.16	1225.28	0.079064	0.0957546	0.825693	0.408978	0.918973		ENSMUSG00000026447.16	1225.28	0.0338213	0.0967195	0.349684	0.726576	0.953136		ENSMUSG00000026447.16	1225.28	0.081531	0.0960337	0.848983	0.395891	0.811516		ENSMUSG00000026447.16	1225.28	0.172222	0.0957064	1.79948	0.0719431	0.303168		ENSMUSG00000026447.16	1225.28	-0.182749	0.0959449	-1.90473	0.0568148	0.781455		ENSMUSG00000026447.16	1225.28	0.1126	0.0963298	1.1689	0.242444	0.805122
	ENSMUSG00000102425.1	12.9867	0.140951	0.307028	0.459083	0.646174	0.958316		ENSMUSG00000102425.1	12.9867	0.187124	0.321155	0.58266	0.560122	0.90695		ENSMUSG00000102425.1	12.9867	-0.129081	0.318591	-0.405162	0.685358	0.925626		ENSMUSG00000102425.1	12.9867	-0.0841992	0.351542	-0.239514	0.810707			ENSMUSG00000102425.1	12.9867	0.27846	0.327558	0.850108	0.395265	0.872771		ENSMUSG00000102425.1	12.9867	0.858708	0.358604	2.39458	0.0166392
	ENSMUSG00000046062.5	3391.51	0.0332392	0.0499947	0.664855	0.506143	0.934114		ENSMUSG00000046062.5	3391.51	-0.00778509	0.0504984	-0.154165	0.87748	0.982643		ENSMUSG00000046062.5	3391.51	0.0255714	0.050284	0.50854	0.611075	0.904065		ENSMUSG00000046062.5	3391.51	0.11029	0.0500138	2.20519	0.0274405	0.184634		ENSMUSG00000046062.5	3391.51	0.0391085	0.0502333	0.778538	0.436252	0.881836		ENSMUSG00000046062.5	3391.51	0.00850506	0.0505945	0.168102	0.866503	0.987093
	ENSMUSG00000041757.16	4985.67	-0.0647789	0.0617467	-1.04911	0.294129	0.895808		ENSMUSG00000041757.16	4985.67	-0.106275	0.0620768	-1.712	0.0868969	0.677049		ENSMUSG00000041757.16	4985.67	-0.0126994	0.0618804	-0.205224	0.837397	0.966681		ENSMUSG00000041757.16	4985.67	0.0550049	0.061751	0.890754	0.373061	0.662757		ENSMUSG00000041757.16	4985.67	-0.0635298	0.0618111	-1.0278	0.304042	0.837891		ENSMUSG00000041757.16	4985.67	0.0566845	0.0620035	0.914214	0.360605	0.860177
	ENSMUSG00000101693.1	24.2003	0.276009	0.36423	0.757787	0.448578	0.926107		ENSMUSG00000101693.1	24.2003	-0.199137	0.37214	-0.535115	0.592571	0.915542		ENSMUSG00000101693.1	24.2003	-0.363417	0.360445	-1.00824	0.313338	0.761653		ENSMUSG00000101693.1	24.2003	-0.210105	0.371425	-0.565671	0.571617			ENSMUSG00000101693.1	24.2003	-0.394791	0.372153	-1.06083	0.288768	0.834806		ENSMUSG00000101693.1	24.2003	-0.150524	0.369708	-0.407144	0.683903	0.95875
	ENSMUSG00000070644.13	146.367	0.036911	0.221368	0.16674	0.867575	0.985674		ENSMUSG00000070644.13	146.367	-0.422613	0.223472	-1.89113	0.0586075	0.663966		ENSMUSG00000070644.13	146.367	-0.579758	0.223868	-2.58973	0.00960514	0.38488		ENSMUSG00000070644.13	146.367	-0.587886	0.224494	-2.61871	0.00882625	0.103176		ENSMUSG00000070644.13	146.367	-0.127933	0.221722	-0.577	0.563939	0.910263		ENSMUSG00000070644.13	146.367	-0.0452302	0.225093	-0.20094	0.840745	0.983734
	ENSMUSG00000070643.11	488.126	0.223316	0.104951	2.12782	0.0333519	0.622415		ENSMUSG00000070643.11	488.126	-0.274412	0.106928	-2.56634	0.0102778	0.555473		ENSMUSG00000070643.11	488.126	-0.109516	0.106205	-1.03118	0.302455	0.754378		ENSMUSG00000070643.11	488.126	-0.127545	0.105711	-1.20655	0.227607	0.534468		ENSMUSG00000070643.11	488.126	0.039802	0.105498	0.377276	0.705969	0.947125		ENSMUSG00000070643.11	488.126	-0.100546	0.106857	-0.940941	0.346735	0.853706
	ENSMUSG00000090553.8	911.32	0.0312043	0.0452499	0.689599	0.490446	0.933992		ENSMUSG00000090553.8	911.32	0.0402335	0.0465604	0.864115	0.387525	0.851704		ENSMUSG00000090553.8	911.32	-0.0677056	0.046611	-1.45257	0.146344	0.608719		ENSMUSG00000090553.8	911.32	-0.0470657	0.0463622	-1.01517	0.310023	0.6113		ENSMUSG00000090553.8	911.32	0.106705	0.046083	2.31549	0.020586	0.774825		ENSMUSG00000090553.8	911.32	-0.106161	0.0476102	-2.22979	0.0257613	0.520706
	ENSMUSG00000102976.6	654.506	-0.00703344	0.0858394	-0.0819372	0.934697	0.993965		ENSMUSG00000102976.6	654.506	0.12412	0.0876294	1.41641	0.156654	0.728289		ENSMUSG00000102976.6	654.506	0.0278719	0.0867277	0.321373	0.747928	0.942784		ENSMUSG00000102976.6	654.506	0.165915	0.0863088	1.92234	0.0545634	0.263928		ENSMUSG00000102976.6	654.506	-0.0528651	0.0869814	-0.607775	0.543337	0.907695		ENSMUSG00000102976.6	654.506	0.128702	0.0879196	1.46386	0.143232	0.724115
	ENSMUSG00000094410.7	178.803	-0.0123744	0.104737	-0.118147	0.905951	0.989559		ENSMUSG00000094410.7	178.803	0.291712	0.110158	2.64813	0.00809373	0.542607		ENSMUSG00000094410.7	178.803	0.204532	0.107103	1.90967	0.0561758	0.465484		ENSMUSG00000094410.7	178.803	0.393379	0.106721	3.68606	0.00022775	0.0156601		ENSMUSG00000094410.7	178.803	-0.201362	0.110054	-1.82966	0.0673002	0.785117		ENSMUSG00000094410.7	178.803	0.12954	0.111567	1.16109	0.245603	0.807856
	ENSMUSG00000026463.17	6888.01	-0.350384	0.173639	-2.0179	0.0436021	0.657965		ENSMUSG00000026463.17	6888.01	-0.212233	0.173672	-1.22204	0.221694	0.776114		ENSMUSG00000026463.17	6888.01	-0.0620518	0.173657	-0.357323	0.72085	0.935191		ENSMUSG00000026463.17	6888.01	-0.188912	0.173616	-1.0881	0.27655	0.583057		ENSMUSG00000026463.17	6888.01	0.0564409	0.17364	0.325045	0.745147	0.956206		ENSMUSG00000026463.17	6888.01	0.11583	0.173694	0.66686	0.504862	0.919535
	ENSMUSG00000010311.15	26.4223	-1.00328	0.325399	-3.08324	0.00204762	0.237136		ENSMUSG00000010311.15	26.4223	0.0462369	0.308305	0.149971	0.880787	0.982969		ENSMUSG00000010311.15	26.4223	-0.0549147	0.306793	-0.178996	0.857941	0.971768		ENSMUSG00000010311.15	26.4223	-0.262826	0.310356	-0.846853	0.397077	0.683426		ENSMUSG00000010311.15	26.4223	0.105059	0.312048	0.336677	0.736361	0.954772		ENSMUSG00000010311.15	26.4223	0.142291	0.325728	0.436841	0.662227	0.955001
	ENSMUSG00000041577.5	1890.28	0.146521	0.24205	0.605332	0.544958	0.9395		ENSMUSG00000041577.5	1890.28	-0.128278	0.242093	-0.529871	0.596202	0.916786		ENSMUSG00000041577.5	1890.28	-0.514871	0.242142	-2.12632	0.0334769	0.425461		ENSMUSG00000041577.5	1890.28	-0.0555721	0.242151	-0.229493	0.818486	0.928363		ENSMUSG00000041577.5	1890.28	-0.274686	0.242092	-1.13463	0.256529	0.824431		ENSMUSG00000041577.5	1890.28	-0.10996	0.242159	-0.454083	0.649769	0.952811
	ENSMUSG00000041559.7	474.871	0.146779	0.587697	0.249753	0.802779	0.980614		ENSMUSG00000041559.7	474.871	-0.395983	0.587443	-0.674078	0.500261	0.8909		ENSMUSG00000041559.7	474.871	-1.04283	0.587934	-1.77372	0.076109	0.509067		ENSMUSG00000041559.7	474.871	-1.05804	0.588126	-1.79899	0.0720198	0.303416		ENSMUSG00000041559.7	474.871	0.607409	0.587222	1.03438	0.300959	0.836975		ENSMUSG00000041559.7	474.871	0.00658576	0.588459	0.0111915	0.991071	0.998414
	ENSMUSG00000020423.6	1308.72	0.139468	0.248373	0.561525	0.57444	0.944534		ENSMUSG00000020423.6	1308.72	-0.410067	0.248243	-1.65188	0.09856	0.687937		ENSMUSG00000020423.6	1308.72	-0.0458848	0.248097	-0.184947	0.853271	0.971039		ENSMUSG00000020423.6	1308.72	-0.583851	0.248265	-2.35172	0.0186869	0.152404		ENSMUSG00000020423.6	1308.72	0.11131	0.2483	0.44829	0.653944	0.933007		ENSMUSG00000020423.6	1308.72	-0.293595	0.248537	-1.1813	0.237485	0.802378
	ENSMUSG00000026450.14	12.3008	0.270252	0.380363	0.710511	0.477387	0.932184		ENSMUSG00000026450.14	12.3008	-0.516411	0.401709	-1.28553	0.198606	0.755968		ENSMUSG00000026450.14	12.3008	-0.620362	0.430487	-1.44107	0.149565	0.611646		ENSMUSG00000026450.14	12.3008	-0.501057	0.41709	-1.20132	0.229629			ENSMUSG00000026450.14	12.3008	-0.189738	0.419532	-0.45226	0.651081	0.931945		ENSMUSG00000026450.14	12.3008	-0.0533337	0.423671	-0.125885	0.899823
	ENSMUSG00000064246.10	439.651	0.0630305	0.082909	0.760237	0.447113	0.926107		ENSMUSG00000064246.10	439.651	-0.0258186	0.0856227	-0.301539	0.763004	0.960598		ENSMUSG00000064246.10	439.651	0.0377749	0.084386	0.447644	0.65441	0.916896		ENSMUSG00000064246.10	439.651	0.0938955	0.0840087	1.11769	0.263701	0.57098		ENSMUSG00000064246.10	439.651	0.0633233	0.0836864	0.756673	0.449246	0.88539		ENSMUSG00000064246.10	439.651	0.0463444	0.0850308	0.54503	0.585733	0.938264
	ENSMUSG00000042451.12	35.8348	0.186567	0.200044	0.93263	0.351011	0.905223		ENSMUSG00000042451.12	35.8348	-0.076626	0.223164	-0.343361	0.731327	0.954091		ENSMUSG00000042451.12	35.8348	-0.355641	0.209869	-1.69459	0.090154	0.530196		ENSMUSG00000042451.12	35.8348	0.251138	0.2076	1.20972	0.226385	0.53339		ENSMUSG00000042451.12	35.8348	0.00240926	0.204938	0.011756	0.99062	0.99845		ENSMUSG00000042451.12	35.8348	0.0396757	0.215903	0.183766	0.854197	0.986599
	ENSMUSG00000042429.8	12158.9	0.0450869	0.0479933	0.939441	0.347504	0.905223		ENSMUSG00000042429.8	12158.9	0.0935742	0.0481176	1.9447	0.0518114	0.658641		ENSMUSG00000042429.8	12158.9	0.0777563	0.0480633	1.61779	0.105708	0.551145		ENSMUSG00000042429.8	12158.9	0.0504477	0.0480108	1.05076	0.293371	0.595647		ENSMUSG00000042429.8	12158.9	-0.0130107	0.0480106	-0.270997	0.786393	0.961707		ENSMUSG00000042429.8	12158.9	0.0901552	0.0480815	1.87505	0.0607856	0.604417
	ENSMUSG00000026458.13	7411.32	0.0348355	0.052312	0.665918	0.505463	0.934114		ENSMUSG00000026458.13	7411.32	0.0116974	0.0525148	0.222744	0.823735	0.972493		ENSMUSG00000026458.13	7411.32	0.0476663	0.0524138	0.909422	0.363127	0.793209		ENSMUSG00000026458.13	7411.32	0.0202042	0.0523538	0.385916	0.699559	0.872321		ENSMUSG00000026458.13	7411.32	0.0172388	0.0523552	0.329266	0.741955	0.955674		ENSMUSG00000026458.13	7411.32	0.00252561	0.0524969	0.0481098	0.961629	0.997689
	ENSMUSG00000042305.12	4266.05	0.0121313	0.0313777	0.386621	0.699037	0.966624		ENSMUSG00000042305.12	4266.05	-0.00531471	0.031831	-0.166966	0.867397	0.980235		ENSMUSG00000042305.12	4266.05	-0.0277392	0.0317282	-0.874278	0.381967	0.803219		ENSMUSG00000042305.12	4266.05	-0.0247348	0.0315599	-0.783741	0.433192	0.710898		ENSMUSG00000042305.12	4266.05	0.0532393	0.0315804	1.68583	0.0918283	0.785117		ENSMUSG00000042305.12	4266.05	0.0310234	0.032046	0.968091	0.332999	0.847575
	ENSMUSG00000026456.18	1439.55	-0.0383158	0.0492742	-0.777604	0.436803	0.925254		ENSMUSG00000026456.18	1439.55	0.0303776	0.0500415	0.607049	0.543819	0.904152		ENSMUSG00000026456.18	1439.55	-0.0244061	0.049792	-0.49016	0.62402	0.906838		ENSMUSG00000026456.18	1439.55	-0.0269762	0.0493233	-0.546926	0.584429	0.808121		ENSMUSG00000026456.18	1439.55	0.0763316	0.0490971	1.55471	0.120016	0.792689		ENSMUSG00000026456.18	1439.55	0.0223655	0.0500093	0.447226	0.654712	0.953455
	ENSMUSG00000026457.14	4236.47	0.0760157	0.0471245	1.61308	0.106727	0.797068		ENSMUSG00000026457.14	4236.47	0.017529	0.0474925	0.369091	0.71206	0.949891		ENSMUSG00000026457.14	4236.47	-0.118025	0.0473677	-2.49168	0.012714	0.38488		ENSMUSG00000026457.14	4236.47	0.00924506	0.0472706	0.195577	0.844941	0.939904		ENSMUSG00000026457.14	4236.47	-0.00945747	0.0472774	-0.200042	0.841448	0.971307		ENSMUSG00000026457.14	4236.47	0.014834	0.047575	0.311802	0.755191	0.972755
	ENSMUSG00000102722.1	10.0685	0.0156583	0.405935	0.0385735	0.96923	0.99753		ENSMUSG00000102722.1	10.0685	0.0932211	0.3827	0.243588	0.80755	0.9694		ENSMUSG00000102722.1	10.0685	0.16157	0.426121	0.379165	0.704565	0.932698		ENSMUSG00000102722.1	10.0685	-1.02446	0.449651	-2.27835	0.022706			ENSMUSG00000102722.1	10.0685	0.436622	0.383508	1.13849	0.254914	0.824045		ENSMUSG00000102722.1	10.0685	0.72034	0.402289	1.7906	0.0733574
	ENSMUSG00000026455.14	3085.28	-0.0147302	0.0313209	-0.470298	0.638142	0.9568		ENSMUSG00000026455.14	3085.28	0.043707	0.0321147	1.36097	0.173524	0.739188		ENSMUSG00000026455.14	3085.28	0.0463438	0.031868	1.45424	0.14588	0.60761		ENSMUSG00000026455.14	3085.28	0.0474953	0.0314826	1.50862	0.131395	0.410096		ENSMUSG00000026455.14	3085.28	0.0472391	0.0315917	1.4953	0.134836	0.793927		ENSMUSG00000026455.14	3085.28	0.0109867	0.0322277	0.340909	0.733172	0.968401
	ENSMUSG00000042229.9	1973.9	-0.0519128	0.0388787	-1.33525	0.181794	0.84425		ENSMUSG00000042229.9	1973.9	0.0129432	0.0397562	0.325565	0.744754	0.956777		ENSMUSG00000042229.9	1973.9	0.0486524	0.0393683	1.23583	0.216523	0.684387		ENSMUSG00000042229.9	1973.9	-0.020673	0.0389038	-0.531388	0.59515	0.815261		ENSMUSG00000042229.9	1973.9	0.0822866	0.0392815	2.09479	0.0361894	0.776562		ENSMUSG00000042229.9	1973.9	0.0191414	0.0399756	0.478826	0.632062	0.949246
	ENSMUSG00000042207.17	5540.7	0.00239428	0.0449826	0.0532268	0.957551	0.997364		ENSMUSG00000042207.17	5540.7	0.0431249	0.0453323	0.951306	0.341449	0.83473		ENSMUSG00000042207.17	5540.7	0.0741078	0.045188	1.63999	0.101008	0.543589		ENSMUSG00000042207.17	5540.7	0.116579	0.0450766	2.58624	0.00970291	0.108908		ENSMUSG00000042207.17	5540.7	-0.0180288	0.0451542	-0.399272	0.689693	0.943299		ENSMUSG00000042207.17	5540.7	0.0538021	0.0453981	1.18512	0.235971	0.80214
	ENSMUSG00000097435.1	10.9304	-0.350932	0.388495	-0.903313	0.36636	0.9081		ENSMUSG00000097435.1	10.9304	-1.19329	0.457919	-2.60589	0.0091636	0.542607		ENSMUSG00000097435.1	10.9304	-0.208368	0.402415	-0.517793	0.604603	0.902134		ENSMUSG00000097435.1	10.9304	-0.861639	0.399813	-2.15511	0.0311536			ENSMUSG00000097435.1	10.9304	0.423199	0.36593	1.1565	0.247476	0.822408		ENSMUSG00000097435.1	10.9304	0.1489	0.383622	0.388143	0.69791
	ENSMUSG00000026452.15	1892.92	0.253458	0.180397	1.405	0.16002	0.836838		ENSMUSG00000026452.15	1892.92	-0.120507	0.180802	-0.666514	0.505083	0.891847		ENSMUSG00000026452.15	1892.92	-0.258882	0.180552	-1.43383	0.15162	0.614876		ENSMUSG00000026452.15	1892.92	-0.118418	0.180209	-0.657116	0.511106	0.763522		ENSMUSG00000026452.15	1892.92	0.0854102	0.180242	0.473865	0.635596	0.927477		ENSMUSG00000026452.15	1892.92	0.241057	0.1804	1.33623	0.181474	0.75397
	ENSMUSG00000073557.11	8516.71	-0.0131299	0.0329578	-0.398384	0.690347	0.965973		ENSMUSG00000073557.11	8516.71	0.00926248	0.0332207	0.278816	0.780386	0.964841		ENSMUSG00000073557.11	8516.71	0.0786366	0.0331146	2.37468	0.0175641	0.393895		ENSMUSG00000073557.11	8516.71	0.0900609	0.0330241	2.72713	0.00638881	0.0877165		ENSMUSG00000073557.11	8516.71	-0.0201617	0.0330714	-0.609641	0.542099	0.907608		ENSMUSG00000073557.11	8516.71	0.0810678	0.033264	2.4371	0.0148056	0.454048
	ENSMUSG00000103976.1	10.6404	0.0576872	0.389403	0.148143	0.88223	0.987891		ENSMUSG00000103976.1	10.6404	-0.677244	0.477854	-1.41726	0.156406	0.728289		ENSMUSG00000103976.1	10.6404	0.369249	0.38592	0.956803	0.338667	0.78015		ENSMUSG00000103976.1	10.6404	-0.110415	0.423436	-0.260759	0.794278			ENSMUSG00000103976.1	10.6404	-0.705848	0.410602	-1.71906	0.0856043	0.785117		ENSMUSG00000103976.1	10.6404	0.331416	0.424404	0.780897	0.434863
	ENSMUSG00000026429.9	55.1556	0.22225	0.153562	1.4473	0.147813	0.828227		ENSMUSG00000026429.9	55.1556	0.222653	0.165201	1.34777	0.177734	0.743291		ENSMUSG00000026429.9	55.1556	-0.050848	0.160818	-0.316183	0.751864	0.943714		ENSMUSG00000026429.9	55.1556	0.31183	0.158568	1.96654	0.0492359	0.250951		ENSMUSG00000026429.9	55.1556	0.100046	0.164262	0.609063	0.542483	0.907631		ENSMUSG00000026429.9	55.1556	-0.0326463	0.167039	-0.195441	0.845048	0.984447
	ENSMUSG00000042793.13	204.139	0.037305	0.136799	0.2727	0.785084	0.977201		ENSMUSG00000042793.13	204.139	-0.0179122	0.140106	-0.127847	0.89827	0.984977		ENSMUSG00000042793.13	204.139	-0.152801	0.138839	-1.10056	0.271087	0.730094		ENSMUSG00000042793.13	204.139	-0.340238	0.138733	-2.45246	0.0141883	0.132302		ENSMUSG00000042793.13	204.139	0.0415608	0.137348	0.302595	0.762199	0.958919		ENSMUSG00000042793.13	204.139	0.215757	0.139777	1.54358	0.122691	0.704728
	ENSMUSG00000097993.7	11.0333	-0.507568	0.413151	-1.22853	0.219248	0.873392		ENSMUSG00000097993.7	11.0333	-0.514625	0.475189	-1.08299	0.278812	0.807329		ENSMUSG00000097993.7	11.0333	-0.171438	0.455971	-0.375984	0.706929	0.932802		ENSMUSG00000097993.7	11.0333	-0.0504975	0.435625	-0.11592	0.907716			ENSMUSG00000097993.7	11.0333	0.0385374	0.440182	0.0875488	0.930235	0.987346		ENSMUSG00000097993.7	11.0333	-0.300047	0.43152	-0.695326	0.486851
	ENSMUSG00000026426.10	10448.7	-0.000640498	0.0357902	-0.0178959	0.985722	0.998948		ENSMUSG00000026426.10	10448.7	-0.00862671	0.0359394	-0.240035	0.810303	0.970125		ENSMUSG00000026426.10	10448.7	0.00108017	0.0358898	0.0300967	0.97599	0.996292		ENSMUSG00000026426.10	10448.7	-0.0113866	0.0357976	-0.318083	0.750422	0.898138		ENSMUSG00000026426.10	10448.7	0.0713744	0.035788	1.99437	0.0461118	0.776562		ENSMUSG00000026426.10	10448.7	-0.0355231	0.0359758	-0.987418	0.323438	0.843541
	ENSMUSG00000087721.1	43.7799	0.00781658	0.193808	0.0403315	0.967829	0.99753		ENSMUSG00000087721.1	43.7799	-0.0344539	0.201185	-0.171254	0.864024	0.979477		ENSMUSG00000087721.1	43.7799	0.0780371	0.195106	0.399973	0.689176	0.927786		ENSMUSG00000087721.1	43.7799	0.0903913	0.19343	0.467309	0.640279	0.840572		ENSMUSG00000087721.1	43.7799	-0.419626	0.195721	-2.14401	0.0320324	0.776562		ENSMUSG00000087721.1	43.7799	-0.209487	0.206257	-1.01566	0.30979	0.836115
	ENSMUSG00000085311.1	37.8366	0.201144	0.204369	0.984221	0.325007	0.904303		ENSMUSG00000085311.1	37.8366	0.183149	0.221853	0.825544	0.409063	0.860737		ENSMUSG00000085311.1	37.8366	-0.0522829	0.216889	-0.241058	0.80951	0.960983		ENSMUSG00000085311.1	37.8366	0.0828969	0.208554	0.397484	0.69101	0.86725		ENSMUSG00000085311.1	37.8366	-0.318224	0.214581	-1.483	0.138075	0.79671		ENSMUSG00000085311.1	37.8366	-0.165359	0.21609	-0.765232	0.444133	0.89348
	ENSMUSG00000026424.8	11018	0.0423034	0.0484852	0.872501	0.382935	0.914355		ENSMUSG00000026424.8	11018	0.117221	0.048586	2.41266	0.0158366	0.587092		ENSMUSG00000026424.8	11018	-0.0398463	0.0485704	-0.820383	0.411998	0.821413		ENSMUSG00000026424.8	11018	-0.0747146	0.048521	-1.53984	0.123599	0.39764		ENSMUSG00000026424.8	11018	0.0234112	0.0485131	0.482574	0.629398	0.925634		ENSMUSG00000026424.8	11018	-0.0727453	0.0486063	-1.49662	0.134492	0.715594
	ENSMUSG00000079139.4	737.095	-0.0553169	0.0521479	-1.06077	0.288795	0.895808		ENSMUSG00000079139.4	737.095	-0.0382673	0.0538039	-0.711236	0.476938	0.882632		ENSMUSG00000079139.4	737.095	-0.0261369	0.0533418	-0.489989	0.624142	0.906838		ENSMUSG00000079139.4	737.095	-0.0411313	0.0526204	-0.781661	0.434414	0.711696		ENSMUSG00000079139.4	737.095	0.00546258	0.0525623	0.103926	0.917228	0.98529		ENSMUSG00000079139.4	737.095	0.00466555	0.0541306	0.0861906	0.931315	0.995762
	ENSMUSG00000097680.1	65.2078	-0.0403984	0.147891	-0.273163	0.784728	0.977201		ENSMUSG00000097680.1	65.2078	0.177528	0.157119	1.1299	0.25852	0.798053		ENSMUSG00000097680.1	65.2078	-0.069162	0.155814	-0.443876	0.657132	0.917122		ENSMUSG00000097680.1	65.2078	-0.112351	0.153969	-0.7297	0.465574	0.73312		ENSMUSG00000097680.1	65.2078	-0.271484	0.153228	-1.77176	0.0764338	0.785117		ENSMUSG00000097680.1	65.2078	0.0433434	0.156298	0.277313	0.78154	0.975553
	ENSMUSG00000041926.15	1790.81	0.0808329	0.0518682	1.55843	0.119132	0.80457		ENSMUSG00000041926.15	1790.81	0.0883	0.0526214	1.67803	0.0933421	0.682937		ENSMUSG00000041926.15	1790.81	0.0230164	0.0524487	0.438837	0.66078	0.917705		ENSMUSG00000041926.15	1790.81	0.0878642	0.0521024	1.68638	0.0917235	0.341793		ENSMUSG00000041926.15	1790.81	-0.0995613	0.0521554	-1.90894	0.0562702	0.78138		ENSMUSG00000041926.15	1790.81	0.122953	0.052731	2.3317	0.0197164	0.48524
	ENSMUSG00000062580.9	5203.89	0.0151933	0.0276088	0.550307	0.582109	0.947023		ENSMUSG00000062580.9	5203.89	-0.0198878	0.0281356	-0.706857	0.479655	0.883227		ENSMUSG00000062580.9	5203.89	0.0348889	0.0279165	1.24976	0.211389	0.678691		ENSMUSG00000062580.9	5203.89	0.025382	0.0276593	0.917668	0.358793	0.653492		ENSMUSG00000062580.9	5203.89	-0.000857856	0.027792	-0.030867	0.975376	0.995811		ENSMUSG00000062580.9	5203.89	-0.0131931	0.0281183	-0.469201	0.638926	0.949635
	ENSMUSG00000048096.7	95.1414	0.0291173	0.224362	0.129778	0.896742	0.98816		ENSMUSG00000048096.7	95.1414	-0.100018	0.222412	-0.449698	0.652928	0.933653		ENSMUSG00000048096.7	95.1414	-0.48462	0.224303	-2.16057	0.030729	0.418659		ENSMUSG00000048096.7	95.1414	-0.250855	0.222097	-1.12948	0.258695	0.566011		ENSMUSG00000048096.7	95.1414	0.189787	0.218968	0.866731	0.386089	0.870084		ENSMUSG00000048096.7	95.1414	0.236082	0.222943	1.05893	0.289631	0.829251
	ENSMUSG00000041889.7	4615.85	0.0456261	0.0529252	0.862087	0.38864	0.915127		ENSMUSG00000041889.7	4615.85	-0.0480712	0.0531187	-0.904978	0.365477	0.841472		ENSMUSG00000041889.7	4615.85	-0.0526095	0.0530847	-0.991048	0.321662	0.767753		ENSMUSG00000041889.7	4615.85	-0.159856	0.0529919	-3.01661	0.00255615	0.0533555		ENSMUSG00000041889.7	4615.85	0.0513485	0.052918	0.970341	0.331876	0.850103		ENSMUSG00000041889.7	4615.85	-0.0381212	0.0532249	-0.71623	0.473849	0.906068
	ENSMUSG00000041879.13	10584.5	-0.015112	0.0298352	-0.506514	0.612496	0.952102		ENSMUSG00000041879.13	10584.5	-0.016079	0.030061	-0.534879	0.592734	0.915542		ENSMUSG00000041879.13	10584.5	0.0186601	0.0299666	0.622697	0.533484	0.874362		ENSMUSG00000041879.13	10584.5	0.0136596	0.0298934	0.456946	0.64771	0.845459		ENSMUSG00000041879.13	10584.5	-0.00815305	0.029908	-0.272604	0.785158	0.961655		ENSMUSG00000041879.13	10584.5	0.0376661	0.0300962	1.25152	0.210744	0.783368
	ENSMUSG00000009418.15	9548.34	-0.122856	0.0702032	-1.75001	0.0801169	0.746334		ENSMUSG00000009418.15	9548.34	0.0190483	0.0703213	0.270875	0.786487	0.965389		ENSMUSG00000009418.15	9548.34	0.0391775	0.0702669	0.557552	0.57715	0.892258		ENSMUSG00000009418.15	9548.34	0.0812154	0.0702505	1.15608	0.247647	0.554837		ENSMUSG00000009418.15	9548.34	-0.0947231	0.0702643	-1.3481	0.177627	0.808532		ENSMUSG00000009418.15	9548.34	0.0358593	0.0703634	0.50963	0.610311	0.94228
	ENSMUSG00000054412.5	67.3057	-0.145396	0.151354	-0.960636	0.336735	0.905223		ENSMUSG00000054412.5	67.3057	-0.116382	0.159413	-0.730064	0.465351	0.879218		ENSMUSG00000054412.5	67.3057	-0.0981649	0.158395	-0.619747	0.535424	0.875246		ENSMUSG00000054412.5	67.3057	-0.167455	0.154526	-1.08367	0.27851	0.584412		ENSMUSG00000054412.5	67.3057	-0.147233	0.155117	-0.949172	0.342533	0.852507		ENSMUSG00000054412.5	67.3057	-0.136802	0.161879	-0.845091	0.39806	0.880252
	ENSMUSG00000090399.1	23.2951	0.101668	0.265072	0.383549	0.701313	0.966624		ENSMUSG00000090399.1	23.2951	-0.117156	0.28435	-0.412014	0.680329	0.942414		ENSMUSG00000090399.1	23.2951	-0.387139	0.278456	-1.39031	0.164436	0.628228		ENSMUSG00000090399.1	23.2951	-0.15021	0.262485	-0.572263	0.567144			ENSMUSG00000090399.1	23.2951	-0.191195	0.265223	-0.720885	0.47098	0.889191		ENSMUSG00000090399.1	23.2951	-0.221331	0.281271	-0.786895	0.431344	0.890615
	ENSMUSG00000026421.14	13026	0.069	0.0705691	0.977764	0.328191	0.905165		ENSMUSG00000026421.14	13026	-0.131809	0.070679	-1.86489	0.0621969	0.666406		ENSMUSG00000026421.14	13026	-0.0947854	0.0706166	-1.34225	0.179514	0.644322		ENSMUSG00000026421.14	13026	-0.135599	0.0705942	-1.92083	0.0547533	0.264237		ENSMUSG00000026421.14	13026	-0.0358971	0.0705764	-0.508627	0.611013	0.9202		ENSMUSG00000026421.14	13026	-0.0384308	0.0706012	-0.544337	0.58621	0.938489
	ENSMUSG00000041801.5	989.055	0.139132	0.0792331	1.75599	0.0790907	0.74586		ENSMUSG00000041801.5	989.055	-0.108918	0.0805205	-1.35268	0.176159	0.742515		ENSMUSG00000041801.5	989.055	-0.0475758	0.0798731	-0.595642	0.551414	0.880368		ENSMUSG00000041801.5	989.055	-0.0217585	0.0794393	-0.273901	0.784161	0.913756		ENSMUSG00000041801.5	989.055	-0.101101	0.0793251	-1.27451	0.202481	0.812976		ENSMUSG00000041801.5	989.055	0.0503952	0.079935	0.630453	0.528398	0.923352
	ENSMUSG00000026418.16	192.002	0.0400446	0.167977	0.238394	0.811576	0.981912		ENSMUSG00000026418.16	192.002	-0.146753	0.170237	-0.862048	0.388661	0.852694		ENSMUSG00000026418.16	192.002	-0.167001	0.168951	-0.98846	0.322927	0.768757		ENSMUSG00000026418.16	192.002	-0.394676	0.170875	-2.30974	0.0209027	0.161742		ENSMUSG00000026418.16	192.002	-0.118445	0.168736	-0.701953	0.482709	0.892689		ENSMUSG00000026418.16	192.002	-0.152432	0.168995	-0.901992	0.367061	0.862387
	ENSMUSG00000041782.14	119.601	0.22712	0.183175	1.23991	0.215008	0.870602		ENSMUSG00000041782.14	119.601	-0.133734	0.185293	-0.721746	0.470451	0.881318		ENSMUSG00000041782.14	119.601	-0.272424	0.185505	-1.46855	0.141954	0.602979		ENSMUSG00000041782.14	119.601	-0.324383	0.181175	-1.79044	0.0733833	0.306262		ENSMUSG00000041782.14	119.601	0.210399	0.180667	1.16457	0.244194	0.822408		ENSMUSG00000041782.14	119.601	0.223612	0.184589	1.2114	0.225741	0.795779
	ENSMUSG00000026414.13	106.78	0.201616	0.390217	0.516675	0.605383	0.951858		ENSMUSG00000026414.13	106.78	-0.435614	0.393026	-1.10836	0.267707	0.805188		ENSMUSG00000026414.13	106.78	-0.477549	0.394344	-1.21099	0.225897	0.693858		ENSMUSG00000026414.13	106.78	-0.946025	0.389699	-2.42758	0.0151998	0.137784		ENSMUSG00000026414.13	106.78	0.0971335	0.38689	0.251062	0.801766	0.964197		ENSMUSG00000026414.13	106.78	0.346642	0.388378	0.892539	0.372104	0.866415
	ENSMUSG00000051985.12	129.738	0.42281	0.852997	0.495676	0.620123	0.953216		ENSMUSG00000051985.12	129.738	-2.19634	0.858217	-2.55919	0.0104916	0.555473		ENSMUSG00000051985.12	129.738	-2.14868	0.857513	-2.50571	0.0122207	0.38488		ENSMUSG00000051985.12	129.738	-0.884739	0.85826	-1.03085	0.30261	0.604551		ENSMUSG00000051985.12	129.738	-1.0729	0.85462	-1.25541	0.209329	0.814637		ENSMUSG00000051985.12	129.738	-0.211945	0.854648	-0.247991	0.804142	0.97848
	ENSMUSG00000026411.17	3455.37	0.0404882	0.0378892	1.0686	0.285252	0.895132		ENSMUSG00000026411.17	3455.37	-0.0845141	0.0384047	-2.20062	0.0277628	0.633375		ENSMUSG00000026411.17	3455.37	-0.0568702	0.0382653	-1.48621	0.137224	0.59617		ENSMUSG00000026411.17	3455.37	-0.0607277	0.0381819	-1.59048	0.111726	0.378196		ENSMUSG00000026411.17	3455.37	0.0468087	0.0379721	1.23271	0.217683	0.817829		ENSMUSG00000026411.17	3455.37	-0.0185863	0.0384707	-0.483128	0.629005	0.94806
	ENSMUSG00000026407.17	11.7811	-0.65405	0.338555	-1.93189	0.0533735	0.692264		ENSMUSG00000026407.17	11.7811	0.0138237	0.332241	0.0416074	0.966812	0.994714		ENSMUSG00000026407.17	11.7811	-0.134444	0.324525	-0.414279	0.67867	0.923344		ENSMUSG00000026407.17	11.7811	-0.280463	0.333885	-0.839999	0.400909			ENSMUSG00000026407.17	11.7811	-0.494515	0.343231	-1.44077	0.149651	0.797757		ENSMUSG00000026407.17	11.7811	0.336535	0.33411	1.00726	0.313811
	ENSMUSG00000086264.9	13.2161	-0.612704	0.342475	-1.78905	0.0736072	0.741372		ENSMUSG00000086264.9	13.2161	-0.0894129	0.358649	-0.249305	0.803125	0.967323		ENSMUSG00000086264.9	13.2161	-0.234587	0.347887	-0.67432	0.500108	0.861346		ENSMUSG00000086264.9	13.2161	-0.32191	0.329843	-0.975948	0.32909			ENSMUSG00000086264.9	13.2161	-0.124494	0.335226	-0.371373	0.71036	0.948407		ENSMUSG00000086264.9	13.2161	-0.0452526	0.330292	-0.137008	0.891025
	ENSMUSG00000041642.18	4857.97	-0.108829	0.0799622	-1.361	0.173513	0.841762		ENSMUSG00000041642.18	4857.97	-0.0975184	0.0801083	-1.21733	0.223478	0.776818		ENSMUSG00000041642.18	4857.97	-0.0385261	0.0800003	-0.481574	0.630109	0.908768		ENSMUSG00000041642.18	4857.97	0.0105204	0.0799292	0.131621	0.895284	0.962301		ENSMUSG00000041642.18	4857.97	-0.0636615	0.0799976	-0.795793	0.426153	0.878929		ENSMUSG00000041642.18	4857.97	-0.0914499	0.0801785	-1.14058	0.254045	0.814501
	ENSMUSG00000087230.10	29.7834	0.100658	0.219366	0.458859	0.646336	0.958316		ENSMUSG00000087230.10	29.7834	0.019534	0.237066	0.0823993	0.934329	0.989873		ENSMUSG00000087230.10	29.7834	-0.0571411	0.225001	-0.253959	0.799527	0.957977		ENSMUSG00000087230.10	29.7834	-0.511598	0.225936	-2.26435	0.0235526	0.171721		ENSMUSG00000087230.10	29.7834	-0.107866	0.225215	-0.478947	0.631977	0.92659		ENSMUSG00000087230.10	29.7834	-0.0457695	0.227379	-0.201292	0.84047	0.983734
	ENSMUSG00000041605.16	196.935	0.00428049	0.102806	0.0416366	0.966788	0.99753		ENSMUSG00000041605.16	196.935	-0.0616492	0.106903	-0.576685	0.564152	0.907428		ENSMUSG00000041605.16	196.935	-0.0644073	0.106052	-0.607318	0.54364	0.877413		ENSMUSG00000041605.16	196.935	0.128976	0.103762	1.24299	0.21387	0.518841		ENSMUSG00000041605.16	196.935	0.0205378	0.103195	0.19902	0.842247	0.971565		ENSMUSG00000041605.16	196.935	0.00555699	0.108026	0.0514414	0.958974	0.997689
	ENSMUSG00000097433.1	168.905	-0.0102086	0.116538	-0.0875991	0.930195	0.993233		ENSMUSG00000097433.1	168.905	-0.0100317	0.120157	-0.0834882	0.933463	0.989638		ENSMUSG00000097433.1	168.905	-0.18862	0.118882	-1.58661	0.1126	0.560053		ENSMUSG00000097433.1	168.905	-0.320207	0.119322	-2.68356	0.0072843	0.0940564		ENSMUSG00000097433.1	168.905	0.0824085	0.11514	0.715723	0.474162	0.890263		ENSMUSG00000097433.1	168.905	0.103584	0.118502	0.874109	0.382059	0.872131
	ENSMUSG00000052759.7	25.8093	-0.22498	0.234721	-0.958502	0.33781	0.905223		ENSMUSG00000052759.7	25.8093	0.434903	0.2405	1.80833	0.0705546	0.666886		ENSMUSG00000052759.7	25.8093	0.190695	0.243922	0.78179	0.434338	0.831178		ENSMUSG00000052759.7	25.8093	0.0266159	0.237777	0.111937	0.910874			ENSMUSG00000052759.7	25.8093	-0.17681	0.234166	-0.755065	0.45021	0.88539		ENSMUSG00000052759.7	25.8093	0.529374	0.246371	2.14869	0.0316592	0.545364
	ENSMUSG00000041570.14	14928.3	-0.030964	0.0354462	-0.873548	0.382364	0.914184		ENSMUSG00000041570.14	14928.3	0.048973	0.0356071	1.37537	0.169016	0.73609		ENSMUSG00000041570.14	14928.3	0.112603	0.0355221	3.16994	0.00152472	0.341298		ENSMUSG00000041570.14	14928.3	0.0838889	0.0354754	2.36471	0.0180444	0.149618		ENSMUSG00000041570.14	14928.3	-0.00697026	0.0355206	-0.196231	0.844429	0.972143		ENSMUSG00000041570.14	14928.3	0.0749318	0.0356292	2.1031	0.0354569	0.560766
	ENSMUSG00000097403.2	21.1464	0.133904	0.240325	0.557178	0.577406	0.945643		ENSMUSG00000097403.2	21.1464	-0.0647636	0.25454	-0.254433	0.799161	0.9663		ENSMUSG00000097403.2	21.1464	-0.296226	0.262809	-1.12715	0.259679	0.723685		ENSMUSG00000097403.2	21.1464	-0.4178	0.275145	-1.51847	0.128896			ENSMUSG00000097403.2	21.1464	-0.166832	0.257926	-0.646822	0.517747	0.900631		ENSMUSG00000097403.2	21.1464	0.0113023	0.264008	0.0428106	0.965853
	ENSMUSG00000026404.12	427.561	0.022132	0.0675359	0.327707	0.743133	0.969188		ENSMUSG00000026404.12	427.561	-0.0568887	0.0694447	-0.819195	0.412675	0.863323		ENSMUSG00000026404.12	427.561	-0.0647172	0.0690244	-0.937599	0.34845	0.786878		ENSMUSG00000026404.12	427.561	-0.176682	0.0685305	-2.57815	0.00993317	0.110539		ENSMUSG00000026404.12	427.561	0.0189649	0.0680633	0.278636	0.780524	0.960419		ENSMUSG00000026404.12	427.561	-0.021269	0.0703184	-0.302467	0.762296	0.972755
	ENSMUSG00000041498.13	23.1098	-0.131709	0.245246	-0.537048	0.591235	0.948496		ENSMUSG00000041498.13	23.1098	0.284597	0.248071	1.14724	0.251282	0.793882		ENSMUSG00000041498.13	23.1098	-0.141179	0.245652	-0.574712	0.565486	0.886882		ENSMUSG00000041498.13	23.1098	-0.421332	0.263213	-1.60073	0.109437			ENSMUSG00000041498.13	23.1098	-0.0938804	0.242218	-0.387586	0.698323	0.945808		ENSMUSG00000041498.13	23.1098	0.0838854	0.252634	0.332043	0.739857	0.969635
	ENSMUSG00000041483.14	3942.76	-0.0374568	0.0477546	-0.784359	0.432829	0.925021		ENSMUSG00000041483.14	3942.76	-0.0177105	0.0481393	-0.367901	0.712947	0.950239		ENSMUSG00000041483.14	3942.76	-0.00423244	0.0479283	-0.0883079	0.929632	0.988577		ENSMUSG00000041483.14	3942.76	-0.0708243	0.0478753	-1.47935	0.139047	0.420523		ENSMUSG00000041483.14	3942.76	0.0102226	0.0479209	0.213322	0.831076	0.969714		ENSMUSG00000041483.14	3942.76	-0.0801014	0.0482402	-1.66047	0.0968195	0.675472
	ENSMUSG00000097113.7	66.649	-0.080689	0.144925	-0.556764	0.577689	0.945643		ENSMUSG00000097113.7	66.649	-0.210196	0.154087	-1.36414	0.172525	0.738026		ENSMUSG00000097113.7	66.649	-0.139047	0.148108	-0.938821	0.347823	0.78634		ENSMUSG00000097113.7	66.649	-0.0921001	0.145851	-0.631468	0.527735	0.773863		ENSMUSG00000097113.7	66.649	-0.102589	0.143986	-0.712494	0.476159	0.891026		ENSMUSG00000097113.7	66.649	-0.0849938	0.152393	-0.557726	0.577032	0.935256
	ENSMUSG00000098243.3	15.4316	-0.00992561	0.282216	-0.0351703	0.971944	0.99753		ENSMUSG00000098243.3	15.4316	-0.0739996	0.311011	-0.237933	0.811933	0.970365		ENSMUSG00000098243.3	15.4316	0.184258	0.288944	0.637695	0.523673	0.871121		ENSMUSG00000098243.3	15.4316	0.0224739	0.263537	0.0852781	0.93204			ENSMUSG00000098243.3	15.4316	-0.12747	0.28564	-0.446261	0.655409	0.933172		ENSMUSG00000098243.3	15.4316	0.18079	0.299673	0.60329	0.546316
	ENSMUSG00000103427.1	10.7176	-0.403315	0.345538	-1.16721	0.243127	0.883084		ENSMUSG00000103427.1	10.7176	0.29045	0.374482	0.775605	0.437982	0.871776		ENSMUSG00000103427.1	10.7176	0.199998	0.332402	0.601675	0.54739	0.878684		ENSMUSG00000103427.1	10.7176	-0.746199	0.372971	-2.00069	0.0454258			ENSMUSG00000103427.1	10.7176	0.0213029	0.351744	0.0605636	0.951707	0.990416		ENSMUSG00000103427.1	10.7176	-0.145442	0.364733	-0.398763	0.690068
	ENSMUSG00000098206.1	45.6892	-0.112782	0.188199	-0.599269	0.548994	0.940581		ENSMUSG00000098206.1	45.6892	0.0307995	0.206071	0.149461	0.88119	0.982969		ENSMUSG00000098206.1	45.6892	-0.177323	0.19608	-0.904338	0.365816	0.794675		ENSMUSG00000098206.1	45.6892	0.00816437	0.187946	0.0434399	0.965351	0.990196		ENSMUSG00000098206.1	45.6892	0.0588453	0.1935	0.304111	0.761044	0.958919		ENSMUSG00000098206.1	45.6892	-0.0280801	0.196484	-0.142913	0.886359	0.990446
	ENSMUSG00000026395.16	250.545	-0.064977	0.130366	-0.498421	0.618187	0.953028		ENSMUSG00000026395.16	250.545	-0.198721	0.132035	-1.50507	0.132307	0.708911		ENSMUSG00000026395.16	250.545	-0.13465	0.13137	-1.02496	0.30538	0.754799		ENSMUSG00000026395.16	250.545	-0.034314	0.13239	-0.259188	0.79549	0.918426		ENSMUSG00000026395.16	250.545	0.0244128	0.13149	0.185663	0.852709	0.974436		ENSMUSG00000026395.16	250.545	-0.0103347	0.13282	-0.0778101	0.937979	0.996642
	ENSMUSG00000026393.10	3505.23	0.0243168	0.0439416	0.553388	0.579997	0.946212		ENSMUSG00000026393.10	3505.23	-0.0261668	0.0443295	-0.590279	0.555004	0.906362		ENSMUSG00000026393.10	3505.23	-0.110159	0.044137	-2.49584	0.0125659	0.38488		ENSMUSG00000026393.10	3505.23	-0.00285305	0.0439857	-0.064863	0.948283	0.984326		ENSMUSG00000026393.10	3505.23	0.0320371	0.0440111	0.727933	0.466655	0.888768		ENSMUSG00000026393.10	3505.23	0.0184262	0.0443428	0.41554	0.677747	0.957375
	ENSMUSG00000019230.14	1313.61	-0.149966	0.0928218	-1.61564	0.106173	0.796902		ENSMUSG00000019230.14	1313.61	0.0399704	0.0933296	0.428272	0.668453	0.937915		ENSMUSG00000019230.14	1313.61	0.0728953	0.0930401	0.783483	0.433343	0.831178		ENSMUSG00000019230.14	1313.61	0.0807748	0.0929683	0.868842	0.384933	0.67172		ENSMUSG00000019230.14	1313.61	-0.0573829	0.0929975	-0.617037	0.53721	0.90576		ENSMUSG00000019230.14	1313.61	-0.0566222	0.0938894	-0.603073	0.54646	0.927714
	ENSMUSG00000079283.2	523.238	-0.0137671	0.0676041	-0.203643	0.838633	0.984807		ENSMUSG00000079283.2	523.238	0.0326418	0.0692162	0.471591	0.637219	0.927648		ENSMUSG00000079283.2	523.238	-0.0238368	0.0689312	-0.345806	0.729489	0.937284		ENSMUSG00000079283.2	523.238	-0.0163851	0.0684135	-0.239502	0.810717	0.924823		ENSMUSG00000079283.2	523.238	0.103578	0.0682884	1.51677	0.129324	0.792689		ENSMUSG00000079283.2	523.238	-0.0401559	0.0702516	-0.571602	0.567592	0.933127
	ENSMUSG00000056268.15	1088.53	0.00600554	0.0478941	0.125392	0.900213	0.988897		ENSMUSG00000056268.15	1088.53	0.0449665	0.0496352	0.905939	0.364968	0.841472		ENSMUSG00000056268.15	1088.53	0.0202923	0.0490419	0.413775	0.679039	0.923344		ENSMUSG00000056268.15	1088.53	0.00176176	0.0482719	0.0364965	0.970886	0.991157		ENSMUSG00000056268.15	1088.53	-0.00428151	0.0486956	-0.0879238	0.929937	0.987346		ENSMUSG00000056268.15	1088.53	0.0956163	0.0496786	1.9247	0.0542668	0.59364
	ENSMUSG00000063681.14	88.6149	-0.507307	0.227676	-2.2282	0.0258675	0.588011		ENSMUSG00000063681.14	88.6149	-0.22947	0.228751	-1.00314	0.315791	0.822477		ENSMUSG00000063681.14	88.6149	-0.223937	0.224621	-0.996955	0.318786	0.765503		ENSMUSG00000063681.14	88.6149	-0.1452	0.22719	-0.63911	0.522751	0.770641		ENSMUSG00000063681.14	88.6149	-0.267735	0.229668	-1.16575	0.243716	0.822408		ENSMUSG00000063681.14	88.6149	0.015356	0.231447	0.066348	0.947101	0.997485
	ENSMUSG00000033964.12	2130.17	-0.0608328	0.0520123	-1.16958	0.242169	0.881973		ENSMUSG00000033964.12	2130.17	-0.00263918	0.0524712	-0.0502977	0.959885	0.993174		ENSMUSG00000033964.12	2130.17	0.00234131	0.052271	0.0447917	0.964273	0.994612		ENSMUSG00000033964.12	2130.17	0.0224641	0.0520545	0.431549	0.666069	0.854068		ENSMUSG00000033964.12	2130.17	0.0381116	0.0522395	0.729556	0.465662	0.888655		ENSMUSG00000033964.12	2130.17	-0.0658347	0.0528773	-1.24505	0.213114	0.784327
	ENSMUSG00000033952.14	44.3786	0.278955	0.184234	1.51413	0.129992	0.809716		ENSMUSG00000033952.14	44.3786	0.0121197	0.190817	0.0635147	0.949357	0.991824		ENSMUSG00000033952.14	44.3786	-0.126597	0.185316	-0.683141	0.494518	0.858879		ENSMUSG00000033952.14	44.3786	0.000517947	0.190243	0.00272256	0.997828	0.999343		ENSMUSG00000033952.14	44.3786	-0.0577402	0.198717	-0.290566	0.771384	0.959442		ENSMUSG00000033952.14	44.3786	-0.139593	0.207486	-0.672783	0.501085	0.919379
	ENSMUSG00000104496.1	12.979	-0.224308	0.290941	-0.770975	0.440722	0.926107		ENSMUSG00000104496.1	12.979	-0.245183	0.326066	-0.751941	0.452087	0.875792		ENSMUSG00000104496.1	12.979	-0.270579	0.324317	-0.834305	0.404109	0.815954		ENSMUSG00000104496.1	12.979	0.505491	0.306008	1.65189	0.098557			ENSMUSG00000104496.1	12.979	0.399676	0.294942	1.3551	0.175386	0.807315		ENSMUSG00000104496.1	12.979	-0.189692	0.315474	-0.601291	0.547646
	ENSMUSG00000026365.15	1862.14	0.297797	0.216817	1.37349	0.169599	0.84093		ENSMUSG00000026365.15	1862.14	-0.283257	0.216941	-1.30569	0.191658	0.755445		ENSMUSG00000026365.15	1862.14	-0.375977	0.216965	-1.73289	0.083115	0.518461		ENSMUSG00000026365.15	1862.14	-0.106173	0.217037	-0.489192	0.624706	0.830918		ENSMUSG00000026365.15	1862.14	0.0180775	0.21688	0.0833522	0.933572	0.988003		ENSMUSG00000026365.15	1862.14	-0.0416136	0.21714	-0.191644	0.848021	0.985404
	ENSMUSG00000052726.15	2490.68	-0.0412191	0.0557992	-0.738705	0.460086	0.927317		ENSMUSG00000052726.15	2490.68	0.0665966	0.0563572	1.18169	0.23733	0.783891		ENSMUSG00000052726.15	2490.68	0.156954	0.0560241	2.80154	0.00508589	0.354845		ENSMUSG00000052726.15	2490.68	0.144079	0.0559446	2.57538	0.0100129	0.111061		ENSMUSG00000052726.15	2490.68	-0.0673684	0.0562363	-1.19795	0.230936	0.817949		ENSMUSG00000052726.15	2490.68	-0.0332553	0.056584	-0.587716	0.556723	0.930195
	ENSMUSG00000101795.2	29.9986	0.156605	0.19152	0.817697	0.41353	0.920848		ENSMUSG00000101795.2	29.9986	0.110515	0.196863	0.561381	0.574538	0.911967		ENSMUSG00000101795.2	29.9986	0.329308	0.209445	1.57229	0.115883	0.563453		ENSMUSG00000101795.2	29.9986	-0.559582	0.214302	-2.61119	0.00902287	0.104823		ENSMUSG00000101795.2	29.9986	-0.152249	0.205218	-0.741888	0.458155	0.887154		ENSMUSG00000101795.2	29.9986	0.46149	0.1988	2.32138	0.0202665	0.491598
	ENSMUSG00000026361.9	3906.21	-0.0497336	0.0386298	-1.28744	0.19794	0.854827		ENSMUSG00000026361.9	3906.21	0.0519188	0.0391784	1.32519	0.185108	0.751712		ENSMUSG00000026361.9	3906.21	0.0822622	0.0389147	2.11391	0.0345231	0.427868		ENSMUSG00000026361.9	3906.21	0.103789	0.0387738	2.67679	0.00743303	0.094676		ENSMUSG00000026361.9	3906.21	0.0366431	0.0387941	0.944553	0.344887	0.852833		ENSMUSG00000026361.9	3906.21	0.063069	0.0391549	1.61076	0.107233	0.691231
	ENSMUSG00000033849.3	3735.66	-0.150379	0.0787228	-1.91023	0.0561037	0.705017		ENSMUSG00000033849.3	3735.66	-0.0747678	0.0788494	-0.948235	0.34301	0.834767		ENSMUSG00000033849.3	3735.66	0.0611474	0.0787528	0.776447	0.437485	0.832216		ENSMUSG00000033849.3	3735.66	-0.0469567	0.0787052	-0.596615	0.550764	0.78689		ENSMUSG00000033849.3	3735.66	0.172305	0.0787164	2.18894	0.0286016	0.776562		ENSMUSG00000033849.3	3735.66	0.151261	0.0789662	1.91552	0.0554264	0.593928
	ENSMUSG00000018196.18	4474.09	-0.0665334	0.0366349	-1.81612	0.069352	0.738003		ENSMUSG00000018196.18	4474.09	0.0647088	0.0369531	1.75111	0.0799277	0.673641		ENSMUSG00000018196.18	4474.09	0.0370335	0.0368402	1.00525	0.314778	0.761819		ENSMUSG00000018196.18	4474.09	0.103549	0.0366116	2.82831	0.00467947	0.0746916		ENSMUSG00000018196.18	4474.09	-0.0074653	0.0366761	-0.203547	0.838708	0.970559		ENSMUSG00000018196.18	4474.09	0.0146753	0.0370679	0.395903	0.692177	0.960907
	ENSMUSG00000018199.9	5619.95	-0.0253317	0.047258	-0.53603	0.591938	0.948846		ENSMUSG00000018199.9	5619.95	-0.0188822	0.0475497	-0.397104	0.691291	0.946484		ENSMUSG00000018199.9	5619.95	0.0743379	0.0473958	1.56845	0.116777	0.564473		ENSMUSG00000018199.9	5619.95	0.0905147	0.0472818	1.91437	0.0555733	0.26594		ENSMUSG00000018199.9	5619.95	0.00638788	0.0473533	0.134898	0.892692	0.981999		ENSMUSG00000018199.9	5619.95	0.108595	0.0475362	2.28447	0.0223441	0.498633
	ENSMUSG00000018189.12	1871.12	-0.0212689	0.0448047	-0.474702	0.634999	0.956246		ENSMUSG00000018189.12	1871.12	0.0125005	0.0454698	0.274918	0.783379	0.964841		ENSMUSG00000018189.12	1871.12	0.0322561	0.0453463	0.711327	0.476881	0.853237		ENSMUSG00000018189.12	1871.12	-0.0103161	0.044907	-0.229722	0.818308	0.928285		ENSMUSG00000018189.12	1871.12	0.049143	0.0448209	1.09643	0.27289	0.829083		ENSMUSG00000018189.12	1871.12	-0.0499488	0.0455309	-1.09703	0.272628	0.821626
	ENSMUSG00000100455.1	554.642	-0.0129862	0.0717498	-0.180993	0.856373	0.985674		ENSMUSG00000100455.1	554.642	0.0948237	0.0729564	1.29973	0.193694	0.755445		ENSMUSG00000100455.1	554.642	-0.00246351	0.0726824	-0.0338941	0.972962	0.995635		ENSMUSG00000100455.1	554.642	-0.227679	0.0723403	-3.14733	0.0016477	0.0426812		ENSMUSG00000100455.1	554.642	0.0206765	0.0722521	0.286172	0.774746	0.959705		ENSMUSG00000100455.1	554.642	-0.0494236	0.0742153	-0.665949	0.505443	0.919665
	ENSMUSG00000026360.9	2343.47	-0.0346601	0.0597991	-0.57961	0.562178	0.942194		ENSMUSG00000026360.9	2343.47	-0.0162946	0.0602092	-0.270632	0.786674	0.965395		ENSMUSG00000026360.9	2343.47	0.030343	0.0600502	0.505294	0.613352	0.904624		ENSMUSG00000026360.9	2343.47	-0.0655353	0.0596442	-1.09877	0.271868	0.579028		ENSMUSG00000026360.9	2343.47	0.114436	0.0598251	1.91283	0.0557692	0.780882		ENSMUSG00000026360.9	2343.47	-0.181416	0.06024	-3.01155	0.00259918	0.312781
	ENSMUSG00000051079.8	57.365	-0.266257	0.222229	-1.19812	0.23087	0.878274		ENSMUSG00000051079.8	57.365	0.104429	0.217514	0.480105	0.631153	0.926063		ENSMUSG00000051079.8	57.365	0.350631	0.214861	1.6319	0.102701	0.545768		ENSMUSG00000051079.8	57.365	-0.0492378	0.220763	-0.223035	0.823508	0.931321		ENSMUSG00000051079.8	57.365	-0.321799	0.220095	-1.46209	0.143716	0.79671		ENSMUSG00000051079.8	57.365	-0.319166	0.219787	-1.45216	0.146458	0.726406
	ENSMUSG00000099964.6	65.2928	0.0846319	0.159121	0.531871	0.594815	0.948951		ENSMUSG00000099964.6	65.2928	0.184723	0.162641	1.13577	0.256053	0.797366		ENSMUSG00000099964.6	65.2928	0.156908	0.163611	0.95903	0.337544	0.779539		ENSMUSG00000099964.6	65.2928	0.182751	0.160102	1.14147	0.253675	0.561171		ENSMUSG00000099964.6	65.2928	-0.117296	0.165871	-0.70715	0.479473	0.892041		ENSMUSG00000099964.6	65.2928	-0.0225661	0.169709	-0.132969	0.894218	0.991467
	ENSMUSG00000035131.14	837.406	-0.0432014	0.123598	-0.349531	0.72669	0.968394		ENSMUSG00000035131.14	837.406	-0.225811	0.124125	-1.81922	0.0688777	0.666886		ENSMUSG00000035131.14	837.406	-0.197167	0.124371	-1.58531	0.112896	0.560623		ENSMUSG00000035131.14	837.406	-0.317634	0.123583	-2.5702	0.0101639	0.111711		ENSMUSG00000035131.14	837.406	-0.0290267	0.12368	-0.234692	0.814447	0.966397		ENSMUSG00000035131.14	837.406	0.0824485	0.124118	0.664274	0.506515	0.919821
	ENSMUSG00000087627.2	12.3928	0.279263	0.364334	0.766503	0.443377	0.926107		ENSMUSG00000087627.2	12.3928	-0.0721074	0.413058	-0.17457	0.861418	0.979151		ENSMUSG00000087627.2	12.3928	0.239882	0.36442	0.658257	0.510373	0.86616		ENSMUSG00000087627.2	12.3928	-0.220398	0.367762	-0.599295	0.548976			ENSMUSG00000087627.2	12.3928	-0.364184	0.380053	-0.958244	0.33794	0.851796		ENSMUSG00000087627.2	12.3928	0.336529	0.379785	0.886103	0.375562
	ENSMUSG00000056220.14	205.36	0.198608	0.162139	1.22492	0.220605	0.873545		ENSMUSG00000056220.14	205.36	-0.294682	0.164606	-1.79023	0.0734174	0.666886		ENSMUSG00000056220.14	205.36	-0.238237	0.163345	-1.45849	0.144706	0.605684		ENSMUSG00000056220.14	205.36	-0.304689	0.165163	-1.84478	0.0650691	0.286956		ENSMUSG00000056220.14	205.36	-0.0333274	0.162585	-0.204985	0.837584	0.970502		ENSMUSG00000056220.14	205.36	-0.0771842	0.165566	-0.466185	0.641083	0.949697
	ENSMUSG00000097028.2	50.2111	0.455314	0.182635	2.49302	0.012666	0.464232		ENSMUSG00000097028.2	50.2111	-0.166949	0.193485	-0.862851	0.388219	0.852106		ENSMUSG00000097028.2	50.2111	0.194151	0.184268	1.05363	0.292051	0.746732		ENSMUSG00000097028.2	50.2111	-0.26981	0.191102	-1.41186	0.157991	0.445998		ENSMUSG00000097028.2	50.2111	-0.113681	0.185906	-0.611498	0.54087	0.907438		ENSMUSG00000097028.2	50.2111	0.0740587	0.194696	0.380382	0.703662	0.962277
	ENSMUSG00000032487.8	2148.23	0.134997	0.115471	1.1691	0.242364	0.88203		ENSMUSG00000032487.8	2148.23	0.14753	0.115586	1.27637	0.201825	0.757157		ENSMUSG00000032487.8	2148.23	0.20807	0.115551	1.80067	0.0717547	0.498185		ENSMUSG00000032487.8	2148.23	-0.105973	0.115731	-0.915678	0.359836	0.654546		ENSMUSG00000032487.8	2148.23	0.0493845	0.115659	0.426982	0.669392	0.936752		ENSMUSG00000032487.8	2148.23	0.0955643	0.115685	0.826071	0.408764	0.882999
	ENSMUSG00000097754.1	13.7232	-0.214187	0.33728	-0.635042	0.525401	0.936602		ENSMUSG00000097754.1	13.7232	-0.211602	0.366872	-0.576775	0.564091	0.907405		ENSMUSG00000097754.1	13.7232	-0.00526391	0.361003	-0.0145813	0.988366	0.996843		ENSMUSG00000097754.1	13.7232	-0.116844	0.344818	-0.338858	0.734717			ENSMUSG00000097754.1	13.7232	0.42491	0.339549	1.25139	0.210791	0.814637		ENSMUSG00000097754.1	13.7232	0.451913	0.341668	1.32267	0.185946
	ENSMUSG00000099875.1	11.1016	0.211612	0.333352	0.634799	0.52556	0.936602		ENSMUSG00000099875.1	11.1016	-0.583891	0.410938	-1.42088	0.155353	0.728289		ENSMUSG00000099875.1	11.1016	-0.103516	0.340373	-0.304124	0.761033	0.946596		ENSMUSG00000099875.1	11.1016	-0.256348	0.378934	-0.676497	0.498725			ENSMUSG00000099875.1	11.1016	0.00280213	0.326041	0.00859443	0.993143	0.998907		ENSMUSG00000099875.1	11.1016	-0.254944	0.369498	-0.689976	0.49021
	ENSMUSG00000006010.14	4051.55	0.00820965	0.0301665	0.272144	0.785511	0.977201		ENSMUSG00000006010.14	4051.55	0.0578473	0.0306561	1.88698	0.0591635	0.664618		ENSMUSG00000006010.14	4051.55	0.0450357	0.0304198	1.48047	0.138747	0.59858		ENSMUSG00000006010.14	4051.55	-0.018289	0.0303293	-0.603014	0.5465	0.784832		ENSMUSG00000006010.14	4051.55	0.0290579	0.0303858	0.9563	0.338921	0.851796		ENSMUSG00000006010.14	4051.55	-0.0313182	0.0307662	-1.01794	0.308705	0.834702
	ENSMUSG00000006005.18	9106.89	-0.0231715	0.0318291	-0.727999	0.466614	0.929472		ENSMUSG00000006005.18	9106.89	0.0107614	0.0320904	0.335346	0.737364	0.955374		ENSMUSG00000006005.18	9106.89	0.0314651	0.0319817	0.983849	0.32519	0.769695		ENSMUSG00000006005.18	9106.89	0.062724	0.0319257	1.96469	0.0494506	0.251128		ENSMUSG00000006005.18	9106.89	-0.0471592	0.031944	-1.47631	0.139861	0.79671		ENSMUSG00000006005.18	9106.89	0.0168136	0.0321118	0.523593	0.600561	0.941032
	ENSMUSG00000006014.16	148.166	-0.0412798	0.456006	-0.0905247	0.92787	0.992811		ENSMUSG00000006014.16	148.166	-0.287761	0.456998	-0.629677	0.528906	0.900077		ENSMUSG00000006014.16	148.166	-0.931551	0.456571	-2.04032	0.0413183	0.438101		ENSMUSG00000006014.16	148.166	-0.827216	0.456763	-1.81104	0.0701346	0.298661		ENSMUSG00000006014.16	148.166	0.0273278	0.455725	0.0599657	0.952183	0.990416		ENSMUSG00000006014.16	148.166	0.346137	0.458397	0.755103	0.450187	0.896074
	ENSMUSG00000066842.18	283.842	0.134218	0.139742	0.960471	0.336818	0.905223		ENSMUSG00000066842.18	283.842	-0.0289536	0.141445	-0.204699	0.837807	0.974763		ENSMUSG00000066842.18	283.842	0.0303514	0.140638	0.215812	0.829135	0.964708		ENSMUSG00000066842.18	283.842	-0.0955429	0.140476	-0.680138	0.496417	0.755523		ENSMUSG00000066842.18	283.842	-0.11082	0.141249	-0.784572	0.432705	0.881207		ENSMUSG00000066842.18	283.842	0.0556676	0.142579	0.390434	0.696216	0.961372
	ENSMUSG00000102628.1	17.2763	-0.486743	0.292897	-1.66182	0.0965483	0.778183		ENSMUSG00000102628.1	17.2763	0.736652	0.313897	2.3468	0.0189356	0.606321		ENSMUSG00000102628.1	17.2763	0.136537	0.31875	0.428352	0.668395	0.919652		ENSMUSG00000102628.1	17.2763	-0.111168	0.30218	-0.367887	0.712957			ENSMUSG00000102628.1	17.2763	0.294733	0.311206	0.947069	0.343603	0.852771		ENSMUSG00000102628.1	17.2763	-0.0185822	0.308029	-0.0603262	0.951896
	ENSMUSG00000100954.4	58.1772	-0.134836	0.157497	-0.856117	0.391933	0.915127		ENSMUSG00000100954.4	58.1772	-0.362794	0.159429	-2.27558	0.022871	0.622163		ENSMUSG00000100954.4	58.1772	-0.0720614	0.16028	-0.449596	0.653002	0.916746		ENSMUSG00000100954.4	58.1772	-0.176834	0.154044	-1.14795	0.25099	0.558558		ENSMUSG00000100954.4	58.1772	0.0614517	0.152949	0.401779	0.687847	0.942557		ENSMUSG00000100954.4	58.1772	-0.252908	0.164821	-1.53444	0.124923	0.707908
	ENSMUSG00000023150.14	8153.08	0.0304619	0.0448395	0.679354	0.496914	0.933992		ENSMUSG00000023150.14	8153.08	0.0459131	0.0450344	1.01951	0.30796	0.81798		ENSMUSG00000023150.14	8153.08	0.0438971	0.0449586	0.976389	0.328872	0.773414		ENSMUSG00000023150.14	8153.08	0.108663	0.0448334	2.42371	0.0153627	0.138193		ENSMUSG00000023150.14	8153.08	0.0131075	0.0449097	0.291864	0.770391	0.959442		ENSMUSG00000023150.14	8153.08	0.00708296	0.0450428	0.157249	0.875048	0.989148
	ENSMUSG00000052748.14	715.78	0.00492348	0.103921	0.0473771	0.962213	0.99748		ENSMUSG00000052748.14	715.78	0.109356	0.105347	1.03806	0.299244	0.815097		ENSMUSG00000052748.14	715.78	0.171824	0.104562	1.64328	0.100325	0.543326		ENSMUSG00000052748.14	715.78	0.357449	0.103746	3.4454	0.000570204	0.0242947		ENSMUSG00000052748.14	715.78	-0.0846936	0.104387	-0.811344	0.417168	0.877862		ENSMUSG00000052748.14	715.78	-0.0978326	0.10535	-0.928647	0.353072	0.857204
	ENSMUSG00000053286.11	1951.28	-0.0441092	0.0667324	-0.660987	0.508621	0.934114		ENSMUSG00000053286.11	1951.28	0.103715	0.0673127	1.54079	0.123367	0.707684		ENSMUSG00000053286.11	1951.28	0.082267	0.0669948	1.22796	0.219461	0.685774		ENSMUSG00000053286.11	1951.28	0.2682	0.0666177	4.02595	5.67456e-05	0.00857011		ENSMUSG00000053286.11	1951.28	-0.0748091	0.0669354	-1.11763	0.263724	0.828991		ENSMUSG00000053286.11	1951.28	0.0993382	0.06739	1.47408	0.14046	0.720196
	ENSMUSG00000103928.1	229.117	-0.198639	0.141139	-1.4074	0.159307	0.836838		ENSMUSG00000103928.1	229.117	0.180062	0.143165	1.25772	0.208492	0.76341		ENSMUSG00000103928.1	229.117	-0.0521889	0.141447	-0.368964	0.712155	0.933423		ENSMUSG00000103928.1	229.117	0.323087	0.140212	2.30427	0.0212074	0.162843		ENSMUSG00000103928.1	229.117	-0.162268	0.141841	-1.14401	0.252619	0.823174		ENSMUSG00000103928.1	229.117	0.00303581	0.143123	0.0212112	0.983077	0.998032
	ENSMUSG00000026484.13	2865.08	-0.0681654	0.0376595	-1.81005	0.0702887	0.738765		ENSMUSG00000026484.13	2865.08	0.0305859	0.0383471	0.797607	0.425099	0.868024		ENSMUSG00000026484.13	2865.08	0.0483994	0.0380702	1.27132	0.203615	0.670749		ENSMUSG00000026484.13	2865.08	0.052378	0.0378159	1.38508	0.166029	0.456424		ENSMUSG00000026484.13	2865.08	0.0826634	0.0379808	2.17645	0.0295214	0.776562		ENSMUSG00000026484.13	2865.08	-0.0468029	0.0386024	-1.21243	0.225346	0.795779
	ENSMUSG00000026483.13	223.9	0.298942	0.135164	2.2117	0.0269875	0.590826		ENSMUSG00000026483.13	223.9	-0.313521	0.138324	-2.26657	0.0234163	0.622163		ENSMUSG00000026483.13	223.9	-0.457173	0.137845	-3.31657	0.000911313	0.341298		ENSMUSG00000026483.13	223.9	-0.290394	0.137921	-2.10551	0.0352471	0.211946		ENSMUSG00000026483.13	223.9	-0.071855	0.136972	-0.524598	0.599863	0.91648		ENSMUSG00000026483.13	223.9	-0.0118707	0.137933	-0.0860615	0.931418	0.995762
	ENSMUSG00000100594.1	98.5727	-0.176006	0.115744	-1.52065	0.128348	0.809716		ENSMUSG00000100594.1	98.5727	0.115396	0.119107	0.968844	0.332623	0.830037		ENSMUSG00000100594.1	98.5727	-0.0420372	0.11626	-0.361579	0.717667	0.934584		ENSMUSG00000100594.1	98.5727	-0.234347	0.115444	-2.02996	0.0423611	0.232265		ENSMUSG00000100594.1	98.5727	-0.016046	0.1168	-0.13738	0.89073	0.981999		ENSMUSG00000100594.1	98.5727	-0.13368	0.11704	-1.14218	0.253379	0.814501
	ENSMUSG00000043019.12	5003.25	0.000900958	0.0365568	0.0246454	0.980338	0.998708		ENSMUSG00000043019.12	5003.25	0.0574329	0.0370168	1.55154	0.120773	0.703812		ENSMUSG00000043019.12	5003.25	0.069522	0.0368416	1.88705	0.0591533	0.470816		ENSMUSG00000043019.12	5003.25	0.107292	0.0366551	2.92706	0.00342182	0.0625716		ENSMUSG00000043019.12	5003.25	0.0237743	0.0367712	0.646547	0.517925	0.900631		ENSMUSG00000043019.12	5003.25	0.0847692	0.0370618	2.28724	0.0221817	0.497577
	ENSMUSG00000032666.16	7506.61	-0.0439052	0.0405007	-1.08406	0.278339	0.895132		ENSMUSG00000032666.16	7506.61	-0.0163318	0.0407464	-0.400816	0.688556	0.945527		ENSMUSG00000032666.16	7506.61	0.0757794	0.0406455	1.8644	0.0622656	0.478359		ENSMUSG00000032666.16	7506.61	0.0362372	0.0405482	0.893682	0.371492	0.662038		ENSMUSG00000032666.16	7506.61	-0.0183153	0.0405849	-0.451285	0.651784	0.932032		ENSMUSG00000032666.16	7506.61	0.0210006	0.0407789	0.514987	0.606562	0.941358
	ENSMUSG00000014980.14	1352.78	0.0116984	0.0435428	0.268664	0.788188	0.978252		ENSMUSG00000014980.14	1352.78	0.0264927	0.044535	0.594873	0.551928	0.906362		ENSMUSG00000014980.14	1352.78	0.0144118	0.044052	0.327153	0.743552	0.941227		ENSMUSG00000014980.14	1352.78	0.0312004	0.0437796	0.71267	0.47605	0.740654		ENSMUSG00000014980.14	1352.78	-0.0111809	0.0439482	-0.25441	0.799179	0.963326		ENSMUSG00000014980.14	1352.78	-0.0487115	0.0446944	-1.08988	0.275767	0.821626
	ENSMUSG00000032649.14	498.857	-0.104549	0.0702289	-1.48869	0.136568	0.816653		ENSMUSG00000032649.14	498.857	-0.0116972	0.0724004	-0.161563	0.87165	0.981825		ENSMUSG00000032649.14	498.857	-0.0186945	0.071544	-0.261301	0.793861	0.956052		ENSMUSG00000032649.14	498.857	-0.0532633	0.0711836	-0.748252	0.454308	0.725786		ENSMUSG00000032649.14	498.857	0.0627434	0.070797	0.886244	0.375486	0.864997		ENSMUSG00000032649.14	498.857	-0.122425	0.0729237	-1.67881	0.0931896	0.6675
	ENSMUSG00000026482.13	7858	-0.0115728	0.0607925	-0.190366	0.849023	0.985674		ENSMUSG00000026482.13	7858	0.13176	0.0609719	2.16099	0.0306958	0.643006		ENSMUSG00000026482.13	7858	0.0705141	0.0608777	1.15829	0.246746	0.712663		ENSMUSG00000026482.13	7858	0.0271058	0.0608116	0.445734	0.65579	0.849428		ENSMUSG00000026482.13	7858	-0.0205554	0.0608658	-0.337717	0.735577	0.954772		ENSMUSG00000026482.13	7858	0.0797573	0.060945	1.30868	0.190644	0.764251
	ENSMUSG00000080950.1	14.2826	-0.274237	0.296981	-0.923415	0.355791	0.905223		ENSMUSG00000080950.1	14.2826	-0.776243	0.318379	-2.43811	0.0147644	0.587092		ENSMUSG00000080950.1	14.2826	0.0775759	0.284604	0.272574	0.78518	0.954197		ENSMUSG00000080950.1	14.2826	0.0161865	0.299657	0.0540166	0.956922			ENSMUSG00000080950.1	14.2826	-0.20694	0.306718	-0.674692	0.499871	0.897627		ENSMUSG00000080950.1	14.2826	0.0923985	0.298334	0.309715	0.756778
	ENSMUSG00000008475.13	11696.7	0.0273067	0.0497308	0.549091	0.582943	0.94713		ENSMUSG00000008475.13	11696.7	0.116175	0.0498383	2.33103	0.0197516	0.612765		ENSMUSG00000008475.13	11696.7	0.108599	0.0498076	2.18037	0.0292299	0.416591		ENSMUSG00000008475.13	11696.7	0.0479274	0.0497697	0.962983	0.335556	0.634489		ENSMUSG00000008475.13	11696.7	0.045029	0.0497784	0.904588	0.365684	0.860529		ENSMUSG00000008475.13	11696.7	-0.0480118	0.049876	-0.962623	0.335737	0.848932
	ENSMUSG00000026480.12	208.336	-0.00711073	0.08288	-0.0857955	0.931629	0.993233		ENSMUSG00000026480.12	208.336	-0.0145679	0.0868398	-0.167756	0.866775	0.980201		ENSMUSG00000026480.12	208.336	-0.0270113	0.0851597	-0.317184	0.751104	0.943461		ENSMUSG00000026480.12	208.336	0.207075	0.0833189	2.48533	0.0129432	0.125897		ENSMUSG00000026480.12	208.336	0.0111573	0.0851697	0.131001	0.895774	0.982357		ENSMUSG00000026480.12	208.336	0.0218555	0.0870512	0.251065	0.801764	0.977754
	ENSMUSG00000042772.15	6856.84	0.031271	0.0491867	0.63576	0.524933	0.936602		ENSMUSG00000042772.15	6856.84	0.0900213	0.0494854	1.81915	0.0688888	0.666886		ENSMUSG00000042772.15	6856.84	0.0924477	0.0493711	1.8725	0.0611369	0.475964		ENSMUSG00000042772.15	6856.84	0.209959	0.0492315	4.26473	2.00143e-05	0.0059205		ENSMUSG00000042772.15	6856.84	-0.0478231	0.0493085	-0.969876	0.332108	0.850103		ENSMUSG00000042772.15	6856.84	0.122307	0.0494436	2.47367	0.0133733	0.438884
	ENSMUSG00000042751.14	8376.02	0.00575775	0.0388585	0.148172	0.882207	0.987891		ENSMUSG00000042751.14	8376.02	0.0270454	0.0390681	0.692265	0.488771	0.887871		ENSMUSG00000042751.14	8376.02	0.0385331	0.0389973	0.988096	0.323106	0.76892		ENSMUSG00000042751.14	8376.02	0.0372624	0.0388659	0.958741	0.337689	0.636365		ENSMUSG00000042751.14	8376.02	0.059882	0.0389235	1.53845	0.123938	0.792689		ENSMUSG00000042751.14	8376.02	0.0754753	0.0391121	1.92972	0.0536419	0.590566
	ENSMUSG00000026479.13	204.449	0.0552947	0.417553	0.132426	0.894648	0.98816		ENSMUSG00000026479.13	204.449	-0.600138	0.419472	-1.4307	0.152517	0.726101		ENSMUSG00000026479.13	204.449	-1.03383	0.420755	-2.45709	0.0140069	0.38488		ENSMUSG00000026479.13	204.449	-0.669955	0.41664	-1.608	0.107836	0.370892		ENSMUSG00000026479.13	204.449	0.213636	0.416784	0.512583	0.608243	0.91869		ENSMUSG00000026479.13	204.449	0.464531	0.417648	1.11226	0.266028	0.820735
	ENSMUSG00000026478.14	2792.18	0.0334799	0.065526	0.51094	0.609393	0.951858		ENSMUSG00000026478.14	2792.18	0.019345	0.0661187	0.292581	0.769843	0.963386		ENSMUSG00000026478.14	2792.18	-0.0361682	0.065923	-0.548643	0.583251	0.894132		ENSMUSG00000026478.14	2792.18	0.1541	0.0657272	2.34454	0.0190506	0.153594		ENSMUSG00000026478.14	2792.18	-0.0486318	0.065809	-0.738984	0.459917	0.887338		ENSMUSG00000026478.14	2792.18	0.0966274	0.0660987	1.46186	0.143778	0.724969
	ENSMUSG00000073538.10	14.2714	0.477548	0.326473	1.46275	0.143535	0.820464		ENSMUSG00000073538.10	14.2714	0.161185	0.36234	0.444843	0.656433	0.934365		ENSMUSG00000073538.10	14.2714	-0.684385	0.372158	-1.83896	0.0659203	0.485765		ENSMUSG00000073538.10	14.2714	0.261233	0.340407	0.767413	0.442836			ENSMUSG00000073538.10	14.2714	0.0982599	0.32102	0.306087	0.759539	0.958919		ENSMUSG00000073538.10	14.2714	0.0479061	0.340992	0.14049	0.888273
	ENSMUSG00000042708.12	200.568	0.0138468	0.100104	0.138324	0.889985	0.98816		ENSMUSG00000042708.12	200.568	0.129727	0.104673	1.23936	0.215212	0.77179		ENSMUSG00000042708.12	200.568	0.116565	0.102435	1.13794	0.255146	0.720366		ENSMUSG00000042708.12	200.568	0.0834464	0.102508	0.81405	0.415616	0.698293		ENSMUSG00000042708.12	200.568	-0.099669	0.102913	-0.968477	0.332806	0.850204		ENSMUSG00000042708.12	200.568	-0.0393865	0.103855	-0.379246	0.704505	0.962277
	ENSMUSG00000103543.1	27.4117	0.00817219	0.233974	0.0349278	0.972137	0.99753		ENSMUSG00000103543.1	27.4117	-0.0944356	0.258584	-0.365202	0.714961	0.950342		ENSMUSG00000103543.1	27.4117	0.404487	0.240718	1.68034	0.0928912	0.532926		ENSMUSG00000103543.1	27.4117	0.130769	0.239253	0.546571	0.584674	0.808317		ENSMUSG00000103543.1	27.4117	-0.211331	0.239809	-0.881248	0.378184	0.865352		ENSMUSG00000103543.1	27.4117	0.330393	0.251123	1.31566	0.188288	0.762238
	ENSMUSG00000042699.11	9643.38	0.010524	0.0315284	0.333794	0.738535	0.96894		ENSMUSG00000042699.11	9643.38	0.0410828	0.0318131	1.29138	0.196573	0.755445		ENSMUSG00000042699.11	9643.38	0.0458948	0.0316998	1.44779	0.147675	0.609784		ENSMUSG00000042699.11	9643.38	0.0950646	0.0316431	3.00427	0.00266217	0.0548485		ENSMUSG00000042699.11	9643.38	-0.023841	0.0316717	-0.752754	0.451597	0.885703		ENSMUSG00000042699.11	9643.38	0.0706768	0.0318148	2.22151	0.0263165	0.523421
	ENSMUSG00000042684.8	153.483	0.0755753	0.0865787	0.872909	0.382713	0.914184		ENSMUSG00000042684.8	153.483	0.120868	0.0919557	1.31442	0.188706	0.754157		ENSMUSG00000042684.8	153.483	0.00305737	0.0915815	0.0333841	0.973368	0.995745		ENSMUSG00000042684.8	153.483	0.237456	0.0892042	2.66194	0.00776919	0.0967084		ENSMUSG00000042684.8	153.483	0.0410179	0.089973	0.455891	0.648468	0.931163		ENSMUSG00000042684.8	153.483	0.130811	0.0945495	1.38352	0.166505	0.739923
	ENSMUSG00000042671.12	7188.59	0.146725	0.0566126	2.59174	0.00954926	0.419392		ENSMUSG00000042671.12	7188.59	0.108786	0.0568044	1.9151	0.0554804	0.661365		ENSMUSG00000042671.12	7188.59	0.111471	0.0567455	1.9644	0.0494836	0.451766		ENSMUSG00000042671.12	7188.59	0.0824742	0.0566838	1.45499	0.145673	0.430102		ENSMUSG00000042671.12	7188.59	-0.0060259	0.05669	-0.106296	0.915348	0.984953		ENSMUSG00000042671.12	7188.59	0.0215257	0.0567697	0.379176	0.704557	0.962277
	ENSMUSG00000026475.7	326.955	0.411694	0.141879	2.90174	0.00371102	0.290764		ENSMUSG00000026475.7	326.955	0.00033229	0.145107	0.00228997	0.998173	0.999768		ENSMUSG00000026475.7	326.955	-0.0679514	0.144615	-0.469879	0.638441	0.911618		ENSMUSG00000026475.7	326.955	-0.109986	0.142503	-0.771814	0.440225	0.716827		ENSMUSG00000026475.7	326.955	0.06337	0.142434	0.444907	0.656387	0.933545		ENSMUSG00000026475.7	326.955	-0.0137946	0.143693	-0.0960005	0.92352	0.99387
	ENSMUSG00000066800.11	556.061	-0.026932	0.0848233	-0.317507	0.750859	0.971508		ENSMUSG00000066800.11	556.061	-0.105796	0.0856678	-1.23496	0.216846	0.773625		ENSMUSG00000066800.11	556.061	-0.106091	0.0856516	-1.23864	0.215479	0.683234		ENSMUSG00000066800.11	556.061	-0.224085	0.0849913	-2.63656	0.00837506	0.100258		ENSMUSG00000066800.11	556.061	0.0706434	0.0845979	0.835049	0.40369	0.875143		ENSMUSG00000066800.11	556.061	0.118904	0.0862635	1.37838	0.168085	0.741589
	ENSMUSG00000100183.1	30.7681	-0.0174752	0.236357	-0.0739355	0.941062	0.994985		ENSMUSG00000100183.1	30.7681	0.025665	0.235113	0.10916	0.913075	0.987481		ENSMUSG00000100183.1	30.7681	-0.151009	0.246648	-0.612244	0.540376	0.876341		ENSMUSG00000100183.1	30.7681	-0.143806	0.239471	-0.600517	0.548162	0.785182		ENSMUSG00000100183.1	30.7681	-0.099495	0.23452	-0.424249	0.671384	0.937064		ENSMUSG00000100183.1	30.7681	0.202857	0.248494	0.816346	0.414302	0.885189
	ENSMUSG00000042641.18	113.694	-0.116009	0.161174	-0.719775	0.471664	0.93052		ENSMUSG00000042641.18	113.694	0.112956	0.166217	0.679568	0.496778	0.88979		ENSMUSG00000042641.18	113.694	0.114996	0.163596	0.702924	0.482103	0.855536		ENSMUSG00000042641.18	113.694	0.164125	0.160179	1.02463	0.305537	0.606591		ENSMUSG00000042641.18	113.694	-0.0258933	0.16242	-0.159422	0.873336	0.978462		ENSMUSG00000042641.18	113.694	0.187454	0.166203	1.12786	0.259378	0.815774
	ENSMUSG00000045968.7	111.025	-0.0590215	0.133084	-0.443491	0.657411	0.960497		ENSMUSG00000045968.7	111.025	0.00140092	0.138403	0.0101221	0.991924	0.999019		ENSMUSG00000045968.7	111.025	-0.132966	0.136782	-0.972101	0.331	0.775178		ENSMUSG00000045968.7	111.025	0.00295376	0.132983	0.0222115	0.982279	0.99432		ENSMUSG00000045968.7	111.025	-0.0867527	0.132108	-0.656682	0.511385	0.900065		ENSMUSG00000045968.7	111.025	0.29741	0.136467	2.17936	0.0293052	0.533128
	ENSMUSG00000026473.15	77136.7	0.147616	0.0613378	2.40661	0.0161015	0.492056		ENSMUSG00000026473.15	77136.7	0.0882062	0.0613564	1.4376	0.150547	0.724898		ENSMUSG00000026473.15	77136.7	0.0479102	0.0613507	0.780922	0.434848	0.831178		ENSMUSG00000026473.15	77136.7	0.0393449	0.0613409	0.641414	0.521254	0.769331		ENSMUSG00000026473.15	77136.7	0.0224834	0.0613417	0.366527	0.713972	0.94893		ENSMUSG00000026473.15	77136.7	0.0798944	0.0613494	1.30228	0.192819	0.766964
	ENSMUSG00000100502.1	11.8819	0.298075	0.35028	0.850964	0.394789	0.915127		ENSMUSG00000100502.1	11.8819	-0.271805	0.342952	-0.792545	0.428043	0.869108		ENSMUSG00000100502.1	11.8819	-0.808221	0.369869	-2.18515	0.0288776	0.416195		ENSMUSG00000100502.1	11.8819	-0.152445	0.367938	-0.414324	0.678637			ENSMUSG00000100502.1	11.8819	-0.508446	0.358924	-1.41658	0.156605	0.797757		ENSMUSG00000100502.1	11.8819	-0.0260196	0.343524	-0.075743	0.939624
	ENSMUSG00000100627.6	28.4901	0.0312167	0.232208	0.134434	0.893059	0.98816		ENSMUSG00000100627.6	28.4901	0.228474	0.236332	0.966752	0.333668	0.830153		ENSMUSG00000100627.6	28.4901	0.272952	0.243858	1.11931	0.26301	0.72604		ENSMUSG00000100627.6	28.4901	-0.00746187	0.237948	-0.0313593	0.974983	0.992337		ENSMUSG00000100627.6	28.4901	0.00713238	0.22666	0.0314673	0.974897	0.995811		ENSMUSG00000100627.6	28.4901	0.271703	0.229184	1.18552	0.235811	0.80214
	ENSMUSG00000066797.6	60.5331	0.13565	0.31297	0.43343	0.664702	0.961747		ENSMUSG00000066797.6	60.5331	-0.483427	0.317221	-1.52394	0.127523	0.707711		ENSMUSG00000066797.6	60.5331	-0.541153	0.318886	-1.69701	0.0896945	0.529882		ENSMUSG00000066797.6	60.5331	-0.954668	0.310489	-3.07472	0.00210697	0.0483575		ENSMUSG00000066797.6	60.5331	0.1404	0.310761	0.451794	0.651417	0.931985		ENSMUSG00000066797.6	60.5331	0.244321	0.312871	0.780901	0.434861	0.890615
	ENSMUSG00000004110.16	29791.9	-0.0797159	0.0654591	-1.2178	0.223301	0.874529		ENSMUSG00000004110.16	29791.9	0.144429	0.065506	2.20483	0.0274661	0.633375		ENSMUSG00000004110.16	29791.9	0.163722	0.065478	2.50041	0.0124051	0.38488		ENSMUSG00000004110.16	29791.9	0.0520923	0.0654815	0.795527	0.426307	0.705559		ENSMUSG00000004110.16	29791.9	-0.0686513	0.0654868	-1.04832	0.29449	0.83625		ENSMUSG00000004110.16	29791.9	0.0688709	0.0655072	1.05135	0.293098	0.830336
	ENSMUSG00000056708.5	3369.92	0.215328	0.094496	2.2787	0.0226848	0.561641		ENSMUSG00000056708.5	3369.92	0.0197035	0.094811	0.207819	0.83537	0.974464		ENSMUSG00000056708.5	3369.92	-0.0896185	0.0947503	-0.945838	0.344231	0.784556		ENSMUSG00000056708.5	3369.92	0.00708077	0.0944371	0.0749787	0.940232	0.981061		ENSMUSG00000056708.5	3369.92	-0.0371802	0.0945012	-0.393436	0.693997	0.944964		ENSMUSG00000056708.5	3369.92	0.039487	0.0946763	0.417074	0.676624	0.957303
	ENSMUSG00000026471.14	433.076	0.24842	0.226922	1.09474	0.273632	0.894719		ENSMUSG00000026471.14	433.076	-0.416954	0.227931	-1.8293	0.0673547	0.666886		ENSMUSG00000026471.14	433.076	-0.56316	0.227591	-2.47444	0.0133445	0.38488		ENSMUSG00000026471.14	433.076	-0.197902	0.228175	-0.867327	0.385763	0.672206		ENSMUSG00000026471.14	433.076	-0.1889	0.227375	-0.830784	0.406096	0.875342		ENSMUSG00000026471.14	433.076	-0.0908139	0.227917	-0.398451	0.690298	0.960549
[truncated: 18,712 more rows]

## Sheet: Flox+TMX
Week 1	Gene ID	baseMean	log2FoldChange	lfcSE	stat	pvalue	padj	Week 2	Gene ID	baseMean	log2FoldChange	lfcSE	stat	pvalue	padj	Week 3	Gene ID	baseMean	log2FoldChange	lfcSE	stat	pvalue	padj	Week 4	Gene ID	baseMean	log2FoldChange	lfcSE	stat	pvalue	padj	Week 6	Gene ID	baseMean	log2FoldChange	lfcSE	stat	pvalue	padj	Week 8	Gene ID	baseMean	log2FoldChange	lfcSE	stat	pvalue	padj
[truncated: 19,573 more rows]

[truncated: 2 more sheets: CreER+TMX, Notes]
