# Supplementary material for: Acute MeCP2 loss in adult mice reveals transcriptional and chromatin changes that precede neurological dysfunction and inform pathogenic cascade
Source: Neuron. Author manuscript; Available in PMC 2025 Feb 7. (PMC11802321; doi:10.1016/j.neuron.2024.11.006)
Supplement: 4 — Table S3. Gene ontology analysis of gene programs induced by loss of MeCP2 per time point, related to Figure 2. GO terms and associated enrichment for the up- and down-regulated genes per time point. Excel file containing additional data too large to fit in a PDF. [file NIHMS2040931-supplement-4.xlsx]

## Sheet: GO 1 week up
TermID	Term	Enrichment	logP	Genes in Term	Target Genes in Term	Fraction of Targets in Term	Total Target Genes	Total Genes	Entrez Gene IDs	Gene Symbols
GO:0006952	defense response	2.13806321972704e-11	-24.5685	1120	16	0.432432	37	20694	2.38451e+80	Clec5a,C1qb,Fcgr2b,C1qa,Tap1,Ifitm3,Oas1a,Abcc9,Fcgr3,Fcer1g,Ccr5,Igtp,F2r,Rsad2,C1qc,Oasl2
GO:0002252	immune effector process	2.56918860446976e-10	-22.0823	454	11	0.297297	37	20694	1.22601e+55	C1qb,C1qc,Rsad2,C1qa,Fcgr2b,Fcgr3,Fcer1g,Oas1a,Oasl2,Abcc9,Ifitm3
GO:0016064	immunoglobulin mediated immune response	5.39736197740012e-09	-19.0374	79	6	0.162162	37	20694	1.22621e+29	C1qc,C1qb,Fcgr2b,C1qa,Fcgr3,Fcer1g
GO:0019724	B cell mediated immunity	6.77309961696914e-09	-18.8103	82	6	0.162162	37	20694	1.41271e+29	Fcer1g,Fcgr3,Fcgr2b,C1qa,C1qb,C1qc
GO:0033033	negative regulation of myeloid cell apoptotic process	4.10413762037675e-08	-17.0087	20	4	0.108108	37	20694	2.38451e+19	Clec5a,Fcgr2b,Fcer1g,Ccr5
GO:0009605	response to external stimulus	4.30753846969941e-08	-16.9603	2171	17	0.459459	37	20694	2.09282e+85	Abcc9,Oas1a,Ifitm3,Cbs,Fcgr2b,C1qa,Clec5a,C1qb,Oasl2,Asic2,F2r,Rsad2,C1qc,Ccr5,Fcer1g,Slfn2,Fcgr3
GO:0002376	immune system process	4.57219527555751e-08	-16.9007	1895	16	0.432432	37	20694	1.22602e+80	C1qb,Clec5a,C1qa,Fcgr2b,Oas1a,Abcc9,Mafb,Tap1,Ifitm3,C1qc,Rsad2,Mad1l1,Fcgr3,Fcer1g,Ccr5,Oasl2
GO:0001810	regulation of type I hypersensitivity	5.24844673246877e-08	-16.7627	5	3	0.0810811	37	20694	141301412714131	Fcgr2b,Fcer1g,Fcgr3
GO:0051707	response to other organism	7.07234623072428e-08	-16.4645	1193	13	0.351351	37	20694	2.05561e+65	Slfn2,Fcer1g,C1qc,C1qb,Clec5a,F2r,Rsad2,C1qa,Fcgr2b,Ifitm3,Oasl2,Oas1a,Abcc9
GO:0043207	response to external biotic stimulus	7.21251715776437e-08	-16.4449	1195	13	0.351351	37	20694	6.61412e+65	Ifitm3,Oas1a,Abcc9,C1qb,Clec5a,C1qa,Fcgr2b,Oasl2,Slfn2,Fcer1g,C1qc,F2r,Rsad2
GO:0009607	response to biotic stimulus	8.8434744455556e-08	-16.241	1216	13	0.351351	37	20694	1.40626e+65	F2r,Rsad2,C1qc,Fcer1g,Slfn2,Oasl2,Fcgr2b,C1qa,Clec5a,C1qb,Abcc9,Oas1a,Ifitm3
GO:0006955	immune response	9.26357236987983e-08	-16.1946	1001	12	0.324324	37	20694	2.13547e+59	Tap1,Ifitm3,C1qa,Fcgr2b,C1qb,Clec5a,Oasl2,C1qc,Rsad2,Ccr5,Fcer1g,Fcgr3
GO:0002478	antigen processing and presentation of exogenous peptide antigen	1.06474790578942e-07	-16.0554	25	4	0.108108	37	20694	1.41272e+19	Fcer1g,Tap1,Fcgr3,Fcgr2b
GO:0002449	lymphocyte mediated immunity	1.41799060393345e-07	-15.7689	136	6	0.162162	37	20694	1.41311e+29	Fcgr3,Fcer1g,C1qb,C1qc,Fcgr2b,C1qa
GO:0019884	antigen processing and presentation of exogenous antigen	2.62819759301971e-07	-15.1518	31	4	0.108108	37	20694	1.41311e+19	Fcgr3,Fcer1g,Tap1,Fcgr2b
GO:0098883	synapse pruning	2.92827824917733e-07	-15.0437	8	3	0.0810811	37	20694	122591226212260	C1qa,C1qc,C1qb
GO:0002460	adaptive immune response based on somatic recombination of immune receptors built from immunoglobulin superfamily domains	3.4428570107299e-07	-14.8818	158	6	0.162162	37	20694	1.41271e+29	Fcer1g,Fcgr3,C1qa,Fcgr2b,C1qb,C1qc
GO:0033032	regulation of myeloid cell apoptotic process	3.85887463662879e-07	-14.7677	34	4	0.108108	37	20694	1.27741e+19	Ccr5,Fcer1g,Fcgr2b,Clec5a
GO:0038094	Fc-gamma receptor signaling pathway	4.38700525368788e-07	-14.6394	9	3	0.0810811	37	20694	141301413114127	Fcgr2b,Fcgr3,Fcer1g
GO:0042590	antigen processing and presentation of exogenous peptide antigen via MHC class I	4.38700525368788e-07	-14.6394	9	3	0.0810811	37	20694	141311412721354	Fcgr3,Fcer1g,Tap1
GO:0002443	leukocyte mediated immunity	5.48133464924585e-07	-14.4167	171	6	0.162162	37	20694	1.41301e+29	Fcgr2b,C1qa,C1qb,C1qc,Fcer1g,Fcgr3
GO:0098542	defense response to other organism	5.95758811317794e-07	-14.3334	760	10	0.27027	37	20694	6.61412e+50	Ifitm3,Oasl2,Oas1a,Abcc9,Fcer1g,Clec5a,Rsad2,C1qc,C1qb,C1qa
GO:0006950	response to stress	6.4494874245048e-07	-14.2541	2948	18	0.486486	37	20694	2.39621e+91	Oasl2,Fcgr3,Igtp,Fcer1g,Ccr5,C1qc,F2r,Rsad2,Cbs,Tap1,Ifitm3,Oas1a,Fermt3,Abcc9,C1qb,Clec5a,C1qa,Fcgr2b
GO:0002250	adaptive immune response	8.50893702230458e-07	-13.977	298	7	0.189189	37	20694	2.13541e+34	Tap1,C1qc,C1qb,C1qa,Fcgr2b,Fcgr3,Fcer1g
GO:0002883	regulation of hypersensitivity	1.14473602810801e-06	-13.6803	12	3	0.0810811	37	20694	141301413114127	Fcgr2b,Fcgr3,Fcer1g
GO:0002673	regulation of acute inflammatory response	1.59039979539995e-06	-13.3515	48	4	0.108108	37	20694	1.41301e+19	Fcgr2b,Fcer1g,Ccr5,Fcgr3
GO:0038093	Fc receptor signaling pathway	2.35878350102969e-06	-12.9574	15	3	0.0810811	37	20694	141311412714130	Fcgr3,Fcer1g,Fcgr2b
GO:0045071	negative regulation of viral genome replication	3.19175022760949e-06	-12.6549	57	4	0.108108	37	20694	5.81852e+20	Rsad2,Oas1a,Oasl2,Ifitm3
GO:0002864	regulation of acute inflammatory response to antigenic stimulus	3.5165359202792e-06	-12.558	17	3	0.0810811	37	20694	141301412714131	Fcgr2b,Fcer1g,Fcgr3
GO:0051704	multi-organism process	3.68785336301074e-06	-12.5105	2285	15	0.405405	37	20694	2.38451e+75	Clec5a,C1qb,Fcgr2b,C1qa,Oas1a,Abcc9,Ifitm3,Cbs,Rsad2,F2r,C1qc,Fcer1g,Ccr5,Slfn2,Oasl2
GO:0045087	innate immune response	3.72451633475269e-06	-12.5006	534	8	0.216216	37	20694	2.39627e+39	Oasl2,Ifitm3,C1qa,Clec5a,Rsad2,C1qc,C1qb,Fcer1g
GO:0048002	antigen processing and presentation of peptide antigen	5.08830385943525e-06	-12.1886	64	4	0.108108	37	20694	1.41301e+19	Fcgr2b,Fcer1g,Tap1,Fcgr3
GO:1903901	negative regulation of viral life cycle	1.36891113133267e-05	-11.1989	82	4	0.108108	37	20694	6.61412e+20	Ifitm3,Oasl2,Oas1a,Rsad2
GO:0051607	defense response to virus	1.46971223258012e-05	-11.1279	176	5	0.135135	37	20694	6.61412e+25	Ifitm3,Abcc9,Rsad2,Oasl2,Oas1a
GO:0045576	mast cell activation	1.49410369041972e-05	-11.1114	27	3	0.0810811	37	20694	141301413114127	Fcgr2b,Fcgr3,Fcer1g
GO:0006958	complement activation, classical pathway	1.86188751904271e-05	-10.8913	29	3	0.0810811	37	20694	122591226012262	C1qa,C1qb,C1qc
GO:0001812	positive regulation of type I hypersensitivity	1.86211975342901e-05	-10.8912	4	2	0.0540541	37	20694	1412714131	Fcer1g,Fcgr3
GO:0001803	regulation of type III hypersensitivity	1.86211975342901e-05	-10.8912	4	2	0.0540541	37	20694	1412714131	Fcer1g,Fcgr3
GO:0001805	positive regulation of type III hypersensitivity	1.86211975342901e-05	-10.8912	4	2	0.0540541	37	20694	1412714131	Fcer1g,Fcgr3
GO:0002706	regulation of lymphocyte mediated immunity	2.12539247072206e-05	-10.759	190	5	0.135135	37	20694	5.81851e+24	Rsad2,Fcgr2b,Fcgr3,Fcer1g,Tap1
GO:0002861	regulation of inflammatory response to antigenic stimulus	2.2847817377816e-05	-10.6867	31	3	0.0810811	37	20694	141271413114130	Fcer1g,Fcgr3,Fcgr2b
GO:0045069	regulation of viral genome replication	2.3504607418702e-05	-10.6583	94	4	0.108108	37	20694	6.61416e+20	Ifitm3,Rsad2,Oasl2,Oas1a
GO:0019882	antigen processing and presentation	2.3504607418702e-05	-10.6583	94	4	0.108108	37	20694	1.41301e+19	Fcgr2b,Fcgr3,Fcer1g,Tap1
GO:0002675	positive regulation of acute inflammatory response	2.51803520374386e-05	-10.5894	32	3	0.0810811	37	20694	127741412714131	Ccr5,Fcer1g,Fcgr3
GO:0048525	negative regulation of viral process	2.88302406502852e-05	-10.4541	99	4	0.108108	37	20694	2.4673e+20	Oas1a,Oasl2,Rsad2,Ifitm3
GO:0002455	humoral immune response mediated by circulating immunoglobulin	3.03041407414342e-05	-10.4042	34	3	0.0810811	37	20694	122601226212259	C1qb,C1qc,C1qa
GO:0002431	Fc receptor mediated stimulatory signaling pathway	3.10003395800102e-05	-10.3815	5	2	0.0540541	37	20694	1413014127	Fcgr2b,Fcer1g
GO:0001798	positive regulation of type IIa hypersensitivity	3.10003395800102e-05	-10.3815	5	2	0.0540541	37	20694	1412714131	Fcer1g,Fcgr3
GO:0001796	regulation of type IIa hypersensitivity	3.10003395800102e-05	-10.3815	5	2	0.0540541	37	20694	1412714131	Fcer1g,Fcgr3
GO:0002894	positive regulation of type II hypersensitivity	3.10003395800102e-05	-10.3815	5	2	0.0540541	37	20694	1412714131	Fcer1g,Fcgr3
GO:0002892	regulation of type II hypersensitivity	3.10003395800102e-05	-10.3815	5	2	0.0540541	37	20694	1412714131	Fcer1g,Fcgr3
GO:0006911	phagocytosis, engulfment	3.92036939824244e-05	-10.1467	37	3	0.0810811	37	20694	141271413114130	Fcer1g,Fcgr3,Fcgr2b
GO:0043903	regulation of symbiosis, encompassing mutualism through parasitism	4.10430888249832e-05	-10.1009	218	5	0.135135	37	20694	1.27747e+25	Ccr5,Ifitm3,Oasl2,Oas1a,Rsad2
GO:0009615	response to virus	4.38037846431904e-05	-10.0358	221	5	0.135135	37	20694	2.09282e+25	Abcc9,Oas1a,Oasl2,Rsad2,Ifitm3
GO:0050778	positive regulation of immune response	4.38274165709285e-05	-10.0353	545	7	0.189189	37	20694	1.41271e+34	Fcer1g,Fcgr3,C1qa,Fcgr2b,C1qc,C1qb,Rsad2
GO:0048519	negative regulation of biological process	4.80252277516748e-05	-9.94378	5252	21	0.567568	37	20694	2.39702e+105	Pacsin2,Clec5a,Fcgr2b,Mafb,Ifitm3,Tap1,Cbs,Oas1a,Mad1l1,Ccr5,Fcer1g,Slfn2,Tnnt1,F2r,Rsad2,Adra1b,C1qc,Ckap2,Asic2,Ppp1r2,Oasl2
GO:0050776	regulation of immune response	4.91687772726682e-05	-9.92025	763	8	0.216216	37	20694	1.41311e+39	Fcgr3,Fcer1g,Rsad2,C1qc,C1qb,Fcgr2b,C1qa,Tap1
GO:0043901	negative regulation of multi-organism process	5.51783815461144e-05	-9.80494	232	5	0.135135	37	20694	5.81852e+25	Rsad2,Oas1a,Oasl2,Ifitm3,Tap1
GO:0006956	complement activation	5.75670944833363e-05	-9.76256	42	3	0.0810811	37	20694	122621226012259	C1qc,C1qb,C1qa
GO:0003025	regulation of systemic arterial blood pressure by baroreceptor feedback	6.49540281392434e-05	-9.64183	7	2	0.0540541	37	20694	1154811418	Adra1b,Asic2
GO:0001820	serotonin secretion	6.49540281392434e-05	-9.64183	7	2	0.0540541	37	20694	1412714131	Fcer1g,Fcgr3
GO:0002703	regulation of leukocyte mediated immunity	7.14296964951912e-05	-9.5468	245	5	0.135135	37	20694	1.41311e+24	Fcgr3,Fcer1g,Tap1,Rsad2,Fcgr2b
GO:0099024	plasma membrane invagination	7.57470612137441e-05	-9.48811	46	3	0.0810811	37	20694	141301413114127	Fcgr2b,Fcgr3,Fcer1g
GO:0006909	phagocytosis	7.87376683476901e-05	-9.44939	128	4	0.108108	37	20694	1.41301e+19	Fcgr2b,Fcgr3,Cd302,Fcer1g
GO:0001775	cell activation	7.94961544463264e-05	-9.4398	599	7	0.189189	37	20694	1.41271e+35	Fcer1g,Fcgr3,Fcgr2b,F2r,Rsad2,Mafb,Fermt3
GO:0002682	regulation of immune system process	8.17017190583142e-05	-9.41244	1330	10	0.27027	37	20694	2.13542e+49	Tap1,Mafb,Fcer1g,Fcgr3,Mad1l1,C1qa,Fcgr2b,C1qb,C1qc,Rsad2
GO:0002474	antigen processing and presentation of peptide antigen via MHC class I	8.6093553774672e-05	-9.36008	48	3	0.0810811	37	20694	213541412714131	Tap1,Fcer1g,Fcgr3
GO:0031347	regulation of defense response	0.000102637	-9.18431	624	7	0.189189	37	20694	1.41311e+34	Fcgr3,Fcer1g,Ccr5,Rsad2,C1qa,Fcgr2b,Tap1
GO:0050729	positive regulation of inflammatory response	0.000105396	-9.15778	138	4	0.108108	37	20694	1.41311e+19	Fcgr3,Ccr5,Fcer1g,C1qa
GO:0010324	membrane invagination	0.000109466	-9.1199	52	3	0.0810811	37	20694	141311412714130	Fcgr3,Fcer1g,Fcgr2b
GO:0002885	positive regulation of hypersensitivity	0.000111099	-9.10509	9	2	0.0540541	37	20694	1412714131	Fcer1g,Fcgr3
GO:0002253	activation of immune response	0.000114826	-9.07209	271	5	0.135135	37	20694	1.41301e+24	Fcgr2b,C1qa,C1qc,C1qb,Fcer1g
GO:0001819	positive regulation of cytokine production	0.000115792	-9.06372	438	6	0.162162	37	20694	2.38456e+29	Clec5a,Rsad2,F2r,Fcer1g,Ccr5,Fcgr3
GO:1903900	regulation of viral life cycle	0.000127595	-8.96665	145	4	0.108108	37	20694	6.61416e+20	Ifitm3,Rsad2,Oas1a,Oasl2
GO:0006837	serotonin transport	0.000138717	-8.88307	10	2	0.0540541	37	20694	1413114127	Fcgr3,Fcer1g
GO:0002712	regulation of B cell mediated immunity	0.000151712	-8.79352	58	3	0.0810811	37	20694	141301413114127	Fcgr2b,Fcgr3,Fcer1g
GO:0002889	regulation of immunoglobulin mediated immune response	0.000151712	-8.79352	58	3	0.0810811	37	20694	141301413114127	Fcgr2b,Fcgr3,Fcer1g
GO:0098657	import into cell	0.000168056	-8.69121	469	6	0.162162	37	20694	2.09287e+29	Abcc9,Ifitm3,Fcgr2b,Fcgr3,Fcer1g,Pacsin2
GO:0002683	negative regulation of immune system process	0.000168056	-8.69121	469	6	0.162162	37	20694	1.41272e+29	Fcer1g,Tap1,Mafb,Mad1l1,Fcgr2b,C1qc
GO:0002866	positive regulation of acute inflammatory response to antigenic stimulus	0.000169352	-8.68353	11	2	0.0540541	37	20694	1413114127	Fcgr3,Fcer1g
GO:0001817	regulation of cytokine production	0.000170086	-8.67921	677	7	0.189189	37	20694	1.40622e+34	F2r,Clec5a,Rsad2,Fcgr2b,Fcgr3,Fcer1g,Ccr5
GO:0032101	regulation of response to external stimulus	0.0001837	-8.60221	922	8	0.216216	37	20694	1.40626e+39	F2r,Rsad2,Fcgr2b,C1qa,Fcgr3,Fcer1g,Ccr5,Tap1
GO:2000107	negative regulation of leukocyte apoptotic process	0.000243398	-8.32081	68	3	0.0810811	37	20694	141301412712774	Fcgr2b,Fcer1g,Ccr5
GO:0097746	regulation of blood vessel diameter	0.000245698	-8.31141	172	4	0.108108	37	20694	1.24111e+19	Cbs,Asic2,F2r,Adra1b
GO:0035296	regulation of tube diameter	0.000245698	-8.31141	172	4	0.108108	37	20694	1.40621e+19	F2r,Adra1b,Asic2,Cbs
GO:0035150	regulation of tube size	0.000251194	-8.28929	173	4	0.108108	37	20694	1.24111e+19	Cbs,F2r,Adra1b,Asic2
GO:0031349	positive regulation of defense response	0.000263549	-8.24127	324	5	0.135135	37	20694	1.27741e+24	Ccr5,Fcer1g,Fcgr3,C1qa,Rsad2
GO:0019886	antigen processing and presentation of exogenous peptide antigen via MHC class II	0.000279255	-8.18339	14	2	0.0540541	37	20694	1412714130	Fcer1g,Fcgr2b
GO:0050766	positive regulation of phagocytosis	0.000300215	-8.11101	73	3	0.0810811	37	20694	141301413114127	Fcgr2b,Fcgr3,Fcer1g
GO:0050792	regulation of viral process	0.000311123	-8.07532	183	4	0.108108	37	20694	6.61416e+20	Ifitm3,Rsad2,Oasl2,Oas1a
GO:0050727	regulation of inflammatory response	0.000311594	-8.07381	336	5	0.135135	37	20694	1.41311e+24	Fcgr3,Fcer1g,Ccr5,Fcgr2b,C1qa
GO:0060700	regulation of ribonuclease activity	0.000321854	-8.04141	15	2	0.0540541	37	20694	23962246730	Oasl2,Oas1a
GO:0002822	regulation of adaptive immune response based on somatic recombination of immune receptors built from immunoglobulin superfamily domains	0.000337746	-7.99322	187	4	0.108108	37	20694	5.81851e+19	Rsad2,Fcgr2b,Fcgr3,Fcer1g
GO:0019229	regulation of vasoconstriction	0.000338083	-7.99222	76	3	0.0810811	37	20694	114181406211548	Asic2,F2r,Adra1b
GO:0006897	endocytosis	0.000366026	-7.91281	348	5	0.135135	37	20694	1.41311e+24	Fcgr3,Fcer1g,Ifitm3,Pacsin2,Fcgr2b
GO:0002495	antigen processing and presentation of peptide antigen via MHC class II	0.000367419	-7.90901	16	2	0.0540541	37	20694	1413014127	Fcgr2b,Fcer1g
GO:0002863	positive regulation of inflammatory response to antigenic stimulus	0.000367419	-7.90901	16	2	0.0540541	37	20694	1412714131	Fcer1g,Fcgr3
GO:0002504	antigen processing and presentation of peptide or polysaccharide antigen via MHC class II	0.000367419	-7.90901	16	2	0.0540541	37	20694	1412714130	Fcer1g,Fcgr2b
GO:0080134	regulation of response to stress	0.000410563	-7.79798	1318	9	0.243243	37	20694	1.22591e+44	C1qa,Fcgr2b,F2r,Rsad2,Ccr5,Fcer1g,Fcgr3,Cbs,Tap1
GO:0003018	vascular process in circulatory system	0.000435585	-7.73882	200	4	0.108108	37	20694	1.24111e+19	Cbs,Asic2,F2r,Adra1b
GO:0002819	regulation of adaptive immune response	0.000460758	-7.68264	203	4	0.108108	37	20694	1.41271e+19	Fcer1g,Fcgr3,Fcgr2b,Rsad2
GO:0032755	positive regulation of interleukin-6 production	0.000670453	-7.30756	96	3	0.0810811	37	20694	127741412714062	Ccr5,Fcer1g,F2r
GO:0032760	positive regulation of tumor necrosis factor production	0.000670453	-7.30756	96	3	0.0810811	37	20694	127741412714131	Ccr5,Fcer1g,Fcgr3
GO:1903557	positive regulation of tumor necrosis factor superfamily cytokine production	0.000691001	-7.27737	97	3	0.0810811	37	20694	127741412714131	Ccr5,Fcer1g,Fcgr3
GO:0001976	nervous system process involved in regulation of systemic arterial blood pressure	0.000702519	-7.26084	22	2	0.0540541	37	20694	1154811418	Adra1b,Asic2
GO:0008015	blood circulation	0.000704967	-7.25736	402	5	0.135135	37	20694	1.14181e+24	Asic2,Adra1b,F2r,Tnnt1,Cbs
GO:0043900	regulation of multi-organism process	0.000749829	-7.19566	621	6	0.162162	37	20694	2.4673e+30	Oas1a,Oasl2,Tap1,Ifitm3,Rsad2,Ccr5
GO:0050764	regulation of phagocytosis	0.000777206	-7.15981	101	3	0.0810811	37	20694	141271413114130	Fcer1g,Fcgr3,Fcgr2b
GO:0003013	circulatory system process	0.00078738	-7.1468	412	5	0.135135	37	20694	1.24112e+24	Cbs,Tnnt1,Adra1b,F2r,Asic2
GO:0002697	regulation of immune effector process	0.000804693	-7.12505	414	5	0.135135	37	20694	5.81851e+24	Rsad2,Fcgr2b,Fcgr3,Tap1,Fcer1g
GO:0002684	positive regulation of immune system process	0.000810249	-7.11817	877	7	0.189189	37	20694	1.41271e+34	Fcer1g,Fcgr3,Fcgr2b,C1qa,Rsad2,C1qb,C1qc
GO:0051239	regulation of multicellular organismal process	0.000870178	-7.04681	3236	14	0.378378	37	20694	1.14181e+69	Asic2,F2r,Rsad2,C1qc,Adra1b,Ccr5,Fcer1g,Tnnt1,Fcgr3,Erg,Mafb,Fcgr2b,C1qa,Clec5a
GO:2000106	regulation of leukocyte apoptotic process	0.000918882	-6.99235	107	3	0.0810811	37	20694	141301277414127	Fcgr2b,Ccr5,Fcer1g
GO:0032069	regulation of nuclease activity	0.00106147	-6.8481	27	2	0.0540541	37	20694	24673023962	Oas1a,Oasl2
GO:0015844	monoamine transport	0.00106147	-6.8481	27	2	0.0540541	37	20694	1412714131	Fcer1g,Fcgr3
GO:0043066	negative regulation of apoptotic process	0.00110717	-6.80594	925	7	0.189189	37	20694	1.24111e+34	Cbs,Ccr5,Fcer1g,Asic2,Fcgr2b,F2r,Clec5a
GO:0048771	tissue remodeling	0.0011605	-6.7589	116	3	0.0810811	37	20694	115481406212411	Adra1b,F2r,Cbs
GO:0008285	negative regulation of cell population proliferation	0.00117304	-6.74816	677	6	0.162162	37	20694	2.05567e+29	Slfn2,Ifitm3,Ccr5,Mad1l1,Fcgr2b,F2r
GO:0032103	positive regulation of response to external stimulus	0.001191	-6.73296	452	5	0.135135	37	20694	5.81851e+24	Rsad2,C1qa,Fcgr3,Fcer1g,Ccr5
GO:0043069	negative regulation of programmed cell death	0.00123087	-6.70003	942	7	0.189189	37	20694	1.41271e+34	Fcer1g,Ccr5,Asic2,Fcgr2b,F2r,Clec5a,Cbs
GO:0003073	regulation of systemic arterial blood pressure	0.00124911	-6.68532	119	3	0.0810811	37	20694	115481406211418	Adra1b,F2r,Asic2
GO:0002274	myeloid leukocyte activation	0.00127957	-6.66123	120	3	0.0810811	37	20694	141301412714131	Fcgr2b,Fcer1g,Fcgr3
GO:0048523	negative regulation of cellular process	0.00134505	-6.61133	4654	17	0.459459	37	20694	2.38451e+84	Clec5a,Fcgr2b,Pacsin2,Mafb,Cbs,Ifitm3,C1qc,Ckap2,Adra1b,F2r,Rsad2,Asic2,Mad1l1,Slfn2,Ccr5,Fcer1g,Ppp1r2
GO:0051240	positive regulation of multicellular organismal process	0.00153213	-6.4811	1917	10	0.27027	37	20694	1.38761e+49	Erg,Fcgr3,Ccr5,Fcer1g,Adra1b,F2r,Clec5a,Rsad2,C1qa,Asic2
GO:0051049	regulation of transport	0.00165121	-6.40625	1936	10	0.27027	37	20694	2.39701e+49	Pacsin2,Ccr5,Fcer1g,Fcgr3,Nkain4,Asic2,Fcgr2b,F2r,Clec5a,Rsad2
GO:0006812	cation transport	0.00174831	-6.34911	732	6	0.162162	37	20694	1.41311e+29	Fcgr3,Fcer1g,Ccr5,F2r,Asic2,Abcc9
GO:0006898	receptor-mediated endocytosis	0.00175602	-6.34471	134	3	0.0810811	37	20694	141306614114127	Fcgr2b,Ifitm3,Fcer1g
GO:1900134	negative regulation of renin secretion into blood stream	0.00178796	-6.32668	1	1	0.027027	37	20694	14062	F2r
GO:0004124	cysteine synthase activity	0.00178796	-6.32668	1	1	0.027027	37	20694	12411	Cbs
GO:0031444	slow-twitch skeletal muscle fiber contraction	0.00178796	-6.32668	1	1	0.027027	37	20694	21955	Tnnt1
GO:0006535	cysteine biosynthetic process from serine	0.00178796	-6.32668	1	1	0.027027	37	20694	12411	Cbs
GO:0001987	vasoconstriction of artery involved in baroreceptor response to lowering of systemic arterial blood pressure	0.00178796	-6.32668	1	1	0.027027	37	20694	11548	Adra1b
GO:0003026	regulation of systemic arterial blood pressure by aortic arch baroreceptor feedback	0.00178796	-6.32668	1	1	0.027027	37	20694	11418	Asic2
GO:0001811	negative regulation of type I hypersensitivity	0.00178796	-6.32668	1	1	0.027027	37	20694	14130	Fcgr2b
GO:0021572	rhombomere 6 development	0.00178796	-6.32668	1	1	0.027027	37	20694	16658	Mafb
GO:0002824	positive regulation of adaptive immune response based on somatic recombination of immune receptors built from immunoglobulin superfamily domains	0.00179372	-6.32346	135	3	0.0810811	37	20694	141271413158185	Fcer1g,Fcgr3,Rsad2
GO:0050808	synapse organization	0.00179982	-6.32007	293	4	0.108108	37	20694	1.22601e+19	C1qb,C1qc,F2r,C1qa
GO:0051234	establishment of localization	0.00182922	-6.30386	3485	14	0.378378	37	20694	6.52211e+69	Slc15a3,Ccr5,Fcer1g,Mad1l1,Fcgr3,Asic2,F2r,Ifitm3,Tap1,Cd302,Lamp5,Abcc9,Pacsin2,Fcgr2b
GO:0045987	positive regulation of smooth muscle contraction	0.00188602	-6.27329	36	2	0.0540541	37	20694	1154814062	Adra1b,F2r
GO:0002708	positive regulation of lymphocyte mediated immunity	0.00190989	-6.26071	138	3	0.0810811	37	20694	141271413158185	Fcer1g,Fcgr3,Rsad2
GO:0002821	positive regulation of adaptive immune response	0.00207193	-6.17927	142	3	0.0810811	37	20694	141311412758185	Fcgr3,Fcer1g,Rsad2
GO:0045321	leukocyte activation	0.00218655	-6.12543	519	5	0.135135	37	20694	1.41306e+24	Fcgr2b,Rsad2,Fcer1g,Mafb,Fcgr3
GO:0060548	negative regulation of cell death	0.00230577	-6.07234	1051	7	0.189189	37	20694	1.24111e+34	Cbs,Fcer1g,Ccr5,F2r,Clec5a,Asic2,Fcgr2b
GO:0002888	positive regulation of myeloid leukocyte mediated immunity	0.00232459	-6.06421	40	2	0.0540541	37	20694	1413114127	Fcgr3,Fcer1g
GO:0002700	regulation of production of molecular mediator of immune response	0.00233066	-6.0616	148	3	0.0810811	37	20694	141275818514130	Fcer1g,Rsad2,Fcgr2b
GO:0032675	regulation of interleukin-6 production	0.00242116	-6.02351	150	3	0.0810811	37	20694	140621412712774	F2r,Fcer1g,Ccr5
GO:0050715	positive regulation of cytokine secretion	0.00242116	-6.02351	150	3	0.0810811	37	20694	238451406212774	Clec5a,F2r,Ccr5
GO:0001974	blood vessel remodeling	0.00256023	-5.96766	42	2	0.0540541	37	20694	1154812411	Adra1b,Cbs
GO:0006937	regulation of muscle contraction	0.00256094	-5.96738	153	3	0.0810811	37	20694	115481406221955	Adra1b,F2r,Tnnt1
GO:0051050	positive regulation of transport	0.00261907	-5.94493	1075	7	0.189189	37	20694	1.14181e+34	Asic2,Fcgr2b,F2r,Clec5a,Ccr5,Fcer1g,Fcgr3
GO:0002891	positive regulation of immunoglobulin mediated immune response	0.00268211	-5.92115	43	2	0.0540541	37	20694	1412714131	Fcer1g,Fcgr3
GO:0002714	positive regulation of B cell mediated immunity	0.00268211	-5.92115	43	2	0.0540541	37	20694	1413114127	Fcgr3,Fcer1g
GO:0032879	regulation of localization	0.00270913	-5.91113	2818	12	0.324324	37	20694	1.08101e+60	Fermt3,Pacsin2,Nkain4,Fcgr2b,Clec5a,Ccr5,Fcer1g,Fcgr3,Mad1l1,Asic2,F2r,Rsad2
GO:0030902	hindbrain development	0.00275497	-5.89435	157	3	0.0810811	37	20694	166581241114130	Mafb,Cbs,Fcgr2b
GO:0002768	immune response-regulating cell surface receptor signaling pathway	0.0028553	-5.85858	159	3	0.0810811	37	20694	141311412714130	Fcgr3,Fcer1g,Fcgr2b
GO:0030217	T cell differentiation	0.00295785	-5.82329	161	3	0.0810811	37	20694	581851665814127	Rsad2,Mafb,Fcer1g
GO:0090066	regulation of anatomical structure size	0.00296812	-5.81983	557	5	0.135135	37	20694	1.27741e+24	Ccr5,Cbs,Asic2,F2r,Adra1b
GO:0032680	regulation of tumor necrosis factor production	0.00306266	-5.78847	163	3	0.0810811	37	20694	141311277414127	Fcgr3,Ccr5,Fcer1g
GO:0002707	negative regulation of lymphocyte mediated immunity	0.00306383	-5.78809	46	2	0.0540541	37	20694	1413021354	Fcgr2b,Tap1
GO:1903555	regulation of tumor necrosis factor superfamily cytokine production	0.00316973	-5.75411	165	3	0.0810811	37	20694	141271277414131	Fcer1g,Ccr5,Fcgr3
GO:0048584	positive regulation of response to stimulus	0.00318202	-5.75024	2114	10	0.27027	37	20694	1.41271e+49	Fcer1g,Ccr5,Fcgr3,Fcgr2b,C1qa,F2r,Rsad2,C1qc,Adra1b,C1qb
GO:0045907	positive regulation of vasoconstriction	0.00319641	-5.74573	47	2	0.0540541	37	20694	1154814062	Adra1b,F2r
GO:0030168	platelet activation	0.00333164	-5.70429	48	2	0.0540541	37	20694	14062108101	F2r,Fermt3
GO:0002762	negative regulation of myeloid leukocyte differentiation	0.00333164	-5.70429	48	2	0.0540541	37	20694	1226216658	C1qc,Mafb
GO:0002705	positive regulation of leukocyte mediated immunity	0.00344743	-5.67013	170	3	0.0810811	37	20694	581851412714131	Rsad2,Fcer1g,Fcgr3
GO:0048583	regulation of response to stimulus	0.00356767	-5.63584	3734	14	0.378378	37	20694	1.41312e+69	Fcgr3,Tnnt1,Fcer1g,Ccr5,Adra1b,C1qc,Rsad2,F2r,Ppp1r2,C1qb,C1qa,Fcgr2b,Cbs,Tap1
GO:0021599	abducens nerve formation	0.00357281	-5.6344	2	1	0.027027	37	20694	16658	Mafb
GO:0019343	cysteine biosynthetic process via cystathionine	0.00357281	-5.6344	2	1	0.027027	37	20694	12411	Cbs
GO:0150064	vertebrate eye-specific patterning	0.00357281	-5.6344	2	1	0.027027	37	20694	12259	C1qa
GO:0001982	baroreceptor response to decreased systemic arterial blood pressure	0.00357281	-5.6344	2	1	0.027027	37	20694	11548	Adra1b
GO:0045819	positive regulation of glycogen catabolic process	0.00357281	-5.6344	2	1	0.027027	37	20694	11548	Adra1b
GO:0014721	twitch skeletal muscle contraction	0.00357281	-5.6344	2	1	0.027027	37	20694	21955	Tnnt1
GO:0002434	immune complex clearance	0.00357281	-5.6344	2	1	0.027027	37	20694	14130	Fcgr2b
GO:0002445	type II hypersensitivity	0.00357281	-5.6344	2	1	0.027027	37	20694	14131	Fcgr3
GO:0032765	positive regulation of mast cell cytokine production	0.00357281	-5.6344	2	1	0.027027	37	20694	14127	Fcer1g
GO:0021598	abducens nerve morphogenesis	0.00357281	-5.6344	2	1	0.027027	37	20694	16658	Mafb
GO:0003010	voluntary skeletal muscle contraction	0.00357281	-5.6344	2	1	0.027027	37	20694	21955	Tnnt1
GO:0002479	antigen processing and presentation of exogenous peptide antigen via MHC class I, TAP-dependent	0.00357281	-5.6344	2	1	0.027027	37	20694	21354	Tap1
GO:0045818	negative regulation of glycogen catabolic process	0.00357281	-5.6344	2	1	0.027027	37	20694	11548	Adra1b
GO:0001788	antibody-dependent cellular cytotoxicity	0.00357281	-5.6344	2	1	0.027027	37	20694	14131	Fcgr3
GO:0001794	type IIa hypersensitivity	0.00357281	-5.6344	2	1	0.027027	37	20694	14131	Fcgr3
GO:0021560	abducens nerve development	0.00357281	-5.6344	2	1	0.027027	37	20694	16658	Mafb
GO:0038096	Fc-gamma receptor signaling pathway involved in phagocytosis	0.00357281	-5.6344	2	1	0.027027	37	20694	14130	Fcgr2b
GO:0002433	immune response-regulating cell surface receptor signaling pathway involved in phagocytosis	0.00357281	-5.6344	2	1	0.027027	37	20694	14130	Fcgr2b
GO:0045933	positive regulation of muscle contraction	0.00389891	-5.54706	52	2	0.0540541	37	20694	1154814062	Adra1b,F2r
GO:0006959	humoral immune response	0.00404653	-5.5099	180	3	0.0810811	37	20694	122601226212259	C1qb,C1qc,C1qa
GO:0002720	positive regulation of cytokine production involved in immune response	0.00404726	-5.50971	53	2	0.0540541	37	20694	5818514127	Rsad2,Fcer1g
GO:0032653	regulation of interleukin-10 production	0.00419821	-5.4731	54	2	0.0540541	37	20694	1413014127	Fcgr2b,Fcer1g
GO:0051209	release of sequestered calcium ion into cytosol	0.00419821	-5.4731	54	2	0.0540541	37	20694	1277414062	Ccr5,F2r
GO:0035456	response to interferon-beta	0.00435175	-5.43718	55	2	0.0540541	37	20694	6614116145	Ifitm3,Igtp
GO:0042626	ATPase-coupled transmembrane transporter activity	0.00435175	-5.43718	55	2	0.0540541	37	20694	2135420928	Tap1,Abcc9
GO:0048538	thymus development	0.00450786	-5.40193	56	2	0.0540541	37	20694	1712016658	Mad1l1,Mafb
GO:0051283	negative regulation of sequestering of calcium ion	0.00450786	-5.40193	56	2	0.0540541	37	20694	1406212774	F2r,Ccr5
GO:0002704	negative regulation of leukocyte mediated immunity	0.00450786	-5.40193	56	2	0.0540541	37	20694	2135414130	Tap1,Fcgr2b
GO:0006811	ion transport	0.00495287	-5.30779	1206	7	0.189189	37	20694	2.09282e+34	Abcc9,Tap1,Asic2,F2r,Ccr5,Fcer1g,Fcgr3
GO:0002886	regulation of myeloid leukocyte mediated immunity	0.00515792	-5.26722	60	2	0.0540541	37	20694	1413114127	Fcgr3,Fcer1g
GO:0002524	hypersensitivity	0.00535455	-5.22981	3	1	0.027027	37	20694	14131	Fcgr3
GO:0034155	regulation of toll-like receptor 7 signaling pathway	0.00535455	-5.22981	3	1	0.027027	37	20694	58185	Rsad2
GO:0007529	establishment of synaptic specificity at neuromuscular junction	0.00535455	-5.22981	3	1	0.027027	37	20694	14062	F2r
GO:0060139	positive regulation of apoptotic process by virus	0.00535455	-5.22981	3	1	0.027027	37	20694	12774	Ccr5
GO:0002554	serotonin secretion by platelet	0.00535455	-5.22981	3	1	0.027027	37	20694	14127	Fcer1g
GO:0046967	cytosol to endoplasmic reticulum transport	0.00535455	-5.22981	3	1	0.027027	37	20694	21354	Tap1
GO:0034157	positive regulation of toll-like receptor 7 signaling pathway	0.00535455	-5.22981	3	1	0.027027	37	20694	58185	Rsad2
GO:0035283	central nervous system segmentation	0.00535455	-5.22981	3	1	0.027027	37	20694	16658	Mafb
GO:0019344	cysteine biosynthetic process	0.00535455	-5.22981	3	1	0.027027	37	20694	12411	Cbs
GO:0070814	hydrogen sulfide biosynthetic process	0.00535455	-5.22981	3	1	0.027027	37	20694	12411	Cbs
GO:0150062	complement-mediated synapse pruning	0.00535455	-5.22981	3	1	0.027027	37	20694	12259	C1qa
GO:0035284	brain segmentation	0.00535455	-5.22981	3	1	0.027027	37	20694	16658	Mafb
GO:0002884	negative regulation of hypersensitivity	0.00535455	-5.22981	3	1	0.027027	37	20694	14130	Fcgr2b
GO:0015440	ATPase-coupled peptide transmembrane transporter activity	0.00535455	-5.22981	3	1	0.027027	37	20694	21354	Tap1
GO:0019770	IgG receptor activity	0.00535455	-5.22981	3	1	0.027027	37	20694	14131	Fcgr3
GO:0008217	regulation of blood pressure	0.00557746	-5.18902	202	3	0.0810811	37	20694	114181154814062	Asic2,Adra1b,F2r
GO:0022411	cellular component disassembly	0.00557746	-5.18902	202	3	0.0810811	37	20694	122591226012262	C1qa,C1qb,C1qc
GO:0060326	cell chemotaxis	0.00573159	-5.16176	204	3	0.0810811	37	20694	127741412714131	Ccr5,Fcer1g,Fcgr3
GO:0015696	ammonium transport	0.00602741	-5.11144	65	2	0.0540541	37	20694	1413114127	Fcgr3,Fcer1g
GO:0055085	transmembrane transport	0.00607498	-5.10358	942	6	0.162162	37	20694	2.13547e+29	Tap1,Slc15a3,Ccr5,F2r,Abcc9,Asic2
GO:0097553	calcium ion transmembrane import into cytosol	0.0062088	-5.08179	66	2	0.0540541	37	20694	1406212774	F2r,Ccr5
GO:0001906	cell killing	0.0062088	-5.08179	66	2	0.0540541	37	20694	1277414131	Ccr5,Fcgr3
GO:0006940	regulation of smooth muscle contraction	0.00639267	-5.0526	67	2	0.0540541	37	20694	1406211548	F2r,Adra1b
GO:0050707	regulation of cytokine secretion	0.00645688	-5.04261	213	3	0.0810811	37	20694	127742384514062	Ccr5,Clec5a,F2r
GO:0001503	ossification	0.00696954	-4.96621	219	3	0.0810811	37	20694	124115818523845	Cbs,Rsad2,Clec5a
GO:0052151	positive regulation by symbiont of host apoptotic process	0.00713319	-4.943	4	1	0.027027	37	20694	12774	Ccr5
GO:0015057	thrombin-activated receptor activity	0.00713319	-4.943	4	1	0.027027	37	20694	14062	F2r
GO:0033030	negative regulation of neutrophil apoptotic process	0.00713319	-4.943	4	1	0.027027	37	20694	14130	Fcgr2b
GO:2000504	positive regulation of blood vessel remodeling	0.00713319	-4.943	4	1	0.027027	37	20694	13876	Erg
GO:0001994	norepinephrine-epinephrine vasoconstriction involved in regulation of systemic arterial blood pressure	0.00713319	-4.943	4	1	0.027027	37	20694	11548	Adra1b
GO:0099552	trans-synaptic signaling by lipid, modulating synaptic transmission	0.00713319	-4.943	4	1	0.027027	37	20694	14062	F2r
GO:0099553	trans-synaptic signaling by endocannabinoid, modulating synaptic transmission	0.00713319	-4.943	4	1	0.027027	37	20694	14062	F2r
GO:0009403	toxin biosynthetic process	0.00713319	-4.943	4	1	0.027027	37	20694	12411	Cbs
GO:0021571	rhombomere 5 development	0.00713319	-4.943	4	1	0.027027	37	20694	16658	Mafb
GO:0003099	positive regulation of the force of heart contraction by chemical signal	0.00713319	-4.943	4	1	0.027027	37	20694	11548	Adra1b
GO:0052330	positive regulation by organism of programmed cell death in other organism involved in symbiotic interaction	0.00713319	-4.943	4	1	0.027027	37	20694	12774	Ccr5
GO:0002351	serotonin production involved in inflammatory response	0.00713319	-4.943	4	1	0.027027	37	20694	14127	Fcer1g
GO:0002442	serotonin secretion involved in inflammatory response	0.00713319	-4.943	4	1	0.027027	37	20694	14127	Fcer1g
GO:0039526	modulation by virus of host apoptotic process	0.00713319	-4.943	4	1	0.027027	37	20694	12774	Ccr5
GO:0032763	regulation of mast cell cytokine production	0.00713319	-4.943	4	1	0.027027	37	20694	14127	Fcer1g
GO:0003199	endocardial cushion to mesenchymal transition involved in heart valve formation	0.00713319	-4.943	4	1	0.027027	37	20694	13876	Erg
GO:0052042	positive regulation by symbiont of host programmed cell death	0.00713319	-4.943	4	1	0.027027	37	20694	12774	Ccr5
GO:0033026	negative regulation of mast cell apoptotic process	0.00713319	-4.943	4	1	0.027027	37	20694	14127	Fcer1g
GO:0001996	positive regulation of heart rate by epinephrine-norepinephrine	0.00713319	-4.943	4	1	0.027027	37	20694	11548	Adra1b
GO:0044004	disruption by symbiont of host cell	0.00713319	-4.943	4	1	0.027027	37	20694	12774	Ccr5
GO:0002924	negative regulation of humoral immune response mediated by circulating immunoglobulin	0.00713319	-4.943	4	1	0.027027	37	20694	14130	Fcgr2b
GO:0001907	killing by symbiont of host cells	0.00713319	-4.943	4	1	0.027027	37	20694	12774	Ccr5
GO:0019767	IgE receptor activity	0.00713319	-4.943	4	1	0.027027	37	20694	14127	Fcer1g
GO:0001997	positive regulation of the force of heart contraction by epinephrine-norepinephrine	0.00713319	-4.943	4	1	0.027027	37	20694	11548	Adra1b
GO:0002764	immune response-regulating signaling pathway	0.00714566	-4.94125	221	3	0.0810811	37	20694	141271413114130	Fcer1g,Fcgr3,Fcgr2b
GO:0034220	ion transmembrane transport	0.00758529	-4.88154	696	5	0.135135	37	20694	2.09281e+24	Abcc9,Asic2,F2r,Ccr5,Tap1
GO:0060402	calcium ion transport into cytosol	0.00774842	-4.86027	74	2	0.0540541	37	20694	1406212774	F2r,Ccr5
GO:0032651	regulation of interleukin-1 beta production	0.00774842	-4.86027	74	2	0.0540541	37	20694	1277414062	Ccr5,F2r
GO:0030593	neutrophil chemotaxis	0.00774842	-4.86027	74	2	0.0540541	37	20694	1413114127	Fcgr3,Fcer1g
GO:0006954	inflammatory response	0.00795248	-4.83427	445	4	0.108108	37	20694	1.40621e+19	F2r,Fcgr3,Fcer1g,Ccr5
GO:0007229	integrin-mediated signaling pathway	0.00815758	-4.80881	76	2	0.0540541	37	20694	10810114127	Fermt3,Fcer1g
GO:0030193	regulation of blood coagulation	0.00836574	-4.78361	77	2	0.0540541	37	20694	1412714062	Fcer1g,F2r
GO:0048534	hematopoietic or lymphoid organ development	0.00847202	-4.77099	715	5	0.135135	37	20694	1.41272e+24	Fcer1g,Mad1l1,Mafb,Clec5a,Rsad2
GO:1900046	regulation of hemostasis	0.00857629	-4.75875	78	2	0.0540541	37	20694	1406214127	F2r,Fcer1g
GO:0010941	regulation of cell death	0.00870875	-4.74343	1686	8	0.216216	37	20694	1.41271e+39	Fcer1g,Ccr5,Fcgr2b,Asic2,C1qa,Clec5a,F2r,Cbs
GO:0090257	regulation of muscle system process	0.00875013	-4.73869	238	3	0.0810811	37	20694	219551154814062	Tnnt1,Adra1b,F2r
GO:0050789	regulation of biological process	0.00876017	-4.73754	11457	28	0.756757	37	20694	6.68492e+141	Ppp1r2,Oasl2,Fcer1g,Slfn2,Tnnt1,Asic2,Cbs,Pdlim1,Pacsin2,Fcgr2b,Ccr5,Fcgr3,Mad1l1,Rsad2,F2r,C1qc,Ckap2,Adra1b,Erg,Tap1,Ifitm3,Mafb,Fermt3,Oas1a,Nkain4,C1qa,Clec5a,C1qb
GO:0097709	connective tissue replacement	0.00890874	-4.72072	5	1	0.027027	37	20694	14062	F2r
GO:0019346	transsulfuration	0.00890874	-4.72072	5	1	0.027027	37	20694	12411	Cbs
GO:0070813	hydrogen sulfide metabolic process	0.00890874	-4.72072	5	1	0.027027	37	20694	12411	Cbs
GO:0051593	response to folic acid	0.00890874	-4.72072	5	1	0.027027	37	20694	12411	Cbs
GO:0061890	positive regulation of astrocyte activation	0.00890874	-4.72072	5	1	0.027027	37	20694	12259	C1qa
GO:0002248	connective tissue replacement involved in inflammatory response wound healing	0.00890874	-4.72072	5	1	0.027027	37	20694	14062	F2r
GO:0050915	sensory perception of sour taste	0.00890874	-4.72072	5	1	0.027027	37	20694	11418	Asic2
GO:0072584	caveolin-mediated endocytosis	0.00890874	-4.72072	5	1	0.027027	37	20694	23970	Pacsin2
GO:0070836	caveola assembly	0.00890874	-4.72072	5	1	0.027027	37	20694	23970	Pacsin2
GO:0001978	regulation of systemic arterial blood pressure by carotid sinus baroreceptor feedback	0.00890874	-4.72072	5	1	0.027027	37	20694	11548	Adra1b
GO:0033025	regulation of mast cell apoptotic process	0.00890874	-4.72072	5	1	0.027027	37	20694	14127	Fcer1g
GO:1900133	regulation of renin secretion into blood stream	0.00890874	-4.72072	5	1	0.027027	37	20694	14062	F2r
GO:0038156	interleukin-3-mediated signaling pathway	0.00890874	-4.72072	5	1	0.027027	37	20694	14127	Fcer1g
GO:0009092	homoserine metabolic process	0.00890874	-4.72072	5	1	0.027027	37	20694	12411	Cbs
GO:1903522	regulation of blood circulation	0.00895167	-4.71592	240	3	0.0810811	37	20694	114181154814062	Asic2,Adra1b,F2r
GO:0071621	granulocyte chemotaxis	0.00922213	-4.68615	81	2	0.0540541	37	20694	1412714131	Fcer1g,Fcgr3
GO:0050818	regulation of coagulation	0.00922213	-4.68615	81	2	0.0540541	37	20694	1406214127	F2r,Fcer1g
GO:0051179	localization	0.00948612	-4.65793	4605	15	0.405405	37	20694	1.41302e+74	Fcgr2b,Pacsin2,Abcc9,Erg,Tap1,Ifitm3,Cd302,Lamp5,F2r,Asic2,Mad1l1,Fcgr3,Ccr5,Fcer1g,Slc15a3
GO:1990266	neutrophil migration	0.00966443	-4.6393	83	2	0.0540541	37	20694	1412714131	Fcer1g,Fcgr3
GO:0002718	regulation of cytokine production involved in immune response	0.00966443	-4.6393	83	2	0.0540541	37	20694	1412758185	Fcer1g,Rsad2
GO:1903532	positive regulation of secretion by cell	0.00987619	-4.61763	474	4	0.108108	37	20694	2.38451e+19	Clec5a,F2r,Fcer1g,Ccr5
GO:0032945	negative regulation of mononuclear cell proliferation	0.00988909	-4.61632	84	2	0.0540541	37	20694	1712014130	Mad1l1,Fcgr2b
GO:0050672	negative regulation of lymphocyte proliferation	0.00988909	-4.61632	84	2	0.0540541	37	20694	1413017120	Fcgr2b,Mad1l1
GO:0051701	interaction with host	0.00988909	-4.61632	84	2	0.0540541	37	20694	2384512774	Clec5a,Ccr5
GO:0002520	immune system development	0.0101804	-4.58729	748	5	0.135135	37	20694	1.41272e+24	Fcer1g,Mafb,Mad1l1,Clec5a,Rsad2
GO:0002699	positive regulation of immune effector process	0.0103284	-4.57286	253	3	0.0810811	37	20694	581851413114127	Rsad2,Fcgr3,Fcer1g
GO:0044854	plasma membrane raft assembly	0.0106812	-4.53927	6	1	0.027027	37	20694	23970	Pacsin2
GO:0052248	modulation of programmed cell death in other organism involved in symbiotic interaction	0.0106812	-4.53927	6	1	0.027027	37	20694	12774	Ccr5
GO:0052150	modulation by symbiont of host apoptotic process	0.0106812	-4.53927	6	1	0.027027	37	20694	12774	Ccr5
GO:0044532	modulation of apoptotic process in other organism	0.0106812	-4.53927	6	1	0.027027	37	20694	12774	Ccr5
GO:0034165	positive regulation of toll-like receptor 9 signaling pathway	0.0106812	-4.53927	6	1	0.027027	37	20694	58185	Rsad2
GO:0002865	negative regulation of acute inflammatory response to antigenic stimulus	0.0106812	-4.53927	6	1	0.027027	37	20694	14130	Fcgr2b
GO:0003105	negative regulation of glomerular filtration	0.0106812	-4.53927	6	1	0.027027	37	20694	14062	F2r
GO:2000110	negative regulation of macrophage apoptotic process	0.0106812	-4.53927	6	1	0.027027	37	20694	12774	Ccr5
GO:0045650	negative regulation of macrophage differentiation	0.0106812	-4.53927	6	1	0.027027	37	20694	12262	C1qc
GO:0044531	modulation of programmed cell death in other organism	0.0106812	-4.53927	6	1	0.027027	37	20694	12774	Ccr5
GO:0038095	Fc-epsilon receptor signaling pathway	0.0106812	-4.53927	6	1	0.027027	37	20694	14127	Fcer1g
GO:0046487	glyoxylate metabolic process	0.0106812	-4.53927	6	1	0.027027	37	20694	76238	Grhpr
GO:0052433	modulation by organism of apoptotic process in other organism involved in symbiotic interaction	0.0106812	-4.53927	6	1	0.027027	37	20694	12774	Ccr5
GO:0070664	negative regulation of leukocyte proliferation	0.0108108	-4.52721	88	2	0.0540541	37	20694	1712014130	Mad1l1,Fcgr2b
GO:0006810	transport	0.0109541	-4.51404	3343	12	0.324324	37	20694	6.52211e+59	Slc15a3,Fcer1g,Ccr5,Fcgr3,Asic2,F2r,Cd302,Ifitm3,Tap1,Abcc9,Pacsin2,Fcgr2b
GO:0050708	regulation of protein secretion	0.0109809	-4.5116	489	4	0.108108	37	20694	5.81851e+19	Rsad2,F2r,Clec5a,Ccr5
GO:0016192	vesicle-mediated transport	0.0110236	-4.50772	1069	6	0.162162	37	20694	1.41301e+29	Fcgr2b,Fcgr3,Pacsin2,Fcer1g,Cd302,Ifitm3
GO:1903524	positive regulation of blood circulation	0.011047	-4.5056	89	2	0.0540541	37	20694	1154814062	Adra1b,F2r
GO:0060401	cytosolic calcium ion transport	0.011047	-4.5056	89	2	0.0540541	37	20694	1406212774	F2r,Ccr5
GO:0032652	regulation of interleukin-1 production	0.0115261	-4.46314	91	2	0.0540541	37	20694	1406212774	F2r,Ccr5
GO:0007200	phospholipase C-activating G protein-coupled receptor signaling pathway	0.0117691	-4.44228	92	2	0.0540541	37	20694	1154814062	Adra1b,F2r
GO:0097530	granulocyte migration	0.0120143	-4.42165	93	2	0.0540541	37	20694	1413114127	Fcgr3,Fcer1g
GO:0042110	T cell activation	0.0121835	-4.40767	269	3	0.0810811	37	20694	166581412758185	Mafb,Fcer1g,Rsad2
GO:0042270	protection from natural killer cell mediated cytotoxicity	0.0124506	-4.38599	7	1	0.027027	37	20694	21354	Tap1
GO:0003321	positive regulation of blood pressure by epinephrine-norepinephrine	0.0124506	-4.38599	7	1	0.027027	37	20694	11548	Adra1b
GO:0090235	regulation of metaphase plate congression	0.0124506	-4.38599	7	1	0.027027	37	20694	17120	Mad1l1
GO:0099541	trans-synaptic signaling by lipid	0.0124506	-4.38599	7	1	0.027027	37	20694	14062	F2r
GO:2000553	positive regulation of T-helper 2 cell cytokine production	0.0124506	-4.38599	7	1	0.027027	37	20694	58185	Rsad2
GO:0090500	endocardial cushion to mesenchymal transition	0.0124506	-4.38599	7	1	0.027027	37	20694	13876	Erg
GO:0070874	negative regulation of glycogen metabolic process	0.0124506	-4.38599	7	1	0.027027	37	20694	11548	Adra1b
GO:0002576	platelet degranulation	0.0124506	-4.38599	7	1	0.027027	37	20694	14127	Fcer1g
GO:0003057	regulation of the force of heart contraction by chemical signal	0.0124506	-4.38599	7	1	0.027027	37	20694	11548	Adra1b
GO:0019054	modulation by virus of host cellular process	0.0124506	-4.38599	7	1	0.027027	37	20694	12774	Ccr5
GO:0050859	negative regulation of B cell receptor signaling pathway	0.0124506	-4.38599	7	1	0.027027	37	20694	14130	Fcgr2b
GO:0014808	release of sequestered calcium ion into cytosol by sarcoplasmic reticulum	0.0124506	-4.38599	7	1	0.027027	37	20694	12774	Ccr5
GO:0035673	oligopeptide transmembrane transporter activity	0.0124506	-4.38599	7	1	0.027027	37	20694	65221	Slc15a3
GO:0099542	trans-synaptic signaling by endocannabinoid	0.0124506	-4.38599	7	1	0.027027	37	20694	14062	F2r
GO:0030098	lymphocyte differentiation	0.0125514	-4.37793	272	3	0.0810811	37	20694	581851665814127	Rsad2,Mafb,Fcer1g
GO:0045638	negative regulation of myeloid cell differentiation	0.0130176	-4.34145	97	2	0.0540541	37	20694	1226216658	C1qc,Mafb
GO:0048856	anatomical structure development	0.0134048	-4.31214	5251	16	0.432432	37	20694	2.39701e+80	Pacsin2,Fcgr2b,C1qa,Clec5a,C1qb,Erg,Cbs,Mafb,Pdlim1,Fermt3,Ccr5,Fcer1g,Tnnt1,Mad1l1,Rsad2,Adra1b
GO:0002694	regulation of leukocyte activation	0.013599	-4.29776	521	4	0.108108	37	20694	1.71201e+19	Mad1l1,Fcer1g,Fcgr2b,C1qa
GO:0002702	positive regulation of production of molecular mediator of immune response	0.0137933	-4.28357	100	2	0.0540541	37	20694	5818514127	Rsad2,Fcer1g
GO:0002246	wound healing involved in inflammatory response	0.0142169	-4.25333	8	1	0.027027	37	20694	14062	F2r
GO:0090594	inflammatory response to wounding	0.0142169	-4.25333	8	1	0.027027	37	20694	14062	F2r
GO:0052040	modulation by symbiont of host programmed cell death	0.0142169	-4.25333	8	1	0.027027	37	20694	12774	Ccr5
GO:0061888	regulation of astrocyte activation	0.0142169	-4.25333	8	1	0.027027	37	20694	12259	C1qa
GO:1903514	release of sequestered calcium ion into cytosol by endoplasmic reticulum	0.0142169	-4.25333	8	1	0.027027	37	20694	12774	Ccr5
GO:0070493	thrombin-activated receptor signaling pathway	0.0142169	-4.25333	8	1	0.027027	37	20694	14062	F2r
GO:0005981	regulation of glycogen catabolic process	0.0142169	-4.25333	8	1	0.027027	37	20694	11548	Adra1b
GO:0001993	regulation of systemic arterial blood pressure by norepinephrine-epinephrine	0.0142169	-4.25333	8	1	0.027027	37	20694	11548	Adra1b
GO:0021603	cranial nerve formation	0.0142169	-4.25333	8	1	0.027027	37	20694	16658	Mafb
GO:0044857	plasma membrane raft organization	0.0142169	-4.25333	8	1	0.027027	37	20694	23970	Pacsin2
GO:0002791	regulation of peptide secretion	0.0142205	-4.25307	528	4	0.108108	37	20694	1.27746e+19	Ccr5,Rsad2,F2r,Clec5a
GO:0051047	positive regulation of secretion	0.0143107	-4.24675	529	4	0.108108	37	20694	2.38451e+19	Clec5a,F2r,Fcer1g,Ccr5
GO:1902106	negative regulation of leukocyte differentiation	0.0143214	-4.246	102	2	0.0540541	37	20694	1226216658	C1qc,Mafb
GO:0021549	cerebellum development	0.0143214	-4.246	102	2	0.0540541	37	20694	1241114130	Cbs,Fcgr2b
GO:0050896	response to stimulus	0.0150835	-4.19415	8373	22	0.594595	37	20694	2.09282e+111	Abcc9,Oas1a,Fermt3,Cbs,Tap1,Ifitm3,C1qa,Fcgr2b,C1qb,Clec5a,Pacsin2,Oasl2,Asic2,Adra1b,C1qc,Rsad2,F2r,Slfn2,Igtp,Ccr5,Fcer1g,Fcgr3
GO:0051051	negative regulation of transport	0.0151395	-4.19045	538	4	0.108108	37	20694	2.39706e+19	Pacsin2,Rsad2,F2r,Fcgr2b
GO:1903530	regulation of secretion by cell	0.015503	-4.16672	831	5	0.135135	37	20694	1.40626e+24	F2r,Rsad2,Clec5a,Ccr5,Fcer1g
GO:0006563	L-serine metabolic process	0.0159801	-4.13641	9	1	0.027027	37	20694	12411	Cbs
GO:0002890	negative regulation of immunoglobulin mediated immune response	0.0159801	-4.13641	9	1	0.027027	37	20694	14130	Fcgr2b
GO:0032623	interleukin-2 production	0.0159801	-4.13641	9	1	0.027027	37	20694	14127	Fcer1g
GO:0031622	positive regulation of fever generation	0.0159801	-4.13641	9	1	0.027027	37	20694	12774	Ccr5
GO:0033622	integrin activation	0.0159801	-4.13641	9	1	0.027027	37	20694	108101	Fermt3
GO:0034163	regulation of toll-like receptor 9 signaling pathway	0.0159801	-4.13641	9	1	0.027027	37	20694	58185	Rsad2
GO:0002713	negative regulation of B cell mediated immunity	0.0159801	-4.13641	9	1	0.027027	37	20694	14130	Fcgr2b
GO:0035672	oligopeptide transmembrane transport	0.0159801	-4.13641	9	1	0.027027	37	20694	65221	Slc15a3
GO:0002283	neutrophil activation involved in immune response	0.0159801	-4.13641	9	1	0.027027	37	20694	14127	Fcer1g
GO:0060312	regulation of blood vessel remodeling	0.0159801	-4.13641	9	1	0.027027	37	20694	13876	Erg
GO:0021546	rhombomere development	0.0159801	-4.13641	9	1	0.027027	37	20694	16658	Mafb
GO:0019221	cytokine-mediated signaling pathway	0.0160073	-4.13471	298	3	0.0810811	37	20694	141271277466141	Fcer1g,Ccr5,Ifitm3
GO:0050714	positive regulation of protein secretion	0.0164373	-4.1082	301	3	0.0810811	37	20694	127742384514062	Ccr5,Clec5a,F2r
GO:0048513	animal organ development	0.0164513	-4.10735	3094	11	0.297297	37	20694	5.41322e+54	Pdlim1,Mafb,Erg,Cbs,Rsad2,Clec5a,C1qb,Adra1b,Fcgr2b,Mad1l1,Fcer1g
GO:0050817	coagulation	0.0165199	-4.10319	110	2	0.0540541	37	20694	10810114062	Fermt3,F2r
GO:0007596	blood coagulation	0.0165199	-4.10319	110	2	0.0540541	37	20694	14062108101	F2r,Fermt3
GO:0007204	positive regulation of cytosolic calcium ion concentration	0.0165821	-4.09943	302	3	0.0810811	37	20694	127741406211548	Ccr5,F2r,Adra1b
GO:0042981	regulation of apoptotic process	0.016583	-4.09938	1518	7	0.189189	37	20694	2.38451e+34	Clec5a,F2r,Fcgr2b,Asic2,Ccr5,Fcer1g,Cbs
GO:0007599	hemostasis	0.0170907	-4.06922	112	2	0.0540541	37	20694	10810114062	Fermt3,F2r
GO:0050865	regulation of cell activation	0.0174972	-4.04571	562	4	0.108108	37	20694	1.41272e+19	Fcer1g,Mad1l1,Fcgr2b,C1qa
GO:0030001	metal ion transport	0.0174972	-4.04571	562	4	0.108108	37	20694	1.27741e+19	Ccr5,F2r,Asic2,Abcc9
GO:0022037	metencephalon development	0.0176699	-4.03589	114	2	0.0540541	37	20694	1413012411	Fcgr2b,Cbs
GO:2000109	regulation of macrophage apoptotic process	0.0177402	-4.03192	10	1	0.027027	37	20694	12774	Ccr5
GO:0033029	regulation of neutrophil apoptotic process	0.0177402	-4.03192	10	1	0.027027	37	20694	14130	Fcgr2b
GO:0014883	transition between fast and slow fiber	0.0177402	-4.03192	10	1	0.027027	37	20694	21955	Tnnt1
GO:1903980	positive regulation of microglial cell activation	0.0177402	-4.03192	10	1	0.027027	37	20694	12259	C1qa
GO:0036010	protein localization to endosome	0.0177402	-4.03192	10	1	0.027027	37	20694	23970	Pacsin2
GO:0030853	negative regulation of granulocyte differentiation	0.0177402	-4.03192	10	1	0.027027	37	20694	12262	C1qc
GO:0031620	regulation of fever generation	0.0177402	-4.03192	10	1	0.027027	37	20694	12774	Ccr5
GO:2000551	regulation of T-helper 2 cell cytokine production	0.0177402	-4.03192	10	1	0.027027	37	20694	58185	Rsad2
GO:0002438	acute inflammatory response to antigenic stimulus	0.0177402	-4.03192	10	1	0.027027	37	20694	14131	Fcgr3
GO:0043067	regulation of programmed cell death	0.0178256	-4.02712	1540	7	0.189189	37	20694	1.24112e+34	Cbs,Clec5a,F2r,Fcgr2b,Asic2,Fcer1g,Ccr5
GO:0061024	membrane organization	0.018226	-4.00491	569	4	0.108108	37	20694	1.41311e+19	Fcgr3,Fcer1g,Pacsin2,Fcgr2b
GO:0097529	myeloid leukocyte migration	0.0182574	-4.00319	116	2	0.0540541	37	20694	1413114127	Fcgr3,Fcer1g
GO:1901216	positive regulation of neuron death	0.019457	-3.93955	120	2	0.0540541	37	20694	1225914130	C1qa,Fcgr2b
GO:0002923	regulation of humoral immune response mediated by circulating immunoglobulin	0.0194973	-3.93748	11	1	0.027027	37	20694	14130	Fcgr2b
GO:0150078	positive regulation of neuroinflammatory response	0.0194973	-3.93748	11	1	0.027027	37	20694	12259	C1qa
GO:0001765	membrane raft assembly	0.0194973	-3.93748	11	1	0.027027	37	20694	23970	Pacsin2
GO:0051315	attachment of mitotic spindle microtubules to kinetochore	0.0194973	-3.93748	11	1	0.027027	37	20694	17120	Mad1l1
GO:0006534	cysteine metabolic process	0.0194973	-3.93748	11	1	0.027027	37	20694	12411	Cbs
GO:0060627	regulation of vesicle-mediated transport	0.0196295	-3.93072	582	4	0.108108	37	20694	1.41301e+19	Fcgr2b,Fcgr3,Pacsin2,Fcer1g
GO:0006164	purine nucleotide biosynthetic process	0.020069	-3.90858	122	2	0.0540541	37	20694	24673023962	Oas1a,Oasl2
GO:0051282	regulation of sequestering of calcium ion	0.020689	-3.87815	124	2	0.0540541	37	20694	1406212774	F2r,Ccr5
GO:0002793	positive regulation of peptide secretion	0.0209297	-3.86659	330	3	0.0810811	37	20694	140622384512774	F2r,Clec5a,Ccr5
GO:0002761	regulation of myeloid leukocyte differentiation	0.021002	-3.86314	125	2	0.0540541	37	20694	1665812262	Mafb,C1qc
GO:0070296	sarcoplasmic reticulum calcium ion transport	0.0212514	-3.85133	12	1	0.027027	37	20694	12774	Ccr5
GO:0043471	regulation of cellular carbohydrate catabolic process	0.0212514	-3.85133	12	1	0.027027	37	20694	11548	Adra1b
GO:0033632	regulation of cell-cell adhesion mediated by integrin	0.0212514	-3.85133	12	1	0.027027	37	20694	108101	Fermt3
GO:0045217	cell-cell junction maintenance	0.0212514	-3.85133	12	1	0.027027	37	20694	14062	F2r
GO:0071468	cellular response to acidic pH	0.0212514	-3.85133	12	1	0.027027	37	20694	11418	Asic2
GO:0002921	negative regulation of humoral immune response	0.0212514	-3.85133	12	1	0.027027	37	20694	14130	Fcgr2b
GO:0006857	oligopeptide transport	0.0212514	-3.85133	12	1	0.027027	37	20694	65221	Slc15a3
GO:0010749	regulation of nitric oxide mediated signal transduction	0.0212514	-3.85133	12	1	0.027027	37	20694	12411	Cbs
GO:0044057	regulation of system process	0.0213308	-3.8476	597	4	0.108108	37	20694	1.15481e+19	Adra1b,F2r,Asic2,Tnnt1
GO:0072522	purine-containing compound biosynthetic process	0.021634	-3.83349	127	2	0.0540541	37	20694	24673023962	Oas1a,Oasl2
GO:0030595	leukocyte chemotaxis	0.0219529	-3.81885	128	2	0.0540541	37	20694	1413114127	Fcgr3,Fcer1g
GO:0051046	regulation of secretion	0.0221691	-3.80906	911	5	0.135135	37	20694	5.81851e+24	Rsad2,F2r,Clec5a,Ccr5,Fcer1g
GO:0031341	regulation of cell killing	0.0222738	-3.80434	129	2	0.0540541	37	20694	2135412774	Tap1,Ccr5
GO:0015850	organic hydroxy compound transport	0.0222738	-3.80434	129	2	0.0540541	37	20694	1413114127	Fcgr3,Fcer1g
GO:0050878	regulation of body fluid levels	0.0227939	-3.78126	341	3	0.0810811	37	20694	1406210810114120	F2r,Fermt3,Fcer1g
GO:0048518	positive regulation of biological process	0.0228011	-3.78095	6047	17	0.459459	37	20694	1.22591e+85	C1qa,Fcgr2b,C1qb,Clec5a,Erg,Mafb,Pdlim1,Fermt3,Fcer1g,Ccr5,Fcgr3,Asic2,C1qc,Ckap2,Adra1b,Rsad2,F2r
GO:0061049	cell growth involved in cardiac muscle cell development	0.0230023	-3.77216	13	1	0.027027	37	20694	11548	Adra1b
GO:0031652	positive regulation of heat generation	0.0230023	-3.77216	13	1	0.027027	37	20694	12774	Ccr5
GO:0003298	physiological muscle hypertrophy	0.0230023	-3.77216	13	1	0.027027	37	20694	11548	Adra1b
GO:0002638	negative regulation of immunoglobulin production	0.0230023	-3.77216	13	1	0.027027	37	20694	14130	Fcgr2b
GO:0050667	homocysteine metabolic process	0.0230023	-3.77216	13	1	0.027027	37	20694	12411	Cbs
GO:0003093	regulation of glomerular filtration	0.0230023	-3.77216	13	1	0.027027	37	20694	14062	F2r
GO:0002674	negative regulation of acute inflammatory response	0.0230023	-3.77216	13	1	0.027027	37	20694	14130	Fcgr2b
GO:2000484	positive regulation of interleukin-8 secretion	0.0230023	-3.77216	13	1	0.027027	37	20694	14062	F2r
GO:1902950	regulation of dendritic spine maintenance	0.0230023	-3.77216	13	1	0.027027	37	20694	14130	Fcgr2b
GO:0003301	physiological cardiac muscle hypertrophy	0.0230023	-3.77216	13	1	0.027027	37	20694	11548	Adra1b
GO:0065007	biological regulation	0.0230777	-3.76889	12113	28	0.756757	37	20694	2.4673e+141	Oas1a,Fermt3,Tap1,Ifitm3,Erg,Mafb,C1qa,C1qb,Clec5a,Nkain4,Ckap2,Adra1b,C1qc,Rsad2,F2r,Ccr5,Mad1l1,Fcgr3,Pdlim1,Cbs,Fcgr2b,Pacsin2,Oasl2,Ppp1r2,Asic2,Slfn2,Tnnt1,Fcer1g
GO:0032502	developmental process	0.0234788	-3.75166	5572	16	0.432432	37	20694	5.81851e+80	Rsad2,Adra1b,Fcer1g,Ccr5,Tnnt1,Mad1l1,Pdlim1,Fermt3,Erg,Cbs,Mafb,Fcgr2b,C1qa,Clec5a,C1qb,Pacsin2
GO:0002698	negative regulation of immune effector process	0.0239076	-3.73356	134	2	0.0540541	37	20694	1413021354	Fcgr2b,Tap1
GO:0035023	regulation of Rho protein signal transduction	0.0242401	-3.71975	135	2	0.0540541	37	20694	1406211548	F2r,Adra1b
GO:0051641	cellular localization	0.0246567	-3.70271	2030	8	0.216216	37	20694	1.71201e+39	Mad1l1,Ccr5,Pacsin2,Fcer1g,F2r,Fcgr2b,Tap1,Lamp5
GO:0051712	positive regulation of killing of cells of other organism	0.0247503	-3.69892	14	1	0.027027	37	20694	12774	Ccr5
GO:0045647	negative regulation of erythrocyte differentiation	0.0247503	-3.69892	14	1	0.027027	37	20694	16658	Mafb
GO:0099550	trans-synaptic signaling, modulating synaptic transmission	0.0247503	-3.69892	14	1	0.027027	37	20694	14062	F2r
GO:0003188	heart valve formation	0.0247503	-3.69892	14	1	0.027027	37	20694	13876	Erg
GO:0051480	regulation of cytosolic calcium ion concentration	0.0258487	-3.65549	358	3	0.0810811	37	20694	127741154814062	Ccr5,Adra1b,F2r
GO:0061041	regulation of wound healing	0.0259314	-3.6523	140	2	0.0540541	37	20694	1412714062	Fcer1g,F2r
GO:0009070	serine family amino acid biosynthetic process	0.0264951	-3.63079	15	1	0.027027	37	20694	12411	Cbs
GO:0016322	neuron remodeling	0.0264951	-3.63079	15	1	0.027027	37	20694	12259	C1qa
GO:0051883	killing of cells in other organism involved in symbiotic interaction	0.0264951	-3.63079	15	1	0.027027	37	20694	12774	Ccr5
GO:0051818	disruption of cells of other organism involved in symbiotic interaction	0.0264951	-3.63079	15	1	0.027027	37	20694	12774	Ccr5
GO:0002862	negative regulation of inflammatory response to antigenic stimulus	0.0264951	-3.63079	15	1	0.027027	37	20694	14130	Fcgr2b
GO:0071404	cellular response to low-density lipoprotein particle stimulus	0.0264951	-3.63079	15	1	0.027027	37	20694	14127	Fcer1g
GO:0031650	regulation of heat generation	0.0264951	-3.63079	15	1	0.027027	37	20694	12774	Ccr5
GO:0007379	segment specification	0.0264951	-3.63079	15	1	0.027027	37	20694	16658	Mafb
GO:0000097	sulfur amino acid biosynthetic process	0.0264951	-3.63079	15	1	0.027027	37	20694	12411	Cbs
GO:0097320	plasma membrane tubulation	0.0264951	-3.63079	15	1	0.027027	37	20694	23970	Pacsin2
GO:0051709	regulation of killing of cells of other organism	0.0264951	-3.63079	15	1	0.027027	37	20694	12774	Ccr5
GO:0044068	modulation by symbiont of host cellular process	0.0264951	-3.63079	15	1	0.027027	37	20694	12774	Ccr5
GO:0002429	immune response-activating cell surface receptor signaling pathway	0.0269686	-3.61308	143	2	0.0540541	37	20694	1412714130	Fcer1g,Fcgr2b
GO:0016032	viral process	0.0269686	-3.61308	143	2	0.0540541	37	20694	2384512774	Clec5a,Ccr5
GO:0002521	leukocyte differentiation	0.0279379	-3.57777	369	3	0.0810811	37	20694	141271665858185	Fcer1g,Mafb,Rsad2
GO:1901214	regulation of neuron death	0.0281322	-3.57084	370	3	0.0810811	37	20694	140621225914130	F2r,C1qa,Fcgr2b
GO:0006910	phagocytosis, recognition	0.028237	-3.56712	16	1	0.027027	37	20694	14131	Fcgr3
GO:0007512	adult heart development	0.028237	-3.56712	16	1	0.027027	37	20694	11548	Adra1b
GO:0014733	regulation of skeletal muscle adaptation	0.028237	-3.56712	16	1	0.027027	37	20694	21955	Tnnt1
GO:0002830	positive regulation of type 2 immune response	0.028237	-3.56712	16	1	0.027027	37	20694	58185	Rsad2
GO:0001977	renal system process involved in regulation of blood volume	0.028237	-3.56712	16	1	0.027027	37	20694	14062	F2r
GO:0030097	hemopoiesis	0.0288949	-3.54409	656	4	0.108108	37	20694	1.66581e+19	Mafb,Fcer1g,Clec5a,Rsad2
GO:0048731	system development	0.0295459	-3.52181	4277	13	0.351351	37	20694	5.41321e+64	Pdlim1,Cbs,Erg,Mafb,C1qa,Fcgr2b,Adra1b,C1qb,Rsad2,Clec5a,Ccr5,Fcer1g,Mad1l1
GO:0051241	negative regulation of multicellular organismal process	0.0297785	-3.51397	1336	6	0.162162	37	20694	1.40621e+29	F2r,C1qc,Fcgr2b,Mafb,Ccr5,Tnnt1
GO:0050855	regulation of B cell receptor signaling pathway	0.0299758	-3.50736	17	1	0.027027	37	20694	14130	Fcgr2b
GO:0034331	cell junction maintenance	0.0299758	-3.50736	17	1	0.027027	37	20694	14062	F2r
GO:0071357	cellular response to type I interferon	0.0299758	-3.50736	17	1	0.027027	37	20694	66141	Ifitm3
GO:0060337	type I interferon signaling pathway	0.0299758	-3.50736	17	1	0.027027	37	20694	66141	Ifitm3
GO:0051250	negative regulation of lymphocyte activation	0.0301797	-3.50059	152	2	0.0540541	37	20694	1712014130	Mad1l1,Fcgr2b
GO:0050709	negative regulation of protein secretion	0.0301797	-3.50059	152	2	0.0540541	37	20694	1406258185	F2r,Rsad2
GO:0055002	striated muscle cell development	0.0305455	-3.48854	153	2	0.0540541	37	20694	1154821955	Adra1b,Tnnt1
GO:0048869	cellular developmental process	0.0312499	-3.46574	3848	12	0.324324	37	20694	1.08101e+60	Fermt3,Erg,Mafb,Fcgr2b,C1qa,Clec5a,Rsad2,Adra1b,Fcer1g,Ccr5,Pacsin2,Tnnt1
GO:0050777	negative regulation of immune response	0.0312824	-3.4647	155	2	0.0540541	37	20694	1413021354	Fcgr2b,Tap1
GO:0070588	calcium ion transmembrane transport	0.0312824	-3.4647	155	2	0.0540541	37	20694	1406212774	F2r,Ccr5
GO:0048711	positive regulation of astrocyte differentiation	0.0317116	-3.45107	18	1	0.027027	37	20694	12259	C1qa
GO:0004935	adrenergic receptor activity	0.0317116	-3.45107	18	1	0.027027	37	20694	11548	Adra1b
GO:0019048	modulation by virus of host morphology or physiology	0.0317116	-3.45107	18	1	0.027027	37	20694	12774	Ccr5
GO:0044550	secondary metabolite biosynthetic process	0.0317116	-3.45107	18	1	0.027027	37	20694	12411	Cbs
GO:0043278	response to morphine	0.0317116	-3.45107	18	1	0.027027	37	20694	11548	Adra1b
GO:0002076	osteoblast development	0.0317116	-3.45107	18	1	0.027027	37	20694	23845	Clec5a
GO:1903707	negative regulation of hemopoiesis	0.0324011	-3.42956	158	2	0.0540541	37	20694	1665812262	Mafb,C1qc
GO:0022407	regulation of cell-cell adhesion	0.0330137	-3.41083	394	3	0.0810811	37	20694	1277417120108100	Ccr5,Mad1l1,Fermt3
GO:0010447	response to acidic pH	0.0334444	-3.39787	19	1	0.027027	37	20694	11418	Asic2
GO:0030889	negative regulation of B cell proliferation	0.0334444	-3.39787	19	1	0.027027	37	20694	14130	Fcgr2b
GO:0061081	positive regulation of myeloid leukocyte cytokine production involved in immune response	0.0334444	-3.39787	19	1	0.027027	37	20694	14127	Fcer1g
GO:0070875	positive regulation of glycogen metabolic process	0.0334444	-3.39787	19	1	0.027027	37	20694	11548	Adra1b
GO:0004950	chemokine receptor activity	0.0334444	-3.39787	19	1	0.027027	37	20694	12774	Ccr5
GO:0045953	negative regulation of natural killer cell mediated cytotoxicity	0.0334444	-3.39787	19	1	0.027027	37	20694	21354	Tap1
GO:0002726	positive regulation of T cell cytokine production	0.0334444	-3.39787	19	1	0.027027	37	20694	58185	Rsad2
GO:0001975	response to amphetamine	0.0334444	-3.39787	19	1	0.027027	37	20694	11548	Adra1b
GO:0014072	response to isoquinoline alkaloid	0.0334444	-3.39787	19	1	0.027027	37	20694	11548	Adra1b
GO:0070723	response to cholesterol	0.0334444	-3.39787	19	1	0.027027	37	20694	12774	Ccr5
GO:0008608	attachment of spindle microtubules to kinetochore	0.0334444	-3.39787	19	1	0.027027	37	20694	17120	Mad1l1
GO:0030852	regulation of granulocyte differentiation	0.0334444	-3.39787	19	1	0.027027	37	20694	12262	C1qc
GO:1903978	regulation of microglial cell activation	0.0334444	-3.39787	19	1	0.027027	37	20694	12259	C1qa
GO:0002792	negative regulation of peptide secretion	0.033917	-3.38384	162	2	0.0540541	37	20694	1406258185	F2r,Rsad2
GO:1904064	positive regulation of cation transmembrane transport	0.033917	-3.38384	162	2	0.0540541	37	20694	1141814062	Asic2,F2r
GO:0010942	positive regulation of cell death	0.0345215	-3.36617	694	4	0.108108	37	20694	1.40621e+19	F2r,C1qa,Fcgr2b,Ccr5
GO:0045649	regulation of macrophage differentiation	0.0351741	-3.34744	20	1	0.027027	37	20694	12262	C1qc
GO:0031579	membrane raft organization	0.0351741	-3.34744	20	1	0.027027	37	20694	23970	Pacsin2
GO:0042535	positive regulation of tumor necrosis factor biosynthetic process	0.0351741	-3.34744	20	1	0.027027	37	20694	14131	Fcgr3
GO:0042119	neutrophil activation	0.0351741	-3.34744	20	1	0.027027	37	20694	14127	Fcer1g
GO:0002716	negative regulation of natural killer cell mediated immunity	0.0351741	-3.34744	20	1	0.027027	37	20694	21354	Tap1
GO:0014075	response to amine	0.0351741	-3.34744	20	1	0.027027	37	20694	11548	Adra1b
GO:0048522	positive regulation of cellular process	0.0357742	-3.33053	5346	15	0.405405	37	20694	1.66581e+75	Mafb,Erg,Fermt3,Pdlim1,Clec5a,C1qa,Fcgr2b,Fcgr3,Fcer1g,Ccr5,Adra1b,Ckap2,Rsad2,F2r,Asic2
GO:0055001	muscle cell development	0.0358504	-3.3284	167	2	0.0540541	37	20694	1154821955	Adra1b,Tnnt1
GO:2000482	regulation of interleukin-8 secretion	0.0369008	-3.29952	21	1	0.027027	37	20694	14062	F2r
GO:0033008	positive regulation of mast cell activation involved in immune response	0.0369008	-3.29952	21	1	0.027027	37	20694	14127	Fcer1g
GO:0043306	positive regulation of mast cell degranulation	0.0369008	-3.29952	21	1	0.027027	37	20694	14127	Fcer1g
GO:0032693	negative regulation of interleukin-10 production	0.0369008	-3.29952	21	1	0.027027	37	20694	14130	Fcgr2b
GO:0009404	toxin metabolic process	0.0369008	-3.29952	21	1	0.027027	37	20694	12411	Cbs
GO:0002532	production of molecular mediator involved in inflammatory response	0.0369008	-3.29952	21	1	0.027027	37	20694	14127	Fcer1g
GO:0006836	neurotransmitter transport	0.0370307	-3.29601	170	2	0.0540541	37	20694	1412714131	Fcer1g,Fcgr3
GO:0098662	inorganic cation transmembrane transport	0.038083	-3.26799	417	3	0.0810811	37	20694	127741406220928	Ccr5,F2r,Abcc9
GO:0009165	nucleotide biosynthetic process	0.038226	-3.26424	173	2	0.0540541	37	20694	23962246730	Oasl2,Oas1a
GO:0051129	negative regulation of cellular component organization	0.0383857	-3.26007	718	4	0.108108	37	20694	8.09862e+19	Ckap2,Mad1l1,Pacsin2,Ccr5
GO:0032880	regulation of protein localization	0.0384316	-3.25888	1055	5	0.135135	37	20694	1.27741e+24	Ccr5,Fcer1g,Clec5a,F2r,Rsad2
GO:0036314	response to sterol	0.0386246	-3.25387	22	1	0.027027	37	20694	12774	Ccr5
GO:0046597	negative regulation of viral entry into host cell	0.0386246	-3.25387	22	1	0.027027	37	20694	66141	Ifitm3
GO:2000010	positive regulation of protein localization to cell surface	0.0386246	-3.25387	22	1	0.027027	37	20694	14127	Fcer1g
GO:0001618	virus receptor activity	0.0386246	-3.25387	22	1	0.027027	37	20694	23845	Clec5a
GO:0003084	positive regulation of systemic arterial blood pressure	0.0386246	-3.25387	22	1	0.027027	37	20694	11548	Adra1b
GO:0009617	response to bacterium	0.0395583	-3.22998	725	4	0.108108	37	20694	1.41272e+19	Fcer1g,Slfn2,F2r,Fcgr2b
GO:0051223	regulation of protein transport	0.0397275	-3.22571	726	4	0.108108	37	20694	1.27741e+19	Ccr5,F2r,Clec5a,Rsad2
GO:0046649	lymphocyte activation	0.0399353	-3.2205	425	3	0.0810811	37	20694	141271665858185	Fcer1g,Mafb,Rsad2
GO:0034767	positive regulation of ion transmembrane transport	0.0402507	-3.21263	178	2	0.0540541	37	20694	1406211418	F2r,Asic2
GO:1903034	regulation of response to wounding	0.0402507	-3.21263	178	2	0.0540541	37	20694	1412714062	Fcer1g,F2r
GO:0034340	response to type I interferon	0.0403453	-3.21028	23	1	0.027027	37	20694	66141	Ifitm3
GO:0071467	cellular response to pH	0.0403453	-3.21028	23	1	0.027027	37	20694	11418	Asic2
GO:0050765	negative regulation of phagocytosis	0.0403453	-3.21028	23	1	0.027027	37	20694	14130	Fcgr2b
GO:0001911	negative regulation of leukocyte mediated cytotoxicity	0.0403453	-3.21028	23	1	0.027027	37	20694	21354	Tap1
GO:1901293	nucleoside phosphate biosynthetic process	0.0410719	-3.19243	180	2	0.0540541	37	20694	24673023962	Oas1a,Oasl2
GO:0002695	negative regulation of leukocyte activation	0.0418994	-3.17248	182	2	0.0540541	37	20694	1712014130	Mad1l1,Fcgr2b
GO:0032753	positive regulation of interleukin-4 production	0.042063	-3.16859	24	1	0.027027	37	20694	14127	Fcer1g
GO:0055094	response to lipoprotein particle	0.042063	-3.16859	24	1	0.027027	37	20694	14127	Fcer1g
GO:0036230	granulocyte activation	0.042063	-3.16859	24	1	0.027027	37	20694	14127	Fcer1g
GO:0032897	negative regulation of viral transcription	0.042063	-3.16859	24	1	0.027027	37	20694	66141	Ifitm3
GO:0007205	protein kinase C-activating G protein-coupled receptor signaling pathway	0.042063	-3.16859	24	1	0.027027	37	20694	14062	F2r
GO:0035455	response to interferon-alpha	0.042063	-3.16859	24	1	0.027027	37	20694	66141	Ifitm3
GO:0071875	adrenergic receptor signaling pathway	0.042063	-3.16859	24	1	0.027027	37	20694	11548	Adra1b
GO:0071880	adenylate cyclase-activating adrenergic receptor signaling pathway	0.042063	-3.16859	24	1	0.027027	37	20694	11548	Adra1b
GO:0051222	positive regulation of protein transport	0.0420735	-3.16834	434	3	0.0810811	37	20694	127741406223845	Ccr5,F2r,Clec5a
GO:0043408	regulation of MAPK cascade	0.0428452	-3.15016	744	4	0.108108	37	20694	1.24111e+19	Cbs,Fcgr2b,F2r,Adra1b
GO:0007094	mitotic spindle assembly checkpoint	0.0437778	-3.12863	25	1	0.027027	37	20694	17120	Mad1l1
GO:0003071	renal system process involved in regulation of systemic arterial blood pressure	0.0437778	-3.12863	25	1	0.027027	37	20694	14062	F2r
GO:0050858	negative regulation of antigen receptor-mediated signaling pathway	0.0437778	-3.12863	25	1	0.027027	37	20694	14130	Fcgr2b
GO:0048148	behavioral response to cocaine	0.0437778	-3.12863	25	1	0.027027	37	20694	11548	Adra1b
GO:0071173	spindle assembly checkpoint	0.0437778	-3.12863	25	1	0.027027	37	20694	17120	Mad1l1
GO:0035024	negative regulation of Rho protein signal transduction	0.0437778	-3.12863	25	1	0.027027	37	20694	11548	Adra1b
GO:0034123	positive regulation of toll-like receptor signaling pathway	0.0437778	-3.12863	25	1	0.027027	37	20694	58185	Rsad2
GO:0030194	positive regulation of blood coagulation	0.0437778	-3.12863	25	1	0.027027	37	20694	14062	F2r
GO:0031577	spindle checkpoint	0.0437778	-3.12863	25	1	0.027027	37	20694	17120	Mad1l1
GO:0033273	response to vitamin	0.0437778	-3.12863	25	1	0.027027	37	20694	12411	Cbs
GO:0071174	mitotic spindle checkpoint	0.0437778	-3.12863	25	1	0.027027	37	20694	17120	Mad1l1
GO:1900048	positive regulation of hemostasis	0.0437778	-3.12863	25	1	0.027027	37	20694	14062	F2r
GO:0016043	cellular component organization	0.0442574	-3.11773	4997	14	0.378378	37	20694	1.40621e+70	F2r,C1qc,Mad1l1,Fcgr3,Fcer1g,Ccr5,Tnnt1,Grhpr,C1qb,Fcgr2b,C1qa,Pacsin2,Fermt3,Pdlim1
GO:0046328	regulation of JNK cascade	0.0452723	-3.09506	190	2	0.0540541	37	20694	1413012411	Fcgr2b,Cbs
GO:0070201	regulation of establishment of protein localization	0.0453647	-3.09302	758	4	0.108108	37	20694	1.27746e+19	Ccr5,Rsad2,Clec5a,F2r
GO:0060317	cardiac epithelial to mesenchymal transition	0.0454895	-3.09027	26	1	0.027027	37	20694	13876	Erg
GO:0070527	platelet aggregation	0.0454895	-3.09027	26	1	0.027027	37	20694	108101	Fermt3
GO:1904951	positive regulation of establishment of protein localization	0.0467752	-3.0624	453	3	0.0810811	37	20694	238451406212774	Clec5a,F2r,Ccr5
GO:0090087	regulation of peptide transport	0.047028	-3.05701	767	4	0.108108	37	20694	5.81852e+19	Rsad2,Clec5a,F2r,Ccr5
GO:0044003	modification by symbiont of host morphology or physiology	0.0471983	-3.0534	27	1	0.027027	37	20694	12774	Ccr5
GO:0071402	cellular response to lipoprotein particle stimulus	0.0471983	-3.0534	27	1	0.027027	37	20694	14127	Fcer1g
GO:0010460	positive regulation of heart rate	0.0471983	-3.0534	27	1	0.027027	37	20694	11548	Adra1b
GO:0045841	negative regulation of mitotic metaphase/anaphase transition	0.0471983	-3.0534	27	1	0.027027	37	20694	17120	Mad1l1
GO:0031342	negative regulation of cell killing	0.0471983	-3.0534	27	1	0.027027	37	20694	21354	Tap1
GO:0050900	leukocyte migration	0.0478663	-3.03934	196	2	0.0540541	37	20694	1413114127	Fcgr3,Fcer1g
GO:0045671	negative regulation of osteoclast differentiation	0.0489041	-3.01789	28	1	0.027027	37	20694	16658	Mafb
GO:0007602	phototransduction	0.0489041	-3.01789	28	1	0.027027	37	20694	11418	Asic2
GO:0150077	regulation of neuroinflammatory response	0.0489041	-3.01789	28	1	0.027027	37	20694	12259	C1qa
GO:0050820	positive regulation of coagulation	0.0489041	-3.01789	28	1	0.027027	37	20694	14062	F2r
GO:2000816	negative regulation of mitotic sister chromatid separation	0.0489041	-3.01789	28	1	0.027027	37	20694	17120	Mad1l1
GO:0007588	excretion	0.0489041	-3.01789	28	1	0.027027	37	20694	76238	Grhpr
GO:2000178	negative regulation of neural precursor cell proliferation	0.0489041	-3.01789	28	1	0.027027	37	20694	12774	Ccr5
GO:0006874	cellular calcium ion homeostasis	0.0490905	-3.01409	462	3	0.0810811	37	20694	127741154814062	Ccr5,Adra1b,F2r
GO:0098655	cation transmembrane transport	0.0493512	-3.00879	463	3	0.0810811	37	20694	140622092812774	F2r,Abcc9,Ccr5
GO:0003009	skeletal muscle contraction	0.0506069	-2.98367	29	1	0.027027	37	20694	21955	Tnnt1
GO:0033005	positive regulation of mast cell activation	0.0506069	-2.98367	29	1	0.027027	37	20694	14127	Fcer1g
GO:0042534	regulation of tumor necrosis factor biosynthetic process	0.0506069	-2.98367	29	1	0.027027	37	20694	14131	Fcgr3
GO:1902100	negative regulation of metaphase/anaphase transition of cell cycle	0.0506069	-2.98367	29	1	0.027027	37	20694	17120	Mad1l1
GO:0098660	inorganic ion transmembrane transport	0.05093	-2.9773	469	3	0.0810811	37	20694	140622092812774	F2r,Abcc9,Ccr5
GO:0051224	negative regulation of protein transport	0.0509601	-2.97671	203	2	0.0540541	37	20694	1406258185	F2r,Rsad2
GO:0050866	negative regulation of cell activation	0.0509601	-2.97671	203	2	0.0540541	37	20694	1413017120	Fcgr2b,Mad1l1
GO:0002757	immune response-activating signal transduction	0.0514079	-2.96796	204	2	0.0540541	37	20694	1413014127	Fcgr2b,Fcer1g
GO:0048839	inner ear development	0.0518572	-2.95926	205	2	0.0540541	37	20694	1665812260	Mafb,C1qb
GO:0031640	killing of cells of other organism	0.0523068	-2.95063	30	1	0.027027	37	20694	12774	Ccr5
GO:0001958	endochondral ossification	0.0523068	-2.95063	30	1	0.027027	37	20694	12411	Cbs
GO:0043302	positive regulation of leukocyte degranulation	0.0523068	-2.95063	30	1	0.027027	37	20694	14127	Fcer1g
GO:0032673	regulation of interleukin-4 production	0.0523068	-2.95063	30	1	0.027027	37	20694	14127	Fcer1g
GO:0021602	cranial nerve morphogenesis	0.0523068	-2.95063	30	1	0.027027	37	20694	16658	Mafb
GO:0043032	positive regulation of macrophage activation	0.0523068	-2.95063	30	1	0.027027	37	20694	12259	C1qa
GO:0036075	replacement ossification	0.0523068	-2.95063	30	1	0.027027	37	20694	12411	Cbs
GO:0002437	inflammatory response to antigenic stimulus	0.0523068	-2.95063	30	1	0.027027	37	20694	14131	Fcgr3
GO:2000778	positive regulation of interleukin-6 secretion	0.0523068	-2.95063	30	1	0.027027	37	20694	14062	F2r
GO:0044364	disruption of cells of other organism	0.0523068	-2.95063	30	1	0.027027	37	20694	12774	Ccr5
GO:1905819	negative regulation of chromosome separation	0.0523068	-2.95063	30	1	0.027027	37	20694	17120	Mad1l1
GO:0030036	actin cytoskeleton organization	0.0530735	-2.93608	477	3	0.0810811	37	20694	239702195554132	Pacsin2,Tnnt1,Pdlim1
GO:1904950	negative regulation of establishment of protein localization	0.0532135	-2.93344	208	2	0.0540541	37	20694	1406258185	F2r,Rsad2
GO:0055074	calcium ion homeostasis	0.0536162	-2.9259	479	3	0.0810811	37	20694	140621154812774	F2r,Adra1b,Ccr5
GO:0002724	regulation of T cell cytokine production	0.0540037	-2.9187	31	1	0.027027	37	20694	58185	Rsad2
GO:0033048	negative regulation of mitotic sister chromatid segregation	0.0540037	-2.9187	31	1	0.027027	37	20694	17120	Mad1l1
GO:0002828	regulation of type 2 immune response	0.0540037	-2.9187	31	1	0.027027	37	20694	58185	Rsad2
GO:0002026	regulation of the force of heart contraction	0.0540037	-2.9187	31	1	0.027027	37	20694	11548	Adra1b
GO:0045932	negative regulation of muscle contraction	0.0540037	-2.9187	31	1	0.027027	37	20694	21955	Tnnt1
GO:0050718	positive regulation of interleukin-1 beta secretion	0.0540037	-2.9187	31	1	0.027027	37	20694	12774	Ccr5
GO:0032967	positive regulation of collagen biosynthetic process	0.0540037	-2.9187	31	1	0.027027	37	20694	14062	F2r
GO:0000096	sulfur amino acid metabolic process	0.0540037	-2.9187	31	1	0.027027	37	20694	12411	Cbs
GO:0072503	cellular divalent inorganic cation homeostasis	0.0547097	-2.90571	483	3	0.0810811	37	20694	115481406212774	Adra1b,F2r,Ccr5
GO:0030154	cell differentiation	0.0549702	-2.90096	3711	11	0.297297	37	20694	1.41271e+55	Fcer1g,Ccr5,Tnnt1,Clec5a,Rsad2,Adra1b,Fcgr2b,C1qa,Mafb,Erg,Fermt3
GO:1904646	cellular response to amyloid-beta	0.0556976	-2.88782	32	1	0.027027	37	20694	14130	Fcgr2b
GO:0071709	membrane assembly	0.0556976	-2.88782	32	1	0.027027	37	20694	23970	Pacsin2
GO:0035025	positive regulation of Rho protein signal transduction	0.0556976	-2.88782	32	1	0.027027	37	20694	14062	F2r
GO:0045637	regulation of myeloid cell differentiation	0.0564273	-2.8748	215	2	0.0540541	37	20694	1665812262	Mafb,C1qc
GO:0031348	negative regulation of defense response	0.057358	-2.85844	217	2	0.0540541	37	20694	1413021354	Fcgr2b,Tap1
GO:0007026	negative regulation of microtubule depolymerization	0.0573886	-2.85791	33	1	0.027027	37	20694	80986	Ckap2
GO:0046596	regulation of viral entry into host cell	0.0573886	-2.85791	33	1	0.027027	37	20694	66141	Ifitm3
GO:0010543	regulation of platelet activation	0.0573886	-2.85791	33	1	0.027027	37	20694	14127	Fcer1g
GO:0033046	negative regulation of sister chromatid segregation	0.0573886	-2.85791	33	1	0.027027	37	20694	17120	Mad1l1
GO:1905898	positive regulation of response to endoplasmic reticulum stress	0.0573886	-2.85791	33	1	0.027027	37	20694	14130	Fcgr2b
GO:0042493	response to drug	0.0577254	-2.85206	821	4	0.108108	37	20694	1.15482e+19	Adra1b,Abcc9,Asic2,Cbs
GO:0061061	muscle structure development	0.0580553	-2.84636	495	3	0.0810811	37	20694	219551154854132	Tnnt1,Adra1b,Pdlim1
GO:0071840	cellular component organization or biogenesis	0.0581115	-2.84539	5181	14	0.378378	37	20694	1.08102e+70	Fermt3,Pdlim1,Pacsin2,C1qb,C1qa,Fcgr2b,Grhpr,Fcgr3,Mad1l1,Tnnt1,Ccr5,Fcer1g,C1qc,F2r
GO:0006935	chemotaxis	0.0583384	-2.84149	496	3	0.0810811	37	20694	141271277414131	Fcer1g,Ccr5,Fcgr3
GO:0010243	response to organonitrogen compound	0.0585665	-2.83759	825	4	0.108108	37	20694	1.41301e+19	Fcgr2b,Adra1b,Cbs,Fcer1g
GO:0010714	positive regulation of collagen metabolic process	0.0590766	-2.82892	34	1	0.027027	37	20694	14062	F2r
GO:0097366	response to bronchodilator	0.0590766	-2.82892	34	1	0.027027	37	20694	11548	Adra1b
GO:0032733	positive regulation of interleukin-10 production	0.0590766	-2.82892	34	1	0.027027	37	20694	14127	Fcer1g
GO:0043304	regulation of mast cell degranulation	0.0590766	-2.82892	34	1	0.027027	37	20694	14127	Fcer1g
GO:0055017	cardiac muscle tissue growth	0.0590766	-2.82892	34	1	0.027027	37	20694	11548	Adra1b
GO:0050716	positive regulation of interleukin-1 secretion	0.0590766	-2.82892	34	1	0.027027	37	20694	12774	Ccr5
GO:0050869	negative regulation of B cell activation	0.0590766	-2.82892	34	1	0.027027	37	20694	14130	Fcgr2b
GO:0006801	superoxide metabolic process	0.0590766	-2.82892	34	1	0.027027	37	20694	12411	Cbs
GO:0009069	serine family amino acid metabolic process	0.0590766	-2.82892	34	1	0.027027	37	20694	12411	Cbs
GO:0007585	respiratory gaseous exchange by respiratory system	0.0590766	-2.82892	34	1	0.027027	37	20694	16658	Mafb
GO:0042330	taxis	0.0591919	-2.82697	499	3	0.0810811	37	20694	141271277414131	Fcer1g,Ccr5,Fcgr3
GO:0051146	striated muscle cell differentiation	0.0597082	-2.81829	222	2	0.0540541	37	20694	2195511548	Tnnt1,Adra1b
GO:0050670	regulation of lymphocyte proliferation	0.0601823	-2.81038	223	2	0.0540541	37	20694	1712014130	Mad1l1,Fcgr2b
GO:0007417	central nervous system development	0.0602689	-2.80894	833	4	0.108108	37	20694	1.41301e+19	Fcgr2b,C1qa,Mafb,Cbs
GO:0033006	regulation of mast cell activation involved in immune response	0.0607617	-2.80079	35	1	0.027027	37	20694	14127	Fcer1g
GO:0002292	T cell differentiation involved in immune response	0.0607617	-2.80079	35	1	0.027027	37	20694	14127	Fcer1g
GO:0002701	negative regulation of production of molecular mediator of immune response	0.0607617	-2.80079	35	1	0.027027	37	20694	14130	Fcgr2b
GO:0070873	regulation of glycogen metabolic process	0.0607617	-2.80079	35	1	0.027027	37	20694	11548	Adra1b
GO:0016477	cell migration	0.06113	-2.79475	837	4	0.108108	37	20694	1.41311e+19	Fcgr3,Erg,Ccr5,Fcer1g
GO:0032944	regulation of mononuclear cell proliferation	0.0611344	-2.79468	225	2	0.0540541	37	20694	1413017120	Fcgr2b,Mad1l1
GO:0006816	calcium ion transport	0.0611344	-2.79468	225	2	0.0540541	37	20694	1406212774	F2r,Ccr5
GO:0072507	divalent inorganic cation homeostasis	0.06208	-2.77933	509	3	0.0810811	37	20694	140621154812774	F2r,Adra1b,Ccr5
GO:0051985	negative regulation of chromosome segregation	0.0624439	-2.77349	36	1	0.027027	37	20694	17120	Mad1l1
GO:0048169	regulation of long-term neuronal synaptic plasticity	0.0624439	-2.77349	36	1	0.027027	37	20694	14130	Fcgr2b
GO:0051482	positive regulation of cytosolic calcium ion concentration involved in phospholipase C-activating G protein-coupled signaling pathway	0.0624439	-2.77349	36	1	0.027027	37	20694	14062	F2r
GO:0031114	regulation of microtubule depolymerization	0.0624439	-2.77349	36	1	0.027027	37	20694	80986	Ckap2
GO:0002920	regulation of humoral immune response	0.0624439	-2.77349	36	1	0.027027	37	20694	14130	Fcgr2b
GO:0003300	cardiac muscle hypertrophy	0.0624439	-2.77349	36	1	0.027027	37	20694	11548	Adra1b
GO:0004864	protein phosphatase inhibitor activity	0.0624439	-2.77349	36	1	0.027027	37	20694	66849	Ppp1r2
GO:0046578	regulation of Ras protein signal transduction	0.0625723	-2.77143	228	2	0.0540541	37	20694	1154814062	Adra1b,F2r
GO:0042310	vasoconstriction	0.0641231	-2.74695	37	1	0.027027	37	20694	11548	Adra1b
GO:1903531	negative regulation of secretion by cell	0.0645076	-2.74097	232	2	0.0540541	37	20694	1406258185	F2r,Rsad2
GO:0034764	positive regulation of transmembrane transport	0.0645076	-2.74097	232	2	0.0540541	37	20694	1406211418	F2r,Asic2
GO:0032456	endocytic recycling	0.0657994	-2.72114	38	1	0.027027	37	20694	14130	Fcgr2b
GO:0060419	heart growth	0.0657994	-2.72114	38	1	0.027027	37	20694	11548	Adra1b
GO:0043367	CD4-positive, alpha-beta T cell differentiation	0.0657994	-2.72114	38	1	0.027027	37	20694	58185	Rsad2
GO:0019885	antigen processing and presentation of endogenous peptide antigen via MHC class I	0.0657994	-2.72114	38	1	0.027027	37	20694	21354	Tap1
GO:1904645	response to amyloid-beta	0.0657994	-2.72114	38	1	0.027027	37	20694	14130	Fcgr2b
GO:0014897	striated muscle hypertrophy	0.0657994	-2.72114	38	1	0.027027	37	20694	11548	Adra1b
GO:0002483	antigen processing and presentation of endogenous peptide antigen	0.0657994	-2.72114	38	1	0.027027	37	20694	21354	Tap1
GO:0043583	ear development	0.0659724	-2.71852	235	2	0.0540541	37	20694	1665812260	Mafb,C1qb
GO:0032872	regulation of stress-activated MAPK cascade	0.0659724	-2.71852	235	2	0.0540541	37	20694	1241114130	Cbs,Fcgr2b
GO:0070663	regulation of leukocyte proliferation	0.0664632	-2.71111	236	2	0.0540541	37	20694	1712014130	Mad1l1,Fcgr2b
GO:0043410	positive regulation of MAPK cascade	0.0668373	-2.70549	525	3	0.0810811	37	20694	140621154814130	F2r,Adra1b,Fcgr2b
GO:0003012	muscle system process	0.0669552	-2.70373	237	2	0.0540541	37	20694	1154821955	Adra1b,Tnnt1
GO:0070302	regulation of stress-activated protein kinase signaling cascade	0.0669552	-2.70373	237	2	0.0540541	37	20694	1413012411	Fcgr2b,Cbs
GO:0044403	symbiont process	0.0669552	-2.70373	237	2	0.0540541	37	20694	1277423845	Ccr5,Clec5a
GO:0071345	cellular response to cytokine stimulus	0.0673444	-2.69794	865	4	0.108108	37	20694	1.27747e+19	Ccr5,Ifitm3,Fcer1g,Igtp
GO:0045806	negative regulation of endocytosis	0.0674728	-2.69603	39	1	0.027027	37	20694	23970	Pacsin2
GO:0044091	membrane biogenesis	0.0674728	-2.69603	39	1	0.027027	37	20694	23970	Pacsin2
GO:0002444	myeloid leukocyte mediated immunity	0.0674728	-2.69603	39	1	0.027027	37	20694	14131	Fcgr3
GO:0030099	myeloid cell differentiation	0.067943	-2.68909	239	2	0.0540541	37	20694	2384514127	Clec5a,Fcer1g
GO:0042127	regulation of cell population proliferation	0.0688062	-2.67646	1640	6	0.162162	37	20694	1.41301e+29	Fcgr2b,F2r,Ccr5,Ifitm3,Slfn2,Mad1l1
GO:0098801	regulation of renal system process	0.0691433	-2.67157	40	1	0.027027	37	20694	14062	F2r
GO:0048710	regulation of astrocyte differentiation	0.0691433	-2.67157	40	1	0.027027	37	20694	12259	C1qa
GO:0050706	regulation of interleukin-1 beta secretion	0.0691433	-2.67157	40	1	0.027027	37	20694	12774	Ccr5
GO:0042551	neuron maturation	0.0691433	-2.67157	40	1	0.027027	37	20694	12259	C1qa
GO:0034105	positive regulation of tissue remodeling	0.0691433	-2.67157	40	1	0.027027	37	20694	13876	Erg
GO:0014896	muscle hypertrophy	0.0691433	-2.67157	40	1	0.027027	37	20694	11548	Adra1b
GO:0009268	response to pH	0.0691433	-2.67157	40	1	0.027027	37	20694	11418	Asic2
GO:0030029	actin filament-based process	0.0702039	-2.65635	536	3	0.0810811	37	20694	541322397021955	Pdlim1,Pacsin2,Tnnt1
GO:0033628	regulation of cell adhesion mediated by integrin	0.0708108	-2.64774	41	1	0.027027	37	20694	108101	Fermt3
GO:0034109	homotypic cell-cell adhesion	0.0708108	-2.64774	41	1	0.027027	37	20694	108101	Fermt3
GO:0051281	positive regulation of release of sequestered calcium ion into cytosol	0.0708108	-2.64774	41	1	0.027027	37	20694	14062	F2r
GO:0019883	antigen processing and presentation of endogenous antigen	0.0708108	-2.64774	41	1	0.027027	37	20694	21354	Tap1
GO:0001909	leukocyte mediated cytotoxicity	0.0708108	-2.64774	41	1	0.027027	37	20694	14131	Fcgr3
GO:2000008	regulation of protein localization to cell surface	0.0708108	-2.64774	41	1	0.027027	37	20694	14127	Fcer1g
GO:0046782	regulation of viral transcription	0.0708108	-2.64774	41	1	0.027027	37	20694	66141	Ifitm3
GO:0048873	homeostasis of number of cells within a tissue	0.0708108	-2.64774	41	1	0.027027	37	20694	14062	F2r
GO:0046718	viral entry into host cell	0.0708108	-2.64774	41	1	0.027027	37	20694	23845	Clec5a
GO:0007080	mitotic metaphase plate congression	0.0708108	-2.64774	41	1	0.027027	37	20694	17120	Mad1l1
GO:0032501	multicellular organismal process	0.0722357	-2.62782	7388	18	0.486486	37	20694	7.62381e+90	Grhpr,Ccr5,Fcer1g,Tnnt1,Mad1l1,Asic2,F2r,Rsad2,Adra1b,Erg,Cbs,Mafb,Pdlim1,Fermt3,Fcgr2b,C1qa,Clec5a,C1qb
GO:0045839	negative regulation of mitotic nuclear division	0.0724755	-2.62451	42	1	0.027027	37	20694	17120	Mad1l1
GO:0002823	negative regulation of adaptive immune response based on somatic recombination of immune receptors built from immunoglobulin superfamily domains	0.0724755	-2.62451	42	1	0.027027	37	20694	14130	Fcgr2b
GO:0051828	entry into other organism involved in symbiotic interaction	0.0724755	-2.62451	42	1	0.027027	37	20694	23845	Clec5a
GO:0044409	entry into host	0.0724755	-2.62451	42	1	0.027027	37	20694	23845	Clec5a
GO:0042220	response to cocaine	0.0724755	-2.62451	42	1	0.027027	37	20694	11548	Adra1b
GO:0051806	entry into cell of other organism involved in symbiotic interaction	0.0724755	-2.62451	42	1	0.027027	37	20694	23845	Clec5a
GO:0045823	positive regulation of heart contraction	0.0724755	-2.62451	42	1	0.027027	37	20694	11548	Adra1b
GO:1990573	potassium ion import across plasma membrane	0.0724755	-2.62451	42	1	0.027027	37	20694	20928	Abcc9
GO:0030260	entry into host cell	0.0724755	-2.62451	42	1	0.027027	37	20694	23845	Clec5a
GO:1903523	negative regulation of blood circulation	0.0724755	-2.62451	42	1	0.027027	37	20694	14062	F2r
GO:0010907	positive regulation of glucose metabolic process	0.0741372	-2.60184	43	1	0.027027	37	20694	11548	Adra1b
GO:0032881	regulation of polysaccharide metabolic process	0.0757961	-2.57971	44	1	0.027027	37	20694	11548	Adra1b
GO:0032757	positive regulation of interleukin-8 production	0.0757961	-2.57971	44	1	0.027027	37	20694	14062	F2r
GO:0050794	regulation of cellular process	0.0767866	-2.56673	10729	24	0.648649	37	20694	6.68492e+121	Ppp1r2,Oasl2,Slfn2,Fcer1g,Asic2,Cbs,Pdlim1,Pacsin2,Fcgr2b,Mad1l1,Fcgr3,Ccr5,Adra1b,C1qc,Ckap2,Rsad2,F2r,Mafb,Erg,Ifitm3,Oas1a,Fermt3,Clec5a,C1qa
GO:0035458	cellular response to interferon-beta	0.0774521	-2.5581	45	1	0.027027	37	20694	16145	Igtp
GO:0031111	negative regulation of microtubule polymerization or depolymerization	0.0774521	-2.5581	45	1	0.027027	37	20694	80986	Ckap2
GO:0045214	sarcomere organization	0.0774521	-2.5581	45	1	0.027027	37	20694	21955	Tnnt1
GO:0035710	CD4-positive, alpha-beta T cell activation	0.0774521	-2.5581	45	1	0.027027	37	20694	58185	Rsad2
GO:0032965	regulation of collagen biosynthetic process	0.0774521	-2.5581	45	1	0.027027	37	20694	14062	F2r
GO:0060135	maternal process involved in female pregnancy	0.0774521	-2.5581	45	1	0.027027	37	20694	12411	Cbs
GO:0007275	multicellular organism development	0.0775358	-2.55702	4896	13	0.351351	37	20694	5.41321e+64	Pdlim1,Erg,Cbs,Mafb,Fcgr2b,C1qa,Clec5a,C1qb,Rsad2,Adra1b,Ccr5,Fcer1g,Mad1l1
GO:0051056	regulation of small GTPase mediated signal transduction	0.0780833	-2.54998	259	2	0.0540541	37	20694	1406211548	F2r,Adra1b
GO:0010677	negative regulation of cellular carbohydrate metabolic process	0.0791051	-2.53698	46	1	0.027027	37	20694	11548	Adra1b
GO:0003197	endocardial cushion development	0.0791051	-2.53698	46	1	0.027027	37	20694	13876	Erg
GO:0002275	myeloid cell activation involved in immune response	0.0791051	-2.53698	46	1	0.027027	37	20694	14127	Fcer1g
GO:0050879	multicellular organismal movement	0.0791051	-2.53698	46	1	0.027027	37	20694	21955	Tnnt1
GO:0050881	musculoskeletal movement	0.0791051	-2.53698	46	1	0.027027	37	20694	21955	Tnnt1
GO:0051048	negative regulation of secretion	0.0791227	-2.53676	261	2	0.0540541	37	20694	5818514062	Rsad2,F2r
GO:0030316	osteoclast differentiation	0.0807553	-2.51633	47	1	0.027027	37	20694	14127	Fcer1g
GO:0030517	negative regulation of axon extension	0.0807553	-2.51633	47	1	0.027027	37	20694	12774	Ccr5
GO:0002820	negative regulation of adaptive immune response	0.0807553	-2.51633	47	1	0.027027	37	20694	14130	Fcgr2b
GO:0003179	heart valve morphogenesis	0.0807553	-2.51633	47	1	0.027027	37	20694	13876	Erg
GO:0050704	regulation of interleukin-1 secretion	0.0807553	-2.51633	47	1	0.027027	37	20694	12774	Ccr5
GO:0006875	cellular metal ion homeostasis	0.0814207	-2.50813	571	3	0.0810811	37	20694	140621154812774	F2r,Adra1b,Ccr5
GO:1901698	response to nitrogen compound	0.0814901	-2.50727	924	4	0.108108	37	20694	1.15481e+19	Adra1b,Fcgr2b,Cbs,Fcer1g
GO:0007507	heart development	0.0820843	-2.50001	573	3	0.0810811	37	20694	138765413211548	Erg,Pdlim1,Adra1b
GO:0050807	regulation of synapse organization	0.0822671	-2.49778	267	2	0.0540541	37	20694	1141814130	Asic2,Fcgr2b
GO:0007159	leukocyte cell-cell adhesion	0.0824026	-2.49614	48	1	0.027027	37	20694	108101	Fermt3
GO:0050974	detection of mechanical stimulus involved in sensory perception	0.0824026	-2.49614	48	1	0.027027	37	20694	11418	Asic2
GO:0043300	regulation of leukocyte degranulation	0.0824026	-2.49614	48	1	0.027027	37	20694	14127	Fcer1g
GO:0032731	positive regulation of interleukin-1 beta production	0.0824026	-2.49614	48	1	0.027027	37	20694	12774	Ccr5
GO:0007528	neuromuscular junction development	0.0824026	-2.49614	48	1	0.027027	37	20694	14062	F2r
GO:0006163	purine nucleotide metabolic process	0.0827949	-2.49139	268	2	0.0540541	37	20694	23962246730	Oasl2,Oas1a
GO:0007166	cell surface receptor signaling pathway	0.08367	-2.48088	1726	6	0.162162	37	20694	1.27747e+30	Ccr5,Ifitm3,Fcer1g,Fcgr3,Fcgr2b,Fermt3
GO:0097756	negative regulation of blood vessel diameter	0.0840471	-2.47638	49	1	0.027027	37	20694	11548	Adra1b
GO:0033003	regulation of mast cell activation	0.0840471	-2.47638	49	1	0.027027	37	20694	14127	Fcer1g
GO:0060351	cartilage development involved in endochondral bone morphogenesis	0.0840471	-2.47638	49	1	0.027027	37	20694	12411	Cbs
GO:0009583	detection of light stimulus	0.0840471	-2.47638	49	1	0.027027	37	20694	11418	Asic2
GO:0000186	activation of MAPKK activity	0.0840471	-2.47638	49	1	0.027027	37	20694	14062	F2r
GO:0021545	cranial nerve development	0.0840471	-2.47638	49	1	0.027027	37	20694	16658	Mafb
GO:0045646	regulation of erythrocyte differentiation	0.0840471	-2.47638	49	1	0.027027	37	20694	16658	Mafb
GO:0042060	wound healing	0.0843849	-2.47237	271	2	0.0540541	37	20694	14062108101	F2r,Fermt3
GO:0070838	divalent metal ion transport	0.084917	-2.46608	272	2	0.0540541	37	20694	1277414062	Ccr5,F2r
GO:0044042	glucan metabolic process	0.0856886	-2.45704	50	1	0.027027	37	20694	66849	Ppp1r2
GO:0006073	cellular glucan metabolic process	0.0856886	-2.45704	50	1	0.027027	37	20694	66849	Ppp1r2
GO:0005977	glycogen metabolic process	0.0856886	-2.45704	50	1	0.027027	37	20694	66849	Ppp1r2
GO:0030071	regulation of mitotic metaphase/anaphase transition	0.0856886	-2.45704	50	1	0.027027	37	20694	17120	Mad1l1
GO:0042692	muscle cell differentiation	0.0859843	-2.45359	274	2	0.0540541	37	20694	1154821955	Adra1b,Tnnt1
GO:0072511	divalent inorganic cation transport	0.0865195	-2.44738	275	2	0.0540541	37	20694	1406212774	F2r,Ccr5
GO:0050803	regulation of synapse structure or activity	0.0870558	-2.44121	276	2	0.0540541	37	20694	1413011418	Fcgr2b,Asic2
GO:0006081	cellular aldehyde metabolic process	0.0873273	-2.43809	51	1	0.027027	37	20694	76238	Grhpr
GO:0003044	regulation of systemic arterial blood pressure mediated by a chemical signal	0.0873273	-2.43809	51	1	0.027027	37	20694	11548	Adra1b
GO:0021587	cerebellum morphogenesis	0.0873273	-2.43809	51	1	0.027027	37	20694	12411	Cbs
GO:0045912	negative regulation of carbohydrate metabolic process	0.0873273	-2.43809	51	1	0.027027	37	20694	11548	Adra1b
GO:0048468	cell development	0.0877476	-2.43329	1748	6	0.162162	37	20694	1.08101e+30	Fermt3,C1qa,Fcgr2b,Adra1b,Clec5a,Tnnt1
GO:0048870	cell motility	0.0886911	-2.4226	952	4	0.108108	37	20694	1.41311e+19	Fcgr3,Ccr5,Fcer1g,Erg
GO:0051674	localization of cell	0.0886911	-2.4226	952	4	0.108108	37	20694	1.41311e+19	Fcgr3,Ccr5,Erg,Fcer1g
GO:0051310	metaphase plate congression	0.0889632	-2.41953	52	1	0.027027	37	20694	17120	Mad1l1
GO:0034446	substrate adhesion-dependent cell spreading	0.0889632	-2.41953	52	1	0.027027	37	20694	108101	Fermt3
GO:0010712	regulation of collagen metabolic process	0.0889632	-2.41953	52	1	0.027027	37	20694	14062	F2r
GO:0042269	regulation of natural killer cell mediated cytotoxicity	0.0889632	-2.41953	52	1	0.027027	37	20694	21354	Tap1
GO:0070887	cellular response to chemical stimulus	0.0898162	-2.40999	2632	8	0.216216	37	20694	6.61411e+39	Ifitm3,Cbs,Ccr5,Fcer1g,Igtp,Fcgr3,Fcgr2b,Asic2
GO:1902099	regulation of metaphase/anaphase transition of cell cycle	0.0905962	-2.40134	53	1	0.027027	37	20694	17120	Mad1l1
GO:0051784	negative regulation of nuclear division	0.0905962	-2.40134	53	1	0.027027	37	20694	17120	Mad1l1
GO:0032515	negative regulation of phosphoprotein phosphatase activity	0.0905962	-2.40134	53	1	0.027027	37	20694	66849	Ppp1r2
GO:0019748	secondary metabolic process	0.0905962	-2.40134	53	1	0.027027	37	20694	12411	Cbs
GO:0051930	regulation of sensory perception of pain	0.0905962	-2.40134	53	1	0.027027	37	20694	14062	F2r
GO:0002715	regulation of natural killer cell mediated immunity	0.0905962	-2.40134	53	1	0.027027	37	20694	21354	Tap1
GO:0045777	positive regulation of blood pressure	0.0905962	-2.40134	53	1	0.027027	37	20694	11548	Adra1b
GO:0034097	response to cytokine	0.0921387	-2.38446	965	4	0.108108	37	20694	1.27741e+19	Ccr5,Fcer1g,Ifitm3,Igtp
GO:0044060	regulation of endocrine process	0.0922263	-2.38351	54	1	0.027027	37	20694	14062	F2r
GO:0043470	regulation of carbohydrate catabolic process	0.0922263	-2.38351	54	1	0.027027	37	20694	11548	Adra1b
GO:0051931	regulation of sensory perception	0.0922263	-2.38351	54	1	0.027027	37	20694	14062	F2r
GO:0045088	regulation of innate immune response	0.0924741	-2.38083	286	2	0.0540541	37	20694	5818521354	Rsad2,Tap1
GO:0009416	response to light stimulus	0.0930214	-2.37493	287	2	0.0540541	37	20694	1141811548	Asic2,Adra1b
GO:0044419	interspecies interaction between organisms	0.0930214	-2.37493	287	2	0.0540541	37	20694	2384512774	Clec5a,Ccr5
GO:0010965	regulation of mitotic sister chromatid separation	0.0938537	-2.36602	55	1	0.027027	37	20694	17120	Mad1l1
GO:0046580	negative regulation of Ras protein signal transduction	0.0938537	-2.36602	55	1	0.027027	37	20694	11548	Adra1b
GO:0021575	hindbrain morphogenesis	0.0938537	-2.36602	55	1	0.027027	37	20694	12411	Cbs
GO:0032732	positive regulation of interleukin-1 production	0.0954781	-2.34886	56	1	0.027027	37	20694	12774	Ccr5
GO:0050854	regulation of antigen receptor-mediated signaling pathway	0.0954781	-2.34886	56	1	0.027027	37	20694	14130	Fcgr2b
GO:0090303	positive regulation of wound healing	0.0954781	-2.34886	56	1	0.027027	37	20694	14062	F2r
GO:0045824	negative regulation of innate immune response	0.0970998	-2.33202	57	1	0.027027	37	20694	21354	Tap1
GO:0072347	response to anesthetic	0.0970998	-2.33202	57	1	0.027027	37	20694	11548	Adra1b
GO:1901607	alpha-amino acid biosynthetic process	0.0970998	-2.33202	57	1	0.027027	37	20694	12411	Cbs
GO:0043030	regulation of macrophage activation	0.0970998	-2.33202	57	1	0.027027	37	20694	12259	C1qa
GO:0003170	heart valve development	0.0970998	-2.33202	57	1	0.027027	37	20694	13876	Erg
GO:0007420	brain development	0.0972772	-2.33019	617	3	0.0810811	37	20694	166581241114130	Mafb,Cbs,Fcgr2b
GO:0019932	second-messenger-mediated signaling	0.0974342	-2.32858	295	2	0.0540541	37	20694	1154812774	Adra1b,Ccr5
GO:1902105	regulation of leukocyte differentiation	0.09799	-2.32289	296	2	0.0540541	37	20694	1665812262	Mafb,C1qc
GO:0045687	positive regulation of glial cell differentiation	0.0987186	-2.31548	58	1	0.027027	37	20694	12259	C1qa
GO:0070997	neuron death	0.0987186	-2.31548	58	1	0.027027	37	20694	12774	Ccr5
GO:0010524	positive regulation of calcium ion transport into cytosol	0.100335	-2.29925	59	1	0.027027	37	20694	14062	F2r
GO:0046632	alpha-beta T cell differentiation	0.100335	-2.29925	59	1	0.027027	37	20694	58185	Rsad2
GO:0008652	cellular amino acid biosynthetic process	0.101948	-2.2833	60	1	0.027027	37	20694	12411	Cbs
GO:0033077	T cell differentiation in thymus	0.101948	-2.2833	60	1	0.027027	37	20694	16658	Mafb
GO:0035308	negative regulation of protein dephosphorylation	0.101948	-2.2833	60	1	0.027027	37	20694	66849	Ppp1r2
GO:0030003	cellular cation homeostasis	0.101976	-2.28302	630	3	0.0810811	37	20694	127741154814062	Ccr5,Adra1b,F2r
GO:0043405	regulation of MAP kinase activity	0.103034	-2.2727	305	2	0.0540541	37	20694	1241114062	Cbs,F2r
GO:0004930	G protein-coupled receptor activity	0.10344	-2.26876	634	3	0.0810811	37	20694	140621154812774	F2r,Adra1b,Ccr5
GO:0006112	energy reserve metabolic process	0.103558	-2.26762	61	1	0.027027	37	20694	66849	Ppp1r2
GO:0051058	negative regulation of small GTPase mediated signal transduction	0.103558	-2.26762	61	1	0.027027	37	20694	11548	Adra1b
GO:0043954	cellular component maintenance	0.103558	-2.26762	61	1	0.027027	37	20694	14062	F2r
GO:1905818	regulation of chromosome separation	0.103558	-2.26762	61	1	0.027027	37	20694	17120	Mad1l1
GO:0032677	regulation of interleukin-8 production	0.103558	-2.26762	61	1	0.027027	37	20694	14062	F2r
GO:0072521	purine-containing compound metabolic process	0.104731	-2.25636	308	2	0.0540541	37	20694	24673023962	Oas1a,Oasl2
GO:0050982	detection of mechanical stimulus	0.105166	-2.25222	62	1	0.027027	37	20694	11418	Asic2
GO:0055065	metal ion homeostasis	0.106766	-2.23712	643	3	0.0810811	37	20694	127741154814062	Ccr5,Adra1b,F2r
GO:0001837	epithelial to mesenchymal transition	0.10677	-2.23708	63	1	0.027027	37	20694	13876	Erg
GO:0034121	regulation of toll-like receptor signaling pathway	0.10677	-2.23708	63	1	0.027027	37	20694	58185	Rsad2
GO:0046579	positive regulation of Ras protein signal transduction	0.10677	-2.23708	63	1	0.027027	37	20694	14062	F2r
GO:0002696	positive regulation of leukocyte activation	0.107006	-2.23487	312	2	0.0540541	37	20694	1412712259	Fcer1g,C1qa
GO:0006873	cellular ion homeostasis	0.107138	-2.23364	644	3	0.0810811	37	20694	127741154814062	Ccr5,Adra1b,F2r
GO:0015672	monovalent inorganic cation transport	0.107577	-2.22954	313	2	0.0540541	37	20694	1141820928	Asic2,Abcc9
GO:0010676	positive regulation of cellular carbohydrate metabolic process	0.108372	-2.22218	64	1	0.027027	37	20694	11548	Adra1b
GO:0002526	acute inflammatory response	0.108372	-2.22218	64	1	0.027027	37	20694	14131	Fcgr3
GO:0030239	myofibril assembly	0.108372	-2.22218	64	1	0.027027	37	20694	21955	Tnnt1
GO:1901700	response to oxygen-containing compound	0.109565	-2.21123	1432	5	0.135135	37	20694	1.41301e+24	Fcgr2b,F2r,Adra1b,Ccr5,Cbs
GO:0000281	mitotic cytokinesis	0.109971	-2.20753	65	1	0.027027	37	20694	80986	Ckap2
GO:0031623	receptor internalization	0.109971	-2.20753	65	1	0.027027	37	20694	14127	Fcer1g
GO:0051649	establishment of localization in cell	0.110297	-2.20458	1435	5	0.135135	37	20694	1.71202e+24	Mad1l1,Tap1,Ccr5,F2r,Fcgr2b
GO:0051962	positive regulation of nervous system development	0.110511	-2.20264	653	3	0.0810811	37	20694	114181225912774	Asic2,C1qa,Ccr5
GO:1903307	positive regulation of regulated secretory pathway	0.111568	-2.19312	66	1	0.027027	37	20694	14127	Fcer1g
GO:0033047	regulation of mitotic sister chromatid segregation	0.111568	-2.19312	66	1	0.027027	37	20694	17120	Mad1l1
GO:0010557	positive regulation of macromolecule biosynthetic process	0.112153	-2.18789	1869	6	0.162162	37	20694	8.09861e+29	Ckap2,F2r,Pdlim1,Mafb,Fcgr3,Erg
GO:0043270	positive regulation of ion transport	0.112175	-2.18769	321	2	0.0540541	37	20694	1406211418	F2r,Asic2
GO:0010033	response to organic substance	0.112294	-2.18664	2767	8	0.216216	37	20694	1.24117e+39	Cbs,Ifitm3,Igtp,Ccr5,Fcer1g,Fcgr2b,Adra1b,F2r
GO:0050804	modulation of chemical synaptic transmission	0.112403	-2.18566	658	3	0.0810811	37	20694	239701406214130	Pacsin2,F2r,Fcgr2b
GO:0099177	regulation of trans-synaptic signaling	0.112783	-2.18229	659	3	0.0810811	37	20694	239701413014062	Pacsin2,Fcgr2b,F2r
GO:0030888	regulation of B cell proliferation	0.113161	-2.17894	67	1	0.027027	37	20694	14130	Fcgr2b
GO:0048168	regulation of neuronal synaptic plasticity	0.113161	-2.17894	67	1	0.027027	37	20694	14130	Fcgr2b
GO:0050771	negative regulation of axonogenesis	0.113161	-2.17894	67	1	0.027027	37	20694	12774	Ccr5
GO:0055117	regulation of cardiac muscle contraction	0.114752	-2.16498	68	1	0.027027	37	20694	11548	Adra1b
GO:0008542	visual learning	0.114752	-2.16498	68	1	0.027027	37	20694	11548	Adra1b
GO:0050867	positive regulation of cell activation	0.115658	-2.15712	327	2	0.0540541	37	20694	1225914127	C1qa,Fcer1g
GO:0070098	chemokine-mediated signaling pathway	0.11634	-2.15124	69	1	0.027027	37	20694	12774	Ccr5
GO:0044272	sulfur compound biosynthetic process	0.11634	-2.15124	69	1	0.027027	37	20694	12411	Cbs
GO:0060322	head development	0.116996	-2.14561	670	3	0.0810811	37	20694	166581241114130	Mafb,Cbs,Fcgr2b
GO:0051303	establishment of chromosome localization	0.117925	-2.1377	70	1	0.027027	37	20694	17120	Mad1l1
GO:0051057	positive regulation of small GTPase mediated signal transduction	0.117925	-2.1377	70	1	0.027027	37	20694	14062	F2r
GO:0042130	negative regulation of T cell proliferation	0.117925	-2.1377	70	1	0.027027	37	20694	17120	Mad1l1
GO:0055013	cardiac muscle cell development	0.119508	-2.12437	71	1	0.027027	37	20694	11548	Adra1b
GO:0050000	chromosome localization	0.119508	-2.12437	71	1	0.027027	37	20694	17120	Mad1l1
GO:0050909	sensory perception of taste	0.119508	-2.12437	71	1	0.027027	37	20694	11418	Asic2
GO:0002711	positive regulation of T cell mediated immunity	0.119508	-2.12437	71	1	0.027027	37	20694	58185	Rsad2
GO:0014068	positive regulation of phosphatidylinositol 3-kinase signaling	0.119508	-2.12437	71	1	0.027027	37	20694	14062	F2r
GO:0007632	visual behavior	0.119508	-2.12437	71	1	0.027027	37	20694	11548	Adra1b
GO:0008104	protein localization	0.119602	-2.12359	1903	6	0.162162	37	20694	2.13547e+29	Tap1,Slc15a3,Lamp5,Asic2,Fcer1g,Pacsin2
GO:0010604	positive regulation of macromolecule metabolic process	0.120186	-2.11871	3280	9	0.243243	37	20694	1.66581e+44	Mafb,Erg,Pdlim1,Fcgr3,Ccr5,Ckap2,Adra1b,F2r,Fcgr2b
GO:1901880	negative regulation of protein depolymerization	0.121088	-2.11124	72	1	0.027027	37	20694	80986	Ckap2
GO:0002637	regulation of immunoglobulin production	0.121088	-2.11124	72	1	0.027027	37	20694	14130	Fcgr2b
GO:0042108	positive regulation of cytokine biosynthetic process	0.121088	-2.11124	72	1	0.027027	37	20694	14131	Fcgr3
GO:0000981	DNA-binding transcription factor activity, RNA polymerase II-specific	0.121524	-2.10764	337	2	0.0540541	37	20694	1387616658	Erg,Mafb
GO:0045670	regulation of osteoclast differentiation	0.122664	-2.0983	73	1	0.027027	37	20694	16658	Mafb
GO:1903036	positive regulation of response to wounding	0.122664	-2.0983	73	1	0.027027	37	20694	14062	F2r
GO:0030155	regulation of cell adhesion	0.123231	-2.09369	686	3	0.0810811	37	20694	1712012774108100	Mad1l1,Ccr5,Fermt3
GO:0098659	inorganic cation import across plasma membrane	0.124239	-2.08555	74	1	0.027027	37	20694	20928	Abcc9
GO:0046631	alpha-beta T cell activation	0.124239	-2.08555	74	1	0.027027	37	20694	58185	Rsad2
GO:0099587	inorganic ion import across plasma membrane	0.124239	-2.08555	74	1	0.027027	37	20694	20928	Abcc9
GO:0060350	endochondral bone morphogenesis	0.124239	-2.08555	74	1	0.027027	37	20694	12411	Cbs
GO:0060048	cardiac muscle contraction	0.124239	-2.08555	74	1	0.027027	37	20694	21955	Tnnt1
GO:0140029	exocytic process	0.12581	-2.07298	75	1	0.027027	37	20694	14127	Fcer1g
GO:1905897	regulation of response to endoplasmic reticulum stress	0.12581	-2.07298	75	1	0.027027	37	20694	14130	Fcgr2b
GO:0044264	cellular polysaccharide metabolic process	0.12581	-2.07298	75	1	0.027027	37	20694	66849	Ppp1r2
GO:0043902	positive regulation of multi-organism process	0.12627	-2.06933	345	2	0.0540541	37	20694	5818512774	Rsad2,Ccr5
GO:0035418	protein localization to synapse	0.127379	-2.06059	76	1	0.027027	37	20694	11418	Asic2
GO:0002286	T cell activation involved in immune response	0.127379	-2.06059	76	1	0.027027	37	20694	14127	Fcer1g
GO:1904062	regulation of cation transmembrane transport	0.128062	-2.05524	348	2	0.0540541	37	20694	1406211418	F2r,Asic2
GO:0003002	regionalization	0.128062	-2.05524	348	2	0.0540541	37	20694	1225916658	C1qa,Mafb
GO:0009117	nucleotide metabolic process	0.128062	-2.05524	348	2	0.0540541	37	20694	23962246730	Oasl2,Oas1a
GO:0051965	positive regulation of synapse assembly	0.128945	-2.04837	77	1	0.027027	37	20694	11418	Asic2
GO:0006919	activation of cysteine-type endopeptidase activity involved in apoptotic process	0.128945	-2.04837	77	1	0.027027	37	20694	14062	F2r
GO:0055006	cardiac cell development	0.128945	-2.04837	77	1	0.027027	37	20694	11548	Adra1b
GO:2001259	positive regulation of cation channel activity	0.128945	-2.04837	77	1	0.027027	37	20694	11418	Asic2
GO:0005976	polysaccharide metabolic process	0.130508	-2.03632	78	1	0.027027	37	20694	66849	Ppp1r2
GO:0002237	response to molecule of bacterial origin	0.131062	-2.03209	353	2	0.0540541	37	20694	1406214130	F2r,Fcgr2b
GO:0014070	response to organic cyclic compound	0.131601	-2.02798	707	3	0.0810811	37	20694	127741241111548	Ccr5,Cbs,Adra1b
GO:1990869	cellular response to chemokine	0.132068	-2.02443	79	1	0.027027	37	20694	12774	Ccr5
GO:1990868	response to chemokine	0.132068	-2.02443	79	1	0.027027	37	20694	12774	Ccr5
GO:1904427	positive regulation of calcium ion transmembrane transport	0.132068	-2.02443	79	1	0.027027	37	20694	14062	F2r
GO:0043242	negative regulation of protein complex disassembly	0.132068	-2.02443	79	1	0.027027	37	20694	80986	Ckap2
GO:0051279	regulation of release of sequestered calcium ion into cytosol	0.132068	-2.02443	79	1	0.027027	37	20694	14062	F2r
GO:0055080	cation homeostasis	0.133218	-2.01577	711	3	0.0810811	37	20694	140621154812774	F2r,Adra1b,Ccr5
GO:0031328	positive regulation of cellular biosynthetic process	0.133595	-2.01294	1964	6	0.162162	37	20694	1.40628e+29	F2r,Ckap2,Pdlim1,Fcgr3,Mafb,Erg
GO:0033045	regulation of sister chromatid segregation	0.133626	-2.01271	80	1	0.027027	37	20694	17120	Mad1l1
GO:0021675	nerve development	0.133626	-2.01271	80	1	0.027027	37	20694	16658	Mafb
GO:0006753	nucleoside phosphate metabolic process	0.134078	-2.00933	358	2	0.0540541	37	20694	24673023962	Oas1a,Oasl2
GO:0043279	response to alkaloid	0.135181	-2.00114	81	1	0.027027	37	20694	11548	Adra1b
GO:0006942	regulation of striated muscle contraction	0.136734	-1.98972	82	1	0.027027	37	20694	11548	Adra1b
GO:0002831	regulation of response to biotic stimulus	0.137111	-1.98696	363	2	0.0540541	37	20694	5818521354	Rsad2,Tap1
GO:0043648	dicarboxylic acid metabolic process	0.138283	-1.97845	83	1	0.027027	37	20694	76238	Grhpr
GO:0098771	inorganic ion homeostasis	0.138935	-1.97375	725	3	0.0810811	37	20694	127741406211548	Ccr5,F2r,Adra1b
GO:0071456	cellular response to hypoxia	0.13983	-1.96733	84	1	0.027027	37	20694	12411	Cbs
GO:0045913	positive regulation of carbohydrate metabolic process	0.13983	-1.96733	84	1	0.027027	37	20694	11548	Adra1b
GO:0032102	negative regulation of response to external stimulus	0.140771	-1.96062	369	2	0.0540541	37	20694	2135414130	Tap1,Fcgr2b
GO:0034103	regulation of tissue remodeling	0.141374	-1.95634	85	1	0.027027	37	20694	13876	Erg
GO:0060047	heart contraction	0.141374	-1.95634	85	1	0.027027	37	20694	21955	Tnnt1
GO:0043269	regulation of ion transport	0.141825	-1.95316	732	3	0.0810811	37	20694	140621141858237	F2r,Asic2,Nkain4
GO:0090407	organophosphate biosynthetic process	0.141996	-1.95195	371	2	0.0540541	37	20694	23962246730	Oasl2,Oas1a
GO:0019058	viral life cycle	0.142916	-1.9455	86	1	0.027027	37	20694	23845	Clec5a
GO:0009891	positive regulation of biosynthetic process	0.143443	-1.94182	2005	6	0.162162	37	20694	5.41321e+29	Pdlim1,F2r,Ckap2,Erg,Fcgr3,Mafb
GO:0055082	cellular chemical homeostasis	0.143487	-1.94151	736	3	0.0810811	37	20694	140621154812774	F2r,Adra1b,Ccr5
GO:0031110	regulation of microtubule polymerization or depolymerization	0.144455	-1.93479	87	1	0.027027	37	20694	80986	Ckap2
GO:0009611	response to wounding	0.145069	-1.93055	376	2	0.0540541	37	20694	10810114062	Fermt3,F2r
GO:0002832	negative regulation of response to biotic stimulus	0.145991	-1.92421	88	1	0.027027	37	20694	21354	Tap1
GO:1901879	regulation of protein depolymerization	0.147524	-1.91376	89	1	0.027027	37	20694	80986	Ckap2
GO:0061640	cytoskeleton-dependent cytokinesis	0.147524	-1.91376	89	1	0.027027	37	20694	80986	Ckap2
GO:0033993	response to lipid	0.148932	-1.90427	749	3	0.0810811	37	20694	127741154814062	Ccr5,Adra1b,F2r
GO:0010639	negative regulation of organelle organization	0.150015	-1.89702	384	2	0.0540541	37	20694	1712080986	Mad1l1,Ckap2
GO:0002028	regulation of sodium ion transport	0.150583	-1.89324	91	1	0.027027	37	20694	58237	Nkain4
GO:0014015	positive regulation of gliogenesis	0.152109	-1.88316	92	1	0.027027	37	20694	12259	C1qa
GO:0001649	osteoblast differentiation	0.152109	-1.88316	92	1	0.027027	37	20694	23845	Clec5a
GO:0000910	cytokinesis	0.152109	-1.88316	92	1	0.027027	37	20694	80986	Ckap2
GO:0002027	regulation of heart rate	0.153631	-1.8732	93	1	0.027027	37	20694	11548	Adra1b
GO:0040011	locomotion	0.154221	-1.86937	1169	4	0.108108	37	20694	1.38761e+19	Erg,Fcer1g,Ccr5,Fcgr3
GO:0009314	response to radiation	0.154372	-1.86839	391	2	0.0540541	37	20694	1141811548	Asic2,Adra1b
GO:0051817	modification of morphology or physiology of other organism involved in symbiotic interaction	0.155151	-1.86335	94	1	0.027027	37	20694	12774	Ccr5
GO:0043506	regulation of JUN kinase activity	0.155151	-1.86335	94	1	0.027027	37	20694	12411	Cbs
GO:1903508	positive regulation of nucleic acid-templated transcription	0.15649	-1.85476	1608	5	0.135135	37	20694	1.38762e+24	Erg,Mafb,Pdlim1,Ckap2,F2r
GO:0002709	regulation of T cell mediated immunity	0.156669	-1.85362	95	1	0.027027	37	20694	58185	Rsad2
GO:0003014	renal system process	0.156669	-1.85362	95	1	0.027027	37	20694	14062	F2r
GO:1902680	positive regulation of RNA biosynthetic process	0.156779	-1.85292	1609	5	0.135135	37	20694	1.38762e+24	Erg,Mafb,Pdlim1,Ckap2,F2r
GO:0045685	regulation of glial cell differentiation	0.158184	-1.844	96	1	0.027027	37	20694	12259	C1qa
GO:0014066	regulation of phosphatidylinositol 3-kinase signaling	0.158184	-1.844	96	1	0.027027	37	20694	14062	F2r
GO:0007584	response to nutrient	0.158184	-1.844	96	1	0.027027	37	20694	12411	Cbs
GO:0003015	heart process	0.158184	-1.844	96	1	0.027027	37	20694	21955	Tnnt1
GO:0051336	regulation of hydrolase activity	0.158981	-1.83897	1183	4	0.108108	37	20694	6.68492e+20	Ppp1r2,Oasl2,Oas1a,F2r
GO:0000070	mitotic sister chromatid segregation	0.159696	-1.83448	97	1	0.027027	37	20694	17120	Mad1l1
GO:0098739	import across plasma membrane	0.159696	-1.83448	97	1	0.027027	37	20694	20928	Abcc9
GO:0007009	plasma membrane organization	0.159696	-1.83448	97	1	0.027027	37	20694	23970	Pacsin2
GO:0043502	regulation of muscle adaptation	0.159696	-1.83448	97	1	0.027027	37	20694	21955	Tnnt1
GO:0010923	negative regulation of phosphatase activity	0.161205	-1.82508	98	1	0.027027	37	20694	66849	Ppp1r2
GO:0031343	positive regulation of cell killing	0.161205	-1.82508	98	1	0.027027	37	20694	12774	Ccr5
GO:0043666	regulation of phosphoprotein phosphatase activity	0.162712	-1.81577	99	1	0.027027	37	20694	66849	Ppp1r2
GO:0035282	segmentation	0.162712	-1.81577	99	1	0.027027	37	20694	16658	Mafb
GO:0010771	negative regulation of cell morphogenesis involved in differentiation	0.162712	-1.81577	99	1	0.027027	37	20694	12774	Ccr5
GO:0060359	response to ammonium ion	0.164216	-1.80657	100	1	0.027027	37	20694	11548	Adra1b
GO:0048588	developmental cell growth	0.164216	-1.80657	100	1	0.027027	37	20694	11548	Adra1b
GO:1903706	regulation of hemopoiesis	0.164424	-1.8053	407	2	0.0540541	37	20694	1226216658	C1qc,Mafb
GO:0032940	secretion by cell	0.164424	-1.8053	407	2	0.0540541	37	20694	1413114127	Fcgr3,Fcer1g
GO:0051983	regulation of chromosome segregation	0.165718	-1.79747	101	1	0.027027	37	20694	17120	Mad1l1
GO:0010522	regulation of calcium ion transport into cytosol	0.167217	-1.78846	102	1	0.027027	37	20694	14062	F2r
GO:0006941	striated muscle contraction	0.167217	-1.78846	102	1	0.027027	37	20694	21955	Tnnt1
GO:0008306	associative learning	0.167217	-1.78846	102	1	0.027027	37	20694	11548	Adra1b
GO:0050801	ion homeostasis	0.167859	-1.78463	793	3	0.0810811	37	20694	140621154812774	F2r,Adra1b,Ccr5
GO:0043112	receptor metabolic process	0.168713	-1.77955	103	1	0.027027	37	20694	14127	Fcer1g
GO:0010927	cellular component assembly involved in morphogenesis	0.168713	-1.77955	103	1	0.027027	37	20694	21955	Tnnt1
GO:0016049	cell growth	0.168713	-1.77955	103	1	0.027027	37	20694	11548	Adra1b
GO:0045596	negative regulation of cell differentiation	0.169615	-1.77422	797	3	0.0810811	37	20694	122621665812774	C1qc,Mafb,Ccr5
GO:0045921	positive regulation of exocytosis	0.170207	-1.77074	104	1	0.027027	37	20694	14127	Fcer1g
GO:0060255	regulation of macromolecule metabolic process	0.17103	-1.76592	5565	13	0.351351	37	20694	1.41305e+65	Fcgr2b,Pdlim1,Oas1a,Cbs,Erg,Mafb,Ckap2,Adra1b,F2r,Ccr5,Fcgr3,Ppp1r2,Oasl2
GO:0055007	cardiac muscle cell differentiation	0.171698	-1.76202	105	1	0.027027	37	20694	11548	Adra1b
GO:0009893	positive regulation of metabolic process	0.172703	-1.75618	3555	9	0.243243	37	20694	5.41322e+44	Pdlim1,Mafb,Erg,Ckap2,Adra1b,F2r,Fcgr2b,Fcgr3,Ccr5
GO:0072593	reactive oxygen species metabolic process	0.173187	-1.75338	106	1	0.027027	37	20694	12411	Cbs
GO:0032091	negative regulation of protein binding	0.173187	-1.75338	106	1	0.027027	37	20694	66849	Ppp1r2
GO:0010959	regulation of metal ion transport	0.173318	-1.75263	421	2	0.0540541	37	20694	5823714062	Nkain4,F2r
GO:0051249	regulation of lymphocyte activation	0.173957	-1.74895	422	2	0.0540541	37	20694	1413017120	Fcgr2b,Mad1l1
GO:0042035	regulation of cytokine biosynthetic process	0.174673	-1.74484	107	1	0.027027	37	20694	14131	Fcgr3
GO:0036294	cellular response to decreased oxygen levels	0.176156	-1.73639	108	1	0.027027	37	20694	12411	Cbs
GO:0035305	negative regulation of dephosphorylation	0.176156	-1.73639	108	1	0.027027	37	20694	66849	Ppp1r2
GO:0001910	regulation of leukocyte mediated cytotoxicity	0.176156	-1.73639	108	1	0.027027	37	20694	21354	Tap1
GO:0055086	nucleobase-containing small molecule metabolic process	0.179721	-1.71635	431	2	0.0540541	37	20694	24673023962	Oas1a,Oasl2
GO:1903047	mitotic cell cycle process	0.179721	-1.71635	431	2	0.0540541	37	20694	1712080986	Mad1l1,Ckap2
GO:0048732	gland development	0.180364	-1.71278	432	2	0.0540541	37	20694	1665817120	Mafb,Mad1l1
GO:0031032	actomyosin structure organization	0.18059	-1.71152	111	1	0.027027	37	20694	21955	Tnnt1
GO:0051252	regulation of RNA metabolic process	0.181702	-1.70539	3107	8	0.216216	37	20694	1.66581e+40	Mafb,Erg,F2r,Oas1a,Oasl2,Ckap2,Fcgr2b,Pdlim1
GO:0035265	organ growth	0.182063	-1.7034	112	1	0.027027	37	20694	11548	Adra1b
GO:0030516	regulation of axon extension	0.182063	-1.7034	112	1	0.027027	37	20694	12774	Ccr5
GO:0051173	positive regulation of nitrogen compound metabolic process	0.18239	-1.70161	3110	8	0.216216	37	20694	1.41311e+39	Fcgr3,Fcgr2b,F2r,Adra1b,Ckap2,Erg,Mafb,Pdlim1
GO:0042472	inner ear morphogenesis	0.183534	-1.69536	113	1	0.027027	37	20694	16658	Mafb
GO:2000177	regulation of neural precursor cell proliferation	0.183534	-1.69536	113	1	0.027027	37	20694	12774	Ccr5
GO:0032414	positive regulation of ion transmembrane transporter activity	0.183534	-1.69536	113	1	0.027027	37	20694	11418	Asic2
GO:0007093	mitotic cell cycle checkpoint	0.185002	-1.68739	114	1	0.027027	37	20694	17120	Mad1l1
GO:0051254	positive regulation of RNA metabolic process	0.185233	-1.68614	1704	5	0.135135	37	20694	8.09861e+24	Ckap2,F2r,Pdlim1,Mafb,Erg
GO:0043244	regulation of protein complex disassembly	0.186467	-1.6795	115	1	0.027027	37	20694	80986	Ckap2
GO:0002573	myeloid leukocyte differentiation	0.18793	-1.67169	116	1	0.027027	37	20694	14127	Fcer1g
GO:0060349	bone morphogenesis	0.18793	-1.67169	116	1	0.027027	37	20694	12411	Cbs
GO:0007389	pattern specification process	0.189396	-1.66391	446	2	0.0540541	37	20694	1225916658	C1qa,Mafb
GO:0140352	export from cell	0.189396	-1.66391	446	2	0.0540541	37	20694	1412714131	Fcer1g,Fcgr3
GO:0051171	regulation of nitrogen compound metabolic process	0.189891	-1.66131	5153	12	0.324324	37	20694	6.68492e+60	Ppp1r2,Oasl2,Ckap2,Adra1b,F2r,Fcgr3,Pdlim1,Oas1a,Cbs,Erg,Mafb,Fcgr2b
GO:0051963	regulation of synapse assembly	0.192302	-1.64869	119	1	0.027027	37	20694	11418	Asic2
GO:0050868	negative regulation of T cell activation	0.192302	-1.64869	119	1	0.027027	37	20694	17120	Mad1l1
GO:0007189	adenylate cyclase-activating G protein-coupled receptor signaling pathway	0.192302	-1.64869	119	1	0.027027	37	20694	11548	Adra1b
GO:0045055	regulated exocytosis	0.192302	-1.64869	119	1	0.027027	37	20694	14127	Fcer1g
GO:0032411	positive regulation of transporter activity	0.193755	-1.64116	120	1	0.027027	37	20694	11418	Asic2
GO:0019220	regulation of phosphate metabolic process	0.194617	-1.63672	1734	5	0.135135	37	20694	1.24111e+24	Cbs,F2r,Adra1b,Ppp1r2,Fcgr2b
GO:0032989	cellular component morphogenesis	0.194764	-1.63596	853	3	0.0810811	37	20694	1081012397021950	Fermt3,Pacsin2,Tnnt1
GO:0051174	regulation of phosphorus metabolic process	0.194933	-1.6351	1735	5	0.135135	37	20694	1.41301e+24	Fcgr2b,F2r,Adra1b,Ppp1r2,Cbs
GO:0043280	positive regulation of cysteine-type endopeptidase activity involved in apoptotic process	0.195205	-1.63371	121	1	0.027027	37	20694	14062	F2r
GO:0010906	regulation of glucose metabolic process	0.195205	-1.63371	121	1	0.027027	37	20694	11548	Adra1b
GO:0019725	cellular homeostasis	0.196598	-1.62659	857	3	0.0810811	37	20694	115481406212774	Adra1b,F2r,Ccr5
GO:0071453	cellular response to oxygen levels	0.196652	-1.62632	122	1	0.027027	37	20694	12411	Cbs
GO:0033036	macromolecule localization	0.19788	-1.6201	2211	6	0.162162	37	20694	2.13542e+29	Tap1,Pacsin2,Fcer1g,Slc15a3,Lamp5,Asic2
GO:0002285	lymphocyte activation involved in immune response	0.198097	-1.619	123	1	0.027027	37	20694	14127	Fcer1g
GO:0009653	anatomical structure morphogenesis	0.199296	-1.61297	2216	6	0.162162	37	20694	2.39702e+30	Pacsin2,Tnnt1,Fermt3,Mafb,Erg,Cbs
GO:0045216	cell-cell junction organization	0.199539	-1.61174	124	1	0.027027	37	20694	14062	F2r
GO:0034341	response to interferon-gamma	0.199539	-1.61174	124	1	0.027027	37	20694	66141	Ifitm3
GO:0035304	regulation of protein dephosphorylation	0.200979	-1.60455	125	1	0.027027	37	20694	66849	Ppp1r2
GO:0019722	calcium-mediated signaling	0.200979	-1.60455	125	1	0.027027	37	20694	12774	Ccr5
GO:0009582	detection of abiotic stimulus	0.200979	-1.60455	125	1	0.027027	37	20694	11418	Asic2
GO:0000819	sister chromatid segregation	0.200979	-1.60455	125	1	0.027027	37	20694	17120	Mad1l1
GO:0071900	regulation of protein serine/threonine kinase activity	0.201758	-1.60069	465	2	0.0540541	37	20694	1406212411	F2r,Cbs
GO:0009581	detection of external stimulus	0.202416	-1.59743	126	1	0.027027	37	20694	11418	Asic2
GO:0061387	regulation of extent of cell growth	0.202416	-1.59743	126	1	0.027027	37	20694	12774	Ccr5
GO:0099175	regulation of postsynapse organization	0.202416	-1.59743	126	1	0.027027	37	20694	14130	Fcgr2b
GO:0043467	regulation of generation of precursor metabolites and energy	0.203851	-1.59036	127	1	0.027027	37	20694	11548	Adra1b
GO:0048640	negative regulation of developmental growth	0.203851	-1.59036	127	1	0.027027	37	20694	12774	Ccr5
GO:0008037	cell recognition	0.203851	-1.59036	127	1	0.027027	37	20694	14131	Fcgr3
GO:0022857	transmembrane transporter activity	0.203851	-1.59036	127	1	0.027027	37	20694	65221	Slc15a3
GO:1901991	negative regulation of mitotic cell cycle phase transition	0.205284	-1.58336	128	1	0.027027	37	20694	17120	Mad1l1
GO:0016358	dendrite development	0.205284	-1.58336	128	1	0.027027	37	20694	14130	Fcgr2b
GO:0051301	cell division	0.208305	-1.56875	475	2	0.0540541	37	20694	1712080986	Mad1l1,Ckap2
GO:1903038	negative regulation of leukocyte cell-cell adhesion	0.209565	-1.56272	131	1	0.027027	37	20694	17120	Mad1l1
GO:0050864	regulation of B cell activation	0.209565	-1.56272	131	1	0.027027	37	20694	14130	Fcgr2b
GO:0034765	regulation of ion transmembrane transport	0.209617	-1.56247	477	2	0.0540541	37	20694	1406211418	F2r,Asic2
GO:0030334	regulation of cell migration	0.210022	-1.56054	886	3	0.0810811	37	20694	1277414062108100	Ccr5,F2r,Fermt3
GO:2001251	negative regulation of chromosome organization	0.210988	-1.55596	132	1	0.027027	37	20694	17120	Mad1l1
GO:0051928	positive regulation of calcium ion transport	0.212407	-1.54925	133	1	0.027027	37	20694	14062	F2r
GO:0071805	potassium ion transmembrane transport	0.212407	-1.54925	133	1	0.027027	37	20694	20928	Abcc9
GO:0019933	cAMP-mediated signaling	0.215239	-1.536	135	1	0.027027	37	20694	11548	Adra1b
GO:0042471	ear morphogenesis	0.215239	-1.536	135	1	0.027027	37	20694	16658	Mafb
GO:0065009	regulation of molecular function	0.215745	-1.53366	2757	7	0.189189	37	20694	1.24112e+35	Cbs,Oas1a,Ppp1r2,Oasl2,Asic2,Fcgr2b,F2r
GO:0140014	mitotic nuclear division	0.216652	-1.52946	136	1	0.027027	37	20694	17120	Mad1l1
GO:0071695	anatomical structure maturation	0.218062	-1.52298	137	1	0.027027	37	20694	12259	C1qa
GO:0080090	regulation of primary metabolic process	0.218991	-1.51872	5300	12	0.324324	37	20694	1.41305e+60	Fcgr2b,Pdlim1,Oas1a,Cbs,Erg,Mafb,Ckap2,Adra1b,F2r,Fcgr3,Ppp1r2,Oasl2
GO:2001056	positive regulation of cysteine-type endopeptidase activity	0.219469	-1.51654	138	1	0.027027	37	20694	14062	F2r
GO:0031325	positive regulation of cellular metabolic process	0.220611	-1.51135	3269	8	0.216216	37	20694	1.38762e+39	Erg,Mafb,Pdlim1,Fcgr3,Fcgr2b,Adra1b,Ckap2,F2r
GO:0006814	sodium ion transport	0.220874	-1.51016	139	1	0.027027	37	20694	11418	Asic2
GO:0006928	movement of cell or subcellular component	0.222017	-1.505	1356	4	0.108108	37	20694	1.27741e+19	Ccr5,Fcer1g,Erg,Fcgr3
GO:0048646	anatomical structure formation involved in morphogenesis	0.222713	-1.50187	913	3	0.0810811	37	20694	166582195513876	Mafb,Tnnt1,Erg
GO:0031399	regulation of protein modification process	0.223125	-1.50002	1822	5	0.135135	37	20694	1.41301e+24	Fcgr2b,Adra1b,Ppp1r2,F2r,Cbs
GO:0035051	cardiocyte differentiation	0.223676	-1.49755	141	1	0.027027	37	20694	11548	Adra1b
GO:0072359	circulatory system development	0.225556	-1.48919	919	3	0.0810811	37	20694	138765413211548	Erg,Pdlim1,Adra1b
GO:1902904	negative regulation of supramolecular fiber organization	0.227862	-1.47902	144	1	0.027027	37	20694	80986	Ckap2
GO:0035821	modification of morphology or physiology of other organism	0.227862	-1.47902	144	1	0.027027	37	20694	12774	Ccr5
GO:0062013	positive regulation of small molecule metabolic process	0.227862	-1.47902	144	1	0.027027	37	20694	11548	Adra1b
GO:0046330	positive regulation of JNK cascade	0.227862	-1.47902	144	1	0.027027	37	20694	14130	Fcgr2b
GO:1901988	negative regulation of cell cycle phase transition	0.229252	-1.47293	145	1	0.027027	37	20694	17120	Mad1l1
GO:0000278	mitotic cell cycle	0.23007	-1.46937	508	2	0.0540541	37	20694	1712080986	Mad1l1,Ckap2
GO:2000145	regulation of cell motility	0.23222	-1.46007	933	3	0.0810811	37	20694	1406210810112770	F2r,Fermt3,Ccr5
GO:1902533	positive regulation of intracellular signal transduction	0.23222	-1.46007	933	3	0.0810811	37	20694	115481406214130	Adra1b,F2r,Fcgr2b
GO:0050728	negative regulation of inflammatory response	0.234789	-1.44907	149	1	0.027027	37	20694	14130	Fcgr2b
GO:0007565	female pregnancy	0.234789	-1.44907	149	1	0.027027	37	20694	12411	Cbs
GO:0000075	cell cycle checkpoint	0.234789	-1.44907	149	1	0.027027	37	20694	17120	Mad1l1
GO:0046903	secretion	0.23604	-1.44376	517	2	0.0540541	37	20694	1412714131	Fcer1g,Fcgr3
GO:0042221	response to chemical	0.236242	-1.4429	4862	11	0.297297	37	20694	1.24117e+54	Cbs,Ifitm3,Abcc9,Igtp,Fcer1g,Ccr5,Fcgr3,Asic2,Fcgr2b,Adra1b,F2r
GO:0045935	positive regulation of nucleobase-containing compound metabolic process	0.236523	-1.44171	1862	5	0.135135	37	20694	1.38762e+24	Erg,Mafb,Pdlim1,F2r,Ckap2
GO:0044262	cellular carbohydrate metabolic process	0.237542	-1.43741	151	1	0.027027	37	20694	66849	Ppp1r2
GO:0010675	regulation of cellular carbohydrate metabolic process	0.238916	-1.43164	152	1	0.027027	37	20694	11548	Adra1b
GO:0051494	negative regulation of cytoskeleton organization	0.238916	-1.43164	152	1	0.027027	37	20694	80986	Ckap2
GO:0019219	regulation of nucleobase-containing compound metabolic process	0.239462	-1.42936	3343	8	0.216216	37	20694	1.41308e+40	Fcgr2b,Ckap2,F2r,Erg,Mafb,Pdlim1,Oas1a,Oasl2
GO:0014013	regulation of gliogenesis	0.241655	-1.42024	154	1	0.027027	37	20694	12259	C1qa
GO:0048762	mesenchymal cell differentiation	0.241655	-1.42024	154	1	0.027027	37	20694	13876	Erg
GO:0060341	regulation of cellular localization	0.24277	-1.41564	955	3	0.0810811	37	20694	140621712014127	F2r,Mad1l1,Fcer1g
GO:0010950	positive regulation of endopeptidase activity	0.245746	-1.40346	157	1	0.027027	37	20694	14062	F2r
GO:0010921	regulation of phosphatase activity	0.247105	-1.39794	158	1	0.027027	37	20694	66849	Ppp1r2
GO:0006813	potassium ion transport	0.248461	-1.39247	159	1	0.027027	37	20694	20928	Abcc9
GO:0030335	positive regulation of cell migration	0.248675	-1.39161	536	2	0.0540541	37	20694	10810114062	Fermt3,F2r
GO:0019935	cyclic-nucleotide-mediated signaling	0.249815	-1.38703	160	1	0.027027	37	20694	11548	Adra1b
GO:1903169	regulation of calcium ion transmembrane transport	0.249815	-1.38703	160	1	0.027027	37	20694	14062	F2r
GO:0007088	regulation of mitotic nuclear division	0.251167	-1.38164	161	1	0.027027	37	20694	17120	Mad1l1
GO:0001816	cytokine production	0.251167	-1.38164	161	1	0.027027	37	20694	14127	Fcer1g
GO:0001932	regulation of protein phosphorylation	0.253709	-1.37157	1437	4	0.108108	37	20694	1.41301e+19	Fcgr2b,Adra1b,F2r,Cbs
GO:0048469	cell maturation	0.25789	-1.35522	166	1	0.027027	37	20694	12259	C1qa
GO:0031323	regulation of cellular metabolic process	0.258211	-1.35398	5484	12	0.324324	37	20694	5.41322e+60	Pdlim1,Oas1a,Cbs,Erg,Mafb,Fcgr2b,Oasl2,Ppp1r2,Ckap2,Adra1b,F2r,Fcgr3
GO:0044281	small molecule metabolic process	0.258895	-1.35133	1450	4	0.108108	37	20694	2.4673e+20	Oas1a,Oasl2,Cbs,Grhpr
GO:0019222	regulation of metabolic process	0.259226	-1.35005	6017	13	0.351351	37	20694	2.39627e+65	Oasl2,Ppp1r2,F2r,Adra1b,Ckap2,Fcgr3,Ccr5,Oas1a,Pdlim1,Mafb,Erg,Cbs,Fcgr2b
GO:0007612	learning	0.259228	-1.35005	167	1	0.027027	37	20694	11548	Adra1b
GO:0002366	leukocyte activation involved in immune response	0.259228	-1.35005	167	1	0.027027	37	20694	14127	Fcer1g
GO:0031589	cell-substrate adhesion	0.259228	-1.35005	167	1	0.027027	37	20694	108101	Fermt3
GO:2001257	regulation of cation channel activity	0.260563	-1.34491	168	1	0.027027	37	20694	11418	Asic2
GO:0042129	regulation of T cell proliferation	0.263227	-1.33474	170	1	0.027027	37	20694	17120	Mad1l1
GO:2000147	positive regulation of cell motility	0.263343	-1.3343	558	2	0.0540541	37	20694	10810114062	Fermt3,F2r
GO:0002263	cell activation involved in immune response	0.264555	-1.32971	171	1	0.027027	37	20694	14127	Fcer1g
GO:0009628	response to abiotic stimulus	0.264609	-1.3295	1000	3	0.0810811	37	20694	124111154811418	Cbs,Adra1b,Asic2
GO:0001934	positive regulation of protein phosphorylation	0.265098	-1.32766	1001	3	0.0810811	37	20694	141301154814062	Fcgr2b,Adra1b,F2r
GO:0032874	positive regulation of stress-activated MAPK cascade	0.265881	-1.32471	172	1	0.027027	37	20694	14130	Fcgr2b
GO:0051100	negative regulation of binding	0.267204	-1.31974	173	1	0.027027	37	20694	66849	Ppp1r2
GO:0051216	cartilage development	0.267204	-1.31974	173	1	0.027027	37	20694	12411	Cbs
GO:0070304	positive regulation of stress-activated protein kinase signaling cascade	0.267204	-1.31974	173	1	0.027027	37	20694	14130	Fcgr2b
GO:0031644	regulation of nervous system process	0.268526	-1.31481	174	1	0.027027	37	20694	14062	F2r
GO:0034762	regulation of transmembrane transport	0.26935	-1.31174	567	2	0.0540541	37	20694	1406211418	F2r,Asic2
GO:0010977	negative regulation of neuron projection development	0.269845	-1.30991	175	1	0.027027	37	20694	12774	Ccr5
GO:0040012	regulation of locomotion	0.269993	-1.30936	1011	3	0.0810811	37	20694	1081011406212770	Fermt3,F2r,Ccr5
GO:0010952	positive regulation of peptidase activity	0.271161	-1.30504	176	1	0.027027	37	20694	14062	F2r
GO:0034330	cell junction organization	0.272476	-1.30021	177	1	0.027027	37	20694	14062	F2r
GO:0008016	regulation of heart contraction	0.273788	-1.2954	178	1	0.027027	37	20694	11548	Adra1b
GO:0009612	response to mechanical stimulus	0.273788	-1.2954	178	1	0.027027	37	20694	11418	Asic2
GO:0051270	regulation of cellular component movement	0.274408	-1.29314	1020	3	0.0810811	37	20694	1277414062108100	Ccr5,F2r,Fermt3
GO:0044706	multi-multicellular organism process	0.275097	-1.29063	179	1	0.027027	37	20694	12411	Cbs
GO:0051272	positive regulation of cellular component movement	0.275359	-1.28968	576	2	0.0540541	37	20694	14062108101	F2r,Fermt3
GO:1901605	alpha-amino acid metabolic process	0.276405	-1.28589	180	1	0.027027	37	20694	12411	Cbs
GO:0043524	negative regulation of neuron apoptotic process	0.276405	-1.28589	180	1	0.027027	37	20694	14062	F2r
GO:0009887	animal organ morphogenesis	0.277357	-1.28245	1026	3	0.0810811	37	20694	124111387616658	Cbs,Erg,Mafb
GO:0007010	cytoskeleton organization	0.277357	-1.28245	1026	3	0.0810811	37	20694	541322195523970	Pdlim1,Tnnt1,Pacsin2
GO:0001894	tissue homeostasis	0.279013	-1.2765	182	1	0.027027	37	20694	14062	F2r
GO:0051128	regulation of cellular component organization	0.279176	-1.27591	2480	6	0.162162	37	20694	1.71202e+29	Mad1l1,Pacsin2,Ccr5,Ckap2,Fcgr2b,Asic2
GO:0050769	positive regulation of neurogenesis	0.279364	-1.27524	582	2	0.0540541	37	20694	1277412259	Ccr5,C1qa
GO:0007423	sensory organ development	0.280032	-1.27285	583	2	0.0540541	37	20694	1665812260	Mafb,C1qb
GO:0006936	muscle contraction	0.280313	-1.27185	183	1	0.027027	37	20694	21955	Tnnt1
GO:0010628	positive regulation of gene expression	0.281628	-1.26717	1992	5	0.135135	37	20694	1.27741e+24	Ccr5,Erg,Mafb,F2r,Ckap2
GO:0006109	regulation of carbohydrate metabolic process	0.282907	-1.26264	185	1	0.027027	37	20694	11548	Adra1b
GO:0030534	adult behavior	0.282907	-1.26264	185	1	0.027027	37	20694	11548	Adra1b
GO:0051259	protein complex oligomerization	0.283369	-1.261	588	2	0.0540541	37	20694	1412776238	Fcer1g,Grhpr
GO:0009967	positive regulation of signal transduction	0.283526	-1.26045	1511	4	0.108108	37	20694	1.41301e+19	Fcgr2b,Adra1b,Rsad2,F2r
GO:0022408	negative regulation of cell-cell adhesion	0.284201	-1.25807	186	1	0.027027	37	20694	17120	Mad1l1
GO:0040017	positive regulation of locomotion	0.284704	-1.2563	590	2	0.0540541	37	20694	10810114062	Fermt3,F2r
GO:0032388	positive regulation of intracellular transport	0.285492	-1.25354	187	1	0.027027	37	20694	14127	Fcer1g
GO:0072659	protein localization to plasma membrane	0.285492	-1.25354	187	1	0.027027	37	20694	14127	Fcer1g
GO:0045089	positive regulation of innate immune response	0.288069	-1.24456	189	1	0.027027	37	20694	58185	Rsad2
GO:0015980	energy derivation by oxidation of organic compounds	0.288069	-1.24456	189	1	0.027027	37	20694	66849	Ppp1r2
GO:0048545	response to steroid hormone	0.289353	-1.24011	190	1	0.027027	37	20694	11548	Adra1b
GO:1903305	regulation of regulated secretory pathway	0.289353	-1.24011	190	1	0.027027	37	20694	14127	Fcer1g
GO:0007188	adenylate cyclase-modulating G protein-coupled receptor signaling pathway	0.289353	-1.24011	190	1	0.027027	37	20694	11548	Adra1b
GO:0065008	regulation of biological quality	0.289401	-1.23994	4046	9	0.243243	37	20694	1.14181e+45	Asic2,Fcgr2b,F2r,Adra1b,Ccr5,Fcer1g,Fermt3,Cbs,Mafb
GO:0033365	protein localization to organelle	0.290709	-1.23543	599	2	0.0540541	37	20694	7616123970	Lamp5,Pacsin2
GO:0051783	regulation of nuclear division	0.291916	-1.23129	192	1	0.027027	37	20694	17120	Mad1l1
GO:0042327	positive regulation of phosphorylation	0.292156	-1.23047	1056	3	0.0810811	37	20694	141301154814062	Fcgr2b,Adra1b,F2r
GO:0001666	response to hypoxia	0.293194	-1.22692	193	1	0.027027	37	20694	12411	Cbs
GO:0071705	nitrogen compound transport	0.293334	-1.22644	1535	4	0.108108	37	20694	2.13547e+19	Tap1,Slc15a3,Fcer1g,Fcgr3
GO:0035303	regulation of dephosphorylation	0.294469	-1.22258	194	1	0.027027	37	20694	66849	Ppp1r2
GO:0030308	negative regulation of cell growth	0.294469	-1.22258	194	1	0.027027	37	20694	12774	Ccr5
GO:0051093	negative regulation of developmental process	0.296612	-1.21533	1065	3	0.0810811	37	20694	122621277416658	C1qc,Ccr5,Mafb
GO:0048738	cardiac muscle tissue development	0.297014	-1.21398	196	1	0.027027	37	20694	11548	Adra1b
GO:0016197	endosomal transport	0.297014	-1.21398	196	1	0.027027	37	20694	14130	Fcgr2b
GO:0051960	regulation of nervous system development	0.298098	-1.21033	1068	3	0.0810811	37	20694	122591141812774	C1qa,Asic2,Ccr5
GO:0045893	positive regulation of transcription, DNA-templated	0.299492	-1.20567	1550	4	0.108108	37	20694	1.38762e+19	Erg,Mafb,F2r,Ckap2
GO:0070507	regulation of microtubule cytoskeleton organization	0.299549	-1.20548	198	1	0.027027	37	20694	80986	Ckap2
GO:1901566	organonitrogen compound biosynthetic process	0.300577	-1.20205	1073	3	0.0810811	37	20694	1241124673023960	Cbs,Oas1a,Oasl2
GO:0098813	nuclear chromosome segregation	0.302076	-1.19708	200	1	0.027027	37	20694	17120	Mad1l1
GO:0042325	regulation of phosphorylation	0.302373	-1.19609	1557	4	0.108108	37	20694	1.24111e+19	Cbs,Adra1b,F2r,Fcgr2b
GO:0042593	glucose homeostasis	0.304594	-1.18878	202	1	0.027027	37	20694	11548	Adra1b
GO:0033500	carbohydrate homeostasis	0.30585	-1.18466	203	1	0.027027	37	20694	11548	Adra1b
GO:0050770	regulation of axonogenesis	0.30585	-1.18466	203	1	0.027027	37	20694	12774	Ccr5
GO:0031345	negative regulation of cell projection organization	0.308354	-1.17651	205	1	0.027027	37	20694	12774	Ccr5
GO:0008361	regulation of cell size	0.309603	-1.17246	206	1	0.027027	37	20694	12774	Ccr5
GO:0097305	response to alcohol	0.309603	-1.17246	206	1	0.027027	37	20694	12774	Ccr5
GO:0006887	exocytosis	0.312095	-1.16445	208	1	0.027027	37	20694	14127	Fcer1g
GO:0007568	aging	0.312095	-1.16445	208	1	0.027027	37	20694	12259	C1qa
GO:0043065	positive regulation of apoptotic process	0.312684	-1.16256	632	2	0.0540541	37	20694	1277414062	Ccr5,F2r
GO:0060348	bone development	0.313337	-1.16048	209	1	0.027027	37	20694	12411	Cbs
GO:1902531	regulation of intracellular signal transduction	0.313935	-1.15857	1585	4	0.108108	37	20694	1.15481e+19	Adra1b,F2r,Fcgr2b,Cbs
GO:0043068	positive regulation of programmed cell death	0.316004	-1.152	637	2	0.0540541	37	20694	1406212774	F2r,Ccr5
GO:0050790	regulation of catalytic activity	0.31649	-1.15047	2089	5	0.135135	37	20694	1.24112e+25	Cbs,Oasl2,Ppp1r2,Oas1a,F2r
GO:0048878	chemical homeostasis	0.317966	-1.14581	1108	3	0.0810811	37	20694	127741154814062	Ccr5,Adra1b,F2r
GO:0010948	negative regulation of cell cycle process	0.318285	-1.14481	213	1	0.027027	37	20694	17120	Mad1l1
GO:0002833	positive regulation of response to biotic stimulus	0.319517	-1.14095	214	1	0.027027	37	20694	58185	Rsad2
GO:0030100	regulation of endocytosis	0.319517	-1.14095	214	1	0.027027	37	20694	23970	Pacsin2
GO:0060485	mesenchyme development	0.319517	-1.14095	214	1	0.027027	37	20694	13876	Erg
GO:0003713	transcription coactivator activity	0.320746	-1.13711	215	1	0.027027	37	20694	54132	Pdlim1
GO:0043281	regulation of cysteine-type endopeptidase activity involved in apoptotic process	0.321973	-1.13329	216	1	0.027027	37	20694	14062	F2r
GO:0036293	response to decreased oxygen levels	0.324421	-1.12571	218	1	0.027027	37	20694	12411	Cbs
GO:0007187	G protein-coupled receptor signaling pathway, coupled to cyclic nucleotide second messenger	0.325642	-1.12196	219	1	0.027027	37	20694	11548	Adra1b
GO:0010562	positive regulation of phosphorus metabolic process	0.325932	-1.12107	1124	3	0.0810811	37	20694	140621154814130	F2r,Adra1b,Fcgr2b
GO:0045937	positive regulation of phosphate metabolic process	0.325932	-1.12107	1124	3	0.0810811	37	20694	141301154814062	Fcgr2b,Adra1b,F2r
GO:0071310	cellular response to organic substance	0.326326	-1.11986	2116	5	0.135135	37	20694	1.41301e+24	Fcgr2b,Ccr5,Fcer1g,Ifitm3,Igtp
GO:0045930	negative regulation of mitotic cell cycle	0.326861	-1.11822	220	1	0.027027	37	20694	17120	Mad1l1
GO:0070374	positive regulation of ERK1 and ERK2 cascade	0.326861	-1.11822	220	1	0.027027	37	20694	14062	F2r
GO:0034654	nucleobase-containing compound biosynthetic process	0.330578	-1.10691	659	2	0.0540541	37	20694	23962246730	Oasl2,Oas1a
GO:0010720	positive regulation of cell development	0.3319	-1.10292	661	2	0.0540541	37	20694	1225912774	C1qa,Ccr5
GO:0080135	regulation of cellular response to stress	0.334541	-1.095	665	2	0.0540541	37	20694	1413012411	Fcgr2b,Cbs
GO:0061448	connective tissue development	0.335331	-1.09264	227	1	0.027027	37	20694	12411	Cbs
GO:0007165	signal transduction	0.336309	-1.08973	4751	10	0.27027	37	20694	6.61411e+50	Ifitm3,Fermt3,Pacsin2,Ccr5,Fcer1g,Fcgr3,Asic2,Fcgr2b,F2r,Adra1b
GO:0009410	response to xenobiotic stimulus	0.337732	-1.0855	229	1	0.027027	37	20694	11548	Adra1b
GO:1901653	cellular response to peptide	0.337732	-1.0855	229	1	0.027027	37	20694	14130	Fcgr2b
GO:0043406	positive regulation of MAP kinase activity	0.340125	-1.07844	231	1	0.027027	37	20694	14062	F2r
GO:0030278	regulation of ossification	0.342509	-1.07146	233	1	0.027027	37	20694	58185	Rsad2
GO:0046394	carboxylic acid biosynthetic process	0.342509	-1.07146	233	1	0.027027	37	20694	12411	Cbs
GO:0003008	system process	0.342918	-1.07026	2675	6	0.162162	37	20694	1.40621e+29	F2r,Adra1b,Asic2,Grhpr,Cbs,Tnnt1
GO:0016053	organic acid biosynthetic process	0.343698	-1.06799	234	1	0.027027	37	20694	12411	Cbs
GO:0032886	regulation of microtubule-based process	0.343698	-1.06799	234	1	0.027027	37	20694	80986	Ckap2
GO:0031330	negative regulation of cellular catabolic process	0.344885	-1.06454	235	1	0.027027	37	20694	11548	Adra1b
GO:0051247	positive regulation of protein metabolic process	0.3489	-1.05297	1669	4	0.108108	37	20694	1.41311e+19	Fcgr3,Fcgr2b,F2r,Adra1b
GO:2000026	regulation of multicellular organismal development	0.349071	-1.05248	2178	5	0.135135	37	20694	1.22621e+24	C1qc,C1qa,Asic2,Mafb,Ccr5
GO:2000116	regulation of cysteine-type endopeptidase activity	0.350788	-1.04757	240	1	0.027027	37	20694	14062	F2r
GO:1990778	protein localization to cell periphery	0.350788	-1.04757	240	1	0.027027	37	20694	14127	Fcer1g
GO:0043393	regulation of protein binding	0.350788	-1.04757	240	1	0.027027	37	20694	66849	Ppp1r2
GO:0007626	locomotory behavior	0.351962	-1.04423	241	1	0.027027	37	20694	11548	Adra1b
GO:0022409	positive regulation of cell-cell adhesion	0.353135	-1.04091	242	1	0.027027	37	20694	12774	Ccr5
GO:0050793	regulation of developmental process	0.35495	-1.03578	2711	6	0.162162	37	20694	1.66581e+29	Mafb,Erg,Ccr5,C1qc,Asic2,C1qa
GO:0021700	developmental maturation	0.356639	-1.03103	245	1	0.027027	37	20694	12259	C1qa
GO:0051091	positive regulation of DNA-binding transcription factor activity	0.356639	-1.03103	245	1	0.027027	37	20694	14130	Fcgr2b
GO:0022607	cellular component assembly	0.357552	-1.02847	2201	5	0.135135	37	20694	1.08102e+25	Fermt3,Grhpr,Tnnt1,Fcer1g,Pacsin2
GO:0006520	cellular amino acid metabolic process	0.357803	-1.02777	246	1	0.027027	37	20694	12411	Cbs
GO:1901215	negative regulation of neuron death	0.358965	-1.02453	247	1	0.027027	37	20694	14062	F2r
GO:0009987	cellular process	0.359336	-1.0235	14222	27	0.72973	37	20694	6.68492e+136	Ppp1r2,Oasl2,Grhpr,Asic2,Tnnt1,Fcer1g,Pdlim1,Cbs,Fcgr2b,Pacsin2,Adra1b,Ckap2,C1qc,F2r,Rsad2,Fcgr3,Mad1l1,Igtp,Ccr5,Oas1a,Fermt3,Mafb,Ifitm3,Erg,C1qb,Clec5a,C1qa
GO:0017157	regulation of exocytosis	0.360125	-1.0213	248	1	0.027027	37	20694	14127	Fcer1g
GO:0019637	organophosphate metabolic process	0.361448	-1.01764	706	2	0.0540541	37	20694	23962246730	Oasl2,Oas1a
GO:0032412	regulation of ion transmembrane transporter activity	0.365895	-1.00541	253	1	0.027027	37	20694	11418	Asic2
GO:0045859	regulation of protein kinase activity	0.367958	-0.999786	716	2	0.0540541	37	20694	1241114062	Cbs,F2r
GO:0048705	skeletal system morphogenesis	0.368188	-0.999161	255	1	0.027027	37	20694	12411	Cbs
GO:0007059	chromosome segregation	0.369332	-0.99606	256	1	0.027027	37	20694	17120	Mad1l1
GO:0009719	response to endogenous stimulus	0.37025	-0.993578	1213	3	0.0810811	37	20694	141271154814130	Fcer1g,Adra1b,Fcgr2b
GO:1901990	regulation of mitotic cell cycle phase transition	0.370474	-0.992973	257	1	0.027027	37	20694	17120	Mad1l1
GO:0051246	regulation of protein metabolic process	0.371071	-0.991362	2759	6	0.162162	37	20694	1.41311e+29	Fcgr3,Cbs,Adra1b,Ppp1r2,F2r,Fcgr2b
GO:0001818	negative regulation of cytokine production	0.371613	-0.989901	258	1	0.027027	37	20694	14130	Fcgr2b
GO:0048872	homeostasis of number of cells	0.371613	-0.989901	258	1	0.027027	37	20694	14062	F2r
GO:0018130	heterocycle biosynthetic process	0.37315	-0.985775	724	2	0.0540541	37	20694	24673023962	Oas1a,Oasl2
GO:0045665	negative regulation of neuron differentiation	0.373887	-0.983802	260	1	0.027027	37	20694	12774	Ccr5
GO:0006790	sulfur compound metabolic process	0.373887	-0.983802	260	1	0.027027	37	20694	12411	Cbs
GO:0031401	positive regulation of protein modification process	0.374222	-0.982905	1221	3	0.0810811	37	20694	141301154814062	Fcgr2b,Adra1b,F2r
GO:0009966	regulation of signal transduction	0.374439	-0.982327	2769	6	0.162162	37	20694	6.68491e+29	Ppp1r2,Cbs,F2r,Rsad2,Adra1b,Fcgr2b
GO:0022898	regulation of transmembrane transporter activity	0.37502	-0.980775	261	1	0.027027	37	20694	11418	Asic2
GO:0007605	sensory perception of sound	0.37841	-0.971778	264	1	0.027027	37	20694	11418	Asic2
GO:0042742	defense response to bacterium	0.37841	-0.971778	264	1	0.027027	37	20694	14127	Fcer1g
GO:0043523	regulation of neuron apoptotic process	0.380659	-0.965851	266	1	0.027027	37	20694	14062	F2r
GO:0030336	negative regulation of cell migration	0.380659	-0.965851	266	1	0.027027	37	20694	12774	Ccr5
GO:0071219	cellular response to molecule of bacterial origin	0.381781	-0.962908	267	1	0.027027	37	20694	14130	Fcgr2b
GO:0007399	nervous system development	0.38197	-0.962413	2267	5	0.135135	37	20694	1.41301e+24	Fcgr2b,C1qa,Mafb,Ccr5,Cbs
GO:0010646	regulation of cell communication	0.382347	-0.961428	3321	7	0.189189	37	20694	6.68491e+34	Ppp1r2,Cbs,Fcgr2b,Adra1b,F2r,Rsad2,Pacsin2
GO:0019438	aromatic compound biosynthetic process	0.382843	-0.960131	739	2	0.0540541	37	20694	24673023962	Oas1a,Oasl2
GO:0000280	nuclear division	0.382901	-0.95998	268	1	0.027027	37	20694	17120	Mad1l1
GO:0070482	response to oxygen levels	0.382901	-0.95998	268	1	0.027027	37	20694	12411	Cbs
GO:0003700	DNA-binding transcription factor activity	0.383487	-0.95845	740	2	0.0540541	37	20694	1387616658	Erg,Mafb
GO:0032409	regulation of transporter activity	0.386248	-0.951275	271	1	0.027027	37	20694	11418	Asic2
GO:0045944	positive regulation of transcription by RNA polymerase II	0.386614	-0.95033	1246	3	0.0810811	37	20694	809861665813876	Ckap2,Mafb,Erg
GO:0023051	regulation of signaling	0.387046	-0.949211	3336	7	0.189189	37	20694	2.39701e+34	Pacsin2,Fcgr2b,Rsad2,F2r,Adra1b,Cbs,Ppp1r2
GO:0000902	cell morphogenesis	0.387346	-0.948437	746	2	0.0540541	37	20694	10810123970	Fermt3,Pacsin2
GO:0051924	regulation of calcium ion transport	0.38736	-0.9484	272	1	0.027027	37	20694	14062	F2r
GO:0032147	activation of protein kinase activity	0.38736	-0.9484	272	1	0.027027	37	20694	14062	F2r
GO:0006355	regulation of transcription, DNA-templated	0.388609	-0.945182	2811	6	0.162162	37	20694	1.41305e+29	Fcgr2b,Pdlim1,F2r,Ckap2,Erg,Mafb
GO:0003007	heart morphogenesis	0.389578	-0.942691	274	1	0.027027	37	20694	13876	Erg
GO:2000146	negative regulation of cell motility	0.395089	-0.928644	279	1	0.027027	37	20694	12774	Ccr5
GO:0045926	negative regulation of growth	0.396185	-0.925873	280	1	0.027027	37	20694	12774	Ccr5
GO:0022402	cell cycle process	0.39759	-0.922334	762	2	0.0540541	37	20694	1712080986	Mad1l1,Ckap2
GO:0010556	regulation of macromolecule biosynthetic process	0.397716	-0.922016	3370	7	0.189189	37	20694	1.38761e+34	Erg,Fcgr3,Mafb,Fcgr2b,Pdlim1,F2r,Ckap2
GO:0071214	cellular response to abiotic stimulus	0.398372	-0.920369	282	1	0.027027	37	20694	11418	Asic2
GO:0104004	cellular response to environmental stimulus	0.398372	-0.920369	282	1	0.027027	37	20694	11418	Asic2
GO:0007162	negative regulation of cell adhesion	0.399463	-0.917635	283	1	0.027027	37	20694	17120	Mad1l1
GO:0120035	regulation of plasma membrane bounded cell projection organization	0.402685	-0.9096	770	2	0.0540541	37	20694	1413012774	Fcgr2b,Ccr5
GO:0007611	learning or memory	0.402723	-0.909507	286	1	0.027027	37	20694	11548	Adra1b
GO:1903037	regulation of leukocyte cell-cell adhesion	0.403806	-0.906821	287	1	0.027027	37	20694	17120	Mad1l1
GO:1901987	regulation of cell cycle phase transition	0.404887	-0.904148	288	1	0.027027	37	20694	17120	Mad1l1
GO:0071216	cellular response to biotic stimulus	0.404887	-0.904148	288	1	0.027027	37	20694	14130	Fcgr2b
GO:0019752	carboxylic acid metabolic process	0.405226	-0.903311	774	2	0.0540541	37	20694	7623812411	Grhpr,Cbs
GO:1903506	regulation of nucleic acid-templated transcription	0.406864	-0.899276	2865	6	0.162162	37	20694	1.38762e+29	Erg,Mafb,Pdlim1,Fcgr2b,Ckap2,F2r
GO:2001141	regulation of RNA biosynthetic process	0.407879	-0.896785	2868	6	0.162162	37	20694	1.66581e+29	Mafb,Erg,Ckap2,F2r,Pdlim1,Fcgr2b
GO:0072594	establishment of protein localization to organelle	0.408118	-0.896199	291	1	0.027027	37	20694	76161	Lamp5
GO:0031344	regulation of cell projection organization	0.408395	-0.895521	779	2	0.0540541	37	20694	1413012774	Fcgr2b,Ccr5
GO:0023052	signaling	0.408814	-0.894495	5023	10	0.27027	37	20694	1.41311e+50	Fcgr3,Fcer1g,Pacsin2,Ccr5,F2r,Adra1b,Fcgr2b,Asic2,Ifitm3,Fermt3
GO:0009895	negative regulation of catabolic process	0.409191	-0.893572	292	1	0.027027	37	20694	11548	Adra1b
GO:0048285	organelle fission	0.4124	-0.885761	295	1	0.027027	37	20694	17120	Mad1l1
GO:0090596	sensory organ morphogenesis	0.4124	-0.885761	295	1	0.027027	37	20694	16658	Mafb
GO:0043549	regulation of kinase activity	0.41345	-0.883219	787	2	0.0540541	37	20694	1406212411	F2r,Cbs
GO:0007267	cell-cell signaling	0.41345	-0.883219	787	2	0.0540541	37	20694	1277414062	Ccr5,F2r
GO:0050954	sensory perception of mechanical stimulus	0.41453	-0.88061	297	1	0.027027	37	20694	11418	Asic2
GO:1903829	positive regulation of cellular protein localization	0.415592	-0.878051	298	1	0.027027	37	20694	14127	Fcer1g
GO:0045184	establishment of protein localization	0.41762	-0.873184	1309	3	0.0810811	37	20694	213546522176161	Tap1,Slc15a3,Lamp5
GO:0051656	establishment of organelle localization	0.418767	-0.870441	301	1	0.027027	37	20694	17120	Mad1l1
GO:0006091	generation of precursor metabolites and energy	0.419821	-0.867926	302	1	0.027027	37	20694	66849	Ppp1r2
GO:0010647	positive regulation of cell communication	0.422857	-0.86072	1846	4	0.108108	37	20694	1.41306e+19	Fcgr2b,Rsad2,F2r,Adra1b
GO:0050863	regulation of T cell activation	0.424021	-0.857972	306	1	0.027027	37	20694	17120	Mad1l1
GO:0023056	positive regulation of signaling	0.425764	-0.85387	1853	4	0.108108	37	20694	1.41301e+19	Fcgr2b,F2r,Rsad2,Adra1b
GO:0048871	multicellular organismal homeostasis	0.42611	-0.853058	308	1	0.027027	37	20694	14062	F2r
GO:0070372	regulation of ERK1 and ERK2 cascade	0.428191	-0.848186	310	1	0.027027	37	20694	14062	F2r
GO:0071902	positive regulation of protein serine/threonine kinase activity	0.430265	-0.843354	312	1	0.027027	37	20694	14062	F2r
GO:0043436	oxoacid metabolic process	0.430362	-0.843129	814	2	0.0540541	37	20694	7623812411	Grhpr,Cbs
GO:0071702	organic substance transport	0.431983	-0.839369	1868	4	0.108108	37	20694	1.41311e+19	Fcgr3,Fcer1g,Tap1,Slc15a3
GO:0060249	anatomical structure homeostasis	0.432332	-0.838562	314	1	0.027027	37	20694	14062	F2r
GO:0051271	negative regulation of cellular component movement	0.432332	-0.838562	314	1	0.027027	37	20694	12774	Ccr5
GO:0048562	embryonic organ morphogenesis	0.434391	-0.83381	316	1	0.027027	37	20694	16658	Mafb
GO:0044085	cellular component biogenesis	0.437123	-0.827541	2416	5	0.135135	37	20694	2.39701e+25	Pacsin2,Fcer1g,Tnnt1,Grhpr,Fermt3
GO:0050890	cognition	0.438488	-0.824422	320	1	0.027027	37	20694	11548	Adra1b
GO:0065003	protein-containing complex assembly	0.440474	-0.819903	1356	3	0.0810811	37	20694	7623814127108100	Grhpr,Fcer1g,Fermt3
GO:0031326	regulation of cellular biosynthetic process	0.44207	-0.816288	3511	7	0.189189	37	20694	5.41321e+34	Pdlim1,Fcgr2b,Ckap2,F2r,Erg,Mafb,Fcgr3
GO:0007154	cell communication	0.44275	-0.81475	5148	10	0.27027	37	20694	6.61411e+50	Ifitm3,Fermt3,Fcgr3,Fcer1g,Ccr5,Pacsin2,Adra1b,F2r,Fcgr2b,Asic2
GO:0034613	cellular protein localization	0.446263	-0.806846	1368	3	0.0810811	37	20694	761612397014127	Lamp5,Pacsin2,Fcer1g
GO:0062012	regulation of small molecule metabolic process	0.446596	-0.806102	328	1	0.027027	37	20694	11548	Adra1b
GO:0014706	striated muscle tissue development	0.446596	-0.806102	328	1	0.027027	37	20694	11548	Adra1b
GO:0009636	response to toxic substance	0.446596	-0.806102	328	1	0.027027	37	20694	11548	Adra1b
GO:0006082	organic acid metabolic process	0.447032	-0.805125	841	2	0.0540541	37	20694	7623812411	Grhpr,Cbs
GO:0045595	regulation of cell differentiation	0.448497	-0.801854	1908	4	0.108108	37	20694	1.66581e+19	Mafb,Ccr5,C1qc,C1qa
GO:0040013	negative regulation of locomotion	0.448605	-0.801613	330	1	0.027027	37	20694	12774	Ccr5
GO:0048666	neuron development	0.44948	-0.799663	845	2	0.0540541	37	20694	1413012259	Fcgr2b,C1qa
GO:0070727	cellular macromolecule localization	0.449631	-0.799329	1375	3	0.0810811	37	20694	761612397014127	Lamp5,Pacsin2,Fcer1g
GO:0032386	regulation of intracellular transport	0.451605	-0.794947	333	1	0.027027	37	20694	14127	Fcer1g
GO:1901362	organic cyclic compound biosynthetic process	0.451923	-0.794244	849	2	0.0540541	37	20694	24673023962	Oas1a,Oasl2
GO:1901652	response to peptide	0.452601	-0.792743	334	1	0.027027	37	20694	14130	Fcgr2b
GO:0032496	response to lipopolysaccharide	0.453596	-0.790548	335	1	0.027027	37	20694	14062	F2r
GO:0050768	negative regulation of neurogenesis	0.454589	-0.788361	336	1	0.027027	37	20694	12774	Ccr5
GO:0010769	regulation of cell morphogenesis involved in differentiation	0.459528	-0.777555	341	1	0.027027	37	20694	12774	Ccr5
GO:0045862	positive regulation of proteolysis	0.460511	-0.775419	342	1	0.027027	37	20694	14062	F2r
GO:0001101	response to acid chemical	0.464423	-0.766959	346	1	0.027027	37	20694	12411	Cbs
GO:1902903	regulation of supramolecular fiber organization	0.464423	-0.766959	346	1	0.027027	37	20694	80986	Ckap2
GO:0009889	regulation of biosynthetic process	0.464975	-0.765771	3584	7	0.189189	37	20694	1.41305e+34	Fcgr2b,Pdlim1,F2r,Ckap2,Erg,Fcgr3,Mafb
GO:0060537	muscle tissue development	0.465397	-0.764864	347	1	0.027027	37	20694	11548	Adra1b
GO:0035690	cellular response to drug	0.468309	-0.758628	350	1	0.027027	37	20694	11418	Asic2
GO:0051338	regulation of transferase activity	0.471851	-0.751091	882	2	0.0540541	37	20694	1406212411	F2r,Cbs
GO:0033044	regulation of chromosome organization	0.472166	-0.750424	354	1	0.027027	37	20694	17120	Mad1l1
GO:0055114	oxidation-reduction process	0.472449	-0.749825	883	2	0.0540541	37	20694	7623866849	Grhpr,Ppp1r2
GO:0048167	regulation of synaptic plasticity	0.475042	-0.744353	357	1	0.027027	37	20694	14130	Fcgr2b
GO:0031331	positive regulation of cellular catabolic process	0.475042	-0.744353	357	1	0.027027	37	20694	11548	Adra1b
GO:0051961	negative regulation of nervous system development	0.47695	-0.740343	359	1	0.027027	37	20694	12774	Ccr5
GO:0010256	endomembrane system organization	0.478852	-0.736364	361	1	0.027027	37	20694	23970	Pacsin2
GO:0008219	cell death	0.47959	-0.734824	895	2	0.0540541	37	20694	1277480986	Ccr5,Ckap2
GO:0051260	protein homooligomerization	0.4798	-0.734385	362	1	0.027027	37	20694	14127	Fcer1g
GO:0031667	response to nutrient levels	0.4798	-0.734385	362	1	0.027027	37	20694	12411	Cbs
GO:0099537	trans-synaptic signaling	0.480747	-0.732414	363	1	0.027027	37	20694	14062	F2r
GO:0052548	regulation of endopeptidase activity	0.485455	-0.722668	368	1	0.027027	37	20694	14062	F2r
GO:0043547	positive regulation of GTPase activity	0.485455	-0.722668	368	1	0.027027	37	20694	14062	F2r
GO:0099536	synaptic signaling	0.493825	-0.705573	377	1	0.027027	37	20694	14062	F2r
GO:0032268	regulation of cellular protein metabolic process	0.494388	-0.704434	2573	5	0.135135	37	20694	1.41301e+24	Fcgr2b,F2r,Adra1b,Ppp1r2,Cbs
GO:0150063	visual system development	0.496586	-0.699999	380	1	0.027027	37	20694	12259	C1qa
GO:0098609	cell-cell adhesion	0.498418	-0.696316	382	1	0.027027	37	20694	108101	Fermt3
GO:0048880	sensory system development	0.499332	-0.694484	383	1	0.027027	37	20694	12259	C1qa
GO:0010721	negative regulation of cell development	0.500244	-0.69266	384	1	0.027027	37	20694	12774	Ccr5
GO:0009991	response to extracellular stimulus	0.507482	-0.678293	392	1	0.027027	37	20694	12411	Cbs
GO:0032535	regulation of cellular component size	0.509276	-0.674765	394	1	0.027027	37	20694	12774	Ccr5
GO:0051090	regulation of DNA-binding transcription factor activity	0.511063	-0.671262	396	1	0.027027	37	20694	14130	Fcgr2b
GO:0005975	carbohydrate metabolic process	0.511063	-0.671262	396	1	0.027027	37	20694	66849	Ppp1r2
GO:0048638	regulation of developmental growth	0.511954	-0.66952	397	1	0.027027	37	20694	12774	Ccr5
GO:0050767	regulation of neurogenesis	0.513875	-0.665775	954	2	0.0540541	37	20694	1225912774	C1qa,Ccr5
GO:0017144	drug metabolic process	0.517269	-0.659192	403	1	0.027027	37	20694	12411	Cbs
GO:0051098	regulation of binding	0.517269	-0.659192	403	1	0.027027	37	20694	66849	Ppp1r2
GO:0045786	negative regulation of cell cycle	0.52078	-0.652427	407	1	0.027027	37	20694	17120	Mad1l1
GO:0072657	protein localization to membrane	0.523398	-0.647413	410	1	0.027027	37	20694	14127	Fcer1g
GO:0045785	positive regulation of cell adhesion	0.525135	-0.6441	412	1	0.027027	37	20694	12774	Ccr5
GO:0051094	positive regulation of developmental process	0.526126	-0.642215	1539	3	0.0810811	37	20694	127741141812259	Ccr5,Asic2,C1qa
GO:0043933	protein-containing complex subunit organization	0.526576	-0.641359	1540	3	0.0810811	37	20694	1412776238108100	Fcer1g,Grhpr,Fermt3
GO:2000112	regulation of cellular macromolecule biosynthetic process	0.532533	-0.630111	3242	6	0.162162	37	20694	8.09861e+29	Ckap2,F2r,Pdlim1,Fcgr2b,Mafb,Erg
GO:0048585	negative regulation of response to stimulus	0.535984	-0.623651	1561	3	0.0810811	37	20694	213541154814130	Tap1,Adra1b,Fcgr2b
GO:0009896	positive regulation of catabolic process	0.536278	-0.623103	425	1	0.027027	37	20694	11548	Adra1b
GO:0032270	positive regulation of cellular protein metabolic process	0.536429	-0.62282	1562	3	0.0810811	37	20694	141301406211548	Fcgr2b,F2r,Adra1b
GO:0043087	regulation of GTPase activity	0.540495	-0.61527	430	1	0.027027	37	20694	14062	F2r
GO:0001558	regulation of cell growth	0.540495	-0.61527	430	1	0.027027	37	20694	12774	Ccr5
GO:0051346	negative regulation of hydrolase activity	0.547166	-0.603004	438	1	0.027027	37	20694	66849	Ppp1r2
GO:0010468	regulation of gene expression	0.548937	-0.599772	3857	7	0.189189	37	20694	5.41321e+34	Pdlim1,Fcgr2b,Ckap2,F2r,Erg,Ccr5,Mafb
GO:0051640	organelle localization	0.549643	-0.598487	441	1	0.027027	37	20694	17120	Mad1l1
GO:0052547	regulation of peptidase activity	0.551287	-0.5955	443	1	0.027027	37	20694	14062	F2r
GO:0042391	regulation of membrane potential	0.552925	-0.592533	445	1	0.027027	37	20694	11418	Asic2
GO:0001228	DNA-binding transcription activator activity, RNA polymerase II-specific	0.552925	-0.592533	445	1	0.027027	37	20694	16658	Mafb
GO:0097435	supramolecular fiber organization	0.556184	-0.586656	449	1	0.027027	37	20694	21955	Tnnt1
GO:0044283	small molecule biosynthetic process	0.556184	-0.586656	449	1	0.027027	37	20694	12411	Cbs
GO:0051716	cellular response to stimulus	0.559252	-0.581154	6702	12	0.324324	37	20694	1.15481e+60	Adra1b,F2r,Fcgr2b,Asic2,Fcgr3,Igtp,Pacsin2,Ccr5,Fcer1g,Fermt3,Cbs,Ifitm3
GO:0030182	neuron differentiation	0.563387	-0.573789	1044	2	0.0540541	37	20694	1225914130	C1qa,Fcgr2b
GO:0042592	homeostatic process	0.564042	-0.572626	1625	3	0.0810811	37	20694	140621154812774	F2r,Adra1b,Ccr5
GO:0048589	developmental growth	0.56423	-0.572292	459	1	0.027027	37	20694	11548	Adra1b
GO:0045666	positive regulation of neuron differentiation	0.565027	-0.570881	460	1	0.027027	37	20694	12774	Ccr5
GO:0032787	monocarboxylic acid metabolic process	0.567409	-0.566674	463	1	0.027027	37	20694	76238	Grhpr
GO:0040007	growth	0.570565	-0.561127	467	1	0.027027	37	20694	11548	Adra1b
GO:0044093	positive regulation of molecular function	0.570907	-0.560529	1641	3	0.0810811	37	20694	141301141814062	Fcgr2b,Asic2,F2r
GO:0022603	regulation of anatomical structure morphogenesis	0.577557	-0.548948	1071	2	0.0540541	37	20694	1277413876	Ccr5,Erg
GO:0045860	positive regulation of protein kinase activity	0.577585	-0.548899	476	1	0.027027	37	20694	14062	F2r
GO:0048699	generation of neurons	0.580666	-0.54358	1664	3	0.0810811	37	20694	127741413012259	Ccr5,Fcgr2b,C1qa
GO:0048858	cell projection morphogenesis	0.582203	-0.540936	482	1	0.027027	37	20694	23970	Pacsin2
GO:0048568	embryonic organ development	0.586013	-0.534413	487	1	0.027027	37	20694	16658	Mafb
GO:0009888	tissue development	0.587796	-0.531376	1681	3	0.0810811	37	20694	138761241111548	Erg,Cbs,Adra1b
GO:0060284	regulation of cell development	0.588356	-0.530424	1092	2	0.0540541	37	20694	1277412259	Ccr5,C1qa
GO:0007346	regulation of mitotic cell cycle	0.589037	-0.529266	491	1	0.027027	37	20694	17120	Mad1l1
GO:0001501	skeletal system development	0.589037	-0.529266	491	1	0.027027	37	20694	12411	Cbs
GO:0045597	positive regulation of cell differentiation	0.591912	-0.524398	1099	2	0.0540541	37	20694	1277412259	Ccr5,C1qa
GO:0030030	cell projection organization	0.597456	-0.515075	1110	2	0.0540541	37	20694	1413023970	Fcgr2b,Pacsin2
GO:1902532	negative regulation of intracellular signal transduction	0.598718	-0.512965	504	1	0.027027	37	20694	11548	Adra1b
GO:0044271	cellular nitrogen compound biosynthetic process	0.598959	-0.512563	1113	2	0.0540541	37	20694	24673023962	Oas1a,Oasl2
GO:0044089	positive regulation of cellular component biogenesis	0.600187	-0.510514	506	1	0.027027	37	20694	11418	Asic2
GO:0032990	cell part morphogenesis	0.60092	-0.509294	507	1	0.027027	37	20694	23970	Pacsin2
GO:0071417	cellular response to organonitrogen compound	0.60311	-0.505655	510	1	0.027027	37	20694	14130	Fcgr2b
GO:0033674	positive regulation of kinase activity	0.608176	-0.497291	517	1	0.027027	37	20694	14062	F2r
GO:0046907	intracellular transport	0.608383	-0.496951	1132	2	0.0540541	37	20694	1413021354	Fcgr2b,Tap1
GO:0022604	regulation of cell morphogenesis	0.609612	-0.494933	519	1	0.027027	37	20694	12774	Ccr5
GO:0007049	cell cycle	0.616194	-0.484194	1148	2	0.0540541	37	20694	1712080986	Mad1l1,Ckap2
GO:0051493	regulation of cytoskeleton organization	0.621611	-0.475441	536	1	0.027027	37	20694	80986	Ckap2
GO:0009968	negative regulation of signal transduction	0.623413	-0.472546	1163	2	0.0540541	37	20694	1413011548	Fcgr2b,Adra1b
GO:0022008	neurogenesis	0.623528	-0.472362	1769	3	0.0810811	37	20694	127741225914130	Ccr5,C1qa,Fcgr2b
GO:1903827	regulation of cellular protein localization	0.624381	-0.470994	540	1	0.027027	37	20694	14127	Fcer1g
GO:0010563	negative regulation of phosphorus metabolic process	0.643231	-0.441251	568	1	0.027027	37	20694	66849	Ppp1r2
GO:0045936	negative regulation of phosphate metabolic process	0.643231	-0.441251	568	1	0.027027	37	20694	66849	Ppp1r2
GO:0000904	cell morphogenesis involved in differentiation	0.646499	-0.436184	573	1	0.027027	37	20694	108101	Fermt3
GO:1901699	cellular response to nitrogen compound	0.647149	-0.435179	574	1	0.027027	37	20694	14130	Fcgr2b
GO:0015031	protein transport	0.651287	-0.428804	1223	2	0.0540541	37	20694	6522121354	Slc15a3,Tap1
GO:0010564	regulation of cell cycle process	0.651667	-0.428222	581	1	0.027027	37	20694	17120	Mad1l1
GO:0016491	oxidoreductase activity	0.652308	-0.427239	582	1	0.027027	37	20694	76238	Grhpr
GO:0051347	positive regulation of transferase activity	0.654859	-0.423335	586	1	0.027027	37	20694	14062	F2r
GO:0033043	regulation of organelle organization	0.655778	-0.421934	1233	2	0.0540541	37	20694	8098617120	Ckap2,Mad1l1
GO:0015833	peptide transport	0.663749	-0.409851	1251	2	0.0540541	37	20694	2135465221	Tap1,Slc15a3
GO:0031400	negative regulation of protein modification process	0.664267	-0.409071	601	1	0.027027	37	20694	66849	Ppp1r2
GO:0010975	regulation of neuron projection development	0.664267	-0.409071	601	1	0.027027	37	20694	12774	Ccr5
GO:0048598	embryonic morphogenesis	0.669791	-0.400789	610	1	0.027027	37	20694	16658	Mafb
GO:0010648	negative regulation of cell communication	0.676718	-0.3905	1281	2	0.0540541	37	20694	1413011548	Fcgr2b,Adra1b
GO:0042886	amide transport	0.676718	-0.3905	1281	2	0.0540541	37	20694	6522121354	Slc15a3,Tap1
GO:0009725	response to hormone	0.678209	-0.388299	624	1	0.027027	37	20694	11548	Adra1b
GO:0023057	negative regulation of signaling	0.678842	-0.387368	1286	2	0.0540541	37	20694	1154814130	Adra1b,Fcgr2b
GO:0070925	organelle assembly	0.68351	-0.380513	633	1	0.027027	37	20694	21955	Tnnt1
GO:0007186	G protein-coupled receptor signaling pathway	0.691944	-0.36825	1954	3	0.0810811	37	20694	127741406211548	Ccr5,F2r,Adra1b
GO:0007610	behavior	0.70278	-0.352711	667	1	0.027027	37	20694	11548	Adra1b
GO:0044249	cellular biosynthetic process	0.706514	-0.347412	1997	3	0.0810811	37	20694	2467302396212410	Oas1a,Oasl2,Cbs
GO:0031329	regulation of cellular catabolic process	0.709305	-0.34347	679	1	0.027027	37	20694	11548	Adra1b
GO:0051345	positive regulation of hydrolase activity	0.709842	-0.342713	680	1	0.027027	37	20694	14062	F2r
GO:0006357	regulation of transcription by RNA polymerase II	0.712464	-0.339026	2015	3	0.0810811	37	20694	138761665880986	Erg,Mafb,Ckap2
GO:0031175	neuron projection development	0.714635	-0.335983	689	1	0.027027	37	20694	14130	Fcgr2b
GO:0035556	intracellular signal transduction	0.717142	-0.332481	1381	2	0.0540541	37	20694	1154812774	Adra1b,Ccr5
GO:1901576	organic substance biosynthetic process	0.735692	-0.306944	2088	3	0.0810811	37	20694	1241124673023960	Cbs,Oas1a,Oasl2
GO:0030162	regulation of proteolysis	0.736493	-0.305856	732	1	0.027027	37	20694	14062	F2r
GO:0040008	regulation of growth	0.736981	-0.305193	733	1	0.027027	37	20694	12774	Ccr5
GO:0043086	negative regulation of catalytic activity	0.745624	-0.293534	751	1	0.027027	37	20694	66849	Ppp1r2
GO:0045664	regulation of neuron differentiation	0.756265	-0.279363	774	1	0.027027	37	20694	12774	Ccr5
GO:0009058	biosynthetic process	0.759506	-0.275087	2168	3	0.0810811	37	20694	2396224673012410	Oasl2,Oas1a,Cbs
GO:0007155	cell adhesion	0.762087	-0.271694	787	1	0.027027	37	20694	108101	Fermt3
GO:0048609	multicellular organismal reproductive process	0.766473	-0.265955	797	1	0.027027	37	20694	12411	Cbs
GO:0022610	biological adhesion	0.766908	-0.265389	798	1	0.027027	37	20694	108101	Fermt3
GO:0032504	multicellular organism reproduction	0.771633	-0.259246	809	1	0.027027	37	20694	12411	Cbs
GO:0009894	regulation of catabolic process	0.777097	-0.25219	822	1	0.027027	37	20694	11548	Adra1b
GO:0006915	apoptotic process	0.777097	-0.25219	822	1	0.027027	37	20694	80986	Ckap2
GO:0012501	programmed cell death	0.791184	-0.234224	857	1	0.027027	37	20694	80986	Ckap2
GO:0006996	organelle organization	0.811377	-0.209022	3031	4	0.108108	37	20694	2.39702e+19	Pacsin2,Tnnt1,Mad1l1,Pdlim1
GO:0044087	regulation of cellular component biogenesis	0.81543	-0.20404	923	1	0.027027	37	20694	11418	Asic2
GO:0006796	phosphate-containing compound metabolic process	0.825166	-0.19217	1722	2	0.0540541	37	20694	24673023962	Oas1a,Oasl2
GO:0044703	multi-organism reproductive process	0.825523	-0.191738	953	1	0.027027	37	20694	12411	Cbs
GO:0051726	regulation of cell cycle	0.827152	-0.189767	958	1	0.027027	37	20694	17120	Mad1l1
GO:0051276	chromosome organization	0.8278	-0.188984	960	1	0.027027	37	20694	17120	Mad1l1
GO:0008284	positive regulation of cell population proliferation	0.830684	-0.185506	969	1	0.027027	37	20694	14062	F2r
GO:0006793	phosphorus metabolic process	0.830967	-0.185165	1745	2	0.0540541	37	20694	24673023962	Oas1a,Oasl2
GO:0071495	cellular response to endogenous stimulus	0.846164	-0.167042	1020	1	0.027027	37	20694	14130	Fcgr2b
GO:1901701	cellular response to oxygen-containing compound	0.852963	-0.159039	1044	1	0.027027	37	20694	14130	Fcgr2b
GO:0032269	negative regulation of cellular protein metabolic process	0.85489	-0.156782	1051	1	0.027027	37	20694	66849	Ppp1r2
GO:0120036	plasma membrane bounded cell projection organization	0.855981	-0.155507	1055	1	0.027027	37	20694	14130	Fcgr2b
GO:0044092	negative regulation of molecular function	0.863135	-0.147184	1082	1	0.027027	37	20694	66849	Ppp1r2
GO:0051248	negative regulation of protein metabolic process	0.871653	-0.137364	1116	1	0.027027	37	20694	66849	Ppp1r2
GO:0009790	embryo development	0.878968	-0.129006	1147	1	0.027027	37	20694	16658	Mafb
GO:0051130	positive regulation of cellular component organization	0.894429	-0.11157	1219	1	0.027027	37	20694	11418	Asic2
GO:0007606	sensory perception of chemical stimulus	0.896615	-0.109129	1230	1	0.027027	37	20694	11418	Asic2
GO:0050906	detection of stimulus involved in sensory perception	0.897399	-0.108255	1234	1	0.027027	37	20694	11418	Asic2
GO:0043085	positive regulation of catalytic activity	0.904016	-0.100908	1269	1	0.027027	37	20694	14062	F2r
GO:0050877	nervous system process	0.913338	-0.0906489	2182	2	0.0540541	37	20694	1154811418	Adra1b,Asic2
GO:0051606	detection of stimulus	0.913914	-0.0900192	1326	1	0.027027	37	20694	11418	Asic2
GO:0006139	nucleobase-containing compound metabolic process	0.915509	-0.0882749	2198	2	0.0540541	37	20694	24673023962	Oas1a,Oasl2
GO:0022414	reproductive process	0.925292	-0.0776454	1400	1	0.027027	37	20694	12411	Cbs
GO:0000003	reproduction	0.925436	-0.0774906	1401	1	0.027027	37	20694	12411	Cbs
GO:0033554	cellular response to stress	0.930016	-0.072553	1434	1	0.027027	37	20694	12411	Cbs
GO:0046483	heterocycle metabolic process	0.93239	-0.0700036	2337	2	0.0540541	37	20694	24673023962	Oas1a,Oasl2
GO:0006725	cellular aromatic compound metabolic process	0.939373	-0.0625429	2404	2	0.0540541	37	20694	24673023962	Oas1a,Oasl2
GO:0031324	negative regulation of cellular metabolic process	0.94874	-0.0526201	2506	2	0.0540541	37	20694	6684911548	Ppp1r2,Adra1b
GO:1901360	organic cyclic compound metabolic process	0.957191	-0.0437528	2614	2	0.0540541	37	20694	24673023962	Oas1a,Oasl2
GO:0010605	negative regulation of macromolecule metabolic process	0.957691	-0.04323	2621	2	0.0540541	37	20694	1154866849	Adra1b,Ppp1r2
GO:0007600	sensory perception	0.961629	-0.0391271	1744	1	0.027027	37	20694	11418	Asic2
GO:0034641	cellular nitrogen compound metabolic process	0.967808	-0.0327214	2782	2	0.0540541	37	20694	23962246730	Oasl2,Oas1a
GO:0009892	negative regulation of metabolic process	0.972288	-0.0281029	2869	2	0.0540541	37	20694	6684911548	Ppp1r2,Adra1b
GO:0051172	negative regulation of nitrogen compound metabolic process	0.987593	-0.0124842	2313	1	0.027027	37	20694	66849	Ppp1r2
GO:0044237	cellular metabolic process	0.987744	-0.0123318	6428	6	0.162162	37	20694	1.41277e+30	Fcer1g,Ppp1r2,Oasl2,Oas1a,Cbs,Grhpr
GO:1901564	organonitrogen compound metabolic process	0.991368	-0.00866973	4394	3	0.0810811	37	20694	1241123962246730	Cbs,Oasl2,Oas1a
GO:0071704	organic substance metabolic process	0.993125	-0.00689876	6789	6	0.162162	37	20694	6.68492e+30	Ppp1r2,Oasl2,Oas1a,Cbs,Fcer1g,Grhpr
GO:0044260	cellular macromolecule metabolic process	0.996962	-0.00304288	4068	2	0.0540541	37	20694	1412766849	Fcer1g,Ppp1r2
GO:0008152	metabolic process	0.997059	-0.00294557	7286	6	0.162162	37	20694	2.39622e+30	Oasl2,Oas1a,Ppp1r2,Grhpr,Fcer1g,Cbs
GO:0044238	primary metabolic process	0.998994	-0.00100643	6373	4	0.108108	37	20694	2.39622e+20	Oasl2,Oas1a,Ppp1r2,Cbs
GO:0006807	nitrogen compound metabolic process	0.999429	-0.000570664	5824	3	0.0810811	37	20694	2396224673012410	Oasl2,Oas1a,Cbs
GO:0043170	macromolecule metabolic process	0.999688	-0.000312135	5178	2	0.0540541	37	20694	1412766849	Fcer1g,Ppp1r2
GO:0001838	embryonic epithelial tube formation	1	-7.4387e-11	152	0	0	37	20694
GO:0045580	regulation of T cell differentiation	1	-7.4387e-11	152	0	0	37	20694
GO:0042063	gliogenesis	1	-6.43168e-11	226	0	0	37	20694
GO:0050678	regulation of epithelial cell proliferation	1	-6.29416e-11	356	0	0	37	20694
GO:0050871	positive regulation of B cell activation	1	-6.29307e-11	81	0	0	37	20694
GO:0061178	regulation of insulin secretion involved in cellular response to glucose stimulus	1	-6.29307e-11	81	0	0	37	20694
GO:0002062	chondrocyte differentiation	1	-6.29307e-11	81	0	0	37	20694
GO:0051384	response to glucocorticoid	1	-6.29307e-11	81	0	0	37	20694
GO:0001656	metanephros development	1	-6.29307e-11	81	0	0	37	20694
GO:1903312	negative regulation of mRNA metabolic process	1	-6.29307e-11	81	0	0	37	20694
GO:0006664	glycolipid metabolic process	1	-6.29307e-11	81	0	0	37	20694
GO:0030838	positive regulation of actin filament polymerization	1	-6.29307e-11	81	0	0	37	20694
GO:0006720	isoprenoid metabolic process	1	-6.29307e-11	81	0	0	37	20694
GO:0000381	regulation of alternative mRNA splicing, via spliceosome	1	-5.91115e-11	62	0	0	37	20694
GO:0098840	protein transport along microtubule	1	-5.91115e-11	62	0	0	37	20694
GO:0045668	negative regulation of osteoblast differentiation	1	-5.91115e-11	62	0	0	37	20694
GO:0009119	ribonucleoside metabolic process	1	-5.91115e-11	62	0	0	37	20694
GO:0099118	microtubule-based protein transport	1	-5.91115e-11	62	0	0	37	20694
GO:0045600	positive regulation of fat cell differentiation	1	-5.91115e-11	62	0	0	37	20694
GO:0071331	cellular response to hexose stimulus	1	-5.91115e-11	62	0	0	37	20694
GO:0001707	mesoderm formation	1	-5.91115e-11	62	0	0	37	20694
GO:0044774	mitotic DNA integrity checkpoint	1	-5.91115e-11	62	0	0	37	20694
GO:0071260	cellular response to mechanical stimulus	1	-5.91115e-11	62	0	0	37	20694
GO:1905207	regulation of cardiocyte differentiation	1	-5.91115e-11	62	0	0	37	20694
GO:0060393	regulation of pathway-restricted SMAD protein phosphorylation	1	-5.91115e-11	62	0	0	37	20694
GO:0003229	ventricular cardiac muscle tissue development	1	-5.91115e-11	62	0	0	37	20694
GO:0099072	regulation of postsynaptic membrane neurotransmitter receptor levels	1	-5.91115e-11	62	0	0	37	20694
GO:0042274	ribosomal small subunit biogenesis	1	-5.91115e-11	62	0	0	37	20694
GO:0032387	negative regulation of intracellular transport	1	-5.91115e-11	62	0	0	37	20694
GO:0032722	positive regulation of chemokine production	1	-5.91115e-11	62	0	0	37	20694
GO:0045454	cell redox homeostasis	1	-5.91115e-11	62	0	0	37	20694
GO:0000045	autophagosome assembly	1	-5.91115e-11	62	0	0	37	20694
GO:0015908	fatty acid transport	1	-5.91115e-11	62	0	0	37	20694
GO:0032720	negative regulation of tumor necrosis factor production	1	-5.91115e-11	62	0	0	37	20694
GO:0098732	macromolecule deacylation	1	-5.91115e-11	62	0	0	37	20694
GO:0030858	positive regulation of epithelial cell differentiation	1	-5.91115e-11	62	0	0	37	20694
GO:0043949	regulation of cAMP-mediated signaling	1	-5.91115e-11	62	0	0	37	20694
GO:1904356	regulation of telomere maintenance via telomere lengthening	1	-5.91115e-11	62	0	0	37	20694
GO:0071166	ribonucleoprotein complex localization	1	-5.91115e-11	62	0	0	37	20694
GO:0014911	positive regulation of smooth muscle cell migration	1	-5.91115e-11	62	0	0	37	20694
GO:0042461	photoreceptor cell development	1	-5.91115e-11	62	0	0	37	20694
GO:1905268	negative regulation of chromatin organization	1	-5.91115e-11	62	0	0	37	20694
GO:0072329	monocarboxylic acid catabolic process	1	-5.87955e-11	96	0	0	37	20694
GO:0030279	negative regulation of ossification	1	-5.87955e-11	96	0	0	37	20694
GO:0000041	transition metal ion transport	1	-5.87955e-11	96	0	0	37	20694
GO:0072009	nephron epithelium development	1	-5.87955e-11	96	0	0	37	20694
GO:0034754	cellular hormone metabolic process	1	-5.87955e-11	96	0	0	37	20694
GO:2001243	negative regulation of intrinsic apoptotic signaling pathway	1	-5.87955e-11	96	0	0	37	20694
GO:0030004	cellular monovalent inorganic cation homeostasis	1	-5.87955e-11	96	0	0	37	20694
GO:0002218	activation of innate immune response	1	-5.87955e-11	96	0	0	37	20694
GO:1901989	positive regulation of cell cycle phase transition	1	-5.87955e-11	96	0	0	37	20694
GO:0120162	positive regulation of cold-induced thermogenesis	1	-5.87955e-11	96	0	0	37	20694
GO:0007006	mitochondrial membrane organization	1	-5.87955e-11	96	0	0	37	20694
GO:0010611	regulation of cardiac muscle hypertrophy	1	-5.84196e-11	71	0	0	37	20694
GO:0061572	actin filament bundle organization	1	-5.84196e-11	71	0	0	37	20694
GO:0032413	negative regulation of ion transmembrane transporter activity	1	-5.84196e-11	71	0	0	37	20694
GO:0042733	embryonic digit morphogenesis	1	-5.84196e-11	71	0	0	37	20694
GO:0042509	regulation of tyrosine phosphorylation of STAT protein	1	-5.84196e-11	71	0	0	37	20694
GO:0007193	adenylate cyclase-inhibiting G protein-coupled receptor signaling pathway	1	-5.84196e-11	71	0	0	37	20694
GO:0008088	axo-dendritic transport	1	-5.84196e-11	71	0	0	37	20694
GO:0032272	negative regulation of protein polymerization	1	-5.84196e-11	71	0	0	37	20694
GO:0003333	amino acid transmembrane transport	1	-5.84196e-11	71	0	0	37	20694
GO:0007422	peripheral nervous system development	1	-5.84196e-11	71	0	0	37	20694
GO:0060078	regulation of postsynaptic membrane potential	1	-5.84196e-11	71	0	0	37	20694
GO:0034968	histone lysine methylation	1	-5.84196e-11	71	0	0	37	20694
GO:0050433	regulation of catecholamine secretion	1	-5.84196e-11	71	0	0	37	20694
GO:0001756	somitogenesis	1	-5.84196e-11	71	0	0	37	20694
GO:0021879	forebrain neuron differentiation	1	-5.84196e-11	71	0	0	37	20694
GO:0042180	cellular ketone metabolic process	1	-5.84196e-11	71	0	0	37	20694
GO:0008643	carbohydrate transport	1	-5.84196e-11	71	0	0	37	20694
GO:0007631	feeding behavior	1	-5.81383e-11	101	0	0	37	20694
GO:0000018	regulation of DNA recombination	1	-5.81383e-11	101	0	0	37	20694
GO:0110110	positive regulation of animal organ morphogenesis	1	-5.81383e-11	101	0	0	37	20694
GO:1902850	microtubule cytoskeleton organization involved in mitosis	1	-5.81383e-11	101	0	0	37	20694
GO:2001022	positive regulation of response to DNA damage stimulus	1	-5.81383e-11	101	0	0	37	20694
GO:0042476	odontogenesis	1	-5.81383e-11	101	0	0	37	20694
GO:0055024	regulation of cardiac muscle tissue development	1	-5.81383e-11	101	0	0	37	20694
GO:0021510	spinal cord development	1	-5.81383e-11	101	0	0	37	20694
GO:1903426	regulation of reactive oxygen species biosynthetic process	1	-5.81383e-11	101	0	0	37	20694
GO:0019218	regulation of steroid metabolic process	1	-5.81383e-11	101	0	0	37	20694
GO:0048631	regulation of skeletal muscle tissue growth	1	-5.382e-11	8	0	0	37	20694
GO:0045084	positive regulation of interleukin-12 biosynthetic process	1	-5.382e-11	8	0	0	37	20694
GO:1902866	regulation of retina development in camera-type eye	1	-5.382e-11	8	0	0	37	20694
GO:0000055	ribosomal large subunit export from nucleus	1	-5.382e-11	8	0	0	37	20694
GO:0042118	endothelial cell activation	1	-5.382e-11	8	0	0	37	20694
GO:0052697	xenobiotic glucuronidation	1	-5.382e-11	8	0	0	37	20694
GO:1904746	negative regulation of apoptotic process involved in development	1	-5.382e-11	8	0	0	37	20694
GO:0030300	regulation of intestinal cholesterol absorption	1	-5.382e-11	8	0	0	37	20694
GO:0060242	contact inhibition	1	-5.382e-11	8	0	0	37	20694
GO:0033313	meiotic cell cycle checkpoint	1	-5.382e-11	8	0	0	37	20694
GO:0071295	cellular response to vitamin	1	-5.382e-11	8	0	0	37	20694
GO:0071481	cellular response to X-ray	1	-5.382e-11	8	0	0	37	20694
GO:2000051	negative regulation of non-canonical Wnt signaling pathway	1	-5.382e-11	8	0	0	37	20694
GO:0033007	negative regulation of mast cell activation involved in immune response	1	-5.382e-11	8	0	0	37	20694
GO:0007000	nucleolus organization	1	-5.382e-11	8	0	0	37	20694
GO:0036289	peptidyl-serine autophosphorylation	1	-5.382e-11	8	0	0	37	20694
GO:0046131	pyrimidine ribonucleoside metabolic process	1	-5.382e-11	8	0	0	37	20694
GO:1900247	regulation of cytoplasmic translational elongation	1	-5.382e-11	8	0	0	37	20694
GO:0006415	translational termination	1	-5.382e-11	8	0	0	37	20694
GO:0043101	purine-containing compound salvage	1	-5.382e-11	8	0	0	37	20694
GO:0070099	regulation of chemokine-mediated signaling pathway	1	-5.382e-11	8	0	0	37	20694
GO:0051836	translocation of molecules into other organism involved in symbiotic interaction	1	-5.382e-11	8	0	0	37	20694
GO:1990504	dense core granule exocytosis	1	-5.382e-11	8	0	0	37	20694
GO:0071420	cellular response to histamine	1	-5.382e-11	8	0	0	37	20694
GO:1904862	inhibitory synapse assembly	1	-5.382e-11	8	0	0	37	20694
GO:0043633	polyadenylation-dependent RNA catabolic process	1	-5.382e-11	8	0	0	37	20694
GO:0010603	regulation of cytoplasmic mRNA processing body assembly	1	-5.382e-11	8	0	0	37	20694
GO:0043045	DNA methylation involved in embryo development	1	-5.382e-11	8	0	0	37	20694
GO:0002407	dendritic cell chemotaxis	1	-5.382e-11	8	0	0	37	20694
GO:0046602	regulation of mitotic centrosome separation	1	-5.382e-11	8	0	0	37	20694
GO:0008504	monoamine transmembrane transporter activity	1	-5.382e-11	8	0	0	37	20694
GO:0106120	positive regulation of sterol biosynthetic process	1	-5.382e-11	8	0	0	37	20694
GO:0060087	relaxation of vascular smooth muscle	1	-5.382e-11	8	0	0	37	20694
GO:0021540	corpus callosum morphogenesis	1	-5.382e-11	8	0	0	37	20694
GO:0031666	positive regulation of lipopolysaccharide-mediated signaling pathway	1	-5.382e-11	8	0	0	37	20694
GO:0043353	enucleate erythrocyte differentiation	1	-5.382e-11	8	0	0	37	20694
GO:0051643	endoplasmic reticulum localization	1	-5.382e-11	8	0	0	37	20694
GO:0015739	sialic acid transport	1	-5.382e-11	8	0	0	37	20694
GO:0035425	autocrine signaling	1	-5.382e-11	8	0	0	37	20694
GO:0072319	vesicle uncoating	1	-5.382e-11	8	0	0	37	20694
GO:0006188	IMP biosynthetic process	1	-5.382e-11	8	0	0	37	20694
GO:0010764	negative regulation of fibroblast migration	1	-5.382e-11	8	0	0	37	20694
GO:2000601	positive regulation of Arp2/3 complex-mediated actin nucleation	1	-5.382e-11	8	0	0	37	20694
GO:0042045	epithelial fluid transport	1	-5.382e-11	8	0	0	37	20694
GO:0031946	regulation of glucocorticoid biosynthetic process	1	-5.382e-11	8	0	0	37	20694
GO:0007442	hindgut morphogenesis	1	-5.382e-11	8	0	0	37	20694
GO:0045362	positive regulation of interleukin-1 biosynthetic process	1	-5.382e-11	8	0	0	37	20694
GO:1902548	negative regulation of cellular response to vascular endothelial growth factor stimulus	1	-5.382e-11	8	0	0	37	20694
GO:0015812	gamma-aminobutyric acid transport	1	-5.382e-11	8	0	0	37	20694
GO:0007197	adenylate cyclase-inhibiting G protein-coupled acetylcholine receptor signaling pathway	1	-5.382e-11	8	0	0	37	20694
GO:0003175	tricuspid valve development	1	-5.382e-11	8	0	0	37	20694
GO:0051890	regulation of cardioblast differentiation	1	-5.382e-11	8	0	0	37	20694
GO:1901970	positive regulation of mitotic sister chromatid separation	1	-5.382e-11	8	0	0	37	20694
GO:0061484	hematopoietic stem cell homeostasis	1	-5.382e-11	8	0	0	37	20694
GO:0021861	forebrain radial glial cell differentiation	1	-5.382e-11	8	0	0	37	20694
GO:0003339	regulation of mesenchymal to epithelial transition involved in metanephros morphogenesis	1	-5.382e-11	8	0	0	37	20694
GO:0032383	regulation of intracellular cholesterol transport	1	-5.382e-11	8	0	0	37	20694
GO:0072502	cellular trivalent inorganic anion homeostasis	1	-5.382e-11	8	0	0	37	20694
GO:0034144	negative regulation of toll-like receptor 4 signaling pathway	1	-5.382e-11	8	0	0	37	20694
GO:0070672	response to interleukin-15	1	-5.382e-11	8	0	0	37	20694
GO:0060027	convergent extension involved in gastrulation	1	-5.382e-11	8	0	0	37	20694
GO:0072224	metanephric glomerulus development	1	-5.382e-11	8	0	0	37	20694
GO:0003348	cardiac endothelial cell differentiation	1	-5.382e-11	8	0	0	37	20694
GO:0015837	amine transport	1	-5.382e-11	8	0	0	37	20694
GO:0048743	positive regulation of skeletal muscle fiber development	1	-5.382e-11	8	0	0	37	20694
GO:0042636	negative regulation of hair cycle	1	-5.382e-11	8	0	0	37	20694
GO:0099515	actin filament-based transport	1	-5.382e-11	8	0	0	37	20694
GO:0038036	sphingosine-1-phosphate receptor activity	1	-5.382e-11	8	0	0	37	20694
GO:0019856	pyrimidine nucleobase biosynthetic process	1	-5.382e-11	8	0	0	37	20694
GO:1900378	positive regulation of secondary metabolite biosynthetic process	1	-5.382e-11	8	0	0	37	20694
GO:0071421	manganese ion transmembrane transport	1	-5.382e-11	8	0	0	37	20694
GO:0043501	skeletal muscle adaptation	1	-5.382e-11	8	0	0	37	20694
GO:0006930	substrate-dependent cell migration, cell extension	1	-5.382e-11	8	0	0	37	20694
GO:0098967	exocytic insertion of neurotransmitter receptor to postsynaptic membrane	1	-5.382e-11	8	0	0	37	20694
GO:0044387	negative regulation of protein kinase activity by regulation of protein phosphorylation	1	-5.382e-11	8	0	0	37	20694
GO:0060836	lymphatic endothelial cell differentiation	1	-5.382e-11	8	0	0	37	20694
GO:0033601	positive regulation of mammary gland epithelial cell proliferation	1	-5.382e-11	8	0	0	37	20694
GO:0090494	dopamine uptake	1	-5.382e-11	8	0	0	37	20694
GO:1900364	negative regulation of mRNA polyadenylation	1	-5.382e-11	8	0	0	37	20694
GO:0031665	negative regulation of lipopolysaccharide-mediated signaling pathway	1	-5.382e-11	8	0	0	37	20694
GO:1902284	neuron projection extension involved in neuron projection guidance	1	-5.382e-11	8	0	0	37	20694
GO:0001164	RNA polymerase I CORE element sequence-specific DNA binding	1	-5.382e-11	8	0	0	37	20694
GO:1903147	negative regulation of autophagy of mitochondrion	1	-5.382e-11	8	0	0	37	20694
GO:0045627	positive regulation of T-helper 1 cell differentiation	1	-5.382e-11	8	0	0	37	20694
GO:0099625	ventricular cardiac muscle cell membrane repolarization	1	-5.382e-11	8	0	0	37	20694
GO:0044417	translocation of molecules into host	1	-5.382e-11	8	0	0	37	20694
GO:0002692	negative regulation of cellular extravasation	1	-5.382e-11	8	0	0	37	20694
GO:2001182	regulation of interleukin-12 secretion	1	-5.382e-11	8	0	0	37	20694
GO:0090527	actin filament reorganization	1	-5.382e-11	8	0	0	37	20694
GO:0090657	telomeric loop disassembly	1	-5.382e-11	8	0	0	37	20694
GO:0015193	L-proline transmembrane transporter activity	1	-5.382e-11	8	0	0	37	20694
GO:0043558	regulation of translational initiation in response to stress	1	-5.382e-11	8	0	0	37	20694
GO:1903564	regulation of protein localization to cilium	1	-5.382e-11	8	0	0	37	20694
GO:0071447	cellular response to hydroperoxide	1	-5.382e-11	8	0	0	37	20694
GO:0015858	nucleoside transport	1	-5.382e-11	8	0	0	37	20694
GO:0019372	lipoxygenase pathway	1	-5.382e-11	8	0	0	37	20694
GO:0009120	deoxyribonucleoside metabolic process	1	-5.382e-11	8	0	0	37	20694
GO:0072530	purine-containing compound transmembrane transport	1	-5.382e-11	8	0	0	37	20694
GO:0002857	positive regulation of natural killer cell mediated immune response to tumor cell	1	-5.382e-11	8	0	0	37	20694
GO:0048087	positive regulation of developmental pigmentation	1	-5.382e-11	8	0	0	37	20694
GO:0097501	stress response to metal ion	1	-5.382e-11	8	0	0	37	20694
GO:1900107	regulation of nodal signaling pathway	1	-5.382e-11	8	0	0	37	20694
GO:0018401	peptidyl-proline hydroxylation to 4-hydroxy-L-proline	1	-5.382e-11	8	0	0	37	20694
GO:1901620	regulation of smoothened signaling pathway involved in dorsal/ventral neural tube patterning	1	-5.382e-11	8	0	0	37	20694
GO:1903795	regulation of inorganic anion transmembrane transport	1	-5.382e-11	8	0	0	37	20694
GO:0030291	protein serine/threonine kinase inhibitor activity	1	-5.382e-11	8	0	0	37	20694
GO:0044829	positive regulation by host of viral genome replication	1	-5.382e-11	8	0	0	37	20694
GO:0042092	type 2 immune response	1	-5.382e-11	8	0	0	37	20694
GO:0001826	inner cell mass cell differentiation	1	-5.382e-11	8	0	0	37	20694
GO:0008568	microtubule-severing ATPase activity	1	-5.382e-11	8	0	0	37	20694
GO:0021626	central nervous system maturation	1	-5.382e-11	8	0	0	37	20694
GO:0045919	positive regulation of cytolysis	1	-5.382e-11	8	0	0	37	20694
GO:0055119	relaxation of cardiac muscle	1	-5.382e-11	8	0	0	37	20694
GO:0060837	blood vessel endothelial cell differentiation	1	-5.382e-11	8	0	0	37	20694
GO:1904796	regulation of core promoter binding	1	-5.382e-11	8	0	0	37	20694
GO:0042910	xenobiotic transmembrane transporter activity	1	-5.382e-11	8	0	0	37	20694
GO:0046146	tetrahydrobiopterin metabolic process	1	-5.382e-11	8	0	0	37	20694
GO:0006228	UTP biosynthetic process	1	-5.382e-11	8	0	0	37	20694
GO:0006616	SRP-dependent cotranslational protein targeting to membrane, translocation	1	-5.382e-11	8	0	0	37	20694
GO:0071493	cellular response to UV-B	1	-5.382e-11	8	0	0	37	20694
GO:0086080	protein binding involved in heterotypic cell-cell adhesion	1	-5.382e-11	8	0	0	37	20694
GO:1901642	nucleoside transmembrane transport	1	-5.382e-11	8	0	0	37	20694
GO:0016274	protein-arginine N-methyltransferase activity	1	-5.382e-11	8	0	0	37	20694
GO:0070475	rRNA base methylation	1	-5.382e-11	8	0	0	37	20694
GO:0016078	tRNA catabolic process	1	-5.382e-11	8	0	0	37	20694
GO:0051459	regulation of corticotropin secretion	1	-5.382e-11	8	0	0	37	20694
GO:0019800	peptide cross-linking via chondroitin 4-sulfate glycosaminoglycan	1	-5.382e-11	8	0	0	37	20694
GO:0046958	nonassociative learning	1	-5.382e-11	8	0	0	37	20694
GO:1905651	regulation of artery morphogenesis	1	-5.382e-11	8	0	0	37	20694
GO:0043313	regulation of neutrophil degranulation	1	-5.382e-11	8	0	0	37	20694
GO:1905247	positive regulation of aspartic-type peptidase activity	1	-5.382e-11	8	0	0	37	20694
GO:0015871	choline transport	1	-5.382e-11	8	0	0	37	20694
GO:0032287	peripheral nervous system myelin maintenance	1	-5.382e-11	8	0	0	37	20694
GO:0098915	membrane repolarization during ventricular cardiac muscle cell action potential	1	-5.382e-11	8	0	0	37	20694
GO:1902339	positive regulation of apoptotic process involved in morphogenesis	1	-5.382e-11	8	0	0	37	20694
GO:0090084	negative regulation of inclusion body assembly	1	-5.382e-11	8	0	0	37	20694
GO:0000459	exonucleolytic trimming involved in rRNA processing	1	-5.382e-11	8	0	0	37	20694
GO:0048793	pronephros development	1	-5.382e-11	8	0	0	37	20694
GO:0015838	amino-acid betaine transport	1	-5.382e-11	8	0	0	37	20694
GO:1900246	positive regulation of RIG-I signaling pathway	1	-5.382e-11	8	0	0	37	20694
GO:0016266	O-glycan processing	1	-5.382e-11	8	0	0	37	20694
GO:1905936	regulation of germ cell proliferation	1	-5.382e-11	8	0	0	37	20694
GO:2000465	regulation of glycogen (starch) synthase activity	1	-5.382e-11	8	0	0	37	20694
GO:0072531	pyrimidine-containing compound transmembrane transport	1	-5.382e-11	8	0	0	37	20694
GO:2000586	regulation of platelet-derived growth factor receptor-beta signaling pathway	1	-5.382e-11	8	0	0	37	20694
GO:0015677	copper ion import	1	-5.382e-11	8	0	0	37	20694
GO:0055009	atrial cardiac muscle tissue morphogenesis	1	-5.382e-11	8	0	0	37	20694
GO:0034182	regulation of maintenance of mitotic sister chromatid cohesion	1	-5.382e-11	8	0	0	37	20694
GO:1904747	positive regulation of apoptotic process involved in development	1	-5.382e-11	8	0	0	37	20694
GO:0052696	flavonoid glucuronidation	1	-5.382e-11	8	0	0	37	20694
GO:2000766	negative regulation of cytoplasmic translation	1	-5.382e-11	8	0	0	37	20694
GO:0032667	regulation of interleukin-23 production	1	-5.382e-11	8	0	0	37	20694
GO:0035873	lactate transmembrane transport	1	-5.382e-11	8	0	0	37	20694
GO:2000973	regulation of pro-B cell differentiation	1	-5.382e-11	8	0	0	37	20694
GO:0038066	p38MAPK cascade	1	-5.382e-11	8	0	0	37	20694
GO:0060534	trachea cartilage development	1	-5.382e-11	8	0	0	37	20694
GO:0048280	vesicle fusion with Golgi apparatus	1	-5.382e-11	8	0	0	37	20694
GO:0035872	nucleotide-binding domain, leucine rich repeat containing receptor signaling pathway	1	-5.382e-11	8	0	0	37	20694
GO:0032633	interleukin-4 production	1	-5.382e-11	8	0	0	37	20694
GO:0001614	purinergic nucleotide receptor activity	1	-5.382e-11	8	0	0	37	20694
GO:0036260	RNA capping	1	-5.382e-11	8	0	0	37	20694
GO:0048478	replication fork protection	1	-5.382e-11	8	0	0	37	20694
GO:0051581	negative regulation of neurotransmitter uptake	1	-5.382e-11	8	0	0	37	20694
GO:0035385	Roundabout signaling pathway	1	-5.382e-11	8	0	0	37	20694
GO:0060028	convergent extension involved in axis elongation	1	-5.382e-11	8	0	0	37	20694
GO:0031441	negative regulation of mRNA 3'-end processing	1	-5.382e-11	8	0	0	37	20694
GO:0035814	negative regulation of renal sodium excretion	1	-5.382e-11	8	0	0	37	20694
GO:1900147	regulation of Schwann cell migration	1	-5.382e-11	8	0	0	37	20694
GO:2000562	negative regulation of CD4-positive, alpha-beta T cell proliferation	1	-5.382e-11	8	0	0	37	20694
GO:0042363	fat-soluble vitamin catabolic process	1	-5.382e-11	8	0	0	37	20694
GO:0090385	phagosome-lysosome fusion	1	-5.382e-11	8	0	0	37	20694
GO:0033762	response to glucagon	1	-5.382e-11	8	0	0	37	20694
GO:0016093	polyprenol metabolic process	1	-5.382e-11	8	0	0	37	20694
GO:0045842	positive regulation of mitotic metaphase/anaphase transition	1	-5.382e-11	8	0	0	37	20694
GO:0070778	L-aspartate transmembrane transport	1	-5.382e-11	8	0	0	37	20694
GO:0042769	DNA damage response, detection of DNA damage	1	-5.382e-11	8	0	0	37	20694
GO:0034372	very-low-density lipoprotein particle remodeling	1	-5.382e-11	8	0	0	37	20694
GO:0061101	neuroendocrine cell differentiation	1	-5.382e-11	8	0	0	37	20694
GO:1900222	negative regulation of amyloid-beta clearance	1	-5.382e-11	8	0	0	37	20694
GO:0035773	insulin secretion involved in cellular response to glucose stimulus	1	-5.382e-11	8	0	0	37	20694
GO:1904417	positive regulation of xenophagy	1	-5.382e-11	8	0	0	37	20694
GO:0007144	female meiosis I	1	-5.382e-11	8	0	0	37	20694
GO:0070601	centromeric sister chromatid cohesion	1	-5.382e-11	8	0	0	37	20694
GO:0032229	negative regulation of synaptic transmission, GABAergic	1	-5.382e-11	8	0	0	37	20694
GO:0000820	regulation of glutamine family amino acid metabolic process	1	-5.382e-11	8	0	0	37	20694
GO:0015727	lactate transport	1	-5.382e-11	8	0	0	37	20694
GO:0009113	purine nucleobase biosynthetic process	1	-5.382e-11	8	0	0	37	20694
GO:0090381	regulation of heart induction	1	-5.382e-11	8	0	0	37	20694
GO:0042359	vitamin D metabolic process	1	-5.382e-11	8	0	0	37	20694
GO:0042795	snRNA transcription by RNA polymerase II	1	-5.382e-11	8	0	0	37	20694
GO:1901341	positive regulation of store-operated calcium channel activity	1	-5.382e-11	8	0	0	37	20694
GO:0031987	locomotion involved in locomotory behavior	1	-5.382e-11	8	0	0	37	20694
GO:0019919	peptidyl-arginine methylation, to asymmetrical-dimethyl arginine	1	-5.382e-11	8	0	0	37	20694
GO:0097376	interneuron axon guidance	1	-5.382e-11	8	0	0	37	20694
GO:0085020	protein K6-linked ubiquitination	1	-5.382e-11	8	0	0	37	20694
GO:0060290	transdifferentiation	1	-5.382e-11	8	0	0	37	20694
GO:0071313	cellular response to caffeine	1	-5.382e-11	8	0	0	37	20694
GO:0010700	negative regulation of norepinephrine secretion	1	-5.382e-11	8	0	0	37	20694
GO:0010501	RNA secondary structure unwinding	1	-5.382e-11	8	0	0	37	20694
GO:0071340	skeletal muscle acetylcholine-gated channel clustering	1	-5.382e-11	8	0	0	37	20694
GO:1902282	voltage-gated potassium channel activity involved in ventricular cardiac muscle cell action potential repolarization	1	-5.382e-11	8	0	0	37	20694
GO:0090493	catecholamine uptake	1	-5.382e-11	8	0	0	37	20694
GO:2000480	negative regulation of cAMP-dependent protein kinase activity	1	-5.382e-11	8	0	0	37	20694
GO:0045743	positive regulation of fibroblast growth factor receptor signaling pathway	1	-5.382e-11	8	0	0	37	20694
GO:0035242	protein-arginine omega-N asymmetric methyltransferase activity	1	-5.382e-11	8	0	0	37	20694
GO:0042940	D-amino acid transport	1	-5.382e-11	8	0	0	37	20694
GO:0030214	hyaluronan catabolic process	1	-5.382e-11	8	0	0	37	20694
GO:0021979	hypothalamus cell differentiation	1	-5.382e-11	8	0	0	37	20694
GO:0034720	histone H3-K4 demethylation	1	-5.382e-11	8	0	0	37	20694
GO:1990822	basic amino acid transmembrane transport	1	-5.382e-11	8	0	0	37	20694
GO:0022605	mammalian oogenesis stage	1	-5.382e-11	8	0	0	37	20694
GO:0010644	cell communication by electrical coupling	1	-5.382e-11	8	0	0	37	20694
GO:0035360	positive regulation of peroxisome proliferator activated receptor signaling pathway	1	-5.382e-11	8	0	0	37	20694
GO:0032909	regulation of transforming growth factor beta2 production	1	-5.382e-11	8	0	0	37	20694
GO:0032815	negative regulation of natural killer cell activation	1	-5.382e-11	8	0	0	37	20694
GO:0060371	regulation of atrial cardiac muscle cell membrane depolarization	1	-5.382e-11	8	0	0	37	20694
GO:0062043	positive regulation of cardiac epithelial to mesenchymal transition	1	-5.382e-11	8	0	0	37	20694
GO:0098532	histone H3-K27 trimethylation	1	-5.382e-11	8	0	0	37	20694
GO:0048752	semicircular canal morphogenesis	1	-5.382e-11	8	0	0	37	20694
GO:0032347	regulation of aldosterone biosynthetic process	1	-5.382e-11	8	0	0	37	20694
GO:1904153	negative regulation of retrograde protein transport, ER to cytosol	1	-5.382e-11	8	0	0	37	20694
GO:0072201	negative regulation of mesenchymal cell proliferation	1	-5.382e-11	8	0	0	37	20694
GO:0046349	amino sugar biosynthetic process	1	-5.382e-11	8	0	0	37	20694
GO:0051126	negative regulation of actin nucleation	1	-5.382e-11	8	0	0	37	20694
GO:0015075	ion transmembrane transporter activity	1	-5.382e-11	8	0	0	37	20694
GO:0015791	polyol transport	1	-5.382e-11	8	0	0	37	20694
GO:1990314	cellular response to insulin-like growth factor stimulus	1	-5.382e-11	8	0	0	37	20694
GO:0061687	detoxification of inorganic compound	1	-5.382e-11	8	0	0	37	20694
GO:0032534	regulation of microvillus assembly	1	-5.382e-11	8	0	0	37	20694
GO:2000987	positive regulation of behavioral fear response	1	-5.382e-11	8	0	0	37	20694
GO:0015187	glycine transmembrane transporter activity	1	-5.382e-11	8	0	0	37	20694
GO:0038003	opioid receptor signaling pathway	1	-5.382e-11	8	0	0	37	20694
GO:1901538	changes to DNA methylation involved in embryo development	1	-5.382e-11	8	0	0	37	20694
GO:0005337	nucleoside transmembrane transporter activity	1	-5.382e-11	8	0	0	37	20694
GO:0086015	SA node cell action potential	1	-5.382e-11	8	0	0	37	20694
GO:0140212	regulation of long-chain fatty acid import into cell	1	-5.382e-11	8	0	0	37	20694
GO:0045542	positive regulation of cholesterol biosynthetic process	1	-5.382e-11	8	0	0	37	20694
GO:0043983	histone H4-K12 acetylation	1	-5.382e-11	8	0	0	37	20694
GO:0061002	negative regulation of dendritic spine morphogenesis	1	-5.382e-11	8	0	0	37	20694
GO:0006208	pyrimidine nucleobase catabolic process	1	-5.382e-11	8	0	0	37	20694
GO:0009415	response to water	1	-5.382e-11	8	0	0	37	20694
GO:1903286	regulation of potassium ion import	1	-5.382e-11	8	0	0	37	20694
GO:0071394	cellular response to testosterone stimulus	1	-5.382e-11	8	0	0	37	20694
GO:0033684	regulation of luteinizing hormone secretion	1	-5.382e-11	8	0	0	37	20694
GO:2000543	positive regulation of gastrulation	1	-5.382e-11	8	0	0	37	20694
GO:2000542	negative regulation of gastrulation	1	-5.382e-11	8	0	0	37	20694
GO:0016321	female meiosis chromosome segregation	1	-5.382e-11	8	0	0	37	20694
GO:0018065	protein-cofactor linkage	1	-5.382e-11	8	0	0	37	20694
GO:0060287	epithelial cilium movement involved in determination of left/right asymmetry	1	-5.382e-11	8	0	0	37	20694
GO:0009157	deoxyribonucleoside monophosphate biosynthetic process	1	-5.382e-11	8	0	0	37	20694
GO:0035234	ectopic germ cell programmed cell death	1	-5.382e-11	8	0	0	37	20694
GO:0015136	sialic acid transmembrane transporter activity	1	-5.382e-11	8	0	0	37	20694
GO:0061820	telomeric D-loop disassembly	1	-5.382e-11	8	0	0	37	20694
GO:1905005	regulation of epithelial to mesenchymal transition involved in endocardial cushion formation	1	-5.382e-11	8	0	0	37	20694
GO:0010992	ubiquitin recycling	1	-5.382e-11	8	0	0	37	20694
GO:0051182	coenzyme transport	1	-5.382e-11	8	0	0	37	20694
GO:1901533	negative regulation of hematopoietic progenitor cell differentiation	1	-5.382e-11	8	0	0	37	20694
GO:1904491	protein localization to ciliary transition zone	1	-5.382e-11	8	0	0	37	20694
GO:0032933	SREBP signaling pathway	1	-5.382e-11	8	0	0	37	20694
GO:0051412	response to corticosterone	1	-5.382e-11	8	0	0	37	20694
GO:0090205	positive regulation of cholesterol metabolic process	1	-5.382e-11	8	0	0	37	20694
GO:0035507	regulation of myosin-light-chain-phosphatase activity	1	-5.382e-11	8	0	0	37	20694
GO:0015959	diadenosine polyphosphate metabolic process	1	-5.382e-11	8	0	0	37	20694
GO:0046060	dATP metabolic process	1	-5.382e-11	8	0	0	37	20694
GO:0035524	proline transmembrane transport	1	-5.382e-11	8	0	0	37	20694
GO:0035912	dorsal aorta morphogenesis	1	-5.382e-11	8	0	0	37	20694
GO:1901299	negative regulation of hydrogen peroxide-mediated programmed cell death	1	-5.382e-11	8	0	0	37	20694
GO:1901201	regulation of extracellular matrix assembly	1	-5.382e-11	8	0	0	37	20694
GO:0032511	late endosome to vacuole transport via multivesicular body sorting pathway	1	-5.382e-11	8	0	0	37	20694
GO:0015884	folic acid transport	1	-5.382e-11	8	0	0	37	20694
GO:0048790	maintenance of presynaptic active zone structure	1	-5.382e-11	8	0	0	37	20694
GO:1903265	positive regulation of tumor necrosis factor-mediated signaling pathway	1	-5.382e-11	8	0	0	37	20694
GO:0046880	regulation of follicle-stimulating hormone secretion	1	-5.382e-11	8	0	0	37	20694
GO:0086018	SA node cell to atrial cardiac muscle cell signaling	1	-5.382e-11	8	0	0	37	20694
GO:0009996	negative regulation of cell fate specification	1	-5.382e-11	8	0	0	37	20694
GO:1904415	regulation of xenophagy	1	-5.382e-11	8	0	0	37	20694
GO:0072540	T-helper 17 cell lineage commitment	1	-5.382e-11	8	0	0	37	20694
GO:0060363	cranial suture morphogenesis	1	-5.382e-11	8	0	0	37	20694
GO:0098779	positive regulation of mitophagy in response to mitochondrial depolarization	1	-5.382e-11	8	0	0	37	20694
GO:0072126	positive regulation of glomerular mesangial cell proliferation	1	-5.382e-11	8	0	0	37	20694
GO:1905098	negative regulation of guanyl-nucleotide exchange factor activity	1	-5.382e-11	8	0	0	37	20694
GO:0060753	regulation of mast cell chemotaxis	1	-5.382e-11	8	0	0	37	20694
GO:0017185	peptidyl-lysine hydroxylation	1	-5.382e-11	8	0	0	37	20694
GO:0003190	atrioventricular valve formation	1	-5.382e-11	8	0	0	37	20694
GO:2000809	positive regulation of synaptic vesicle clustering	1	-5.382e-11	8	0	0	37	20694
GO:2000564	regulation of CD8-positive, alpha-beta T cell proliferation	1	-5.382e-11	8	0	0	37	20694
GO:0030643	cellular phosphate ion homeostasis	1	-5.382e-11	8	0	0	37	20694
GO:0008173	RNA methyltransferase activity	1	-5.382e-11	8	0	0	37	20694
GO:0051135	positive regulation of NK T cell activation	1	-5.382e-11	8	0	0	37	20694
GO:0014908	myotube differentiation involved in skeletal muscle regeneration	1	-5.382e-11	8	0	0	37	20694
GO:0042364	water-soluble vitamin biosynthetic process	1	-5.382e-11	8	0	0	37	20694
GO:1905076	regulation of interleukin-17 secretion	1	-5.382e-11	8	0	0	37	20694
GO:0097107	postsynaptic density assembly	1	-5.382e-11	8	0	0	37	20694
GO:0034380	high-density lipoprotein particle assembly	1	-5.382e-11	8	0	0	37	20694
GO:0008175	tRNA methyltransferase activity	1	-5.382e-11	8	0	0	37	20694
GO:0086070	SA node cell to atrial cardiac muscle cell communication	1	-5.382e-11	8	0	0	37	20694
GO:0032661	regulation of interleukin-18 production	1	-5.382e-11	8	0	0	37	20694
GO:1904179	positive regulation of adipose tissue development	1	-5.382e-11	8	0	0	37	20694
GO:0034475	U4 snRNA 3'-end processing	1	-5.382e-11	8	0	0	37	20694
GO:1902255	positive regulation of intrinsic apoptotic signaling pathway by p53 class mediator	1	-5.382e-11	8	0	0	37	20694
GO:0009133	nucleoside diphosphate biosynthetic process	1	-5.382e-11	8	0	0	37	20694
GO:0060050	positive regulation of protein glycosylation	1	-5.382e-11	8	0	0	37	20694
GO:0007021	tubulin complex assembly	1	-5.382e-11	8	0	0	37	20694
GO:0072501	cellular divalent inorganic anion homeostasis	1	-5.382e-11	8	0	0	37	20694
GO:0050847	progesterone receptor signaling pathway	1	-5.382e-11	8	0	0	37	20694
GO:1901725	regulation of histone deacetylase activity	1	-5.382e-11	8	0	0	37	20694
GO:1902416	positive regulation of mRNA binding	1	-5.382e-11	8	0	0	37	20694
GO:0045654	positive regulation of megakaryocyte differentiation	1	-5.382e-11	8	0	0	37	20694
GO:2000643	positive regulation of early endosome to late endosome transport	1	-5.382e-11	8	0	0	37	20694
GO:0014744	positive regulation of muscle adaptation	1	-5.382e-11	8	0	0	37	20694
GO:0018243	protein O-linked glycosylation via threonine	1	-5.382e-11	8	0	0	37	20694
GO:1904783	positive regulation of NMDA glutamate receptor activity	1	-5.382e-11	8	0	0	37	20694
GO:0061732	mitochondrial acetyl-CoA biosynthetic process from pyruvate	1	-5.382e-11	8	0	0	37	20694
GO:2000169	regulation of peptidyl-cysteine S-nitrosylation	1	-5.382e-11	8	0	0	37	20694
GO:0051388	positive regulation of neurotrophin TRK receptor signaling pathway	1	-5.382e-11	8	0	0	37	20694
GO:0034334	adherens junction maintenance	1	-5.382e-11	8	0	0	37	20694
GO:0007217	tachykinin receptor signaling pathway	1	-5.382e-11	8	0	0	37	20694
GO:0040016	embryonic cleavage	1	-5.382e-11	8	0	0	37	20694
GO:0000467	exonucleolytic trimming to generate mature 3'-end of 5.8S rRNA from tricistronic rRNA transcript (SSU-rRNA, 5.8S rRNA, LSU-rRNA)	1	-5.382e-11	8	0	0	37	20694
GO:0009452	7-methylguanosine RNA capping	1	-5.382e-11	8	0	0	37	20694
GO:0034310	primary alcohol catabolic process	1	-5.382e-11	8	0	0	37	20694
GO:1905709	negative regulation of membrane permeability	1	-5.382e-11	8	0	0	37	20694
GO:0090160	Golgi to lysosome transport	1	-5.382e-11	8	0	0	37	20694
GO:0098712	L-glutamate import across plasma membrane	1	-5.382e-11	8	0	0	37	20694
GO:0051340	regulation of ligase activity	1	-5.382e-11	8	0	0	37	20694
GO:0061744	motor behavior	1	-5.382e-11	8	0	0	37	20694
GO:2000254	regulation of male germ cell proliferation	1	-5.382e-11	8	0	0	37	20694
GO:0000098	sulfur amino acid catabolic process	1	-5.382e-11	8	0	0	37	20694
GO:0051683	establishment of Golgi localization	1	-5.382e-11	8	0	0	37	20694
GO:0000733	DNA strand renaturation	1	-5.382e-11	8	0	0	37	20694
GO:0097151	positive regulation of inhibitory postsynaptic potential	1	-5.382e-11	8	0	0	37	20694
GO:0071649	regulation of chemokine (C-C motif) ligand 5 production	1	-5.382e-11	8	0	0	37	20694
GO:0016139	glycoside catabolic process	1	-5.382e-11	8	0	0	37	20694
GO:0048846	axon extension involved in axon guidance	1	-5.382e-11	8	0	0	37	20694
GO:0070235	regulation of activation-induced cell death of T cells	1	-5.382e-11	8	0	0	37	20694
GO:0015670	carbon dioxide transport	1	-5.382e-11	8	0	0	37	20694
GO:0033280	response to vitamin D	1	-5.382e-11	8	0	0	37	20694
GO:0034983	peptidyl-lysine deacetylation	1	-5.382e-11	8	0	0	37	20694
GO:0014029	neural crest formation	1	-5.382e-11	8	0	0	37	20694
GO:0060455	negative regulation of gastric acid secretion	1	-5.382e-11	8	0	0	37	20694
GO:0032380	regulation of intracellular sterol transport	1	-5.382e-11	8	0	0	37	20694
GO:1905274	regulation of modification of postsynaptic actin cytoskeleton	1	-5.382e-11	8	0	0	37	20694
GO:1903367	positive regulation of fear response	1	-5.382e-11	8	0	0	37	20694
GO:1902474	positive regulation of protein localization to synapse	1	-5.382e-11	8	0	0	37	20694
GO:0046133	pyrimidine ribonucleoside catabolic process	1	-5.382e-11	8	0	0	37	20694
GO:0032277	negative regulation of gonadotropin secretion	1	-5.382e-11	8	0	0	37	20694
GO:0005513	detection of calcium ion	1	-5.382e-11	8	0	0	37	20694
GO:0006086	acetyl-CoA biosynthetic process from pyruvate	1	-5.382e-11	8	0	0	37	20694
GO:0034058	endosomal vesicle fusion	1	-5.382e-11	8	0	0	37	20694
GO:0016307	phosphatidylinositol phosphate kinase activity	1	-5.382e-11	8	0	0	37	20694
GO:0009191	ribonucleoside diphosphate catabolic process	1	-5.382e-11	8	0	0	37	20694
GO:0034498	early endosome to Golgi transport	1	-5.382e-11	8	0	0	37	20694
GO:0090324	negative regulation of oxidative phosphorylation	1	-5.382e-11	8	0	0	37	20694
GO:1905064	negative regulation of vascular smooth muscle cell differentiation	1	-5.382e-11	8	0	0	37	20694
GO:0070782	phosphatidylserine exposure on apoptotic cell surface	1	-5.382e-11	8	0	0	37	20694
GO:0010216	maintenance of DNA methylation	1	-5.382e-11	8	0	0	37	20694
GO:0045360	regulation of interleukin-1 biosynthetic process	1	-5.382e-11	8	0	0	37	20694
GO:0038089	positive regulation of cell migration by vascular endothelial growth factor signaling pathway	1	-5.382e-11	8	0	0	37	20694
GO:0032377	regulation of intracellular lipid transport	1	-5.382e-11	8	0	0	37	20694
GO:0002318	myeloid progenitor cell differentiation	1	-5.382e-11	8	0	0	37	20694
GO:1903726	negative regulation of phospholipid metabolic process	1	-5.382e-11	8	0	0	37	20694
GO:0045916	negative regulation of complement activation	1	-5.382e-11	8	0	0	37	20694
GO:0010455	positive regulation of cell fate commitment	1	-5.382e-11	8	0	0	37	20694
GO:0072526	pyridine-containing compound catabolic process	1	-5.382e-11	8	0	0	37	20694
GO:0021894	cerebral cortex GABAergic interneuron development	1	-5.382e-11	8	0	0	37	20694
GO:0042780	tRNA 3'-end processing	1	-5.382e-11	8	0	0	37	20694
GO:0030324	lung development	1	-5.30677e-11	215	0	0	37	20694
GO:0030326	embryonic limb morphogenesis	1	-5.19392e-11	143	0	0	37	20694
GO:0010634	positive regulation of epithelial cell migration	1	-5.19392e-11	143	0	0	37	20694
GO:0035113	embryonic appendage morphogenesis	1	-5.19392e-11	143	0	0	37	20694
GO:0070665	positive regulation of leukocyte proliferation	1	-5.19392e-11	143	0	0	37	20694
GO:0018108	peptidyl-tyrosine phosphorylation	1	-5.19392e-11	143	0	0	37	20694
GO:0002687	positive regulation of leukocyte migration	1	-5.19392e-11	143	0	0	37	20694
GO:0007613	memory	1	-5.19392e-11	143	0	0	37	20694
GO:0006473	protein acetylation	1	-5.19392e-11	143	0	0	37	20694
GO:0015698	inorganic anion transport	1	-4.99199e-11	120	0	0	37	20694
GO:0030010	establishment of cell polarity	1	-4.99199e-11	120	0	0	37	20694
GO:0022612	gland morphogenesis	1	-4.99199e-11	120	0	0	37	20694
GO:0044070	regulation of anion transport	1	-4.99199e-11	120	0	0	37	20694
GO:0090277	positive regulation of peptide hormone secretion	1	-4.99199e-11	120	0	0	37	20694
GO:0030414	peptidase inhibitor activity	1	-4.99199e-11	120	0	0	37	20694
GO:0048565	digestive tract development	1	-4.99199e-11	120	0	0	37	20694
GO:1902652	secondary alcohol metabolic process	1	-4.99199e-11	120	0	0	37	20694
GO:0046434	organophosphate catabolic process	1	-4.95679e-11	113	0	0	37	20694
GO:0001952	regulation of cell-matrix adhesion	1	-4.95679e-11	113	0	0	37	20694
GO:0008584	male gonad development	1	-4.95679e-11	113	0	0	37	20694
GO:0009152	purine ribonucleotide biosynthetic process	1	-4.95679e-11	113	0	0	37	20694
GO:0002639	positive regulation of immunoglobulin production	1	-4.87682e-11	47	0	0	37	20694
GO:0051489	regulation of filopodium assembly	1	-4.87682e-11	47	0	0	37	20694
GO:0045910	negative regulation of DNA recombination	1	-4.87682e-11	47	0	0	37	20694
GO:0045104	intermediate filament cytoskeleton organization	1	-4.87682e-11	47	0	0	37	20694
GO:0030282	bone mineralization	1	-4.87682e-11	47	0	0	37	20694
GO:1903018	regulation of glycoprotein metabolic process	1	-4.87682e-11	47	0	0	37	20694
GO:1902041	regulation of extrinsic apoptotic signaling pathway via death domain receptors	1	-4.87682e-11	47	0	0	37	20694
GO:0035137	hindlimb morphogenesis	1	-4.87682e-11	47	0	0	37	20694
GO:0042116	macrophage activation	1	-4.87682e-11	47	0	0	37	20694
GO:0090199	regulation of release of cytochrome c from mitochondria	1	-4.87682e-11	47	0	0	37	20694
GO:1902475	L-alpha-amino acid transmembrane transport	1	-4.87682e-11	47	0	0	37	20694
GO:0003743	translation initiation factor activity	1	-4.87682e-11	47	0	0	37	20694
GO:0004402	histone acetyltransferase activity	1	-4.87682e-11	47	0	0	37	20694
GO:1904407	positive regulation of nitric oxide metabolic process	1	-4.87682e-11	47	0	0	37	20694
GO:0051955	regulation of amino acid transport	1	-4.87682e-11	47	0	0	37	20694
GO:0097581	lamellipodium organization	1	-4.87682e-11	47	0	0	37	20694
GO:0090342	regulation of cell aging	1	-4.87682e-11	47	0	0	37	20694
GO:0030857	negative regulation of epithelial cell differentiation	1	-4.87682e-11	47	0	0	37	20694
GO:0090659	walking behavior	1	-4.87682e-11	47	0	0	37	20694
GO:0006306	DNA methylation	1	-4.87682e-11	47	0	0	37	20694
GO:0016575	histone deacetylation	1	-4.87682e-11	47	0	0	37	20694
GO:0045581	negative regulation of T cell differentiation	1	-4.87682e-11	47	0	0	37	20694
GO:1900047	negative regulation of hemostasis	1	-4.87682e-11	47	0	0	37	20694
GO:0010718	positive regulation of epithelial to mesenchymal transition	1	-4.87682e-11	47	0	0	37	20694
GO:0061512	protein localization to cilium	1	-4.87682e-11	47	0	0	37	20694
GO:0042773	ATP synthesis coupled electron transport	1	-4.87682e-11	47	0	0	37	20694
GO:0006305	DNA alkylation	1	-4.87682e-11	47	0	0	37	20694
GO:0071300	cellular response to retinoic acid	1	-4.87682e-11	47	0	0	37	20694
GO:0030901	midbrain development	1	-4.87682e-11	47	0	0	37	20694
GO:2001239	regulation of extrinsic apoptotic signaling pathway in absence of ligand	1	-4.87682e-11	47	0	0	37	20694
GO:1903115	regulation of actin filament-based movement	1	-4.87682e-11	47	0	0	37	20694
GO:0050850	positive regulation of calcium-mediated signaling	1	-4.87682e-11	47	0	0	37	20694
GO:0044106	cellular amine metabolic process	1	-4.87682e-11	47	0	0	37	20694
GO:0002312	B cell activation involved in immune response	1	-4.87682e-11	47	0	0	37	20694
GO:0120163	negative regulation of cold-induced thermogenesis	1	-4.87682e-11	47	0	0	37	20694
GO:0009798	axis specification	1	-4.78427e-11	89	0	0	37	20694
GO:0060070	canonical Wnt signaling pathway	1	-4.78427e-11	89	0	0	37	20694
GO:1904063	negative regulation of cation transmembrane transport	1	-4.78427e-11	89	0	0	37	20694
GO:0006892	post-Golgi vesicle-mediated transport	1	-4.78427e-11	89	0	0	37	20694
GO:1903578	regulation of ATP metabolic process	1	-4.78427e-11	89	0	0	37	20694
GO:0098773	skin epidermis development	1	-4.78427e-11	89	0	0	37	20694
GO:1904035	regulation of epithelial cell apoptotic process	1	-4.78427e-11	89	0	0	37	20694
GO:0060415	muscle tissue morphogenesis	1	-4.78427e-11	89	0	0	37	20694
GO:1903313	positive regulation of mRNA metabolic process	1	-4.78427e-11	89	0	0	37	20694
GO:0016999	antibiotic metabolic process	1	-4.78427e-11	89	0	0	37	20694
GO:0006639	acylglycerol metabolic process	1	-4.78427e-11	89	0	0	37	20694
GO:0031214	biomineral tissue development	1	-4.78427e-11	89	0	0	37	20694
GO:0048864	stem cell development	1	-4.78427e-11	89	0	0	37	20694
GO:0060993	kidney morphogenesis	1	-4.78427e-11	89	0	0	37	20694
GO:1905954	positive regulation of lipid localization	1	-4.78427e-11	89	0	0	37	20694
GO:0035967	cellular response to topologically incorrect protein	1	-4.78427e-11	89	0	0	37	20694
GO:0006636	unsaturated fatty acid biosynthetic process	1	-4.62406e-11	29	0	0	37	20694
GO:0071548	response to dexamethasone	1	-4.62406e-11	29	0	0	37	20694
GO:0043951	negative regulation of cAMP-mediated signaling	1	-4.62406e-11	29	0	0	37	20694
GO:0044788	modulation by host of viral process	1	-4.62406e-11	29	0	0	37	20694
GO:0031050	dsRNA processing	1	-4.62406e-11	29	0	0	37	20694
GO:0060260	regulation of transcription initiation from RNA polymerase II promoter	1	-4.62406e-11	29	0	0	37	20694
GO:0001941	postsynaptic membrane organization	1	-4.62406e-11	29	0	0	37	20694
GO:0000027	ribosomal large subunit assembly	1	-4.62406e-11	29	0	0	37	20694
GO:0006336	DNA replication-independent nucleosome assembly	1	-4.62406e-11	29	0	0	37	20694
GO:0071480	cellular response to gamma radiation	1	-4.62406e-11	29	0	0	37	20694
GO:0008047	enzyme activator activity	1	-4.62406e-11	29	0	0	37	20694
GO:0006829	zinc ion transport	1	-4.62406e-11	29	0	0	37	20694
GO:0070918	production of small RNA involved in gene silencing by RNA	1	-4.62406e-11	29	0	0	37	20694
GO:0034391	regulation of smooth muscle cell apoptotic process	1	-4.62406e-11	29	0	0	37	20694
GO:0042093	T-helper cell differentiation	1	-4.62406e-11	29	0	0	37	20694
GO:0010955	negative regulation of protein processing	1	-4.62406e-11	29	0	0	37	20694
GO:0043552	positive regulation of phosphatidylinositol 3-kinase activity	1	-4.62406e-11	29	0	0	37	20694
GO:0033141	positive regulation of peptidyl-serine phosphorylation of STAT protein	1	-4.62406e-11	29	0	0	37	20694
GO:0031116	positive regulation of microtubule polymerization	1	-4.62406e-11	29	0	0	37	20694
GO:1904659	glucose transmembrane transport	1	-4.62406e-11	29	0	0	37	20694
GO:1900027	regulation of ruffle assembly	1	-4.62406e-11	29	0	0	37	20694
GO:0033137	negative regulation of peptidyl-serine phosphorylation	1	-4.62406e-11	29	0	0	37	20694
GO:0120193	tight junction organization	1	-4.62406e-11	29	0	0	37	20694
GO:0002269	leukocyte activation involved in inflammatory response	1	-4.62406e-11	29	0	0	37	20694
GO:0002230	positive regulation of defense response to virus by host	1	-4.62406e-11	29	0	0	37	20694
GO:0010800	positive regulation of peptidyl-threonine phosphorylation	1	-4.62406e-11	29	0	0	37	20694
GO:0062125	regulation of mitochondrial gene expression	1	-4.62406e-11	29	0	0	37	20694
GO:0001774	microglial cell activation	1	-4.62406e-11	29	0	0	37	20694
GO:0007007	inner mitochondrial membrane organization	1	-4.62406e-11	29	0	0	37	20694
GO:0043027	cysteine-type endopeptidase inhibitor activity involved in apoptotic process	1	-4.62406e-11	29	0	0	37	20694
GO:0001919	regulation of receptor recycling	1	-4.62406e-11	29	0	0	37	20694
GO:1903487	regulation of lactation	1	-4.62406e-11	29	0	0	37	20694
GO:0007622	rhythmic behavior	1	-4.62406e-11	29	0	0	37	20694
GO:0016925	protein sumoylation	1	-4.62406e-11	29	0	0	37	20694
GO:1903318	negative regulation of protein maturation	1	-4.62406e-11	29	0	0	37	20694
GO:0000387	spliceosomal snRNP assembly	1	-4.62406e-11	29	0	0	37	20694
GO:0003413	chondrocyte differentiation involved in endochondral bone morphogenesis	1	-4.62406e-11	29	0	0	37	20694
GO:0060740	prostate gland epithelium morphogenesis	1	-4.62406e-11	29	0	0	37	20694
GO:0072528	pyrimidine-containing compound biosynthetic process	1	-4.62406e-11	29	0	0	37	20694
GO:0048741	skeletal muscle fiber development	1	-4.62406e-11	29	0	0	37	20694
GO:0031297	replication fork processing	1	-4.62406e-11	29	0	0	37	20694
GO:0002092	positive regulation of receptor internalization	1	-4.62406e-11	29	0	0	37	20694
GO:0002294	CD4-positive, alpha-beta T cell differentiation involved in immune response	1	-4.62406e-11	29	0	0	37	20694
[truncated: 14,417 more rows]

## Sheet: GO 1 week down
TermID	Term	Enrichment	logP	Genes in Term	Target Genes in Term	Fraction of Targets in Term	Total Target Genes	Total Genes	Entrez Gene IDs	Gene Symbols
GO:0016126	sterol biosynthetic process	1.85008429518892e-12	-27.0158	38	6	0.272727	22	20694	2.07752e+31	Sqle,Mvd,Dhcr24,Hmgcs1,Msmo1,Dhcr7
GO:0006694	steroid biosynthetic process	5.60796473851858e-10	-21.3017	95	6	0.272727	22	20694	6.62342e+31	Msmo1,Sqle,Hmgcs1,Dhcr7,Dhcr24,Mvd
GO:0016125	sterol metabolic process	1.98878743517919e-09	-20.0357	117	6	0.272727	22	20694	1.92157e+31	Mvd,Dhcr24,Sqle,Dhcr7,Hmgcs1,Msmo1
GO:0006629	lipid metabolic process	2.38825401946894e-09	-19.8527	1054	11	0.5	22	20694	1.72521e+57	Rdh11,Cidea,Msmo1,Mvd,Mecp2,Dhcr24,Sqle,Lpl,Dhcr7,Hmgcs1,Idi1
GO:0008202	steroid metabolic process	2.66311035861243e-09	-19.7438	228	7	0.318182	22	20694	1.33607e+36	Dhcr7,Msmo1,Hmgcs1,Dhcr24,Mecp2,Mvd,Sqle
GO:1901615	organic hydroxy compound metabolic process	5.56258462420527e-09	-19.0072	410	8	0.363636	22	20694	1.33602e+41	Dhcr7,Rdh11,Msmo1,Hmgcs1,Mvd,Mecp2,Dhcr24,Sqle
GO:0008610	lipid biosynthetic process	6.84115973666946e-09	-18.8003	421	8	0.363636	22	20694	1.92157e+42	Mvd,Dhcr24,Sqle,Lpl,Dhcr7,Hmgcs1,Idi1,Msmo1
GO:0006066	alcohol metabolic process	1.02515572632353e-08	-18.3958	277	7	0.318182	22	20694	2.08715e+36	Hmgcs1,Dhcr7,Rdh11,Sqle,Mvd,Mecp2,Dhcr24
GO:1901617	organic hydroxy compound biosynthetic process	1.51826504999945e-08	-18.0031	164	6	0.272727	22	20694	1.92157e+31	Mvd,Dhcr24,Dhcr7,Hmgcs1,Sqle,Msmo1
GO:0006695	cholesterol biosynthetic process	3.3769589882872e-08	-17.2037	32	4	0.181818	22	20694	1.92157e+21	Mvd,Dhcr24,Dhcr7,Hmgcs1
GO:1902653	secondary alcohol biosynthetic process	3.84007109223734e-08	-17.0752	33	4	0.181818	22	20694	2.08715e+21	Hmgcs1,Dhcr7,Mvd,Dhcr24
GO:0008203	cholesterol metabolic process	8.65298339984545e-08	-16.2628	108	5	0.227273	22	20694	1.33607e+26	Dhcr7,Dhcr24,Mvd,Hmgcs1,Sqle
GO:1902652	secondary alcohol metabolic process	1.46725540760546e-07	-15.7347	120	5	0.227273	22	20694	1.92157e+26	Mvd,Dhcr24,Dhcr7,Hmgcs1,Sqle
GO:0006720	isoprenoid metabolic process	1.50996523980768e-06	-13.4034	81	4	0.181818	22	20694	2.08715e+22	Hmgcs1,Idi1,Mvd,Rdh11
GO:0023058	adaptation of signaling pathway	2.66866349787011e-06	-12.8339	26	3	0.136364	22	20694	3.81853e+16	Gipr,Rdh11,Grm5
GO:0046165	alcohol biosynthetic process	3.23979726841142e-06	-12.64	98	4	0.181818	22	20694	2.08716e+21	Hmgcs1,Dhcr24,Mvd,Dhcr7
GO:0008299	isoprenoid biosynthetic process	4.15575468797157e-06	-12.391	30	3	0.136364	22	20694	1.92156e+17	Mvd,Idi1,Hmgcs1
GO:0046490	isopentenyl diphosphate metabolic process	1.07679814540617e-05	-11.4389	5	2	0.0909091	22	20694	319554192156	Idi1,Mvd
GO:0009240	isopentenyl diphosphate biosynthetic process	1.07679814540617e-05	-11.4389	5	2	0.0909091	22	20694	192156319554	Mvd,Idi1
GO:0010890	positive regulation of sequestering of triglyceride	2.25836329336694e-05	-10.6983	7	2	0.0909091	22	20694	1695612683	Lpl,Cidea
GO:0010889	regulation of sequestering of triglyceride	7.07488193614667e-05	-9.55637	12	2	0.0909091	22	20694	1268316956	Cidea,Lpl
GO:0044281	small molecule metabolic process	7.48904157640485e-05	-9.49948	1450	8	0.363636	22	20694	1.69562e+41	Lpl,Sqle,Dhcr24,Mecp2,Mvd,Hmgcs1,Rdh11,Dhcr7
GO:0044283	small molecule biosynthetic process	9.12694338128846e-05	-9.30169	449	5	0.227273	22	20694	1.33607e+26	Dhcr7,Dhcr24,Mvd,Lpl,Hmgcs1
GO:0071404	cellular response to low-density lipoprotein particle stimulus	0.000112338	-9.094	15	2	0.0909091	22	20694	16956208715	Lpl,Hmgcs1
GO:0044255	cellular lipid metabolic process	0.000145601	-8.83464	802	6	0.272727	22	20694	1.69562e+32	Lpl,Hmgcs1,Idi1,Mvd,Mecp2,Rdh11
GO:1901362	organic cyclic compound biosynthetic process	0.000198687	-8.52378	849	6	0.272727	22	20694	2.08715e+31	Hmgcs1,Sqle,Msmo1,Mvd,Dhcr24,Dhcr7
GO:0006644	phospholipid metabolic process	0.000229421	-8.37995	291	4	0.181818	22	20694	3.19554e+22	Idi1,Hmgcs1,Mecp2,Mvd
GO:0055114	oxidation-reduction process	0.0002459	-8.31058	883	6	0.272727	22	20694	6.62342e+29	Msmo1,Sqle,Rdh11,Dhcr7,Dhcr24,Mecp2
GO:0010884	positive regulation of lipid storage	0.000246031	-8.31005	22	2	0.0909091	22	20694	1268316956	Cidea,Lpl
GO:0035634	response to stilbenoid	0.000246031	-8.31005	22	2	0.0909091	22	20694	31955412683	Idi1,Cidea
GO:0022401	negative adaptation of signaling pathway	0.000293581	-8.13336	24	2	0.0909091	22	20694	108071381853	Grm5,Gipr
GO:0055094	response to lipoprotein particle	0.000293581	-8.13336	24	2	0.0909091	22	20694	16956208715	Lpl,Hmgcs1
GO:0002029	desensitization of G protein-coupled receptor signaling pathway	0.000293581	-8.13336	24	2	0.0909091	22	20694	381853108071	Gipr,Grm5
GO:0016491	oxidoreductase activity	0.000306158	-8.09141	582	5	0.227273	22	20694	2.07757e+24	Sqle,Msmo1,Dhcr24,Rdh11,Dhcr7
GO:0044238	primary metabolic process	0.000336356	-7.99734	6373	15	0.681818	22	20694	2.08715e+81	Hmgcs1,Rimklb,Idi1,Grm5,Dhcr7,Sqle,Lpl,Mecp2,Mvd,Dhcr24,Ppef1,Cidea,Msmo1,Rdh11,Csnk1g1
GO:0071402	cellular response to lipoprotein particle stimulus	0.000372637	-7.8949	27	2	0.0909091	22	20694	16956208715	Lpl,Hmgcs1
GO:0006084	acetyl-CoA metabolic process	0.000401044	-7.82144	28	2	0.0909091	22	20694	192156208715	Mvd,Hmgcs1
GO:0008654	phospholipid biosynthetic process	0.00048981	-7.62149	147	3	0.136364	22	20694	1.92156e+17	Mvd,Hmgcs1,Idi1
GO:0071704	organic substance metabolic process	0.000722435	-7.23288	6789	15	0.681818	22	20694	1.26837e+81	Cidea,Msmo1,Rdh11,Csnk1g1,Rimklb,Hmgcs1,Idi1,Grm5,Dhcr7,Lpl,Sqle,Dhcr24,Ppef1,Mvd,Mecp2
GO:0042445	hormone metabolic process	0.000786667	-7.14771	173	3	0.136364	22	20694	172571336017252	Mecp2,Dhcr7,Rdh11
GO:0010883	regulation of lipid storage	0.000905294	-7.00725	42	2	0.0909091	22	20694	1268316956	Cidea,Lpl
GO:1901576	organic substance biosynthetic process	0.000925365	-6.98532	2088	8	0.363636	22	20694	1.33603e+42	Dhcr7,Idi1,Msmo1,Hmgcs1,Dhcr24,Mvd,Lpl,Sqle
GO:1901956	positive regulation of retrograde dense core granule transport	0.00106311	-6.84656	1	1	0.0454545	22	20694	17257	Mecp2
GO:2000634	regulation of primary miRNA processing	0.00106311	-6.84656	1	1	0.0454545	22	20694	17257	Mecp2
GO:1901954	regulation of retrograde dense core granule transport	0.00106311	-6.84656	1	1	0.0454545	22	20694	17257	Mecp2
GO:2001019	positive regulation of retrograde axon cargo transport	0.00106311	-6.84656	1	1	0.0454545	22	20694	17257	Mecp2
GO:0038192	gastric inhibitory peptide signaling pathway	0.00106311	-6.84656	1	1	0.0454545	22	20694	381853	Gipr
GO:2000635	negative regulation of primary miRNA processing	0.00106311	-6.84656	1	1	0.0454545	22	20694	17257	Mecp2
GO:0016519	gastric inhibitory peptide receptor activity	0.00106311	-6.84656	1	1	0.0454545	22	20694	381853	Gipr
GO:2001017	regulation of retrograde axon cargo transport	0.00106311	-6.84656	1	1	0.0454545	22	20694	17257	Mecp2
GO:0016131	brassinosteroid metabolic process	0.00106311	-6.84656	1	1	0.0454545	22	20694	13360	Dhcr7
GO:0016132	brassinosteroid biosynthetic process	0.00106311	-6.84656	1	1	0.0454545	22	20694	13360	Dhcr7
GO:0009058	biosynthetic process	0.00118743	-6.73596	2168	8	0.363636	22	20694	1.69562e+42	Lpl,Sqle,Dhcr24,Mvd,Hmgcs1,Idi1,Msmo1,Dhcr7
GO:0010033	response to organic substance	0.00129489	-6.64933	2767	9	0.409091	22	20694	1.26832e+48	Cidea,Hmgcs1,Idi1,Grm5,Rdh11,Glra2,Sqle,Lpl,Mecp2
GO:0010243	response to organonitrogen compound	0.0014876	-6.51059	825	5	0.227273	22	20694	1.08071e+27	Grm5,Mecp2,Glra2,Lpl,Hmgcs1
GO:0006796	phosphate-containing compound metabolic process	0.00152149	-6.48806	1722	7	0.318182	22	20694	1.08071e+40	Grm5,Hmgcs1,Idi1,Ppef1,Mecp2,Mvd,Csnk1g1
GO:0045744	negative regulation of G protein-coupled receptor signaling pathway	0.00154839	-6.47054	55	2	0.0909091	22	20694	108071381853	Grm5,Gipr
GO:0006793	phosphorus metabolic process	0.00164429	-6.41045	1745	7	0.318182	22	20694	3.19554e+40	Idi1,Hmgcs1,Grm5,Mecp2,Mvd,Csnk1g1,Ppef1
GO:0008152	metabolic process	0.00166267	-6.39933	7286	15	0.681818	22	20694	3.19554e+81	Idi1,Rimklb,Hmgcs1,Dhcr7,Grm5,Lpl,Sqle,Ppef1,Dhcr24,Mvd,Mecp2,Msmo1,Cidea,Rdh11,Csnk1g1
GO:0006721	terpenoid metabolic process	0.00190077	-6.26549	61	2	0.0909091	22	20694	17252208715	Rdh11,Hmgcs1
GO:1902767	isoprenoid biosynthetic process via mevalonate	0.00212514	-6.15392	2	1	0.0454545	22	20694	208715	Hmgcs1
GO:0036367	light adaption	0.00212514	-6.15392	2	1	0.0454545	22	20694	17252	Rdh11
GO:0099530	G protein-coupled receptor activity involved in regulation of postsynaptic membrane potential	0.00212514	-6.15392	2	1	0.0454545	22	20694	108071	Grm5
GO:0010142	farnesyl diphosphate biosynthetic process, mevalonate pathway	0.00212514	-6.15392	2	1	0.0454545	22	20694	208715	Hmgcs1
GO:1905492	positive regulation of branching morphogenesis of a nerve	0.00212514	-6.15392	2	1	0.0454545	22	20694	17257	Mecp2
GO:0034371	chylomicron remodeling	0.00212514	-6.15392	2	1	0.0454545	22	20694	16956	Lpl
GO:0007206	phospholipase C-activating G protein-coupled glutamate receptor signaling pathway	0.00212514	-6.15392	2	1	0.0454545	22	20694	108071	Grm5
GO:0016062	adaptation of rhodopsin mediated signaling	0.00212514	-6.15392	2	1	0.0454545	22	20694	17252	Rdh11
GO:0001639	PLC activating G protein-coupled glutamate receptor activity	0.00212514	-6.15392	2	1	0.0454545	22	20694	108071	Grm5
GO:1901698	response to nitrogen compound	0.00245006	-6.01164	924	5	0.227273	22	20694	1.08071e+27	Grm5,Mecp2,Glra2,Lpl,Hmgcs1
GO:0010817	regulation of hormone levels	0.00248305	-5.99827	551	4	0.181818	22	20694	1.33604e+20	Dhcr7,Gipr,Rdh11,Mecp2
GO:0060078	regulation of postsynaptic membrane potential	0.00256457	-5.96597	71	2	0.0909091	22	20694	17257108071	Mecp2,Grm5
GO:0010038	response to metal ion	0.00269885	-5.91493	266	3	0.136364	22	20694	1.72572e+16	Mecp2,Glra2,Gipr
GO:0035383	thioester metabolic process	0.00293182	-5.83213	76	2	0.0909091	22	20694	208715192156	Hmgcs1,Mvd
GO:0006637	acyl-CoA metabolic process	0.00293182	-5.83213	76	2	0.0909091	22	20694	208715192156	Hmgcs1,Mvd
GO:0051049	regulation of transport	0.00299544	-5.81066	1936	7	0.318182	22	20694	1.08071e+37	Grm5,Mecp2,Gipr,Lpl,Cidea,Mctp1,Kcng1
GO:0019287	isopentenyl diphosphate biosynthetic process, mevalonate pathway	0.00318609	-5.74896	3	1	0.0454545	22	20694	192156	Mvd
GO:1901953	positive regulation of anterograde dense core granule transport	0.00318609	-5.74896	3	1	0.0454545	22	20694	17257	Mecp2
GO:1902938	regulation of intracellular calcium activated chloride channel activity	0.00318609	-5.74896	3	1	0.0454545	22	20694	108071	Grm5
GO:0016129	phytosteroid biosynthetic process	0.00318609	-5.74896	3	1	0.0454545	22	20694	13360	Dhcr7
GO:0055096	low-density lipoprotein particle mediated signaling	0.00318609	-5.74896	3	1	0.0454545	22	20694	16956	Lpl
GO:0009405	pathogenesis	0.00318609	-5.74896	3	1	0.0454545	22	20694	17257	Mecp2
GO:0016128	phytosteroid metabolic process	0.00318609	-5.74896	3	1	0.0454545	22	20694	13360	Dhcr7
GO:2000820	negative regulation of transcription from RNA polymerase II promoter involved in smooth muscle cell differentiation	0.00318609	-5.74896	3	1	0.0454545	22	20694	17257	Mecp2
GO:0055095	lipoprotein particle mediated signaling	0.00318609	-5.74896	3	1	0.0454545	22	20694	16956	Lpl
GO:1901951	regulation of anterograde dense core granule transport	0.00318609	-5.74896	3	1	0.0454545	22	20694	17257	Mecp2
GO:0090063	positive regulation of microtubule nucleation	0.00318609	-5.74896	3	1	0.0454545	22	20694	17257	Mecp2
GO:0045337	farnesyl diphosphate biosynthetic process	0.00318609	-5.74896	3	1	0.0454545	22	20694	208715	Hmgcs1
GO:0007218	neuropeptide signaling pathway	0.00382131	-5.56716	87	2	0.0909091	22	20694	381853237213	Gipr,Glra2
GO:1905954	positive regulation of lipid localization	0.00399493	-5.52273	89	2	0.0909091	22	20694	1695612683	Lpl,Cidea
GO:0071317	cellular response to isoquinoline alkaloid	0.00424597	-5.46178	4	1	0.0454545	22	20694	17257	Mecp2
GO:0050432	catecholamine secretion	0.00424597	-5.46178	4	1	0.0454545	22	20694	17257	Mecp2
GO:1905643	positive regulation of DNA methylation	0.00424597	-5.46178	4	1	0.0454545	22	20694	17257	Mecp2
GO:1904811	positive regulation of dense core granule transport	0.00424597	-5.46178	4	1	0.0454545	22	20694	17257	Mecp2
GO:0099552	trans-synaptic signaling by lipid, modulating synaptic transmission	0.00424597	-5.46178	4	1	0.0454545	22	20694	108071	Grm5
GO:1904207	regulation of chemokine (C-C motif) ligand 2 secretion	0.00424597	-5.46178	4	1	0.0454545	22	20694	16956	Lpl
GO:1901610	positive regulation of vesicle transport along microtubule	0.00424597	-5.46178	4	1	0.0454545	22	20694	17257	Mecp2
GO:1900114	positive regulation of histone H3-K9 trimethylation	0.00424597	-5.46178	4	1	0.0454545	22	20694	17257	Mecp2
GO:1903860	negative regulation of dendrite extension	0.00424597	-5.46178	4	1	0.0454545	22	20694	17257	Mecp2
GO:1904809	regulation of dense core granule transport	0.00424597	-5.46178	4	1	0.0454545	22	20694	17257	Mecp2
GO:1904209	positive regulation of chemokine (C-C motif) ligand 2 secretion	0.00424597	-5.46178	4	1	0.0454545	22	20694	16956	Lpl
GO:0099553	trans-synaptic signaling by endocannabinoid, modulating synaptic transmission	0.00424597	-5.46178	4	1	0.0454545	22	20694	108071	Grm5
GO:0099583	neurotransmitter receptor activity involved in regulation of postsynaptic cytosolic calcium ion concentration	0.00424597	-5.46178	4	1	0.0454545	22	20694	108071	Grm5
GO:0045338	farnesyl diphosphate metabolic process	0.00424597	-5.46178	4	1	0.0454545	22	20694	208715	Hmgcs1
GO:0033865	nucleoside bisphosphate metabolic process	0.00444481	-5.41602	94	2	0.0909091	22	20694	192156208715	Mvd,Hmgcs1
GO:0033875	ribonucleoside bisphosphate metabolic process	0.00444481	-5.41602	94	2	0.0909091	22	20694	192156208715	Mvd,Hmgcs1
GO:0034032	purine nucleoside bisphosphate metabolic process	0.00444481	-5.41602	94	2	0.0909091	22	20694	192156208715	Mvd,Hmgcs1
GO:0040013	negative regulation of locomotion	0.00494235	-5.30991	330	3	0.136364	22	20694	7877117257108070	Mctp1,Mecp2,Grm5
GO:0010968	regulation of microtubule nucleation	0.00530477	-5.23915	5	1	0.0454545	22	20694	17257	Mecp2
GO:0019230	proprioception	0.00530477	-5.23915	5	1	0.0454545	22	20694	17257	Mecp2
GO:1901608	regulation of vesicle transport along microtubule	0.00530477	-5.23915	5	1	0.0454545	22	20694	17257	Mecp2
GO:0098916	anterograde trans-synaptic signaling	0.00563678	-5.17844	346	3	0.136364	22	20694	2.37213e+16	Glra2,Mecp2,Grm5
GO:0007268	chemical synaptic transmission	0.00563678	-5.17844	346	3	0.136364	22	20694	2.37213e+16	Glra2,Grm5,Mecp2
GO:0019637	organophosphate metabolic process	0.00601886	-5.11286	706	4	0.181818	22	20694	3.19554e+22	Idi1,Hmgcs1,Mecp2,Mvd
GO:0014070	response to organic cyclic compound	0.00604887	-5.10788	707	4	0.181818	22	20694	1.72571e+21	Mecp2,Cidea,Hmgcs1,Idi1
GO:0009642	response to light intensity	0.0063625	-5.05733	6	1	0.0454545	22	20694	17252	Rdh11
GO:0016056	rhodopsin mediated signaling pathway	0.0063625	-5.05733	6	1	0.0454545	22	20694	17252	Rdh11
GO:0099537	trans-synaptic signaling	0.00643622	-5.04581	363	3	0.136364	22	20694	1.08071e+16	Grm5,Mecp2,Glra2
GO:0090407	organophosphate biosynthetic process	0.00683479	-4.98573	371	3	0.136364	22	20694	1.92156e+17	Mvd,Idi1,Hmgcs1
GO:0099536	synaptic signaling	0.00714323	-4.94159	377	3	0.136364	22	20694	2.37213e+16	Glra2,Grm5,Mecp2
GO:0035865	cellular response to potassium ion	0.00741915	-4.90369	7	1	0.0454545	22	20694	17257	Mecp2
GO:0010886	positive regulation of cholesterol storage	0.00741915	-4.90369	7	1	0.0454545	22	20694	16956	Lpl
GO:0110095	cellular detoxification of aldehyde	0.00741915	-4.90369	7	1	0.0454545	22	20694	17252	Rdh11
GO:0099542	trans-synaptic signaling by endocannabinoid	0.00741915	-4.90369	7	1	0.0454545	22	20694	108071	Grm5
GO:0090647	modulation of age-related behavioral decline	0.00741915	-4.90369	7	1	0.0454545	22	20694	108071	Grm5
GO:0035864	response to potassium ion	0.00741915	-4.90369	7	1	0.0454545	22	20694	17257	Mecp2
GO:0060012	synaptic transmission, glycinergic	0.00741915	-4.90369	7	1	0.0454545	22	20694	237213	Glra2
GO:0048170	positive regulation of long-term neuronal synaptic plasticity	0.00741915	-4.90369	7	1	0.0454545	22	20694	108071	Grm5
GO:0099541	trans-synaptic signaling by lipid	0.00741915	-4.90369	7	1	0.0454545	22	20694	108071	Grm5
GO:0009719	response to endogenous stimulus	0.00782486	-4.85045	1213	5	0.227273	22	20694	1.69562e+27	Lpl,Hmgcs1,Glra2,Grm5,Mecp2
GO:0008277	regulation of G protein-coupled receptor signaling pathway	0.00820905	-4.80252	129	2	0.0909091	22	20694	381853108071	Gipr,Grm5
GO:1903795	regulation of inorganic anion transmembrane transport	0.00847473	-4.77067	8	1	0.0454545	22	20694	108071	Grm5
GO:0034372	very-low-density lipoprotein particle remodeling	0.00847473	-4.77067	8	1	0.0454545	22	20694	16956	Lpl
GO:0007267	cell-cell signaling	0.00878882	-4.73427	787	4	0.181818	22	20694	2.37213e+22	Glra2,Grm5,Mecp2,Csnk1g1
GO:0009791	post-embryonic development	0.00895906	-4.71509	135	2	0.0909091	22	20694	1725713360	Mecp2,Dhcr7
GO:2001225	regulation of chloride transport	0.00952924	-4.65339	9	1	0.0454545	22	20694	108071	Grm5
GO:0110096	cellular response to aldehyde	0.00952924	-4.65339	9	1	0.0454545	22	20694	17252	Rdh11
GO:0034370	triglyceride-rich lipoprotein particle remodeling	0.00952924	-4.65339	9	1	0.0454545	22	20694	16956	Lpl
GO:0052650	NADP-retinol dehydrogenase activity	0.00952924	-4.65339	9	1	0.0454545	22	20694	17252	Rdh11
GO:0032048	cardiolipin metabolic process	0.00952924	-4.65339	9	1	0.0454545	22	20694	17257	Mecp2
GO:0007603	phototransduction, visible light	0.00952924	-4.65339	9	1	0.0454545	22	20694	17252	Rdh11
GO:2000172	regulation of branching morphogenesis of a nerve	0.00952924	-4.65339	9	1	0.0454545	22	20694	17257	Mecp2
GO:1905952	regulation of lipid localization	0.0102748	-4.57806	145	2	0.0909091	22	20694	1268316956	Cidea,Lpl
GO:0045607	regulation of inner ear auditory receptor cell differentiation	0.0105827	-4.54854	10	1	0.0454545	22	20694	16918	Mycl
GO:0046471	phosphatidylglycerol metabolic process	0.0105827	-4.54854	10	1	0.0454545	22	20694	17257	Mecp2
GO:0045631	regulation of mechanoreceptor differentiation	0.0105827	-4.54854	10	1	0.0454545	22	20694	16918	Mycl
GO:2000980	regulation of inner ear receptor cell differentiation	0.0105827	-4.54854	10	1	0.0454545	22	20694	16918	Mycl
GO:1903530	regulation of secretion by cell	0.0105979	-4.5471	831	4	0.181818	22	20694	1.26832e+20	Cidea,Lpl,Mctp1,Gipr
GO:0097237	cellular response to toxic substance	0.011103	-4.50054	151	2	0.0909091	22	20694	23721317252	Glra2,Rdh11
GO:0042391	regulation of membrane potential	0.0112258	-4.48954	445	3	0.136364	22	20694	2.37213e+16	Glra2,Mecp2,Grm5
GO:0071248	cellular response to metal ion	0.0113855	-4.47541	153	2	0.0909091	22	20694	23721317257	Glra2,Mecp2
GO:1903799	negative regulation of production of miRNAs involved in gene silencing by miRNA	0.011635	-4.45373	11	1	0.0454545	22	20694	17257	Mecp2
GO:1902513	regulation of organelle transport along microtubule	0.011635	-4.45373	11	1	0.0454545	22	20694	17257	Mecp2
GO:0006122	mitochondrial electron transport, ubiquinol to cytochrome c	0.011635	-4.45373	11	1	0.0454545	22	20694	17257	Mecp2
GO:0042987	amyloid precursor protein catabolic process	0.011635	-4.45373	11	1	0.0454545	22	20694	74754	Dhcr24
GO:2000343	positive regulation of chemokine (C-X-C motif) ligand 2 production	0.011635	-4.45373	11	1	0.0454545	22	20694	16956	Lpl
GO:0010744	positive regulation of macrophage derived foam cell differentiation	0.011635	-4.45373	11	1	0.0454545	22	20694	16956	Lpl
GO:0051574	positive regulation of histone H3-K9 methylation	0.011635	-4.45373	11	1	0.0454545	22	20694	17257	Mecp2
GO:0010035	response to inorganic substance	0.0119902	-4.42366	456	3	0.136364	22	20694	1.72574e+16	Mecp2,Gipr,Glra2
GO:0000185	activation of MAPKKK activity	0.0126863	-4.36723	12	1	0.0454545	22	20694	108071	Grm5
GO:1902510	regulation of apoptotic DNA fragmentation	0.0126863	-4.36723	12	1	0.0454545	22	20694	12683	Cidea
GO:0006020	inositol metabolic process	0.0126863	-4.36723	12	1	0.0454545	22	20694	17257	Mecp2
GO:1900118	negative regulation of execution phase of apoptosis	0.0126863	-4.36723	12	1	0.0454545	22	20694	12683	Cidea
GO:0071294	cellular response to zinc ion	0.0126863	-4.36723	12	1	0.0454545	22	20694	237213	Glra2
GO:0031639	plasminogen activation	0.0126863	-4.36723	12	1	0.0454545	22	20694	74754	Dhcr24
GO:0034375	high-density lipoprotein particle remodeling	0.0126863	-4.36723	12	1	0.0454545	22	20694	16956	Lpl
GO:1900112	regulation of histone H3-K9 trimethylation	0.0126863	-4.36723	12	1	0.0454545	22	20694	17257	Mecp2
GO:0032680	regulation of tumor necrosis factor production	0.0128452	-4.35478	163	2	0.0909091	22	20694	1695612683	Lpl,Cidea
GO:1903555	regulation of tumor necrosis factor superfamily cytokine production	0.0131465	-4.3316	165	2	0.0909091	22	20694	1268316956	Cidea,Lpl
GO:0007612	learning	0.0134509	-4.30871	167	2	0.0909091	22	20694	10807117257	Grm5,Mecp2
GO:0010359	regulation of anion channel activity	0.0137366	-4.28769	13	1	0.0454545	22	20694	108071	Grm5
GO:0002087	regulation of respiratory gaseous exchange by nervous system process	0.0137366	-4.28769	13	1	0.0454545	22	20694	17257	Mecp2
GO:1903651	positive regulation of cytoplasmic transport	0.0137366	-4.28769	13	1	0.0454545	22	20694	17257	Mecp2
GO:0010885	regulation of cholesterol storage	0.0137366	-4.28769	13	1	0.0454545	22	20694	16956	Lpl
GO:0050708	regulation of protein secretion	0.014462	-4.23623	489	3	0.136364	22	20694	3818531268316950	Gipr,Cidea,Lpl
GO:0051046	regulation of secretion	0.0144814	-4.23489	911	4	0.181818	22	20694	3.81854e+20	Gipr,Mctp1,Lpl,Cidea
GO:0099566	regulation of postsynaptic cytosolic calcium ion concentration	0.0147857	-4.21409	14	1	0.0454545	22	20694	108071	Grm5
GO:0051937	catecholamine transport	0.0147857	-4.21409	14	1	0.0454545	22	20694	17257	Mecp2
GO:2000341	regulation of chemokine (C-X-C motif) ligand 2 production	0.0147857	-4.21409	14	1	0.0454545	22	20694	16956	Lpl
GO:0031915	positive regulation of synaptic plasticity	0.0147857	-4.21409	14	1	0.0454545	22	20694	17257	Mecp2
GO:0008211	glucocorticoid metabolic process	0.0147857	-4.21409	14	1	0.0454545	22	20694	17257	Mecp2
GO:1903624	regulation of DNA catabolic process	0.0147857	-4.21409	14	1	0.0454545	22	20694	12683	Cidea
GO:0016114	terpenoid biosynthetic process	0.0147857	-4.21409	14	1	0.0454545	22	20694	208715	Hmgcs1
GO:0099550	trans-synaptic signaling, modulating synaptic transmission	0.0147857	-4.21409	14	1	0.0454545	22	20694	108071	Grm5
GO:0042574	retinal metabolic process	0.0147857	-4.21409	14	1	0.0454545	22	20694	17252	Rdh11
GO:1901700	response to oxygen-containing compound	0.0154049	-4.17307	1432	5	0.227273	22	20694	1.69562e+26	Lpl,Mecp2,Grm5,Glra2,Rdh11
GO:1901360	organic cyclic compound metabolic process	0.0154824	-4.16805	2614	7	0.318182	22	20694	1.33607e+36	Dhcr7,Msmo1,Hmgcs1,Mecp2,Mvd,Dhcr24,Sqle
GO:0060965	negative regulation of gene silencing by miRNA	0.0158338	-4.14561	15	1	0.0454545	22	20694	17257	Mecp2
GO:0090197	positive regulation of chemokine secretion	0.0158338	-4.14561	15	1	0.0454545	22	20694	16956	Lpl
GO:0061000	negative regulation of dendritic spine development	0.0158338	-4.14561	15	1	0.0454545	22	20694	17257	Mecp2
GO:0071417	cellular response to organonitrogen compound	0.016176	-4.12423	510	3	0.136364	22	20694	1.08071e+16	Grm5,Mecp2,Glra2
GO:0019433	triglyceride catabolic process	0.0168809	-4.08157	16	1	0.0454545	22	20694	16956	Lpl
GO:0007216	G protein-coupled glutamate receptor signaling pathway	0.0168809	-4.08157	16	1	0.0454545	22	20694	108071	Grm5
GO:0051151	negative regulation of smooth muscle cell differentiation	0.0168809	-4.08157	16	1	0.0454545	22	20694	17257	Mecp2
GO:0090196	regulation of chemokine secretion	0.0168809	-4.08157	16	1	0.0454545	22	20694	16956	Lpl
GO:0044065	regulation of respiratory system process	0.0168809	-4.08157	16	1	0.0454545	22	20694	17257	Mecp2
GO:0065008	regulation of biological quality	0.0174103	-4.05069	4046	9	0.409091	22	20694	1.72572e+47	Mecp2,Lpl,Glra2,Rdh11,Gipr,Dhcr7,Grm5,Mctp1,Cidea
GO:0002791	regulation of peptide secretion	0.0177335	-4.0323	528	3	0.136364	22	20694	1268316956381850	Cidea,Lpl,Gipr
GO:0042982	amyloid precursor protein metabolic process	0.0179269	-4.02146	17	1	0.0454545	22	20694	74754	Dhcr24
GO:0006448	regulation of translational elongation	0.0179269	-4.02146	17	1	0.0454545	22	20694	108071	Grm5
GO:0060149	negative regulation of posttranscriptional gene silencing	0.0179269	-4.02146	17	1	0.0454545	22	20694	17257	Mecp2
GO:0106118	regulation of sterol biosynthetic process	0.0179269	-4.02146	17	1	0.0454545	22	20694	13360	Dhcr7
GO:0019432	triglyceride biosynthetic process	0.0179269	-4.02146	17	1	0.0454545	22	20694	16956	Lpl
GO:0060967	negative regulation of gene silencing by RNA	0.0179269	-4.02146	17	1	0.0454545	22	20694	17257	Mecp2
GO:0045540	regulation of cholesterol biosynthetic process	0.0179269	-4.02146	17	1	0.0454545	22	20694	13360	Dhcr7
GO:0050884	neuromuscular process controlling posture	0.0189718	-3.9648	18	1	0.0454545	22	20694	17257	Mecp2
GO:0006732	coenzyme metabolic process	0.019086	-3.9588	201	2	0.0909091	22	20694	208715192156	Hmgcs1,Mvd
GO:0042221	response to chemical	0.0193566	-3.94472	4862	10	0.454545	22	20694	1.08071e+54	Grm5,Gipr,Rdh11,Glra2,Hmgcs1,Cidea,Idi1,Mecp2,Sqle,Lpl
GO:1902259	regulation of delayed rectifier potassium channel activity	0.0200156	-3.91124	19	1	0.0454545	22	20694	241794	Kcng1
GO:0034368	protein-lipid complex remodeling	0.0200156	-3.91124	19	1	0.0454545	22	20694	16956	Lpl
GO:0034369	plasma lipoprotein particle remodeling	0.0200156	-3.91124	19	1	0.0454545	22	20694	16956	Lpl
GO:0014072	response to isoquinoline alkaloid	0.0200156	-3.91124	19	1	0.0454545	22	20694	17257	Mecp2
GO:0048712	negative regulation of astrocyte differentiation	0.0200156	-3.91124	19	1	0.0454545	22	20694	17257	Mecp2
GO:0034367	protein-containing complex remodeling	0.0210584	-3.86046	20	1	0.0454545	22	20694	16956	Lpl
GO:1903798	regulation of production of miRNAs involved in gene silencing by miRNA	0.0210584	-3.86046	20	1	0.0454545	22	20694	17257	Mecp2
GO:0046460	neutral lipid biosynthetic process	0.0210584	-3.86046	20	1	0.0454545	22	20694	16956	Lpl
GO:0035584	calcium-mediated signaling using intracellular calcium source	0.0210584	-3.86046	20	1	0.0454545	22	20694	108071	Grm5
GO:0046463	acylglycerol biosynthetic process	0.0210584	-3.86046	20	1	0.0454545	22	20694	16956	Lpl
GO:0050707	regulation of cytokine secretion	0.0212754	-3.8502	213	2	0.0909091	22	20694	1268316956	Cidea,Lpl
GO:0048585	negative regulation of response to stimulus	0.0216657	-3.83202	1561	5	0.227273	22	20694	1.08071e+26	Grm5,Gipr,Cidea,Lpl,Mctp1
GO:1901699	cellular response to nitrogen compound	0.0220874	-3.81275	574	3	0.136364	22	20694	1.72571e+16	Mecp2,Grm5,Glra2
GO:0006541	glutamine metabolic process	0.0221001	-3.81217	21	1	0.0454545	22	20694	17257	Mecp2
GO:0006349	regulation of gene expression by genetic imprinting	0.0221001	-3.81217	21	1	0.0454545	22	20694	17257	Mecp2
GO:0010743	regulation of macrophage derived foam cell differentiation	0.0221001	-3.81217	21	1	0.0454545	22	20694	16956	Lpl
GO:0070920	regulation of production of small RNA involved in gene silencing by RNA	0.0221001	-3.81217	21	1	0.0454545	22	20694	17257	Mecp2
GO:1901701	cellular response to oxygen-containing compound	0.022772	-3.78222	1044	4	0.181818	22	20694	1.69561e+21	Lpl,Grm5,Rdh11,Glra2
GO:0032879	regulation of localization	0.0227722	-3.78222	2818	7	0.318182	22	20694	1.72571e+37	Mecp2,Grm5,Gipr,Cidea,Lpl,Kcng1,Mctp1
GO:0001976	nervous system process involved in regulation of systemic arterial blood pressure	0.0231408	-3.76616	22	1	0.0454545	22	20694	17257	Mecp2
GO:1904469	positive regulation of tumor necrosis factor secretion	0.0231408	-3.76616	22	1	0.0454545	22	20694	16956	Lpl
GO:0099170	postsynaptic modulation of chemical synaptic transmission	0.0231408	-3.76616	22	1	0.0454545	22	20694	108071	Grm5
GO:0071241	cellular response to inorganic substance	0.0231765	-3.76461	223	2	0.0909091	22	20694	23721317257	Glra2,Mecp2
GO:0050995	negative regulation of lipid catabolic process	0.0241804	-3.72221	23	1	0.0454545	22	20694	12683	Cidea
GO:0030539	male genitalia development	0.0241804	-3.72221	23	1	0.0454545	22	20694	74754	Dhcr24
GO:0043576	regulation of respiratory gaseous exchange	0.0241804	-3.72221	23	1	0.0454545	22	20694	17257	Mecp2
GO:0007205	protein kinase C-activating G protein-coupled receptor signaling pathway	0.025219	-3.68016	24	1	0.0454545	22	20694	108071	Grm5
GO:0046461	neutral lipid catabolic process	0.0262565	-3.63984	25	1	0.0454545	22	20694	16956	Lpl
GO:1903649	regulation of cytoplasmic transport	0.0262565	-3.63984	25	1	0.0454545	22	20694	17257	Mecp2
GO:0046464	acylglycerol catabolic process	0.0262565	-3.63984	25	1	0.0454545	22	20694	16956	Lpl
GO:0007626	locomotory behavior	0.0267691	-3.62051	241	2	0.0909091	22	20694	17257108071	Mecp2,Grm5
GO:0120178	steroid hormone biosynthetic process	0.0272929	-3.60113	26	1	0.0454545	22	20694	13360	Dhcr7
GO:0071312	cellular response to alkaloid	0.0272929	-3.60113	26	1	0.0454545	22	20694	17257	Mecp2
GO:0051570	regulation of histone H3-K9 methylation	0.0272929	-3.60113	26	1	0.0454545	22	20694	17257	Mecp2
GO:0015844	monoamine transport	0.0283283	-3.56389	27	1	0.0454545	22	20694	17257	Mecp2
GO:0010971	positive regulation of G2/M transition of mitotic cell cycle	0.0283283	-3.56389	27	1	0.0454545	22	20694	17257	Mecp2
GO:0071361	cellular response to ethanol	0.0283283	-3.56389	27	1	0.0454545	22	20694	237213	Glra2
GO:1903861	positive regulation of dendrite extension	0.0283283	-3.56389	27	1	0.0454545	22	20694	17257	Mecp2
GO:0032412	regulation of ion transmembrane transporter activity	0.0292824	-3.53077	253	2	0.0909091	22	20694	108071241794	Grm5,Kcng1
GO:0009150	purine ribonucleotide metabolic process	0.0292824	-3.53077	253	2	0.0909091	22	20694	208715192156	Hmgcs1,Mvd
GO:0007602	phototransduction	0.0293627	-3.52803	28	1	0.0454545	22	20694	17252	Rdh11
GO:0090181	regulation of cholesterol metabolic process	0.030396	-3.49345	29	1	0.0454545	22	20694	13360	Dhcr7
GO:0031116	positive regulation of microtubule polymerization	0.030396	-3.49345	29	1	0.0454545	22	20694	17257	Mecp2
GO:0006790	sulfur compound metabolic process	0.0307909	-3.48054	260	2	0.0909091	22	20694	192156208715	Mvd,Hmgcs1
GO:0022898	regulation of transmembrane transporter activity	0.0310089	-3.47348	261	2	0.0909091	22	20694	108071241794	Grm5,Kcng1
GO:1903859	regulation of dendrite extension	0.0314282	-3.46005	30	1	0.0454545	22	20694	17257	Mecp2
GO:1900117	regulation of execution phase of apoptosis	0.0314282	-3.46005	30	1	0.0454545	22	20694	12683	Cidea
GO:2000778	positive regulation of interleukin-6 secretion	0.0314282	-3.46005	30	1	0.0454545	22	20694	16956	Lpl
GO:0042572	retinol metabolic process	0.0314282	-3.46005	30	1	0.0454545	22	20694	17252	Rdh11
GO:1902751	positive regulation of cell cycle G2/M phase transition	0.0314282	-3.46005	30	1	0.0454545	22	20694	17257	Mecp2
GO:0071514	genetic imprinting	0.0314282	-3.46005	30	1	0.0454545	22	20694	17257	Mecp2
GO:0010043	response to zinc ion	0.0314282	-3.46005	30	1	0.0454545	22	20694	237213	Glra2
GO:0050804	modulation of chemical synaptic transmission	0.0314356	-3.45982	658	3	0.136364	22	20694	7877110807117250	Mctp1,Grm5,Mecp2
GO:0099177	regulation of trans-synaptic signaling	0.0315577	-3.45594	659	3	0.136364	22	20694	1725710807178770	Mecp2,Grm5,Mctp1
GO:0009259	ribonucleotide metabolic process	0.0318872	-3.44555	265	2	0.0909091	22	20694	208715192156	Hmgcs1,Mvd
GO:0071229	cellular response to acid chemical	0.0321083	-3.43864	266	2	0.0909091	22	20694	16956237213	Lpl,Glra2
GO:0030336	negative regulation of cell migration	0.0321083	-3.43864	266	2	0.0909091	22	20694	7877117257	Mctp1,Mecp2
GO:0044030	regulation of DNA methylation	0.0324594	-3.42777	31	1	0.0454545	22	20694	17257	Mecp2
GO:0060632	regulation of microtubule-based movement	0.0324594	-3.42777	31	1	0.0454545	22	20694	17257	Mecp2
GO:0043537	negative regulation of blood vessel endothelial cell migration	0.0324594	-3.42777	31	1	0.0454545	22	20694	17257	Mecp2
GO:0050718	positive regulation of interleukin-1 beta secretion	0.0324594	-3.42777	31	1	0.0454545	22	20694	16956	Lpl
GO:0071827	plasma lipoprotein particle organization	0.0324594	-3.42777	31	1	0.0454545	22	20694	16956	Lpl
GO:0006163	purine nucleotide metabolic process	0.0325524	-3.4249	268	2	0.0909091	22	20694	208715192156	Hmgcs1,Mvd
GO:0032409	regulation of transporter activity	0.0332232	-3.40451	271	2	0.0909091	22	20694	108071241794	Grm5,Kcng1
GO:1904646	cellular response to amyloid-beta	0.0334895	-3.39652	32	1	0.0454545	22	20694	108071	Grm5
GO:0051150	regulation of smooth muscle cell differentiation	0.0334895	-3.39652	32	1	0.0454545	22	20694	17257	Mecp2
GO:0019915	lipid storage	0.0334895	-3.39652	32	1	0.0454545	22	20694	12683	Cidea
GO:0019693	ribose phosphate metabolic process	0.0343533	-3.37106	276	2	0.0909091	22	20694	192156208715	Mvd,Hmgcs1
GO:0021591	ventricular system development	0.0345186	-3.36626	33	1	0.0454545	22	20694	17257	Mecp2
GO:0031112	positive regulation of microtubule polymerization or depolymerization	0.0345186	-3.36626	33	1	0.0454545	22	20694	17257	Mecp2
GO:0046470	phosphatidylcholine metabolic process	0.0345186	-3.36626	33	1	0.0454545	22	20694	17257	Mecp2
GO:1904467	regulation of tumor necrosis factor secretion	0.0345186	-3.36626	33	1	0.0454545	22	20694	16956	Lpl
GO:0043950	positive regulation of cAMP-mediated signaling	0.0345186	-3.36626	33	1	0.0454545	22	20694	381853	Gipr
GO:2000146	negative regulation of cell motility	0.0350386	-3.35131	279	2	0.0909091	22	20694	7877117257	Mctp1,Mecp2
GO:0046486	glycerolipid metabolic process	0.0354985	-3.33827	281	2	0.0909091	22	20694	1695617257	Lpl,Mecp2
GO:0001964	startle response	0.0355467	-3.33691	34	1	0.0454545	22	20694	17257	Mecp2
GO:0001659	temperature homeostasis	0.0355467	-3.33691	34	1	0.0454545	22	20694	12683	Cidea
GO:0007585	respiratory gaseous exchange by respiratory system	0.0355467	-3.33691	34	1	0.0454545	22	20694	17257	Mecp2
GO:0050716	positive regulation of interleukin-1 secretion	0.0355467	-3.33691	34	1	0.0454545	22	20694	16956	Lpl
GO:1903959	regulation of anion transmembrane transport	0.0365737	-3.30843	35	1	0.0454545	22	20694	108071	Grm5
GO:0060969	negative regulation of gene silencing	0.0365737	-3.30843	35	1	0.0454545	22	20694	17257	Mecp2
GO:0070328	triglyceride homeostasis	0.0365737	-3.30843	35	1	0.0454545	22	20694	16956	Lpl
GO:0055090	acylglycerol homeostasis	0.0365737	-3.30843	35	1	0.0454545	22	20694	16956	Lpl
GO:0071825	protein-lipid complex subunit organization	0.0365737	-3.30843	35	1	0.0454545	22	20694	16956	Lpl
GO:2000171	negative regulation of dendrite development	0.0365737	-3.30843	35	1	0.0454545	22	20694	17257	Mecp2
GO:0045686	negative regulation of glial cell differentiation	0.0365737	-3.30843	35	1	0.0454545	22	20694	17257	Mecp2
GO:0007611	learning or memory	0.0366585	-3.30611	286	2	0.0909091	22	20694	10807117257	Grm5,Mecp2
GO:0009416	response to light stimulus	0.0368923	-3.29975	287	2	0.0909091	22	20694	1725717252	Mecp2,Rdh11
GO:0048169	regulation of long-term neuronal synaptic plasticity	0.0375997	-3.28076	36	1	0.0454545	22	20694	108071	Grm5
GO:0071398	cellular response to fatty acid	0.0375997	-3.28076	36	1	0.0454545	22	20694	16956	Lpl
GO:0050808	synapse organization	0.0383073	-3.26211	293	2	0.0909091	22	20694	10807117257	Grm5,Mecp2
GO:0009584	detection of visible light	0.0386246	-3.25387	37	1	0.0454545	22	20694	17252	Rdh11
GO:0031670	cellular response to nutrient	0.0396485	-3.2277	38	1	0.0454545	22	20694	16956	Lpl
GO:0007616	long-term memory	0.0396485	-3.2277	38	1	0.0454545	22	20694	17257	Mecp2
GO:1904645	response to amyloid-beta	0.0396485	-3.2277	38	1	0.0454545	22	20694	108071	Grm5
GO:0042446	hormone biosynthetic process	0.0396485	-3.2277	38	1	0.0454545	22	20694	13360	Dhcr7
GO:0050714	positive regulation of protein secretion	0.0402264	-3.21323	301	2	0.0909091	22	20694	16956381853	Lpl,Gipr
GO:0051223	regulation of protein transport	0.0403238	-3.21081	726	3	0.136364	22	20694	1695612683381850	Lpl,Cidea,Gipr
GO:0060079	excitatory postsynaptic potential	0.0406713	-3.20223	39	1	0.0454545	22	20694	17257	Mecp2
GO:0045806	negative regulation of endocytosis	0.0406713	-3.20223	39	1	0.0454545	22	20694	78771	Mctp1
GO:0050706	regulation of interleukin-1 beta secretion	0.0416931	-3.17742	40	1	0.0454545	22	20694	16956	Lpl
GO:0048710	regulation of astrocyte differentiation	0.0416931	-3.17742	40	1	0.0454545	22	20694	17257	Mecp2
GO:0042551	neuron maturation	0.0416931	-3.17742	40	1	0.0454545	22	20694	17257	Mecp2
GO:0031062	positive regulation of histone methylation	0.0416931	-3.17742	40	1	0.0454545	22	20694	17257	Mecp2
GO:0072521	purine-containing compound metabolic process	0.0419354	-3.17162	308	2	0.0909091	22	20694	192156208715	Mvd,Hmgcs1
GO:0003700	DNA-binding transcription factor activity	0.0422989	-3.16299	740	3	0.136364	22	20694	227811725716918	Ikzf4,Mecp2,Mycl
GO:0051271	negative regulation of cellular component movement	0.0434221	-3.13679	314	2	0.0909091	22	20694	1725778771	Mecp2,Mctp1
GO:1905114	cell surface receptor signaling pathway involved in cell-cell signaling	0.0436718	-3.13105	315	2	0.0909091	22	20694	21489717257	Csnk1g1,Mecp2
GO:0060964	regulation of gene silencing by miRNA	0.0437336	-3.12964	42	1	0.0454545	22	20694	17257	Mecp2
GO:0001662	behavioral fear response	0.0437336	-3.12964	42	1	0.0454545	22	20694	17257	Mecp2
GO:0042220	response to cocaine	0.0437336	-3.12964	42	1	0.0454545	22	20694	17257	Mecp2
GO:0046503	glycerolipid catabolic process	0.0447523	-3.10661	43	1	0.0454545	22	20694	16956	Lpl
GO:0070201	regulation of establishment of protein localization	0.0449105	-3.10308	758	3	0.136364	22	20694	3818531268316950	Gipr,Cidea,Lpl
GO:0050890	cognition	0.0449286	-3.10268	320	2	0.0909091	22	20694	17257108071	Mecp2,Grm5
GO:0002209	behavioral defense response	0.0457699	-3.08413	44	1	0.0454545	22	20694	17257	Mecp2
GO:0090087	regulation of peptide transport	0.0462465	-3.07377	767	3	0.136364	22	20694	1268316956381850	Cidea,Lpl,Gipr
GO:1990748	cellular detoxification	0.0467865	-3.06216	45	1	0.0454545	22	20694	17252	Rdh11
GO:0097006	regulation of plasma lipoprotein particle levels	0.0467865	-3.06216	45	1	0.0454545	22	20694	16956	Lpl
GO:0060147	regulation of posttranscriptional gene silencing	0.0467865	-3.06216	45	1	0.0454545	22	20694	17257	Mecp2
GO:1900077	negative regulation of cellular response to insulin stimulus	0.0467865	-3.06216	45	1	0.0454545	22	20694	16956	Lpl
GO:0060966	regulation of gene silencing by RNA	0.0467865	-3.06216	45	1	0.0454545	22	20694	17257	Mecp2
GO:0009636	response to toxic substance	0.0469677	-3.0583	328	2	0.0909091	22	20694	23721317252	Glra2,Rdh11
GO:0002793	positive regulation of peptide secretion	0.0474828	-3.04739	330	2	0.0909091	22	20694	38185316956	Gipr,Lpl
GO:0042596	fear response	0.0478021	-3.04069	46	1	0.0454545	22	20694	17257	Mecp2
GO:0006576	cellular biogenic amine metabolic process	0.0478021	-3.04069	46	1	0.0454545	22	20694	17257	Mecp2
GO:0042775	mitochondrial ATP synthesis coupled electron transport	0.0478021	-3.04069	46	1	0.0454545	22	20694	17257	Mecp2
GO:0031018	endocrine pancreas development	0.0478021	-3.04069	46	1	0.0454545	22	20694	381853	Gipr
GO:0044106	cellular amine metabolic process	0.0488166	-3.01968	47	1	0.0454545	22	20694	17257	Mecp2
GO:0050704	regulation of interleukin-1 secretion	0.0488166	-3.01968	47	1	0.0454545	22	20694	16956	Lpl
GO:0042773	ATP synthesis coupled electron transport	0.0488166	-3.01968	47	1	0.0454545	22	20694	17257	Mecp2
GO:0120163	negative regulation of cold-induced thermogenesis	0.0488166	-3.01968	47	1	0.0454545	22	20694	12683	Cidea
GO:0044237	cellular metabolic process	0.0492089	-3.01168	6428	11	0.5	22	20694	2.08715e+61	Hmgcs1,Rimklb,Idi1,Grm5,Rdh11,Sqle,Lpl,Mvd,Csnk1g1,Mecp2,Ppef1
GO:0019216	regulation of lipid metabolic process	0.0495643	-3.00448	338	2	0.0909091	22	20694	1268313360	Cidea,Dhcr7
GO:0032731	positive regulation of interleukin-1 beta production	0.0498302	-2.99913	48	1	0.0454545	22	20694	16956	Lpl
GO:0099565	chemical synaptic transmission, postsynaptic	0.0498302	-2.99913	48	1	0.0454545	22	20694	17257	Mecp2
GO:0051145	smooth muscle cell differentiation	0.0498302	-2.99913	48	1	0.0454545	22	20694	17257	Mecp2
GO:0010646	regulation of cell communication	0.0507004	-2.98182	3321	7	0.318182	22	20694	1.26838e+37	Cidea,Mctp1,Grm5,Gipr,Rdh11,Csnk1g1,Mecp2
GO:0009583	detection of light stimulus	0.0508426	-2.97902	49	1	0.0454545	22	20694	17252	Rdh11
GO:0097549	chromatin organization involved in negative regulation of transcription	0.0508426	-2.97902	49	1	0.0454545	22	20694	17257	Mecp2
GO:0007215	glutamate receptor signaling pathway	0.0508426	-2.97902	49	1	0.0454545	22	20694	108071	Grm5
GO:0006342	chromatin silencing	0.0508426	-2.97902	49	1	0.0454545	22	20694	17257	Mecp2
GO:0001101	response to acid chemical	0.0516791	-2.9627	346	2	0.0909091	22	20694	23721316956	Glra2,Lpl
GO:0023051	regulation of signaling	0.0517792	-2.96077	3336	7	0.318182	22	20694	1.08071e+37	Grm5,Rdh11,Gipr,Cidea,Mctp1,Mecp2,Csnk1g1
GO:1902930	regulation of alcohol biosynthetic process	0.0518541	-2.95932	50	1	0.0454545	22	20694	13360	Dhcr7
GO:0010596	negative regulation of endothelial cell migration	0.0518541	-2.95932	50	1	0.0454545	22	20694	17257	Mecp2
GO:0009117	nucleotide metabolic process	0.0522129	-2.95243	348	2	0.0909091	22	20694	192156208715	Mvd,Hmgcs1
GO:0061098	positive regulation of protein tyrosine kinase activity	0.0528645	-2.94002	51	1	0.0454545	22	20694	108071	Grm5
GO:0031113	regulation of microtubule polymerization	0.0528645	-2.94002	51	1	0.0454545	22	20694	17257	Mecp2
GO:0048806	genitalia development	0.0528645	-2.94002	51	1	0.0454545	22	20694	74754	Dhcr24
GO:0006081	cellular aldehyde metabolic process	0.0528645	-2.94002	51	1	0.0454545	22	20694	17252	Rdh11
GO:1902476	chloride transmembrane transport	0.0528645	-2.94002	51	1	0.0454545	22	20694	237213	Glra2
GO:0009987	cellular process	0.0531378	-2.93487	14222	19	0.863636	22	20694	2.27812e+104	Ikzf4,Mycl,Rdh11,Cidea,Csnk1g1,Grm5,Dhcr7,Gipr,Glra2,Hmgcs1,Rimklb,Idi1,Mvd,Mecp2,Ppef1,Dhcr24,Sqle,Lpl,Kcng1
GO:0051703	intraspecies interaction between organisms	0.0538739	-2.92111	52	1	0.0454545	22	20694	17257	Mecp2
GO:0070542	response to fatty acid	0.0538739	-2.92111	52	1	0.0454545	22	20694	16956	Lpl
GO:0035176	social behavior	0.0538739	-2.92111	52	1	0.0454545	22	20694	17257	Mecp2
GO:0048167	regulation of synaptic plasticity	0.0546399	-2.90699	357	2	0.0909091	22	20694	17257108071	Mecp2,Grm5
GO:0031638	zymogen activation	0.0548823	-2.90256	53	1	0.0454545	22	20694	74754	Dhcr24
GO:0014014	negative regulation of gliogenesis	0.0548823	-2.90256	53	1	0.0454545	22	20694	17257	Mecp2
GO:0006753	nucleoside phosphate metabolic process	0.0549121	-2.90202	358	2	0.0909091	22	20694	208715192156	Hmgcs1,Mvd
GO:0051480	regulation of cytosolic calcium ion concentration	0.0549121	-2.90202	358	2	0.0909091	22	20694	108071381853	Grm5,Gipr
GO:0001523	retinoid metabolic process	0.0558896	-2.88438	54	1	0.0454545	22	20694	17252	Rdh11
GO:0045604	regulation of epidermal cell differentiation	0.0558896	-2.88438	54	1	0.0454545	22	20694	16918	Mycl
GO:0051260	protein homooligomerization	0.0560057	-2.8823	362	2	0.0909091	22	20694	24179422781	Kcng1,Ikzf4
GO:0051052	regulation of DNA metabolic process	0.0562803	-2.87741	363	2	0.0909091	22	20694	1725712683	Mecp2,Cidea
GO:0032732	positive regulation of interleukin-1 production	0.0579012	-2.84902	56	1	0.0454545	22	20694	16956	Lpl
GO:0034308	primary alcohol metabolic process	0.0579012	-2.84902	56	1	0.0454545	22	20694	17252	Rdh11
GO:1902883	negative regulation of response to oxidative stress	0.0579012	-2.84902	56	1	0.0454545	22	20694	78771	Mctp1
GO:0050994	regulation of lipid catabolic process	0.0579012	-2.84902	56	1	0.0454545	22	20694	12683	Cidea
GO:0006119	oxidative phosphorylation	0.0579012	-2.84902	56	1	0.0454545	22	20694	17257	Mecp2
GO:0016101	diterpenoid metabolic process	0.0579012	-2.84902	56	1	0.0454545	22	20694	17252	Rdh11
GO:0051186	cofactor metabolic process	0.0584948	-2.83882	371	2	0.0909091	22	20694	208715192156	Hmgcs1,Mvd
GO:0072347	response to anesthetic	0.0589055	-2.83182	57	1	0.0454545	22	20694	17257	Mecp2
GO:0009308	amine metabolic process	0.0589055	-2.83182	57	1	0.0454545	22	20694	17257	Mecp2
GO:0050896	response to stimulus	0.0602241	-2.80968	8373	13	0.590909	22	20694	3.19554e+71	Idi1,Hmgcs1,Glra2,Gipr,Grm5,Sqle,Lpl,Mecp2,Ppef1,Dhcr24,Cidea,Rdh11,Csnk1g1
GO:1901016	regulation of potassium ion transmembrane transporter activity	0.060911	-2.79834	59	1	0.0454545	22	20694	241794	Kcng1
GO:0051148	negative regulation of muscle cell differentiation	0.060911	-2.79834	59	1	0.0454545	22	20694	17257	Mecp2
GO:0009064	glutamine family amino acid metabolic process	0.060911	-2.79834	59	1	0.0454545	22	20694	17257	Mecp2
GO:0045814	negative regulation of gene expression, epigenetic	0.060911	-2.79834	59	1	0.0454545	22	20694	17257	Mecp2
GO:0034401	chromatin organization involved in regulation of transcription	0.0629124	-2.76601	61	1	0.0454545	22	20694	17257	Mecp2
GO:0045600	positive regulation of fat cell differentiation	0.0639116	-2.75025	62	1	0.0454545	22	20694	16956	Lpl
GO:0032720	negative regulation of tumor necrosis factor production	0.0639116	-2.75025	62	1	0.0454545	22	20694	12683	Cidea
GO:0043949	regulation of cAMP-mediated signaling	0.0639116	-2.75025	62	1	0.0454545	22	20694	381853	Gipr
GO:0032722	positive regulation of chemokine production	0.0639116	-2.75025	62	1	0.0454545	22	20694	16956	Lpl
GO:0009314	response to radiation	0.0641633	-2.74632	391	2	0.0909091	22	20694	1725717252	Mecp2,Rdh11
GO:0098754	detoxification	0.0649097	-2.73476	63	1	0.0454545	22	20694	17252	Rdh11
GO:1903556	negative regulation of tumor necrosis factor superfamily cytokine production	0.0649097	-2.73476	63	1	0.0454545	22	20694	12683	Cidea
GO:0060999	positive regulation of dendritic spine development	0.0649097	-2.73476	63	1	0.0454545	22	20694	17257	Mecp2
GO:0030512	negative regulation of transforming growth factor beta receptor signaling pathway	0.0659069	-2.71951	64	1	0.0454545	22	20694	12683	Cidea
GO:0098661	inorganic anion transmembrane transport	0.0678981	-2.68975	66	1	0.0454545	22	20694	237213	Glra2
GO:0006641	triglyceride metabolic process	0.0678981	-2.68975	66	1	0.0454545	22	20694	16956	Lpl
GO:1903845	negative regulation of cellular response to transforming growth factor beta stimulus	0.0678981	-2.68975	66	1	0.0454545	22	20694	12683	Cidea
GO:0060688	regulation of morphogenesis of a branching structure	0.0688922	-2.67521	67	1	0.0454545	22	20694	17257	Mecp2
GO:0050710	negative regulation of cytokine secretion	0.0688922	-2.67521	67	1	0.0454545	22	20694	12683	Cidea
GO:0048168	regulation of neuronal synaptic plasticity	0.0688922	-2.67521	67	1	0.0454545	22	20694	108071	Grm5
GO:0008542	visual learning	0.0698853	-2.6609	68	1	0.0454545	22	20694	17257	Mecp2
GO:0010633	negative regulation of epithelial cell migration	0.0708774	-2.6468	69	1	0.0454545	22	20694	17257	Mecp2
GO:0022904	respiratory electron transport chain	0.0718684	-2.63292	70	1	0.0454545	22	20694	17257	Mecp2
GO:0007632	visual behavior	0.0728585	-2.61924	71	1	0.0454545	22	20694	17257	Mecp2
GO:0043066	negative regulation of apoptotic process	0.0728883	-2.61883	925	3	0.136364	22	20694	126837475417257	Cidea,Dhcr24,Mecp2
GO:0050810	regulation of steroid biosynthetic process	0.0738475	-2.60575	72	1	0.0454545	22	20694	13360	Dhcr7
GO:0050877	nervous system process	0.0746632	-2.59477	2182	5	0.227273	22	20694	1.08071e+27	Grm5,Ppef1,Mecp2,Glra2,Rdh11
GO:0031060	regulation of histone methylation	0.0748356	-2.59246	73	1	0.0454545	22	20694	17257	Mecp2
GO:0007052	mitotic spindle organization	0.0748356	-2.59246	73	1	0.0454545	22	20694	17257	Mecp2
GO:1901564	organonitrogen compound metabolic process	0.0757569	-2.58023	4394	8	0.363636	22	20694	2.08715e+45	Hmgcs1,Rimklb,Grm5,Csnk1g1,Mvd,Mecp2,Dhcr24,Ppef1
GO:0051705	multi-organism behavior	0.0758226	-2.57936	74	1	0.0454545	22	20694	17257	Mecp2
GO:0032651	regulation of interleukin-1 beta production	0.0758226	-2.57936	74	1	0.0454545	22	20694	16956	Lpl
GO:0055086	nucleobase-containing small molecule metabolic process	0.0760356	-2.57655	431	2	0.0909091	22	20694	192156208715	Mvd,Hmgcs1
GO:0043069	negative regulation of programmed cell death	0.0761008	-2.5757	942	3	0.136364	22	20694	126837475417257	Cidea,Dhcr24,Mecp2
GO:0051222	positive regulation of protein transport	0.0769532	-2.56456	434	2	0.0909091	22	20694	16956381853	Lpl,Gipr
GO:0051966	regulation of synaptic transmission, glutamatergic	0.0777936	-2.5537	76	1	0.0454545	22	20694	108071	Grm5
GO:0050767	regulation of neurogenesis	0.0784071	-2.54584	954	3	0.136364	22	20694	1725710807116910	Mecp2,Grm5,Mycl
GO:0045471	response to ethanol	0.0797607	-2.52872	78	1	0.0454545	22	20694	237213	Glra2
GO:0010389	regulation of G2/M transition of mitotic cell cycle	0.0797607	-2.52872	78	1	0.0454545	22	20694	17257	Mecp2
GO:0007416	synapse assembly	0.0797607	-2.52872	78	1	0.0454545	22	20694	17257	Mecp2
GO:0045682	regulation of epidermis development	0.0817237	-2.50441	80	1	0.0454545	22	20694	16918	Mycl
GO:0043279	response to alkaloid	0.0827037	-2.49249	81	1	0.0454545	22	20694	17257	Mecp2
GO:1904951	positive regulation of establishment of protein localization	0.0828481	-2.49075	453	2	0.0909091	22	20694	16956381853	Lpl,Gipr
GO:1901992	positive regulation of mitotic cell cycle phase transition	0.0846608	-2.4691	83	1	0.0454545	22	20694	17257	Mecp2
GO:0018107	peptidyl-threonine phosphorylation	0.0846608	-2.4691	83	1	0.0454545	22	20694	214897	Csnk1g1
GO:1901379	regulation of potassium ion transmembrane transport	0.0856378	-2.45763	84	1	0.0454545	22	20694	241794	Kcng1
GO:0042632	cholesterol homeostasis	0.0856378	-2.45763	84	1	0.0454545	22	20694	16956	Lpl
GO:0031016	pancreas development	0.0856378	-2.45763	84	1	0.0454545	22	20694	381853	Gipr
GO:0006874	cellular calcium ion homeostasis	0.0856891	-2.45703	462	2	0.0909091	22	20694	108071381853	Grm5,Gipr
GO:0048583	regulation of response to stimulus	0.0861481	-2.45169	3734	7	0.318182	22	20694	1.72524e+37	Rdh11,Gipr,Grm5,Mctp1,Cidea,Csnk1g1,Lpl
GO:0061097	regulation of protein tyrosine kinase activity	0.0866138	-2.4463	85	1	0.0454545	22	20694	108071	Grm5
GO:0055092	sterol homeostasis	0.0866138	-2.4463	85	1	0.0454545	22	20694	16956	Lpl
GO:0098660	inorganic ion transmembrane transport	0.0879198	-2.43133	469	2	0.0909091	22	20694	241794237213	Kcng1,Glra2
GO:0031110	regulation of microtubule polymerization or depolymerization	0.0885629	-2.42404	87	1	0.0454545	22	20694	17257	Mecp2
GO:0042592	homeostatic process	0.0891087	-2.4179	1625	4	0.181818	22	20694	1.69561e+21	Lpl,Cidea,Gipr,Grm5
GO:1903532	positive regulation of secretion by cell	0.0895242	-2.41325	474	2	0.0909091	22	20694	38185316956	Gipr,Lpl
GO:0045833	negative regulation of lipid metabolic process	0.089536	-2.41311	88	1	0.0454545	22	20694	12683	Cidea
GO:0033555	multicellular organismal response to stress	0.089536	-2.41311	88	1	0.0454545	22	20694	17257	Mecp2
GO:0032024	positive regulation of insulin secretion	0.089536	-2.41311	88	1	0.0454545	22	20694	381853	Gipr
GO:0032642	regulation of chemokine production	0.089536	-2.41311	88	1	0.0454545	22	20694	16956	Lpl
GO:1900076	regulation of cellular response to insulin stimulus	0.089536	-2.41311	88	1	0.0454545	22	20694	16956	Lpl
GO:0040012	regulation of locomotion	0.0897888	-2.41029	1011	3	0.136364	22	20694	7877110807117250	Mctp1,Grm5,Mecp2
GO:0034765	regulation of ion transmembrane transport	0.0904912	-2.4025	477	2	0.0909091	22	20694	241794108071	Kcng1,Grm5
GO:0006639	acylglycerol metabolic process	0.090508	-2.40232	89	1	0.0454545	22	20694	16956	Lpl
GO:0055074	calcium ion homeostasis	0.0911376	-2.39538	479	2	0.0909091	22	20694	108071381853	Grm5,Gipr
GO:0043535	regulation of blood vessel endothelial cell migration	0.0914791	-2.39164	90	1	0.0454545	22	20694	17257	Mecp2
GO:0016571	histone methylation	0.0914791	-2.39164	90	1	0.0454545	22	20694	17257	Mecp2
GO:0042127	regulation of cell population proliferation	0.0914808	-2.39163	1640	4	0.181818	22	20694	1.72572e+20	Mecp2,Mvd,Dhcr24,Dhcr7
GO:0071495	cellular response to endogenous stimulus	0.0916489	-2.38979	1020	3	0.136364	22	20694	2.37213e+16	Glra2,Mecp2,Grm5
GO:0072503	cellular divalent inorganic cation homeostasis	0.0924347	-2.38125	483	2	0.0909091	22	20694	381853108071	Gipr,Grm5
GO:0018210	peptidyl-threonine modification	0.0924492	-2.3811	91	1	0.0454545	22	20694	214897	Csnk1g1
GO:0006638	neutral lipid metabolic process	0.0924492	-2.3811	91	1	0.0454545	22	20694	16956	Lpl
GO:0032652	regulation of interleukin-1 production	0.0924492	-2.3811	91	1	0.0454545	22	20694	16956	Lpl
GO:0016310	phosphorylation	0.092481	-2.38075	1024	3	0.136364	22	20694	1.08071e+16	Grm5,Mecp2,Csnk1g1
GO:0060998	regulation of dendritic spine development	0.0934182	-2.37067	92	1	0.0454545	22	20694	17257	Mecp2
GO:0007200	phospholipase C-activating G protein-coupled receptor signaling pathway	0.0934182	-2.37067	92	1	0.0454545	22	20694	108071	Grm5
GO:0043154	negative regulation of cysteine-type endopeptidase activity involved in apoptotic process	0.0934182	-2.37067	92	1	0.0454545	22	20694	74754	Dhcr24
GO:0060968	regulation of gene silencing	0.0934182	-2.37067	92	1	0.0454545	22	20694	17257	Mecp2
GO:0006821	chloride transport	0.0943863	-2.36036	93	1	0.0454545	22	20694	237213	Glra2
GO:1902882	regulation of response to oxidative stress	0.0953535	-2.35016	94	1	0.0454545	22	20694	78771	Mctp1
GO:1902749	regulation of cell cycle G2/M phase transition	0.0953535	-2.35016	94	1	0.0454545	22	20694	17257	Mecp2
GO:0071482	cellular response to light stimulus	0.0963196	-2.34008	95	1	0.0454545	22	20694	17252	Rdh11
GO:0034754	cellular hormone metabolic process	0.0972847	-2.33011	96	1	0.0454545	22	20694	17252	Rdh11
GO:0045685	regulation of glial cell differentiation	0.0972847	-2.33011	96	1	0.0454545	22	20694	17257	Mecp2
GO:1901989	positive regulation of cell cycle phase transition	0.0972847	-2.33011	96	1	0.0454545	22	20694	17257	Mecp2
GO:0032760	positive regulation of tumor necrosis factor production	0.0972847	-2.33011	96	1	0.0454545	22	20694	16956	Lpl
GO:0032755	positive regulation of interleukin-6 production	0.0972847	-2.33011	96	1	0.0454545	22	20694	16956	Lpl
GO:0007584	response to nutrient	0.0972847	-2.33011	96	1	0.0454545	22	20694	16956	Lpl
GO:0060548	negative regulation of cell death	0.098183	-2.32092	1051	3	0.136364	22	20694	172577475412683	Mecp2,Dhcr24,Cidea
GO:1903557	positive regulation of tumor necrosis factor superfamily cytokine production	0.0982489	-2.32025	97	1	0.0454545	22	20694	16956	Lpl
GO:0031058	positive regulation of histone modification	0.0982489	-2.32025	97	1	0.0454545	22	20694	17257	Mecp2
GO:0032880	regulation of protein localization	0.0990403	-2.31223	1055	3	0.136364	22	20694	1695612683381850	Lpl,Cidea,Gipr
GO:0048523	negative regulation of cellular process	0.100016	-2.30243	4654	8	0.363636	22	20694	1.08071e+41	Grm5,Ikzf4,Gipr,Cidea,Mctp1,Dhcr24,Mecp2,Lpl
GO:0090263	positive regulation of canonical Wnt signaling pathway	0.100174	-2.30084	99	1	0.0454545	22	20694	214897	Csnk1g1
GO:2000117	negative regulation of cysteine-type endopeptidase activity	0.100174	-2.30084	99	1	0.0454545	22	20694	74754	Dhcr24
GO:0072507	divalent inorganic cation homeostasis	0.101	-2.29263	509	2	0.0909091	22	20694	108071381853	Grm5,Gipr
GO:0060359	response to ammonium ion	0.101135	-2.29129	100	1	0.0454545	22	20694	17257	Mecp2
GO:0006633	fatty acid biosynthetic process	0.101135	-2.29129	100	1	0.0454545	22	20694	16956	Lpl
GO:0051960	regulation of nervous system development	0.101848	-2.28427	1068	3	0.136364	22	20694	1080711691817250	Grm5,Mycl,Mecp2
GO:0019218	regulation of steroid metabolic process	0.102096	-2.28184	101	1	0.0454545	22	20694	13360	Dhcr7
GO:1902850	microtubule cytoskeleton organization involved in mitosis	0.102096	-2.28184	101	1	0.0454545	22	20694	17257	Mecp2
GO:0006464	cellular protein modification process	0.102436	-2.27851	2396	5	0.227273	22	20694	1.08653e+28	Rimklb,Csnk1g1,Mecp2,Grm5,Ppef1
GO:0036211	protein modification process	0.102436	-2.27851	2396	5	0.227273	22	20694	1.08653e+28	Rimklb,Grm5,Ppef1,Mecp2,Csnk1g1
GO:0021549	cerebellum development	0.103055	-2.27249	102	1	0.0454545	22	20694	17257	Mecp2
GO:0008306	associative learning	0.103055	-2.27249	102	1	0.0454545	22	20694	17257	Mecp2
GO:0051050	positive regulation of transport	0.103374	-2.2694	1075	3	0.136364	22	20694	3818531725716950	Gipr,Mecp2,Lpl
GO:0019233	sensory perception of pain	0.104013	-2.26324	103	1	0.0454545	22	20694	17257	Mecp2
GO:0019751	polyol metabolic process	0.104013	-2.26324	103	1	0.0454545	22	20694	17257	Mecp2
GO:0017015	regulation of transforming growth factor beta receptor signaling pathway	0.104971	-2.25408	104	1	0.0454545	22	20694	12683	Cidea
GO:0007166	cell surface receptor signaling pathway	0.105687	-2.24728	1726	4	0.181818	22	20694	1.08071e+22	Grm5,Mecp2,Csnk1g1,Gipr
GO:0043266	regulation of potassium ion transport	0.105927	-2.24501	105	1	0.0454545	22	20694	241794	Kcng1
GO:0022900	electron transport chain	0.105927	-2.24501	105	1	0.0454545	22	20694	17257	Mecp2
GO:0014074	response to purine-containing compound	0.106882	-2.23603	106	1	0.0454545	22	20694	208715	Hmgcs1
GO:1903844	regulation of cellular response to transforming growth factor beta stimulus	0.106882	-2.23603	106	1	0.0454545	22	20694	12683	Cidea
GO:0032091	negative regulation of protein binding	0.106882	-2.23603	106	1	0.0454545	22	20694	17257	Mecp2
GO:0060284	regulation of cell development	0.10712	-2.23381	1092	3	0.136364	22	20694	1691810807117250	Mycl,Grm5,Mecp2
GO:0051047	positive regulation of secretion	0.10774	-2.22803	529	2	0.0909091	22	20694	38185316956	Gipr,Lpl
GO:0045597	positive regulation of cell differentiation	0.108678	-2.21937	1099	3	0.136364	22	20694	1695610807117250	Lpl,Grm5,Mecp2
GO:1900006	positive regulation of dendrite development	0.10879	-2.21834	108	1	0.0454545	22	20694	17257	Mecp2
GO:0008344	adult locomotory behavior	0.10879	-2.21834	108	1	0.0454545	22	20694	17257	Mecp2
GO:0007165	signal transduction	0.110173	-2.2057	4751	8	0.363636	22	20694	1.69562e+43	Lpl,Mecp2,Csnk1g1,Dhcr24,Rdh11,Glra2,Gipr,Grm5
GO:0048878	chemical homeostasis	0.110695	-2.20097	1108	3	0.136364	22	20694	1.69564e+16	Lpl,Gipr,Grm5
GO:0051051	negative regulation of transport	0.110813	-2.19991	538	2	0.0909091	22	20694	1268378771	Cidea,Mctp1
GO:0090101	negative regulation of transmembrane receptor protein serine/threonine kinase signaling pathway	0.112594	-2.18397	112	1	0.0454545	22	20694	12683	Cidea
GO:1905269	positive regulation of chromatin organization	0.112594	-2.18397	112	1	0.0454545	22	20694	17257	Mecp2
GO:0016525	negative regulation of angiogenesis	0.112594	-2.18397	112	1	0.0454545	22	20694	17257	Mecp2
GO:0022037	metencephalon development	0.11449	-2.16727	114	1	0.0454545	22	20694	17257	Mecp2
GO:0032273	positive regulation of protein polymerization	0.11449	-2.16727	114	1	0.0454545	22	20694	17257	Mecp2
GO:2000181	negative regulation of blood vessel morphogenesis	0.116382	-2.15088	116	1	0.0454545	22	20694	17257	Mecp2
GO:0045017	glycerolipid biosynthetic process	0.116382	-2.15088	116	1	0.0454545	22	20694	16956	Lpl
GO:0016573	histone acetylation	0.116382	-2.15088	116	1	0.0454545	22	20694	17257	Mecp2
GO:0003073	regulation of systemic arterial blood pressure	0.119213	-2.12684	119	1	0.0454545	22	20694	17257	Mecp2
GO:0044070	regulation of anion transport	0.120155	-2.11897	120	1	0.0454545	22	20694	108071	Grm5
GO:0015698	inorganic anion transport	0.120155	-2.11897	120	1	0.0454545	22	20694	237213	Glra2
GO:0090277	positive regulation of peptide hormone secretion	0.120155	-2.11897	120	1	0.0454545	22	20694	381853	Gipr
GO:0032501	multicellular organismal process	0.120532	-2.11584	7388	11	0.5	22	20694	1.26832e+58	Cidea,Mycl,Rdh11,Grm5,Glra2,Gipr,Dhcr7,Lpl,Dhcr24,Ppef1,Mecp2
GO:0034762	regulation of transmembrane transport	0.120876	-2.11299	567	2	0.0909091	22	20694	108071241794	Grm5,Kcng1
GO:0018393	internal peptidyl-lysine acetylation	0.121096	-2.11117	121	1	0.0454545	22	20694	17257	Mecp2
GO:0006875	cellular metal ion homeostasis	0.122283	-2.10142	571	2	0.0909091	22	20694	381853108071	Gipr,Grm5
GO:0009968	negative regulation of signal transduction	0.123349	-2.09274	1163	3	0.136364	22	20694	1.26834e+16	Cidea,Gipr,Grm5
GO:0035264	multicellular organism growth	0.123913	-2.08818	124	1	0.0454545	22	20694	13360	Dhcr7
GO:0018394	peptidyl-lysine acetylation	0.123913	-2.08818	124	1	0.0454545	22	20694	17257	Mecp2
GO:0006475	internal protein amino acid acetylation	0.123913	-2.08818	124	1	0.0454545	22	20694	17257	Mecp2
GO:0019722	calcium-mediated signaling	0.12485	-2.08064	125	1	0.0454545	22	20694	108071	Grm5
GO:0009582	detection of abiotic stimulus	0.12485	-2.08064	125	1	0.0454545	22	20694	17252	Rdh11
GO:0009581	detection of external stimulus	0.125786	-2.07318	126	1	0.0454545	22	20694	17252	Rdh11
GO:0050769	positive regulation of neurogenesis	0.126172	-2.07011	582	2	0.0909091	22	20694	17257108071	Mecp2,Grm5
GO:0008213	protein alkylation	0.126721	-2.06577	127	1	0.0454545	22	20694	17257	Mecp2
GO:0006479	protein methylation	0.126721	-2.06577	127	1	0.0454545	22	20694	17257	Mecp2
GO:0051592	response to calcium ion	0.126721	-2.06577	127	1	0.0454545	22	20694	381853	Gipr
GO:0048640	negative regulation of developmental growth	0.126721	-2.06577	127	1	0.0454545	22	20694	17257	Mecp2
GO:0010647	positive regulation of cell communication	0.127168	-2.06225	1846	4	0.181818	22	20694	3.81853e+22	Gipr,Grm5,Mecp2,Csnk1g1
GO:0016358	dendrite development	0.127655	-2.05842	128	1	0.0454545	22	20694	17257	Mecp2
GO:1901343	negative regulation of vasculature development	0.127655	-2.05842	128	1	0.0454545	22	20694	17257	Mecp2
GO:0045333	cellular respiration	0.127655	-2.05842	128	1	0.0454545	22	20694	17257	Mecp2
GO:0051259	protein complex oligomerization	0.128307	-2.05333	588	2	0.0909091	22	20694	22781241794	Ikzf4,Kcng1
GO:0023056	positive regulation of signaling	0.128478	-2.052	1853	4	0.181818	22	20694	3.81853e+22	Gipr,Grm5,Csnk1g1,Mecp2
GO:0015850	organic hydroxy compound transport	0.128588	-2.05114	129	1	0.0454545	22	20694	17257	Mecp2
GO:0043412	macromolecule modification	0.129507	-2.04402	2576	5	0.227273	22	20694	1.08071e+28	Grm5,Ppef1,Mecp2,Csnk1g1,Rimklb
GO:0035270	endocrine system development	0.12952	-2.04392	130	1	0.0454545	22	20694	381853	Gipr
GO:0007051	spindle organization	0.12952	-2.04392	130	1	0.0454545	22	20694	17257	Mecp2
GO:0030177	positive regulation of Wnt signaling pathway	0.130452	-2.03675	131	1	0.0454545	22	20694	214897	Csnk1g1
GO:0071805	potassium ion transmembrane transport	0.132311	-2.0226	133	1	0.0454545	22	20694	241794	Kcng1
GO:0097306	cellular response to alcohol	0.13324	-2.01561	134	1	0.0454545	22	20694	237213	Glra2
GO:0045598	regulation of fat cell differentiation	0.135094	-2.00179	136	1	0.0454545	22	20694	16956	Lpl
GO:0050905	neuromuscular process	0.135094	-2.00179	136	1	0.0454545	22	20694	17257	Mecp2
GO:0071695	anatomical structure maturation	0.136019	-1.99496	137	1	0.0454545	22	20694	17257	Mecp2
GO:0050729	positive regulation of inflammatory response	0.136944	-1.98818	138	1	0.0454545	22	20694	16956	Lpl
GO:0046928	regulation of neurotransmitter secretion	0.136944	-1.98818	138	1	0.0454545	22	20694	78771	Mctp1
GO:0070887	cellular response to chemical stimulus	0.138589	-1.97625	2632	5	0.227273	22	20694	1.69561e+26	Lpl,Grm5,Mecp2,Glra2,Rdh11
GO:0055088	lipid homeostasis	0.13879	-1.97479	140	1	0.0454545	22	20694	16956	Lpl
GO:0045595	regulation of cell differentiation	0.138982	-1.97341	1908	4	0.181818	22	20694	1.72572e+20	Mecp2,Mycl,Grm5,Lpl
GO:0004721	phosphoprotein phosphatase activity	0.139712	-1.96817	141	1	0.0454545	22	20694	237178	Ppef1
GO:0090288	negative regulation of cellular response to growth factor stimulus	0.140633	-1.9616	142	1	0.0454545	22	20694	12683	Cidea
GO:0120161	regulation of cold-induced thermogenesis	0.140633	-1.9616	142	1	0.0454545	22	20694	12683	Cidea
GO:0007613	memory	0.141553	-1.95508	143	1	0.0454545	22	20694	17257	Mecp2
GO:0006473	protein acetylation	0.141553	-1.95508	143	1	0.0454545	22	20694	17257	Mecp2
GO:0023052	signaling	0.14187	-1.95284	5023	8	0.363636	22	20694	1.72522e+43	Rdh11,Glra2,Gipr,Grm5,Lpl,Csnk1g1,Mecp2,Dhcr24
GO:0072330	monocarboxylic acid biosynthetic process	0.142472	-1.94861	144	1	0.0454545	22	20694	16956	Lpl
GO:0046661	male sex differentiation	0.14339	-1.94219	145	1	0.0454545	22	20694	74754	Dhcr24
GO:0030003	cellular cation homeostasis	0.143493	-1.94147	630	2	0.0909091	22	20694	108071381853	Grm5,Gipr
GO:0004930	G protein-coupled receptor activity	0.144961	-1.93129	634	2	0.0909091	22	20694	108071381853	Grm5,Gipr
GO:0003008	system process	0.145765	-1.92576	2675	5	0.227273	22	20694	1.08071e+27	Grm5,Ppef1,Mecp2,Glra2,Rdh11
GO:0097164	ammonium ion metabolic process	0.146138	-1.9232	148	1	0.0454545	22	20694	17257	Mecp2
GO:0030856	regulation of epithelial cell differentiation	0.146138	-1.9232	148	1	0.0454545	22	20694	16918	Mycl
GO:0050715	positive regulation of cytokine secretion	0.147966	-1.91077	150	1	0.0454545	22	20694	16956	Lpl
GO:0032675	regulation of interleukin-6 production	0.147966	-1.91077	150	1	0.0454545	22	20694	16956	Lpl
GO:0071478	cellular response to radiation	0.147966	-1.91077	150	1	0.0454545	22	20694	17252	Rdh11
GO:0007186	G protein-coupled receptor signaling pathway	0.148046	-1.91023	1954	4	0.181818	22	20694	1.08071e+22	Grm5,Glra2,Gipr,Rdh11
GO:0055065	metal ion homeostasis	0.148274	-1.90869	643	2	0.0909091	22	20694	381853108071	Gipr,Grm5
GO:0006873	cellular ion homeostasis	0.148644	-1.9062	644	2	0.0909091	22	20694	381853108071	Gipr,Grm5
GO:0044262	cellular carbohydrate metabolic process	0.148878	-1.90463	151	1	0.0454545	22	20694	17257	Mecp2
GO:0050709	negative regulation of protein secretion	0.14979	-1.89852	152	1	0.0454545	22	20694	12683	Cidea
GO:0046034	ATP metabolic process	0.1507	-1.89246	153	1	0.0454545	22	20694	17257	Mecp2
GO:0043603	cellular amide metabolic process	0.151234	-1.88893	651	2	0.0909091	22	20694	208715192156	Hmgcs1,Mvd
GO:0014013	regulation of gliogenesis	0.15161	-1.88644	154	1	0.0454545	22	20694	17257	Mecp2
GO:0051962	positive regulation of nervous system development	0.151976	-1.88403	653	2	0.0909091	22	20694	17257108071	Mecp2,Grm5
GO:0010648	negative regulation of cell communication	0.152239	-1.8823	1281	3	0.136364	22	20694	1.08071e+16	Grm5,Gipr,Cidea
GO:0031056	regulation of histone modification	0.152519	-1.88047	155	1	0.0454545	22	20694	17257	Mecp2
GO:0007601	visual perception	0.153427	-1.87453	156	1	0.0454545	22	20694	17252	Rdh11
GO:0023057	negative regulation of signaling	0.153512	-1.87398	1286	3	0.136364	22	20694	1.08071e+16	Grm5,Gipr,Cidea
GO:0030902	hindbrain development	0.154333	-1.86864	157	1	0.0454545	22	20694	17257	Mecp2
GO:0010594	regulation of endothelial cell migration	0.154333	-1.86864	157	1	0.0454545	22	20694	17257	Mecp2
GO:0010720	positive regulation of cell development	0.154951	-1.86464	661	2	0.0909091	22	20694	10807117257	Grm5,Mecp2
GO:0006813	potassium ion transport	0.156144	-1.85697	159	1	0.0454545	22	20694	241794	Kcng1
GO:0046887	positive regulation of hormone secretion	0.156144	-1.85697	159	1	0.0454545	22	20694	381853	Gipr
GO:0044249	cellular biosynthetic process	0.156739	-1.85317	1997	4	0.181818	22	20694	1.92156e+22	Mvd,Idi1,Lpl,Hmgcs1
GO:0050953	sensory perception of light stimulus	0.157048	-1.8512	160	1	0.0454545	22	20694	17252	Rdh11
GO:0007610	behavior	0.157191	-1.85029	667	2	0.0909091	22	20694	17257108071	Mecp2,Grm5
GO:0051147	regulation of muscle cell differentiation	0.157951	-1.84547	161	1	0.0454545	22	20694	17257	Mecp2
GO:0051291	protein heterooligomerization	0.157951	-1.84547	161	1	0.0454545	22	20694	22781	Ikzf4
GO:0016485	protein processing	0.157951	-1.84547	161	1	0.0454545	22	20694	74754	Dhcr24
GO:0007154	cell communication	0.158001	-1.84515	5148	8	0.363636	22	20694	1.72572e+43	Mecp2,Csnk1g1,Dhcr24,Lpl,Glra2,Rdh11,Gipr,Grm5
GO:0002792	negative regulation of peptide secretion	0.158854	-1.83977	162	1	0.0454545	22	20694	12683	Cidea
GO:0050789	regulation of biological process	0.15983	-1.83364	11457	15	0.681818	22	20694	2.14897e+80	Csnk1g1,Cidea,Mctp1,Ikzf4,Mycl,Rdh11,Lpl,Kcng1,Mecp2,Mvd,Dhcr24,Grm5,Dhcr7,Gipr,Glra2
GO:0001817	regulation of cytokine production	0.160939	-1.82673	677	2	0.0909091	22	20694	1268316956	Cidea,Lpl
GO:0009966	regulation of signal transduction	0.162049	-1.81986	2769	5	0.227273	22	20694	1.26832e+27	Cidea,Csnk1g1,Grm5,Rdh11,Gipr
GO:0048469	cell maturation	0.162453	-1.81736	166	1	0.0454545	22	20694	17257	Mecp2
GO:0045931	positive regulation of mitotic cell cycle	0.162453	-1.81736	166	1	0.0454545	22	20694	17257	Mecp2
GO:0071230	cellular response to amino acid stimulus	0.163351	-1.81185	167	1	0.0454545	22	20694	237213	Glra2
GO:0019538	protein metabolic process	0.163909	-1.80844	3559	6	0.272727	22	20694	7.47542e+33	Dhcr24,Ppef1,Csnk1g1,Mecp2,Grm5,Rimklb
GO:2001257	regulation of cation channel activity	0.164248	-1.80638	168	1	0.0454545	22	20694	241794	Kcng1
GO:0046890	regulation of lipid biosynthetic process	0.164248	-1.80638	168	1	0.0454545	22	20694	13360	Dhcr7
GO:0048518	positive regulation of biological process	0.164879	-1.80255	6047	9	0.409091	22	20694	1.69562e+48	Lpl,Mvd,Csnk1g1,Mecp2,Cidea,Grm5,Mycl,Ikzf4,Gipr
GO:0071236	cellular response to antibiotic	0.165143	-1.80094	169	1	0.0454545	22	20694	237213	Glra2
GO:0051235	maintenance of location	0.165143	-1.80094	169	1	0.0454545	22	20694	12683	Cidea
GO:0044242	cellular lipid catabolic process	0.166932	-1.79017	171	1	0.0454545	22	20694	16956	Lpl
GO:0034220	ion transmembrane transport	0.168108	-1.78315	696	2	0.0909091	22	20694	237213241794	Glra2,Kcng1
GO:0051100	negative regulation of binding	0.168717	-1.77953	173	1	0.0454545	22	20694	17257	Mecp2
GO:0010977	negative regulation of neuron projection development	0.170499	-1.76903	175	1	0.0454545	22	20694	17257	Mecp2
GO:0048519	negative regulation of biological process	0.17215	-1.75939	5252	8	0.363636	22	20694	1.69567e+41	Lpl,Dhcr24,Mecp2,Cidea,Mctp1,Grm5,Ikzf4,Gipr
GO:0018105	peptidyl-serine phosphorylation	0.172277	-1.75865	177	1	0.0454545	22	20694	214897	Csnk1g1
GO:0055080	cation homeostasis	0.173811	-1.74979	711	2	0.0909091	22	20694	108071381853	Grm5,Gipr
GO:0043200	response to amino acid	0.174937	-1.74333	180	1	0.0454545	22	20694	237213	Glra2
GO:1901605	alpha-amino acid metabolic process	0.174937	-1.74333	180	1	0.0454545	22	20694	17257	Mecp2
GO:0043524	negative regulation of neuron apoptotic process	0.174937	-1.74333	180	1	0.0454545	22	20694	17257	Mecp2
GO:0051129	negative regulation of cellular component organization	0.176484	-1.73452	718	2	0.0909091	22	20694	7877117257	Mctp1,Mecp2
GO:2001252	positive regulation of chromosome organization	0.176705	-1.73327	182	1	0.0454545	22	20694	17257	Mecp2
GO:0051588	regulation of neurotransmitter transport	0.177588	-1.72829	183	1	0.0454545	22	20694	78771	Mctp1
GO:1902905	positive regulation of supramolecular fiber organization	0.17847	-1.72333	184	1	0.0454545	22	20694	17257	Mecp2
GO:0098771	inorganic ion homeostasis	0.179165	-1.71945	725	2	0.0909091	22	20694	381853108071	Gipr,Grm5
GO:0030534	adult behavior	0.179352	-1.71841	185	1	0.0454545	22	20694	17257	Mecp2
GO:0050796	regulation of insulin secretion	0.179352	-1.71841	185	1	0.0454545	22	20694	381853	Gipr
GO:0043543	protein acylation	0.179352	-1.71841	185	1	0.0454545	22	20694	17257	Mecp2
GO:0006470	protein dephosphorylation	0.180232	-1.71351	186	1	0.0454545	22	20694	237178	Ppef1
GO:0032388	positive regulation of intracellular transport	0.181111	-1.70864	187	1	0.0454545	22	20694	17257	Mecp2
GO:0048584	positive regulation of response to stimulus	0.181401	-1.70705	2114	4	0.181818	22	20694	2.14897e+22	Csnk1g1,Grm5,Gipr,Lpl
GO:0071310	cellular response to organic substance	0.181834	-1.70466	2116	4	0.181818	22	20694	2.37213e+21	Glra2,Grm5,Mecp2,Lpl
GO:0043269	regulation of ion transport	0.181853	-1.70456	732	2	0.0909091	22	20694	108071241794	Grm5,Kcng1
GO:0031669	cellular response to nutrient levels	0.18199	-1.7038	188	1	0.0454545	22	20694	16956	Lpl
GO:0016458	gene silencing	0.182867	-1.69899	189	1	0.0454545	22	20694	17257	Mecp2
GO:0015980	energy derivation by oxidation of organic compounds	0.182867	-1.69899	189	1	0.0454545	22	20694	17257	Mecp2
GO:0055082	cellular chemical homeostasis	0.183392	-1.69613	736	2	0.0909091	22	20694	381853108071	Gipr,Grm5
GO:0050773	regulation of dendrite development	0.18462	-1.68946	191	1	0.0454545	22	20694	17257	Mecp2
GO:0098656	anion transmembrane transport	0.18462	-1.68946	191	1	0.0454545	22	20694	237213	Glra2
GO:0048522	positive regulation of cellular process	0.185492	-1.68475	5346	8	0.363636	22	20694	1.92156e+43	Mvd,Csnk1g1,Mecp2,Lpl,Gipr,Mycl,Grm5,Ikzf4
GO:0050794	regulation of cellular process	0.186073	-1.68162	10729	14	0.636364	22	20694	1.69567e+74	Lpl,Dhcr24,Mvd,Mecp2,Gipr,Glra2,Dhcr7,Grm5,Csnk1g1,Mctp1,Cidea,Rdh11,Mycl,Ikzf4
GO:0001666	response to hypoxia	0.186369	-1.68003	193	1	0.0454545	22	20694	17257	Mecp2
GO:0030308	negative regulation of cell growth	0.187242	-1.67535	194	1	0.0454545	22	20694	17257	Mecp2
GO:0050731	positive regulation of peptidyl-tyrosine phosphorylation	0.187242	-1.67535	194	1	0.0454545	22	20694	108071	Grm5
GO:0030307	positive regulation of cell growth	0.188114	-1.67071	195	1	0.0454545	22	20694	17257	Mecp2
GO:0060291	long-term synaptic potentiation	0.188114	-1.67071	195	1	0.0454545	22	20694	17257	Mecp2
GO:0070507	regulation of microtubule cytoskeleton organization	0.190726	-1.65692	198	1	0.0454545	22	20694	17257	Mecp2
GO:1902275	regulation of chromatin organization	0.190726	-1.65692	198	1	0.0454545	22	20694	17257	Mecp2
GO:0046777	protein autophosphorylation	0.191594	-1.65238	199	1	0.0454545	22	20694	214897	Csnk1g1
GO:0018209	peptidyl-serine modification	0.194195	-1.63889	202	1	0.0454545	22	20694	214897	Csnk1g1
GO:0008217	regulation of blood pressure	0.194195	-1.63889	202	1	0.0454545	22	20694	17257	Mecp2
GO:0051224	negative regulation of protein transport	0.19506	-1.63445	203	1	0.0454545	22	20694	12683	Cidea
GO:0006468	protein phosphorylation	0.196168	-1.62878	769	2	0.0909091	22	20694	214897108071	Csnk1g1,Grm5
GO:0031345	negative regulation of cell projection organization	0.196788	-1.62563	205	1	0.0454545	22	20694	17257	Mecp2
GO:0051054	positive regulation of DNA metabolic process	0.196788	-1.62563	205	1	0.0454545	22	20694	17257	Mecp2
GO:0010951	negative regulation of endopeptidase activity	0.196788	-1.62563	205	1	0.0454545	22	20694	74754	Dhcr24
GO:0044267	cellular protein metabolic process	0.197481	-1.62211	2960	5	0.227273	22	20694	2.14897e+28	Csnk1g1,Mecp2,Grm5,Ppef1,Rimklb
GO:0097305	response to alcohol	0.19765	-1.62126	206	1	0.0454545	22	20694	237213	Glra2
GO:0045664	regulation of neuron differentiation	0.198115	-1.61891	774	2	0.0909091	22	20694	1691817257	Mycl,Mecp2
GO:0019752	carboxylic acid metabolic process	0.198115	-1.61891	774	2	0.0909091	22	20694	1725716956	Mecp2,Lpl
GO:0051495	positive regulation of cytoskeleton organization	0.198512	-1.61691	207	1	0.0454545	22	20694	17257	Mecp2
GO:0007568	aging	0.199372	-1.61258	208	1	0.0454545	22	20694	108071	Grm5
GO:0006650	glycerophospholipid metabolic process	0.199372	-1.61258	208	1	0.0454545	22	20694	17257	Mecp2
GO:1904950	negative regulation of establishment of protein localization	0.199372	-1.61258	208	1	0.0454545	22	20694	12683	Cidea
GO:0007265	Ras protein signal transduction	0.203662	-1.59129	213	1	0.0454545	22	20694	74754	Dhcr24
GO:0032271	regulation of protein polymerization	0.203662	-1.59129	213	1	0.0454545	22	20694	17257	Mecp2
GO:0048639	positive regulation of developmental growth	0.203662	-1.59129	213	1	0.0454545	22	20694	17257	Mecp2
GO:0030100	regulation of endocytosis	0.204518	-1.5871	214	1	0.0454545	22	20694	78771	Mctp1
GO:0030324	lung development	0.205372	-1.58293	215	1	0.0454545	22	20694	13360	Dhcr7
GO:0050801	ion homeostasis	0.20554	-1.58211	793	2	0.0909091	22	20694	381853108071	Gipr,Grm5
GO:0043281	regulation of cysteine-type endopeptidase activity involved in apoptotic process	0.206226	-1.57878	216	1	0.0454545	22	20694	74754	Dhcr24
GO:0031668	cellular response to extracellular stimulus	0.207079	-1.57466	217	1	0.0454545	22	20694	16956	Lpl
GO:0031334	positive regulation of protein complex assembly	0.207079	-1.57466	217	1	0.0454545	22	20694	17257	Mecp2
GO:1901135	carbohydrate derivative metabolic process	0.207893	-1.57073	799	2	0.0909091	22	20694	208715192156	Hmgcs1,Mvd
GO:0030323	respiratory tube development	0.207931	-1.57055	218	1	0.0454545	22	20694	13360	Dhcr7
GO:0036293	response to decreased oxygen levels	0.207931	-1.57055	218	1	0.0454545	22	20694	17257	Mecp2
GO:0018193	peptidyl-amino acid modification	0.208678	-1.56696	801	2	0.0909091	22	20694	17257214897	Mecp2,Csnk1g1
GO:0051604	protein maturation	0.209632	-1.5624	220	1	0.0454545	22	20694	74754	Dhcr24
GO:0060828	regulation of canonical Wnt signaling pathway	0.210481	-1.55836	221	1	0.0454545	22	20694	214897	Csnk1g1
GO:0043436	oxoacid metabolic process	0.213789	-1.54277	814	2	0.0909091	22	20694	1725716956	Mecp2,Lpl
GO:0010632	regulation of epithelial cell migration	0.213869	-1.54239	225	1	0.0454545	22	20694	17257	Mecp2
GO:0009967	positive regulation of signal transduction	0.214129	-1.54117	1511	3	0.136364	22	20694	1.08071e+17	Grm5,Csnk1g1,Gipr
GO:0042981	regulation of apoptotic process	0.216105	-1.53199	1518	3	0.136364	22	20694	747541725712683	Dhcr24,Mecp2,Cidea
GO:0090276	regulation of peptide hormone secretion	0.216402	-1.53062	228	1	0.0454545	22	20694	381853	Gipr
GO:0042493	response to drug	0.216548	-1.52995	821	2	0.0909091	22	20694	23721317257	Glra2,Mecp2
GO:0043414	macromolecule methylation	0.217244	-1.52673	229	1	0.0454545	22	20694	17257	Mecp2
GO:1901653	cellular response to peptide	0.217244	-1.52673	229	1	0.0454545	22	20694	108071	Grm5
GO:0009410	response to xenobiotic stimulus	0.217244	-1.52673	229	1	0.0454545	22	20694	17257	Mecp2
GO:0043406	positive regulation of MAP kinase activity	0.218926	-1.51902	231	1	0.0454545	22	20694	108071	Grm5
GO:1903531	negative regulation of secretion by cell	0.219766	-1.51519	232	1	0.0454545	22	20694	12683	Cidea
GO:0090092	regulation of transmembrane receptor protein serine/threonine kinase signaling pathway	0.219766	-1.51519	232	1	0.0454545	22	20694	12683	Cidea
GO:0046394	carboxylic acid biosynthetic process	0.220605	-1.51138	233	1	0.0454545	22	20694	16956	Lpl
GO:0032886	regulation of microtubule-based process	0.221443	-1.50759	234	1	0.0454545	22	20694	17257	Mecp2
GO:0016053	organic acid biosynthetic process	0.221443	-1.50759	234	1	0.0454545	22	20694	16956	Lpl
GO:0051094	positive regulation of developmental process	0.22206	-1.50481	1539	3	0.136364	22	20694	1695617257108070	Lpl,Mecp2,Grm5
GO:0043933	protein-containing complex subunit organization	0.222345	-1.50353	1540	3	0.136364	22	20694	1695624179422780	Lpl,Kcng1,Ikzf4
GO:0043067	regulation of programmed cell death	0.222345	-1.50353	1540	3	0.136364	22	20694	126831725774754	Cidea,Mecp2,Dhcr24
GO:0001227	DNA-binding transcription repressor activity, RNA polymerase II-specific	0.223952	-1.49633	237	1	0.0454545	22	20694	17257	Mecp2
GO:0006082	organic acid metabolic process	0.224451	-1.4941	841	2	0.0909091	22	20694	1725716956	Mecp2,Lpl
GO:0045893	positive regulation of transcription, DNA-templated	0.225195	-1.49079	1550	3	0.136364	22	20694	169182278117257	Mycl,Ikzf4,Mecp2
GO:0043393	regulation of protein binding	0.226453	-1.48522	240	1	0.0454545	22	20694	17257	Mecp2
GO:0016311	dephosphorylation	0.226453	-1.48522	240	1	0.0454545	22	20694	237178	Ppef1
GO:2000116	regulation of cysteine-type endopeptidase activity	0.226453	-1.48522	240	1	0.0454545	22	20694	74754	Dhcr24
GO:0040029	regulation of gene expression, epigenetic	0.226453	-1.48522	240	1	0.0454545	22	20694	17257	Mecp2
GO:0021700	developmental maturation	0.230604	-1.46705	245	1	0.0454545	22	20694	17257	Mecp2
GO:0019725	cellular homeostasis	0.230794	-1.46623	857	2	0.0909091	22	20694	381853108071	Gipr,Grm5
GO:0060541	respiratory system development	0.231432	-1.46347	246	1	0.0454545	22	20694	13360	Dhcr7
GO:0006520	cellular amino acid metabolic process	0.231432	-1.46347	246	1	0.0454545	22	20694	17257	Mecp2
GO:0043588	skin development	0.232259	-1.4599	247	1	0.0454545	22	20694	74754	Dhcr24
GO:1901215	negative regulation of neuron death	0.232259	-1.4599	247	1	0.0454545	22	20694	17257	Mecp2
GO:0090068	positive regulation of cell cycle process	0.233085	-1.45635	248	1	0.0454545	22	20694	17257	Mecp2
GO:1901990	regulation of mitotic cell cycle phase transition	0.240481	-1.42511	257	1	0.0454545	22	20694	17257	Mecp2
GO:0001818	negative regulation of cytokine production	0.241299	-1.42172	258	1	0.0454545	22	20694	12683	Cidea
GO:1903508	positive regulation of nucleic acid-templated transcription	0.241888	-1.41928	1608	3	0.136364	22	20694	172572278116918	Mecp2,Ikzf4,Mycl
GO:1902680	positive regulation of RNA biosynthetic process	0.242178	-1.41808	1609	3	0.136364	22	20694	169182278117257	Mycl,Ikzf4,Mecp2
GO:0030334	regulation of cell migration	0.242331	-1.41745	886	2	0.0909091	22	20694	1725778771	Mecp2,Mctp1
GO:0045665	negative regulation of neuron differentiation	0.242932	-1.41497	260	1	0.0454545	22	20694	17257	Mecp2
GO:0065007	biological regulation	0.243679	-1.4119	12113	15	0.681818	22	20694	2.41794e+80	Kcng1,Lpl,Mecp2,Mvd,Dhcr24,Dhcr7,Gipr,Glra2,Grm5,Csnk1g1,Mctp1,Cidea,Rdh11,Ikzf4,Mycl
GO:0051048	negative regulation of secretion	0.243747	-1.41163	261	1	0.0454545	22	20694	12683	Cidea
GO:0016055	Wnt signaling pathway	0.244561	-1.40829	262	1	0.0454545	22	20694	214897	Csnk1g1
GO:0198738	cell-cell signaling by wnt	0.244561	-1.40829	262	1	0.0454545	22	20694	214897	Csnk1g1
GO:0016042	lipid catabolic process	0.244561	-1.40829	262	1	0.0454545	22	20694	16956	Lpl
GO:0010466	negative regulation of peptidase activity	0.245374	-1.40497	263	1	0.0454545	22	20694	74754	Dhcr24
GO:0050730	regulation of peptidyl-tyrosine phosphorylation	0.246999	-1.39837	265	1	0.0454545	22	20694	108071	Grm5
GO:0043523	regulation of neuron apoptotic process	0.24781	-1.39509	266	1	0.0454545	22	20694	17257	Mecp2
GO:0006725	cellular aromatic compound metabolic process	0.247897	-1.39474	2404	4	0.181818	22	20694	2.07752e+21	Sqle,Hmgcs1,Mecp2,Mvd
GO:0050807	regulation of synapse organization	0.24862	-1.39183	267	1	0.0454545	22	20694	17257	Mecp2
GO:0070482	response to oxygen levels	0.249429	-1.38858	268	1	0.0454545	22	20694	17257	Mecp2
GO:0090287	regulation of cellular response to growth factor stimulus	0.250237	-1.38535	269	1	0.0454545	22	20694	12683	Cidea
GO:0043062	extracellular structure organization	0.251045	-1.38212	270	1	0.0454545	22	20694	16956	Lpl
GO:0018205	peptidyl-lysine modification	0.252658	-1.37572	272	1	0.0454545	22	20694	17257	Mecp2
GO:0032147	activation of protein kinase activity	0.252658	-1.37572	272	1	0.0454545	22	20694	108071	Grm5
GO:0051239	regulation of multicellular organismal process	0.253435	-1.37265	3236	5	0.227273	22	20694	1.69181e+25	Mycl,Grm5,Mecp2,Lpl,Cidea
GO:0007548	sex differentiation	0.254267	-1.36937	274	1	0.0454545	22	20694	74754	Dhcr24
GO:0042692	muscle cell differentiation	0.254267	-1.36937	274	1	0.0454545	22	20694	17257	Mecp2
GO:0007264	small GTPase mediated signal transduction	0.254267	-1.36937	274	1	0.0454545	22	20694	74754	Dhcr24
GO:0050803	regulation of synapse structure or activity	0.255873	-1.36307	276	1	0.0454545	22	20694	17257	Mecp2
GO:0032259	methylation	0.255873	-1.36307	276	1	0.0454545	22	20694	17257	Mecp2
GO:0046677	response to antibiotic	0.257476	-1.35683	278	1	0.0454545	22	20694	237213	Glra2
GO:0048699	generation of neurons	0.258235	-1.35389	1664	3	0.136364	22	20694	1725716918108070	Mecp2,Mycl,Grm5
GO:0071496	cellular response to external stimulus	0.258276	-1.35373	279	1	0.0454545	22	20694	16956	Lpl
GO:0045926	negative regulation of growth	0.259075	-1.35064	280	1	0.0454545	22	20694	17257	Mecp2
GO:0051716	cellular response to stimulus	0.26044	-1.34538	6702	9	0.409091	22	20694	2.37213e+49	Glra2,Gipr,Rdh11,Grm5,Hmgcs1,Csnk1g1,Mecp2,Dhcr24,Lpl
GO:0104004	cellular response to environmental stimulus	0.260671	-1.34449	282	1	0.0454545	22	20694	17252	Rdh11
GO:0071214	cellular response to abiotic stimulus	0.260671	-1.34449	282	1	0.0454545	22	20694	17252	Rdh11
GO:0006807	nitrogen compound metabolic process	0.260762	-1.34415	5824	8	0.363636	22	20694	1.08071e+45	Grm5,Rimklb,Hmgcs1,Dhcr24,Ppef1,Mvd,Csnk1g1,Mecp2
GO:1902533	positive regulation of intracellular signal transduction	0.261108	-1.34282	933	2	0.0909091	22	20694	108071381853	Grm5,Gipr
GO:2000145	regulation of cell motility	0.261108	-1.34282	933	2	0.0909091	22	20694	1725778771	Mecp2,Mctp1
GO:0044419	interspecies interaction between organisms	0.264647	-1.32936	287	1	0.0454545	22	20694	17257	Mecp2
GO:0010941	regulation of cell death	0.264711	-1.32912	1686	3	0.136364	22	20694	747541725712683	Dhcr24,Mecp2,Cidea
GO:0055085	transmembrane transport	0.264712	-1.32911	942	2	0.0909091	22	20694	241794237213	Kcng1,Glra2
GO:1901987	regulation of cell cycle phase transition	0.26544	-1.32637	288	1	0.0454545	22	20694	17257	Mecp2
GO:0030111	regulation of Wnt signaling pathway	0.267023	-1.32042	290	1	0.0454545	22	20694	214897	Csnk1g1
GO:0009895	negative regulation of catabolic process	0.268603	-1.31452	292	1	0.0454545	22	20694	12683	Cidea
GO:0060341	regulation of cellular localization	0.269919	-1.30963	955	2	0.0909091	22	20694	1725778771	Mecp2,Mctp1
GO:0051254	positive regulation of RNA metabolic process	0.270029	-1.30923	1704	3	0.136364	22	20694	172572278116918	Mecp2,Ikzf4,Mycl
GO:0019932	second-messenger-mediated signaling	0.270967	-1.30576	295	1	0.0454545	22	20694	108071	Grm5
GO:0010876	lipid localization	0.271753	-1.30286	296	1	0.0454545	22	20694	12683	Cidea
GO:0046883	regulation of hormone secretion	0.271753	-1.30286	296	1	0.0454545	22	20694	381853	Gipr
GO:0008284	positive regulation of cell population proliferation	0.27553	-1.28906	969	2	0.0909091	22	20694	17257192156	Mecp2,Mvd
GO:0019219	regulation of nucleobase-containing compound metabolic process	0.276353	-1.28608	3343	5	0.227273	22	20694	1.26832e+25	Cidea,Mecp2,Ikzf4,Grm5,Mycl
GO:0007204	positive regulation of cytosolic calcium ion concentration	0.276453	-1.28571	302	1	0.0454545	22	20694	381853	Gipr
GO:0006091	generation of precursor metabolites and energy	0.276453	-1.28571	302	1	0.0454545	22	20694	17257	Mecp2
GO:0043405	regulation of MAP kinase activity	0.278793	-1.27729	305	1	0.0454545	22	20694	108071	Grm5
GO:0045765	regulation of angiogenesis	0.280348	-1.27172	307	1	0.0454545	22	20694	17257	Mecp2
GO:0048871	multicellular organismal homeostasis	0.281125	-1.26896	308	1	0.0454545	22	20694	12683	Cidea
GO:0045927	positive regulation of growth	0.281125	-1.26896	308	1	0.0454545	22	20694	17257	Mecp2
GO:0007600	sensory perception	0.281905	-1.26619	1744	3	0.136364	22	20694	1725217257237170	Rdh11,Mecp2,Ppef1
GO:0006631	fatty acid metabolic process	0.282676	-1.26345	310	1	0.0454545	22	20694	16956	Lpl
GO:0071902	positive regulation of protein serine/threonine kinase activity	0.284223	-1.25799	312	1	0.0454545	22	20694	108071	Grm5
GO:0015672	monovalent inorganic cation transport	0.284996	-1.25528	313	1	0.0454545	22	20694	241794	Kcng1
GO:0009628	response to abiotic stimulus	0.287956	-1.24495	1000	2	0.0909091	22	20694	1725717252	Mecp2,Rdh11
GO:0022008	neurogenesis	0.289363	-1.24007	1769	3	0.136364	22	20694	1080711691817250	Grm5,Mycl,Mecp2
GO:0031349	positive regulation of defense response	0.293442	-1.22607	324	1	0.0454545	22	20694	16956	Lpl
GO:0048731	system development	0.294649	-1.22197	4277	6	0.272727	22	20694	1.72577e+31	Mecp2,Dhcr24,Mycl,Grm5,Dhcr7,Gipr
GO:0051270	regulation of cellular component movement	0.295971	-1.21749	1020	2	0.0909091	22	20694	1725778771	Mecp2,Mctp1
GO:0062012	regulation of small molecule metabolic process	0.29649	-1.21574	328	1	0.0454545	22	20694	13360	Dhcr7
GO:0050806	positive regulation of synaptic transmission	0.299525	-1.20556	332	1	0.0454545	22	20694	17257	Mecp2
GO:0006417	regulation of translation	0.299525	-1.20556	332	1	0.0454545	22	20694	108071	Grm5
GO:0032386	regulation of intracellular transport	0.300282	-1.20303	333	1	0.0454545	22	20694	17257	Mecp2
GO:1901652	response to peptide	0.301038	-1.20052	334	1	0.0454545	22	20694	108071	Grm5
GO:0050768	negative regulation of neurogenesis	0.302548	-1.19552	336	1	0.0454545	22	20694	17257	Mecp2
GO:0050727	regulation of inflammatory response	0.302548	-1.19552	336	1	0.0454545	22	20694	16956	Lpl
GO:1901342	regulation of vasculature development	0.305558	-1.18562	340	1	0.0454545	22	20694	17257	Mecp2
GO:1902903	regulation of supramolecular fiber organization	0.31005	-1.17102	346	1	0.0454545	22	20694	17257	Mecp2
GO:0006897	endocytosis	0.311541	-1.16622	348	1	0.0454545	22	20694	214897	Csnk1g1
GO:1904062	regulation of cation transmembrane transport	0.311541	-1.16622	348	1	0.0454545	22	20694	241794	Kcng1
GO:0035690	cellular response to drug	0.313029	-1.16146	350	1	0.0454545	22	20694	237213	Glra2
GO:0045787	positive regulation of cell cycle	0.314514	-1.15673	352	1	0.0454545	22	20694	17257	Mecp2
GO:0033044	regulation of chromosome organization	0.315996	-1.15203	354	1	0.0454545	22	20694	17257	Mecp2
GO:0045935	positive regulation of nucleobase-containing compound metabolic process	0.317291	-1.14794	1862	3	0.136364	22	20694	169182278117257	Mycl,Ikzf4,Mecp2
GO:0016570	histone modification	0.318951	-1.14272	358	1	0.0454545	22	20694	17257	Mecp2
GO:0010557	positive regulation of macromolecule biosynthetic process	0.319402	-1.14131	1869	3	0.136364	22	20694	169181725722781	Mycl,Mecp2,Ikzf4
GO:0051961	negative regulation of nervous system development	0.319687	-1.14041	359	1	0.0454545	22	20694	17257	Mecp2
GO:0044092	negative regulation of molecular function	0.320766	-1.13704	1082	2	0.0909091	22	20694	7475417257	Dhcr24,Mecp2
GO:0045861	negative regulation of proteolysis	0.321159	-1.13582	361	1	0.0454545	22	20694	74754	Dhcr24
GO:0031667	response to nutrient levels	0.321893	-1.13354	362	1	0.0454545	22	20694	16956	Lpl
GO:0010976	positive regulation of neuron projection development	0.321893	-1.13354	362	1	0.0454545	22	20694	17257	Mecp2
GO:0050793	regulation of developmental process	0.32404	-1.12689	2711	4	0.181818	22	20694	1.69181e+20	Mycl,Grm5,Mecp2,Lpl
GO:0080090	regulation of primary metabolic process	0.324654	-1.12499	5300	7	0.318182	22	20694	7.47542e+35	Dhcr24,Mecp2,Mycl,Grm5,Ikzf4,Dhcr7,Cidea
GO:0016569	covalent chromatin modification	0.324824	-1.12447	366	1	0.0454545	22	20694	17257	Mecp2
GO:0052548	regulation of endopeptidase activity	0.326284	-1.11999	368	1	0.0454545	22	20694	74754	Dhcr24
GO:1901214	regulation of neuron death	0.327742	-1.11553	370	1	0.0454545	22	20694	17257	Mecp2
GO:0009889	regulation of biosynthetic process	0.329794	-1.10929	3584	5	0.227273	22	20694	1.33602e+25	Dhcr7,Mycl,Grm5,Ikzf4,Mecp2
GO:0001505	regulation of neurotransmitter levels	0.332097	-1.10233	376	1	0.0454545	22	20694	78771	Mctp1
GO:0051240	positive regulation of multicellular organismal process	0.333898	-1.09692	1917	3	0.136364	22	20694	1080711725716950	Grm5,Mecp2,Lpl
GO:0034248	regulation of cellular amide metabolic process	0.334264	-1.09582	379	1	0.0454545	22	20694	108071	Grm5
GO:0065009	regulation of molecular function	0.33575	-1.09139	2757	4	0.181818	22	20694	7.47541e+21	Dhcr24,Grm5,Mecp2,Kcng1
GO:0010721	negative regulation of cell development	0.337862	-1.08512	384	1	0.0454545	22	20694	17257	Mecp2
GO:0009991	response to extracellular stimulus	0.343579	-1.06834	392	1	0.0454545	22	20694	16956	Lpl
GO:0005975	carbohydrate metabolic process	0.34642	-1.0601	396	1	0.0454545	22	20694	17257	Mecp2
GO:0048638	regulation of developmental growth	0.347128	-1.05806	397	1	0.0454545	22	20694	17257	Mecp2
GO:0031328	positive regulation of cellular biosynthetic process	0.348113	-1.05523	1964	3	0.136364	22	20694	169182278117257	Mycl,Ikzf4,Mecp2
GO:0006355	regulation of transcription, DNA-templated	0.349554	-1.0511	2811	4	0.181818	22	20694	2.27812e+20	Ikzf4,Mecp2,Mycl,Grm5
GO:0008015	blood circulation	0.350659	-1.04794	402	1	0.0454545	22	20694	17257	Mecp2
GO:0051098	regulation of binding	0.351363	-1.04594	403	1	0.0454545	22	20694	17257	Mecp2
GO:0045892	negative regulation of transcription, DNA-templated	0.353717	-1.03926	1165	2	0.0909091	22	20694	1725722781	Mecp2,Ikzf4
GO:0032940	secretion by cell	0.354172	-1.03797	407	1	0.0454545	22	20694	17257	Mecp2
GO:0010628	positive regulation of gene expression	0.356584	-1.03119	1992	3	0.136364	22	20694	227811725716918	Ikzf4,Mecp2,Mycl
GO:0003013	circulatory system process	0.357666	-1.02816	412	1	0.0454545	22	20694	17257	Mecp2
GO:0009891	positive regulation of biosynthetic process	0.360516	-1.02022	2005	3	0.136364	22	20694	169181725722781	Mycl,Mecp2,Ikzf4
GO:0098662	inorganic cation transmembrane transport	0.361143	-1.01848	417	1	0.0454545	22	20694	241794	Kcng1
GO:0051179	localization	0.362293	-1.0153	4605	6	0.272727	22	20694	7.47542e+32	Dhcr24,Mecp2,Csnk1g1,Glra2,Cidea,Kcng1
GO:1903506	regulation of nucleic acid-templated transcription	0.363404	-1.01224	2865	4	0.181818	22	20694	1.08071e+20	Grm5,Mycl,Ikzf4,Mecp2
GO:0006357	regulation of transcription by RNA polymerase II	0.36354	-1.01187	2015	3	0.136364	22	20694	169181725722781	Mycl,Mecp2,Ikzf4
GO:0010959	regulation of metal ion transport	0.363911	-1.01085	421	1	0.0454545	22	20694	241794	Kcng1
GO:2001141	regulation of RNA biosynthetic process	0.364175	-1.01012	2868	4	0.181818	22	20694	1.69181e+20	Mycl,Grm5,Mecp2,Ikzf4
GO:0009892	negative regulation of metabolic process	0.364431	-1.00942	2869	4	0.181818	22	20694	1.26837e+19	Cidea,Dhcr24,Ikzf4,Mecp2
GO:0043254	regulation of protein complex assembly	0.366668	-1.0033	425	1	0.0454545	22	20694	17257	Mecp2
GO:1903507	negative regulation of nucleic acid-templated transcription	0.369056	-0.996808	1204	2	0.0909091	22	20694	1725722781	Mecp2,Ikzf4
GO:0048608	reproductive structure development	0.369413	-0.99584	429	1	0.0454545	22	20694	74754	Dhcr24
GO:1902679	negative regulation of RNA biosynthetic process	0.369448	-0.995747	1205	2	0.0909091	22	20694	1725722781	Mecp2,Ikzf4
GO:0006811	ion transport	0.369839	-0.994687	1206	2	0.0909091	22	20694	241794237213	Kcng1,Glra2
GO:0001558	regulation of cell growth	0.370098	-0.993988	430	1	0.0454545	22	20694	17257	Mecp2
GO:1903047	mitotic cell cycle process	0.370782	-0.992142	431	1	0.0454545	22	20694	17257	Mecp2
GO:0061458	reproductive system development	0.372147	-0.988466	433	1	0.0454545	22	20694	74754	Dhcr24
GO:0001819	positive regulation of cytokine production	0.375549	-0.979367	438	1	0.0454545	22	20694	16956	Lpl
GO:0051346	negative regulation of hydrolase activity	0.375549	-0.979367	438	1	0.0454545	22	20694	74754	Dhcr24
GO:0031401	positive regulation of protein modification process	0.375706	-0.978948	1221	2	0.0909091	22	20694	10807117257	Grm5,Mecp2
GO:0052547	regulation of peptidase activity	0.378933	-0.970396	443	1	0.0454545	22	20694	74754	Dhcr24
GO:0001228	DNA-binding transcription activator activity, RNA polymerase II-specific	0.380282	-0.966843	445	1	0.0454545	22	20694	16918	Mycl
GO:0140352	export from cell	0.380955	-0.965074	446	1	0.0454545	22	20694	17257	Mecp2
GO:0071407	cellular response to organic cyclic compound	0.384311	-0.956303	451	1	0.0454545	22	20694	17257	Mecp2
GO:0032103	positive regulation of response to external stimulus	0.38498	-0.954564	452	1	0.0454545	22	20694	16956	Lpl
GO:0045944	positive regulation of transcription by RNA polymerase II	0.385443	-0.953362	1246	2	0.0909091	22	20694	2278116918	Ikzf4,Mycl
GO:0000226	microtubule cytoskeleton organization	0.386983	-0.949374	455	1	0.0454545	22	20694	17257	Mecp2
GO:0048589	developmental growth	0.389645	-0.94252	459	1	0.0454545	22	20694	13360	Dhcr7
GO:0045666	positive regulation of neuron differentiation	0.390308	-0.940819	460	1	0.0454545	22	20694	17257	Mecp2
GO:0032787	monocarboxylic acid metabolic process	0.392295	-0.935741	463	1	0.0454545	22	20694	16956	Lpl
GO:0098655	cation transmembrane transport	0.392295	-0.935741	463	1	0.0454545	22	20694	241794	Kcng1
GO:0071900	regulation of protein serine/threonine kinase activity	0.393616	-0.93238	465	1	0.0454545	22	20694	108071	Grm5
GO:0031346	positive regulation of cell projection organization	0.394275	-0.930706	466	1	0.0454545	22	20694	17257	Mecp2
GO:0040007	growth	0.394934	-0.929036	467	1	0.0454545	22	20694	13360	Dhcr7
GO:0098657	import into cell	0.39625	-0.925711	469	1	0.0454545	22	20694	214897	Csnk1g1
GO:0045860	positive regulation of protein kinase activity	0.400833	-0.914212	476	1	0.0454545	22	20694	108071	Grm5
GO:0051253	negative regulation of RNA metabolic process	0.403213	-0.90829	1292	2	0.0909091	22	20694	1725722781	Mecp2,Ikzf4
GO:0010608	posttranscriptional regulation of gene expression	0.404734	-0.904525	482	1	0.0454545	22	20694	108071	Grm5
GO:0009605	response to external stimulus	0.41052	-0.890331	2171	3	0.136364	22	20694	172571725216956	Mecp2,Rdh11,Lpl
GO:0007346	regulation of mitotic cell cycle	0.410541	-0.890279	491	1	0.0454545	22	20694	17257	Mecp2
GO:0006820	anion transport	0.412465	-0.885604	494	1	0.0454545	22	20694	237213	Glra2
GO:2000026	regulation of multicellular organismal development	0.412614	-0.885242	2178	3	0.136364	22	20694	1725716918108070	Mecp2,Mycl,Grm5
GO:0061061	muscle structure development	0.413105	-0.884054	495	1	0.0454545	22	20694	17257	Mecp2
GO:0080134	regulation of response to stress	0.413166	-0.883906	1318	2	0.0909091	22	20694	7877116956	Mctp1,Lpl
GO:0051606	detection of stimulus	0.416214	-0.876555	1326	2	0.0909091	22	20694	17252237178	Rdh11,Ppef1
GO:0006139	nucleobase-containing compound metabolic process	0.418589	-0.870865	2198	3	0.136364	22	20694	2.08715e+16	Hmgcs1,Mecp2,Mvd
GO:0022607	cellular component assembly	0.419484	-0.868729	2201	3	0.136364	22	20694	1725722781241790	Mecp2,Ikzf4,Kcng1
GO:0051241	negative regulation of multicellular organismal process	0.420015	-0.867464	1336	2	0.0909091	22	20694	1725712683	Mecp2,Cidea
GO:0044089	positive regulation of cellular component biogenesis	0.4201	-0.867263	506	1	0.0454545	22	20694	17257	Mecp2
GO:0000278	mitotic cell cycle	0.421363	-0.86426	508	1	0.0454545	22	20694	17257	Mecp2
GO:0048513	animal organ development	0.422252	-0.862154	3094	4	0.181818	22	20694	3.81853e+20	Gipr,Dhcr7,Dhcr24,Mecp2
GO:0033036	macromolecule localization	0.422466	-0.861647	2211	3	0.136364	22	20694	126837475417257	Cidea,Dhcr24,Mecp2
GO:0007275	multicellular organism development	0.42411	-0.857763	4896	6	0.272727	22	20694	1.69181e+31	Mycl,Grm5,Dhcr7,Gipr,Mecp2,Dhcr24
GO:0051252	regulation of RNA metabolic process	0.425582	-0.854298	3107	4	0.181818	22	20694	1.72572e+20	Mecp2,Ikzf4,Grm5,Mycl
GO:0051173	positive regulation of nitrogen compound metabolic process	0.42635	-0.852494	3110	4	0.181818	22	20694	2.27812e+20	Ikzf4,Mecp2,Mycl,Grm5
GO:0046903	secretion	0.427015	-0.850935	517	1	0.0454545	22	20694	17257	Mecp2
GO:0033674	positive regulation of kinase activity	0.427015	-0.850935	517	1	0.0454545	22	20694	108071	Grm5
GO:0065003	protein-containing complex assembly	0.427585	-0.849603	1356	2	0.0909091	22	20694	22781241794	Ikzf4,Kcng1
GO:0022604	regulation of cell morphogenesis	0.428264	-0.848015	519	1	0.0454545	22	20694	17257	Mecp2
GO:2000113	negative regulation of cellular macromolecule biosynthetic process	0.431353	-0.840829	1366	2	0.0909091	22	20694	1725722781	Mecp2,Ikzf4
GO:0001568	blood vessel development	0.431375	-0.840777	524	1	0.0454545	22	20694	13360	Dhcr7
GO:0043410	positive regulation of MAPK cascade	0.431995	-0.839341	525	1	0.0454545	22	20694	108071	Grm5
GO:0004672	protein kinase activity	0.43447	-0.833629	529	1	0.0454545	22	20694	214897	Csnk1g1
GO:0035556	intracellular signal transduction	0.436983	-0.827861	1381	2	0.0909091	22	20694	10807174754	Grm5,Dhcr24
GO:0051493	regulation of cytoskeleton organization	0.438775	-0.823768	536	1	0.0454545	22	20694	17257	Mecp2
GO:0007399	nervous system development	0.439089	-0.823053	2267	3	0.136364	22	20694	1725710807116910	Mecp2,Grm5,Mycl
GO:0044260	cellular macromolecule metabolic process	0.440872	-0.819001	4068	5	0.227273	22	20694	1.08071e+28	Grm5,Ppef1,Mecp2,Csnk1g1,Rimklb
GO:0045934	negative regulation of nucleobase-containing compound metabolic process	0.442214	-0.81596	1395	2	0.0909091	22	20694	1725722781	Mecp2,Ikzf4
GO:0071396	cellular response to lipid	0.444872	-0.80997	546	1	0.0454545	22	20694	16956	Lpl
GO:0016043	cellular component organization	0.445675	-0.808166	4997	6	0.272727	22	20694	1.08072e+31	Grm5,Dhcr24,Mecp2,Ikzf4,Kcng1,Lpl
GO:0051172	negative regulation of nitrogen compound metabolic process	0.452641	-0.792655	2313	3	0.136364	22	20694	227811725774754	Ikzf4,Mecp2,Dhcr24
GO:0001944	vasculature development	0.452702	-0.79252	559	1	0.0454545	22	20694	13360	Dhcr7
GO:0030001	metal ion transport	0.454495	-0.788569	562	1	0.0454545	22	20694	241794	Kcng1
GO:0010558	negative regulation of macromolecule biosynthetic process	0.456663	-0.78381	1434	2	0.0909091	22	20694	1725722781	Mecp2,Ikzf4
GO:0061024	membrane organization	0.458654	-0.779458	569	1	0.0454545	22	20694	74754	Dhcr24
GO:0046483	heterocycle metabolic process	0.459671	-0.777244	2337	3	0.136364	22	20694	2.08715e+16	Hmgcs1,Mvd,Mecp2
GO:2000112	regulation of cellular macromolecule biosynthetic process	0.459981	-0.77657	3242	4	0.181818	22	20694	1.08071e+20	Grm5,Mycl,Ikzf4,Mecp2
GO:0072358	cardiovascular system development	0.461018	-0.774319	573	1	0.0454545	22	20694	13360	Dhcr7
GO:0051272	positive regulation of cellular component movement	0.462784	-0.770495	576	1	0.0454545	22	20694	17257	Mecp2
GO:0010564	regulation of cell cycle process	0.465715	-0.764181	581	1	0.0454545	22	20694	17257	Mecp2
GO:0060627	regulation of vesicle-mediated transport	0.4663	-0.762927	582	1	0.0454545	22	20694	78771	Mctp1
GO:0031325	positive regulation of cellular metabolic process	0.466809	-0.761835	3269	4	0.181818	22	20694	1.72572e+20	Mecp2,Ikzf4,Grm5,Mycl
GO:0010638	positive regulation of organelle organization	0.466883	-0.761676	583	1	0.0454545	22	20694	17257	Mecp2
GO:0019222	regulation of metabolic process	0.46746	-0.760441	6017	7	0.318182	22	20694	7.47542e+35	Dhcr24,Mecp2,Mycl,Grm5,Ikzf4,Dhcr7,Cidea
GO:0051347	positive regulation of transferase activity	0.468631	-0.757939	586	1	0.0454545	22	20694	108071	Grm5
GO:0010604	positive regulation of macromolecule metabolic process	0.469585	-0.755907	3280	4	0.181818	22	20694	1.69181e+20	Mycl,Grm5,Mecp2,Ikzf4
GO:0031327	negative regulation of cellular biosynthetic process	0.474544	-0.7454	1483	2	0.0909091	22	20694	2278117257	Ikzf4,Mecp2
GO:0044057	regulation of system process	0.474993	-0.744456	597	1	0.0454545	22	20694	17257	Mecp2
GO:0010975	regulation of neuron projection development	0.477288	-0.739635	601	1	0.0454545	22	20694	17257	Mecp2
GO:0051171	regulation of nitrogen compound metabolic process	0.478883	-0.736298	5153	6	0.272727	22	20694	7.47541e+30	Dhcr24,Grm5,Mycl,Ikzf4,Mecp2,Cidea
GO:0044085	cellular component biogenesis	0.48259	-0.728588	2416	3	0.136364	22	20694	2417941725722780	Kcng1,Mecp2,Ikzf4
GO:0043170	macromolecule metabolic process	0.484182	-0.725294	5178	6	0.272727	22	20694	2.14897e+33	Csnk1g1,Mecp2,Ppef1,Dhcr24,Rimklb,Grm5
GO:0071840	cellular component organization or biogenesis	0.484817	-0.723983	5181	6	0.272727	22	20694	1.72572e+31	Mecp2,Ikzf4,Dhcr24,Grm5,Lpl,Kcng1
GO:0016301	kinase activity	0.485246	-0.723098	615	1	0.0454545	22	20694	214897	Csnk1g1
GO:0006810	transport	0.485409	-0.722764	3343	4	0.181818	22	20694	1.72572e+22	Mecp2,Csnk1g1,Glra2,Kcng1
GO:0007420	brain development	0.486374	-0.720778	617	1	0.0454545	22	20694	17257	Mecp2
GO:0009890	negative regulation of biosynthetic process	0.488193	-0.717044	1521	2	0.0909091	22	20694	1725722781	Mecp2,Ikzf4
GO:0031347	regulation of defense response	0.490301	-0.712735	624	1	0.0454545	22	20694	16956	Lpl
GO:0010556	regulation of macromolecule biosynthetic process	0.492149	-0.708974	3370	4	0.181818	22	20694	1.69181e+20	Mycl,Grm5,Ikzf4,Mecp2
GO:0007017	microtubule-based process	0.493645	-0.705939	630	1	0.0454545	22	20694	17257	Mecp2
GO:0048856	anatomical structure development	0.499602	-0.693944	5251	6	0.272727	22	20694	1.72577e+31	Mecp2,Dhcr24,Dhcr7,Gipr,Mycl,Grm5
GO:0051128	regulation of cellular component organization	0.50088	-0.691388	2480	3	0.136364	22	20694	787711268317257	Mctp1,Cidea,Mecp2
GO:0032270	positive regulation of cellular protein metabolic process	0.502696	-0.687769	1562	2	0.0909091	22	20694	10807117257	Grm5,Mecp2
GO:0031324	negative regulation of cellular metabolic process	0.508233	-0.676814	2506	3	0.136364	22	20694	747541725722781	Dhcr24,Mecp2,Ikzf4
GO:1902531	regulation of intracellular signal transduction	0.510728	-0.671918	1585	2	0.0909091	22	20694	381853108071	Gipr,Grm5
GO:0006325	chromatin organization	0.512735	-0.667996	665	1	0.0454545	22	20694	17257	Mecp2
GO:0060322	head development	0.515406	-0.662801	670	1	0.0454545	22	20694	17257	Mecp2
GO:0008285	negative regulation of cell population proliferation	0.519121	-0.655618	677	1	0.0454545	22	20694	74754	Dhcr24
GO:0031329	regulation of cellular catabolic process	0.520177	-0.653585	679	1	0.0454545	22	20694	12683	Cidea
GO:0051234	establishment of localization	0.520537	-0.652894	3485	4	0.181818	22	20694	2.41794e+22	Kcng1,Glra2,Mecp2,Csnk1g1
GO:0031175	neuron projection development	0.525427	-0.643545	689	1	0.0454545	22	20694	17257	Mecp2
GO:0031326	regulation of cellular biosynthetic process	0.526876	-0.640789	3511	4	0.181818	22	20694	1.72572e+20	Mecp2,Ikzf4,Grm5,Mycl
GO:0032268	regulation of cellular protein metabolic process	0.526962	-0.640627	2573	3	0.136364	22	20694	1080717475417250	Grm5,Dhcr24,Mecp2
GO:0009893	positive regulation of metabolic process	0.537531	-0.620769	3555	4	0.181818	22	20694	1.08071e+20	Grm5,Mycl,Ikzf4,Mecp2
GO:0045859	regulation of protein kinase activity	0.539327	-0.617433	716	1	0.0454545	22	20694	108071	Grm5
GO:0051247	positive regulation of protein metabolic process	0.539403	-0.617292	1669	2	0.0909091	22	20694	17257108071	Mecp2,Grm5
GO:0010605	negative regulation of macromolecule metabolic process	0.540173	-0.615866	2621	3	0.136364	22	20694	172572278174754	Mecp2,Ikzf4,Dhcr24
GO:0009617	response to bacterium	0.543874	-0.609038	725	1	0.0454545	22	20694	16956	Lpl
GO:0030162	regulation of proteolysis	0.54738	-0.602611	732	1	0.0454545	22	20694	74754	Dhcr24
GO:0006812	cation transport	0.54738	-0.602611	732	1	0.0454545	22	20694	241794	Kcng1
GO:0040008	regulation of growth	0.547879	-0.601701	733	1	0.0454545	22	20694	17257	Mecp2
GO:0031323	regulation of cellular metabolic process	0.548095	-0.601307	5484	6	0.272727	22	20694	1.26831e+30	Cidea,Grm5,Mycl,Ikzf4,Dhcr24,Mecp2
GO:0003006	developmental process involved in reproduction	0.549372	-0.598979	736	1	0.0454545	22	20694	74754	Dhcr24
GO:0010629	negative regulation of gene expression	0.552685	-0.592967	1709	2	0.0909091	22	20694	2278117257	Ikzf4,Mecp2
GO:0043408	regulation of MAPK cascade	0.553332	-0.591798	744	1	0.0454545	22	20694	108071	Grm5
GO:0033993	response to lipid	0.555789	-0.587366	749	1	0.0454545	22	20694	16956	Lpl
GO:0043086	negative regulation of catalytic activity	0.556769	-0.585605	751	1	0.0454545	22	20694	74754	Dhcr24
GO:0022402	cell cycle process	0.562119	-0.576042	762	1	0.0454545	22	20694	17257	Mecp2
GO:0060255	regulation of macromolecule metabolic process	0.564616	-0.571609	5565	6	0.272727	22	20694	1.72577e+30	Mecp2,Dhcr24,Ikzf4,Mycl,Grm5,Cidea
GO:0120035	regulation of plasma membrane bounded cell projection organization	0.565971	-0.569212	770	1	0.0454545	22	20694	17257	Mecp2
GO:0032502	developmental process	0.566034	-0.5691	5572	6	0.272727	22	20694	1.08072e+31	Grm5,Dhcr24,Mycl,Mecp2,Gipr,Dhcr7
GO:0031344	regulation of cell projection organization	0.570266	-0.561652	779	1	0.0454545	22	20694	17257	Mecp2
GO:0043549	regulation of kinase activity	0.57405	-0.555038	787	1	0.0454545	22	20694	108071	Grm5
GO:0030154	cell differentiation	0.574495	-0.554264	3711	4	0.181818	22	20694	1.08071e+20	Grm5,Mycl,Mecp2,Dhcr7
GO:0051246	regulation of protein metabolic process	0.577117	-0.54971	2759	3	0.136364	22	20694	1080717475417250	Grm5,Dhcr24,Mecp2
GO:0045596	negative regulation of cell differentiation	0.578735	-0.54691	797	1	0.0454545	22	20694	17257	Mecp2
GO:0034641	cellular nitrogen compound metabolic process	0.583117	-0.539368	2782	3	0.136364	22	20694	2.08715e+16	Hmgcs1,Mecp2,Mvd
GO:0031399	regulation of protein modification process	0.588862	-0.529563	1822	2	0.0909091	22	20694	10807117257	Grm5,Mecp2
GO:0009894	regulation of catabolic process	0.590234	-0.527237	822	1	0.0454545	22	20694	12683	Cidea
GO:0006915	apoptotic process	0.590234	-0.527237	822	1	0.0454545	22	20694	12683	Cidea
GO:0007417	central nervous system development	0.595197	-0.518862	833	1	0.0454545	22	20694	17257	Mecp2
GO:0048666	neuron development	0.600547	-0.509914	845	1	0.0454545	22	20694	17257	Mecp2
GO:0048869	cellular developmental process	0.605791	-0.50122	3848	4	0.181818	22	20694	1.08071e+20	Grm5,Mycl,Mecp2,Dhcr7
GO:0012501	programmed cell death	0.605829	-0.501157	857	1	0.0454545	22	20694	12683	Cidea
GO:0010468	regulation of gene expression	0.607805	-0.4979	3857	4	0.181818	22	20694	1.08071e+20	Grm5,Mycl,Mecp2,Ikzf4
GO:0008104	protein localization	0.613549	-0.488496	1903	2	0.0909091	22	20694	1725774754	Mecp2,Dhcr24
GO:0000122	negative regulation of transcription by RNA polymerase II	0.61534	-0.48558	879	1	0.0454545	22	20694	17257	Mecp2
GO:0051338	regulation of transferase activity	0.61662	-0.483502	882	1	0.0454545	22	20694	108071	Grm5
GO:0008219	cell death	0.622119	-0.474623	895	1	0.0454545	22	20694	12683	Cidea
GO:0072359	circulatory system development	0.632075	-0.458748	919	1	0.0454545	22	20694	13360	Dhcr7
GO:0032101	regulation of response to external stimulus	0.633301	-0.456809	922	1	0.0454545	22	20694	16956	Lpl
GO:0044087	regulation of cellular component biogenesis	0.633709	-0.456165	923	1	0.0454545	22	20694	17257	Mecp2
GO:0035295	tube development	0.636958	-0.451052	931	1	0.0454545	22	20694	13360	Dhcr7
GO:0051726	regulation of cell cycle	0.64772	-0.434296	958	1	0.0454545	22	20694	17257	Mecp2
GO:0051276	chromosome organization	0.648505	-0.433085	960	1	0.0454545	22	20694	17257	Mecp2
GO:0001934	positive regulation of protein phosphorylation	0.664234	-0.409121	1001	1	0.0454545	22	20694	108071	Grm5
GO:0050790	regulation of catalytic activity	0.666241	-0.406104	2089	2	0.0909091	22	20694	74754108071	Dhcr24,Grm5
GO:0007010	cytoskeleton organization	0.673492	-0.395279	1026	1	0.0454545	22	20694	17257	Mecp2
GO:0030182	neuron differentiation	0.680007	-0.385652	1044	1	0.0454545	22	20694	17257	Mecp2
GO:0032269	negative regulation of cellular protein metabolic process	0.682507	-0.381983	1051	1	0.0454545	22	20694	74754	Dhcr24
GO:0120036	plasma membrane bounded cell projection organization	0.683927	-0.379904	1055	1	0.0454545	22	20694	17257	Mecp2
GO:0042327	positive regulation of phosphorylation	0.684281	-0.379387	1056	1	0.0454545	22	20694	108071	Grm5
GO:0051093	negative regulation of developmental process	0.68745	-0.374765	1065	1	0.0454545	22	20694	17257	Mecp2
GO:0016192	vesicle-mediated transport	0.688849	-0.372733	1069	1	0.0454545	22	20694	214897	Csnk1g1
GO:0022603	regulation of anatomical structure morphogenesis	0.689547	-0.371721	1071	1	0.0454545	22	20694	17257	Mecp2
GO:0030030	cell projection organization	0.702848	-0.352614	1110	1	0.0454545	22	20694	17257	Mecp2
GO:0006508	proteolysis	0.702848	-0.352614	1110	1	0.0454545	22	20694	74754	Dhcr24
GO:0051248	negative regulation of protein metabolic process	0.704846	-0.349776	1116	1	0.0454545	22	20694	74754	Dhcr24
GO:0006952	defense response	0.70617	-0.347899	1120	1	0.0454545	22	20694	17257	Mecp2
GO:0045937	positive regulation of phosphate metabolic process	0.707489	-0.346033	1124	1	0.0454545	22	20694	108071	Grm5
GO:0010562	positive regulation of phosphorus metabolic process	0.707489	-0.346033	1124	1	0.0454545	22	20694	108071	Grm5
GO:0007049	cell cycle	0.715285	-0.335075	1148	1	0.0454545	22	20694	17257	Mecp2
GO:0051704	multi-organism process	0.715789	-0.33437	2285	2	0.0909091	22	20694	1695617257	Lpl,Mecp2
GO:0051336	regulation of hydrolase activity	0.726298	-0.319795	1183	1	0.0454545	22	20694	74754	Dhcr24
GO:0051707	response to other organism	0.729369	-0.315575	1193	1	0.0454545	22	20694	16956	Lpl
GO:0043207	response to external biotic stimulus	0.72998	-0.314739	1195	1	0.0454545	22	20694	16956	Lpl
GO:0009607	response to biotic stimulus	0.736309	-0.306105	1216	1	0.0454545	22	20694	16956	Lpl
GO:0051130	positive regulation of cellular component organization	0.737202	-0.304894	1219	1	0.0454545	22	20694	17257	Mecp2
GO:0033043	regulation of organelle organization	0.741329	-0.299311	1233	1	0.0454545	22	20694	17257	Mecp2
GO:0050906	detection of stimulus involved in sensory perception	0.741621	-0.298917	1234	1	0.0454545	22	20694	237178	Ppef1
GO:0043085	positive regulation of catalytic activity	0.751659	-0.285472	1269	1	0.0454545	22	20694	108071	Grm5
GO:0022414	reproductive process	0.786026	-0.240765	1400	1	0.0454545	22	20694	74754	Dhcr24
GO:0000003	reproduction	0.78627	-0.240455	1401	1	0.0454545	22	20694	74754	Dhcr24
GO:1901575	organic substance catabolic process	0.787244	-0.239217	1405	1	0.0454545	22	20694	16956	Lpl
GO:0001932	regulation of protein phosphorylation	0.794879	-0.229565	1437	1	0.0454545	22	20694	108071	Grm5
GO:0044248	cellular catabolic process	0.801572	-0.22118	1466	1	0.0454545	22	20694	16956	Lpl
GO:0071705	nitrogen compound transport	0.816669	-0.202521	1535	1	0.0454545	22	20694	17257	Mecp2
GO:0042325	regulation of phosphorylation	0.821247	-0.196931	1557	1	0.0454545	22	20694	108071	Grm5
GO:0010467	gene expression	0.824508	-0.192968	1573	1	0.0454545	22	20694	74754	Dhcr24
GO:0044093	positive regulation of molecular function	0.837745	-0.177042	1641	1	0.0454545	22	20694	108071	Grm5
GO:0009888	tissue development	0.84508	-0.168324	1681	1	0.0454545	22	20694	74754	Dhcr24
GO:0009056	catabolic process	0.846153	-0.167056	1687	1	0.0454545	22	20694	16956	Lpl
GO:0019220	regulation of phosphate metabolic process	0.854313	-0.157458	1734	1	0.0454545	22	20694	108071	Grm5
GO:0051174	regulation of phosphorus metabolic process	0.854482	-0.15726	1735	1	0.0454545	22	20694	108071	Grm5
GO:0048468	cell development	0.856662	-0.154711	1748	1	0.0454545	22	20694	17257	Mecp2
GO:0071702	organic substance transport	0.875371	-0.133107	1868	1	0.0454545	22	20694	17257	Mecp2
GO:0006950	response to stress	0.966051	-0.0345386	2948	1	0.0454545	22	20694	17257	Mecp2
GO:0006996	organelle organization	0.96938	-0.0310988	3031	1	0.0454545	22	20694	17257	Mecp2
GO:0044774	mitotic DNA integrity checkpoint	1	-5.07504e-11	62	0	0	22	20694
GO:0042461	photoreceptor cell development	1	-5.07504e-11	62	0	0	22	20694
GO:0014911	positive regulation of smooth muscle cell migration	1	-5.07504e-11	62	0	0	22	20694
GO:0099072	regulation of postsynaptic membrane neurotransmitter receptor levels	1	-5.07504e-11	62	0	0	22	20694
GO:0050982	detection of mechanical stimulus	1	-5.07504e-11	62	0	0	22	20694
GO:0045668	negative regulation of osteoblast differentiation	1	-5.07504e-11	62	0	0	22	20694
GO:1904356	regulation of telomere maintenance via telomere lengthening	1	-5.07504e-11	62	0	0	22	20694
GO:0071331	cellular response to hexose stimulus	1	-5.07504e-11	62	0	0	22	20694
GO:0071166	ribonucleoprotein complex localization	1	-5.07504e-11	62	0	0	22	20694
GO:0098732	macromolecule deacylation	1	-5.07504e-11	62	0	0	22	20694
GO:0009119	ribonucleoside metabolic process	1	-5.07504e-11	62	0	0	22	20694
GO:0001707	mesoderm formation	1	-5.07504e-11	62	0	0	22	20694
GO:0071260	cellular response to mechanical stimulus	1	-5.07504e-11	62	0	0	22	20694
GO:1905268	negative regulation of chromatin organization	1	-5.07504e-11	62	0	0	22	20694
GO:0045454	cell redox homeostasis	1	-5.07504e-11	62	0	0	22	20694
GO:0042274	ribosomal small subunit biogenesis	1	-5.07504e-11	62	0	0	22	20694
GO:0015908	fatty acid transport	1	-5.07504e-11	62	0	0	22	20694
GO:0099118	microtubule-based protein transport	1	-5.07504e-11	62	0	0	22	20694
GO:1905207	regulation of cardiocyte differentiation	1	-5.07504e-11	62	0	0	22	20694
GO:0003229	ventricular cardiac muscle tissue development	1	-5.07504e-11	62	0	0	22	20694
GO:0000045	autophagosome assembly	1	-5.07504e-11	62	0	0	22	20694
GO:0032387	negative regulation of intracellular transport	1	-5.07504e-11	62	0	0	22	20694
GO:0060393	regulation of pathway-restricted SMAD protein phosphorylation	1	-5.07504e-11	62	0	0	22	20694
GO:0000381	regulation of alternative mRNA splicing, via spliceosome	1	-5.07504e-11	62	0	0	22	20694
GO:0030858	positive regulation of epithelial cell differentiation	1	-5.07504e-11	62	0	0	22	20694
GO:0098840	protein transport along microtubule	1	-5.07504e-11	62	0	0	22	20694
GO:0031497	chromatin assembly	1	-4.54219e-11	116	0	0	22	20694
GO:0050830	defense response to Gram-positive bacterium	1	-4.54219e-11	116	0	0	22	20694
GO:0048771	tissue remodeling	1	-4.54219e-11	116	0	0	22	20694
GO:0015748	organophosphate ester transport	1	-4.54219e-11	116	0	0	22	20694
GO:0045807	positive regulation of endocytosis	1	-4.54219e-11	116	0	0	22	20694
GO:0051952	regulation of amine transport	1	-4.54219e-11	116	0	0	22	20694
GO:0002573	myeloid leukocyte differentiation	1	-4.54219e-11	116	0	0	22	20694
GO:0006282	regulation of DNA repair	1	-4.54219e-11	116	0	0	22	20694
GO:0097529	myeloid leukocyte migration	1	-4.54219e-11	116	0	0	22	20694
GO:0014020	primary neural tube formation	1	-4.54219e-11	116	0	0	22	20694
GO:0060349	bone morphogenesis	1	-4.54219e-11	116	0	0	22	20694
GO:1903362	regulation of cellular protein catabolic process	1	-3.85772e-11	241	0	0	22	20694
GO:1990778	protein localization to cell periphery	1	-3.82952e-11	240	0	0	22	20694
GO:1903522	regulation of blood circulation	1	-3.82952e-11	240	0	0	22	20694
GO:0034250	positive regulation of cellular amide metabolic process	1	-3.59108e-11	148	0	0	22	20694
GO:0140013	meiotic nuclear division	1	-3.59108e-11	148	0	0	22	20694
GO:2000058	regulation of ubiquitin-dependent protein catabolic process	1	-3.59108e-11	148	0	0	22	20694
GO:0002700	regulation of production of molecular mediator of immune response	1	-3.59108e-11	148	0	0	22	20694
GO:0001824	blastocyst development	1	-3.59108e-11	148	0	0	22	20694
GO:0006457	protein folding	1	-3.59108e-11	148	0	0	22	20694
GO:0003713	transcription coactivator activity	1	-3.56409e-11	215	0	0	22	20694
GO:0045637	regulation of myeloid cell differentiation	1	-3.56409e-11	215	0	0	22	20694
GO:0032467	positive regulation of cytokinesis	1	-3.33096e-11	33	0	0	22	20694
GO:0044743	protein transmembrane import into intracellular organelle	1	-3.33096e-11	33	0	0	22	20694
GO:2001240	negative regulation of extrinsic apoptotic signaling pathway in absence of ligand	1	-3.33096e-11	33	0	0	22	20694
GO:0007026	negative regulation of microtubule depolymerization	1	-3.33096e-11	33	0	0	22	20694
GO:0048566	embryonic digestive tract development	1	-3.33096e-11	33	0	0	22	20694
GO:1905606	regulation of presynapse assembly	1	-3.33096e-11	33	0	0	22	20694
GO:0003209	cardiac atrium morphogenesis	1	-3.33096e-11	33	0	0	22	20694
GO:1903146	regulation of autophagy of mitochondrion	1	-3.33096e-11	33	0	0	22	20694
GO:0010543	regulation of platelet activation	1	-3.33096e-11	33	0	0	22	20694
GO:0048018	receptor ligand activity	1	-3.33096e-11	33	0	0	22	20694
GO:0046596	regulation of viral entry into host cell	1	-3.33096e-11	33	0	0	22	20694
GO:0046456	icosanoid biosynthetic process	1	-3.33096e-11	33	0	0	22	20694
GO:0048841	regulation of axon extension involved in axon guidance	1	-3.33096e-11	33	0	0	22	20694
GO:0045070	positive regulation of viral genome replication	1	-3.33096e-11	33	0	0	22	20694
GO:2000036	regulation of stem cell population maintenance	1	-3.33096e-11	33	0	0	22	20694
GO:0014044	Schwann cell development	1	-3.33096e-11	33	0	0	22	20694
GO:0061842	microtubule organizing center localization	1	-3.33096e-11	33	0	0	22	20694
GO:0009225	nucleotide-sugar metabolic process	1	-3.33096e-11	33	0	0	22	20694
GO:0045737	positive regulation of cyclin-dependent protein serine/threonine kinase activity	1	-3.33096e-11	33	0	0	22	20694
GO:0090218	positive regulation of lipid kinase activity	1	-3.33096e-11	33	0	0	22	20694
GO:0086065	cell communication involved in cardiac conduction	1	-3.33096e-11	33	0	0	22	20694
GO:1901890	positive regulation of cell junction assembly	1	-3.33096e-11	33	0	0	22	20694
GO:0002476	antigen processing and presentation of endogenous peptide antigen via MHC class Ib	1	-3.33096e-11	33	0	0	22	20694
GO:0006693	prostaglandin metabolic process	1	-3.33096e-11	33	0	0	22	20694
GO:0014904	myotube cell development	1	-3.33096e-11	33	0	0	22	20694
GO:2000108	positive regulation of leukocyte apoptotic process	1	-3.33096e-11	33	0	0	22	20694
GO:0086002	cardiac muscle cell action potential involved in contraction	1	-3.33096e-11	33	0	0	22	20694
GO:0016445	somatic diversification of immunoglobulins	1	-3.33096e-11	33	0	0	22	20694
GO:0040001	establishment of mitotic spindle localization	1	-3.33096e-11	33	0	0	22	20694
GO:0006953	acute-phase response	1	-3.33096e-11	33	0	0	22	20694
GO:0007595	lactation	1	-3.33096e-11	33	0	0	22	20694
GO:1903429	regulation of cell maturation	1	-3.33096e-11	33	0	0	22	20694
GO:1901099	negative regulation of signal transduction in absence of ligand	1	-3.33096e-11	33	0	0	22	20694
GO:0002021	response to dietary excess	1	-3.33096e-11	33	0	0	22	20694
GO:0007274	neuromuscular synaptic transmission	1	-3.33096e-11	33	0	0	22	20694
GO:1905898	positive regulation of response to endoplasmic reticulum stress	1	-3.33096e-11	33	0	0	22	20694
GO:0060479	lung cell differentiation	1	-3.33096e-11	33	0	0	22	20694
GO:0098586	cellular response to virus	1	-3.33096e-11	33	0	0	22	20694
GO:0043114	regulation of vascular permeability	1	-3.33096e-11	33	0	0	22	20694
GO:0046364	monosaccharide biosynthetic process	1	-3.33096e-11	33	0	0	22	20694
GO:0007405	neuroblast proliferation	1	-3.33096e-11	33	0	0	22	20694
GO:0060441	epithelial tube branching involved in lung morphogenesis	1	-3.33096e-11	33	0	0	22	20694
GO:1902624	positive regulation of neutrophil migration	1	-3.33096e-11	33	0	0	22	20694
GO:0002082	regulation of oxidative phosphorylation	1	-3.33096e-11	33	0	0	22	20694
GO:0002484	antigen processing and presentation of endogenous peptide antigen via MHC class I via ER pathway	1	-3.33096e-11	33	0	0	22	20694
GO:0033046	negative regulation of sister chromatid segregation	1	-3.33096e-11	33	0	0	22	20694
GO:0033081	regulation of T cell differentiation in thymus	1	-3.33096e-11	33	0	0	22	20694
GO:0046686	response to cadmium ion	1	-3.33096e-11	33	0	0	22	20694
GO:1903205	regulation of hydrogen peroxide-induced cell death	1	-3.33096e-11	33	0	0	22	20694
GO:0006692	prostanoid metabolic process	1	-3.33096e-11	33	0	0	22	20694
GO:0014741	negative regulation of muscle hypertrophy	1	-3.33096e-11	33	0	0	22	20694
GO:0051205	protein insertion into membrane	1	-3.33096e-11	33	0	0	22	20694
GO:0086091	regulation of heart rate by cardiac conduction	1	-3.33096e-11	33	0	0	22	20694
GO:0003417	growth plate cartilage development	1	-3.33096e-11	33	0	0	22	20694
GO:0045577	regulation of B cell differentiation	1	-3.33096e-11	33	0	0	22	20694
GO:0000288	nuclear-transcribed mRNA catabolic process, deadenylation-dependent decay	1	-3.33096e-11	33	0	0	22	20694
GO:0043500	muscle adaptation	1	-3.33096e-11	33	0	0	22	20694
GO:0018345	protein palmitoylation	1	-3.33096e-11	33	0	0	22	20694
GO:0006505	GPI anchor metabolic process	1	-3.33096e-11	33	0	0	22	20694
GO:0046839	phospholipid dephosphorylation	1	-3.33096e-11	33	0	0	22	20694
GO:0050931	pigment cell differentiation	1	-3.33096e-11	33	0	0	22	20694
GO:0032660	regulation of interleukin-17 production	1	-3.33096e-11	33	0	0	22	20694
GO:0010667	negative regulation of cardiac muscle cell apoptotic process	1	-3.33096e-11	33	0	0	22	20694
GO:0010837	regulation of keratinocyte proliferation	1	-3.33096e-11	33	0	0	22	20694
GO:0050678	regulation of epithelial cell proliferation	1	-3.02899e-11	356	0	0	22	20694
GO:0120162	positive regulation of cold-induced thermogenesis	1	-3.00604e-11	96	0	0	22	20694
GO:2001243	negative regulation of intrinsic apoptotic signaling pathway	1	-3.00604e-11	96	0	0	22	20694
GO:0072329	monocarboxylic acid catabolic process	1	-3.00604e-11	96	0	0	22	20694
GO:0014066	regulation of phosphatidylinositol 3-kinase signaling	1	-3.00604e-11	96	0	0	22	20694
GO:0030004	cellular monovalent inorganic cation homeostasis	1	-3.00604e-11	96	0	0	22	20694
GO:0002218	activation of innate immune response	1	-3.00604e-11	96	0	0	22	20694
GO:0072009	nephron epithelium development	1	-3.00604e-11	96	0	0	22	20694
GO:0007006	mitochondrial membrane organization	1	-3.00604e-11	96	0	0	22	20694
GO:0030279	negative regulation of ossification	1	-3.00604e-11	96	0	0	22	20694
GO:0003015	heart process	1	-3.00604e-11	96	0	0	22	20694
GO:0000041	transition metal ion transport	1	-3.00604e-11	96	0	0	22	20694
GO:0042177	negative regulation of protein catabolic process	1	-2.9753e-11	128	0	0	22	20694
GO:0009755	hormone-mediated signaling pathway	1	-2.9753e-11	128	0	0	22	20694
GO:0006909	phagocytosis	1	-2.9753e-11	128	0	0	22	20694
GO:1901568	fatty acid derivative metabolic process	1	-2.9753e-11	128	0	0	22	20694
GO:0009799	specification of symmetry	1	-2.9753e-11	128	0	0	22	20694
GO:1902806	regulation of cell cycle G1/S phase transition	1	-2.9753e-11	128	0	0	22	20694
GO:0002262	myeloid cell homeostasis	1	-2.9753e-11	128	0	0	22	20694
GO:0030595	leukocyte chemotaxis	1	-2.9753e-11	128	0	0	22	20694
GO:1901991	negative regulation of mitotic cell cycle phase transition	1	-2.9753e-11	128	0	0	22	20694
GO:0048635	negative regulation of muscle organ development	1	-2.97148e-11	77	0	0	22	20694
GO:0051785	positive regulation of nuclear division	1	-2.97148e-11	77	0	0	22	20694
GO:0032088	negative regulation of NF-kappaB transcription factor activity	1	-2.97148e-11	77	0	0	22	20694
GO:0071277	cellular response to calcium ion	1	-2.97148e-11	77	0	0	22	20694
GO:2001259	positive regulation of cation channel activity	1	-2.97148e-11	77	0	0	22	20694
GO:0007098	centrosome cycle	1	-2.97148e-11	77	0	0	22	20694
GO:0010631	epithelial cell migration	1	-2.97148e-11	77	0	0	22	20694
GO:0006140	regulation of nucleotide metabolic process	1	-2.97148e-11	77	0	0	22	20694
GO:0055006	cardiac cell development	1	-2.97148e-11	77	0	0	22	20694
GO:0006919	activation of cysteine-type endopeptidase activity involved in apoptotic process	1	-2.97148e-11	77	0	0	22	20694
GO:0050688	regulation of defense response to virus	1	-2.97148e-11	77	0	0	22	20694
GO:0033143	regulation of intracellular steroid hormone receptor signaling pathway	1	-2.97148e-11	77	0	0	22	20694
GO:0051258	protein polymerization	1	-2.97148e-11	77	0	0	22	20694
GO:0000723	telomere maintenance	1	-2.97148e-11	77	0	0	22	20694
GO:0009062	fatty acid catabolic process	1	-2.97148e-11	77	0	0	22	20694
GO:0055021	regulation of cardiac muscle tissue growth	1	-2.97148e-11	77	0	0	22	20694
GO:0051965	positive regulation of synapse assembly	1	-2.97148e-11	77	0	0	22	20694
GO:0030193	regulation of blood coagulation	1	-2.97148e-11	77	0	0	22	20694
GO:0034644	cellular response to UV	1	-2.97148e-11	77	0	0	22	20694
GO:0045776	negative regulation of blood pressure	1	-2.72297e-11	60	0	0	22	20694
GO:0035914	skeletal muscle cell differentiation	1	-2.72297e-11	60	0	0	22	20694
GO:0021515	cell differentiation in spinal cord	1	-2.72297e-11	60	0	0	22	20694
GO:2000134	negative regulation of G1/S transition of mitotic cell cycle	1	-2.72297e-11	60	0	0	22	20694
GO:0002886	regulation of myeloid leukocyte mediated immunity	1	-2.72297e-11	60	0	0	22	20694
GO:0001947	heart looping	1	-2.72297e-11	60	0	0	22	20694
GO:0072171	mesonephric tubule morphogenesis	1	-2.72297e-11	60	0	0	22	20694
GO:0035308	negative regulation of protein dephosphorylation	1	-2.72297e-11	60	0	0	22	20694
GO:0043388	positive regulation of DNA binding	1	-2.72297e-11	60	0	0	22	20694
GO:0003407	neural retina development	1	-2.72297e-11	60	0	0	22	20694
GO:0042255	ribosome assembly	1	-2.72297e-11	60	0	0	22	20694
GO:0015807	L-amino acid transport	1	-2.72297e-11	60	0	0	22	20694
GO:0090183	regulation of kidney development	1	-2.72297e-11	60	0	0	22	20694
GO:0008652	cellular amino acid biosynthetic process	1	-2.72297e-11	60	0	0	22	20694
GO:0043967	histone H4 acetylation	1	-2.72297e-11	60	0	0	22	20694
GO:0009185	ribonucleoside diphosphate metabolic process	1	-2.72297e-11	60	0	0	22	20694
GO:0043542	endothelial cell migration	1	-2.72297e-11	60	0	0	22	20694
GO:0010662	regulation of striated muscle cell apoptotic process	1	-2.72297e-11	60	0	0	22	20694
GO:0070301	cellular response to hydrogen peroxide	1	-2.72297e-11	60	0	0	22	20694
GO:0080171	lytic vacuole organization	1	-2.72297e-11	60	0	0	22	20694
GO:0033077	T cell differentiation in thymus	1	-2.72297e-11	60	0	0	22	20694
GO:0006493	protein O-linked glycosylation	1	-2.72297e-11	60	0	0	22	20694
GO:0007040	lysosome organization	1	-2.72297e-11	60	0	0	22	20694
GO:0071156	regulation of cell cycle arrest	1	-2.72297e-11	60	0	0	22	20694
GO:0071333	cellular response to glucose stimulus	1	-2.72297e-11	60	0	0	22	20694
GO:1902017	regulation of cilium assembly	1	-2.72297e-11	60	0	0	22	20694
GO:0004896	cytokine receptor activity	1	-2.5612e-11	56	0	0	22	20694
GO:0090303	positive regulation of wound healing	1	-2.5612e-11	56	0	0	22	20694
GO:0010171	body morphogenesis	1	-2.5612e-11	56	0	0	22	20694
GO:0046834	lipid phosphorylation	1	-2.5612e-11	56	0	0	22	20694
GO:0045773	positive regulation of axon extension	1	-2.5612e-11	56	0	0	22	20694
GO:0006661	phosphatidylinositol biosynthetic process	1	-2.5612e-11	56	0	0	22	20694
GO:0048538	thymus development	1	-2.5612e-11	56	0	0	22	20694
GO:0051445	regulation of meiotic cell cycle	1	-2.5612e-11	56	0	0	22	20694
GO:0006749	glutathione metabolic process	1	-2.5612e-11	56	0	0	22	20694
GO:0043620	regulation of DNA-templated transcription in response to stress	1	-2.5612e-11	56	0	0	22	20694
GO:0002704	negative regulation of leukocyte mediated immunity	1	-2.5612e-11	56	0	0	22	20694
GO:0002181	cytoplasmic translation	1	-2.5612e-11	56	0	0	22	20694
GO:0002251	organ or tissue specific immune response	1	-2.5612e-11	56	0	0	22	20694
GO:0051283	negative regulation of sequestering of calcium ion	1	-2.5612e-11	56	0	0	22	20694
GO:0006766	vitamin metabolic process	1	-2.5612e-11	56	0	0	22	20694
GO:0043536	positive regulation of blood vessel endothelial cell migration	1	-2.5612e-11	56	0	0	22	20694
GO:0045620	negative regulation of lymphocyte differentiation	1	-2.5612e-11	56	0	0	22	20694
GO:0072089	stem cell proliferation	1	-2.5612e-11	56	0	0	22	20694
GO:0009135	purine nucleoside diphosphate metabolic process	1	-2.5612e-11	56	0	0	22	20694
GO:0031641	regulation of myelination	1	-2.5612e-11	56	0	0	22	20694
GO:0042698	ovulation cycle	1	-2.5612e-11	56	0	0	22	20694
GO:0009179	purine ribonucleoside diphosphate metabolic process	1	-2.5612e-11	56	0	0	22	20694
GO:0050854	regulation of antigen receptor-mediated signaling pathway	1	-2.5612e-11	56	0	0	22	20694
GO:0007029	endoplasmic reticulum organization	1	-2.5612e-11	56	0	0	22	20694
GO:0019369	arachidonic acid metabolic process	1	-2.5612e-11	56	0	0	22	20694
GO:1900449	regulation of glutamate receptor signaling pathway	1	-2.5612e-11	56	0	0	22	20694
GO:0070972	protein localization to endoplasmic reticulum	1	-2.5612e-11	56	0	0	22	20694
GO:0021872	forebrain generation of neurons	1	-2.48948e-11	86	0	0	22	20694
GO:0055072	iron ion homeostasis	1	-2.48948e-11	86	0	0	22	20694
GO:0010827	regulation of glucose transmembrane transport	1	-2.48948e-11	86	0	0	22	20694
GO:0097722	sperm motility	1	-2.48948e-11	86	0	0	22	20694
GO:0030317	flagellated sperm motility	1	-2.48948e-11	86	0	0	22	20694
GO:0007269	neurotransmitter secretion	1	-2.48948e-11	86	0	0	22	20694
GO:0061351	neural precursor cell proliferation	1	-2.48948e-11	86	0	0	22	20694
GO:0019058	viral life cycle	1	-2.48948e-11	86	0	0	22	20694
GO:0046879	hormone secretion	1	-2.48948e-11	86	0	0	22	20694
GO:0001570	vasculogenesis	1	-2.48948e-11	86	0	0	22	20694
GO:0007043	cell-cell junction assembly	1	-2.48948e-11	86	0	0	22	20694
GO:0031023	microtubule organizing center organization	1	-2.48948e-11	86	0	0	22	20694
GO:0099643	signal release from synapse	1	-2.48948e-11	86	0	0	22	20694
GO:0002009	morphogenesis of an epithelium	1	-2.4061e-11	500	0	0	22	20694
GO:0019883	antigen processing and presentation of endogenous antigen	1	-2.12905e-11	41	0	0	22	20694
GO:0006890	retrograde vesicle-mediated transport, Golgi to endoplasmic reticulum	1	-2.12905e-11	41	0	0	22	20694
GO:0045494	photoreceptor cell maintenance	1	-2.12905e-11	41	0	0	22	20694
GO:0030501	positive regulation of bone mineralization	1	-2.12905e-11	41	0	0	22	20694
GO:0007210	serotonin receptor signaling pathway	1	-2.12905e-11	41	0	0	22	20694
GO:0021522	spinal cord motor neuron differentiation	1	-2.12905e-11	41	0	0	22	20694
GO:0055026	negative regulation of cardiac muscle tissue development	1	-2.12905e-11	41	0	0	22	20694
GO:0046326	positive regulation of glucose import	1	-2.12905e-11	41	0	0	22	20694
GO:0051339	regulation of lyase activity	1	-2.12905e-11	41	0	0	22	20694
GO:0009112	nucleobase metabolic process	1	-2.12905e-11	41	0	0	22	20694
GO:2000008	regulation of protein localization to cell surface	1	-2.12905e-11	41	0	0	22	20694
GO:0046164	alcohol catabolic process	1	-2.12905e-11	41	0	0	22	20694
GO:1902622	regulation of neutrophil migration	1	-2.12905e-11	41	0	0	22	20694
GO:0042743	hydrogen peroxide metabolic process	1	-2.12905e-11	41	0	0	22	20694
GO:0034109	homotypic cell-cell adhesion	1	-2.12905e-11	41	0	0	22	20694
GO:1903170	negative regulation of calcium ion transmembrane transport	1	-2.12905e-11	41	0	0	22	20694
GO:0009055	electron transfer activity	1	-2.12905e-11	41	0	0	22	20694
GO:0001937	negative regulation of endothelial cell proliferation	1	-2.12905e-11	41	0	0	22	20694
GO:0033628	regulation of cell adhesion mediated by integrin	1	-2.12905e-11	41	0	0	22	20694
GO:0006687	glycosphingolipid metabolic process	1	-2.12905e-11	41	0	0	22	20694
GO:0030866	cortical actin cytoskeleton organization	1	-2.12905e-11	41	0	0	22	20694
GO:0007080	mitotic metaphase plate congression	1	-2.12905e-11	41	0	0	22	20694
GO:0051281	positive regulation of release of sequestered calcium ion into cytosol	1	-2.12905e-11	41	0	0	22	20694
GO:0032459	regulation of protein oligomerization	1	-2.12905e-11	41	0	0	22	20694
GO:0046782	regulation of viral transcription	1	-2.12905e-11	41	0	0	22	20694
GO:0050685	positive regulation of mRNA processing	1	-2.12905e-11	41	0	0	22	20694
GO:1903672	positive regulation of sprouting angiogenesis	1	-2.12905e-11	41	0	0	22	20694
GO:0051154	negative regulation of striated muscle cell differentiation	1	-2.12905e-11	41	0	0	22	20694
GO:0001709	cell fate determination	1	-2.12905e-11	41	0	0	22	20694
GO:0046718	viral entry into host cell	1	-2.12905e-11	41	0	0	22	20694
GO:2001258	negative regulation of cation channel activity	1	-2.12905e-11	41	0	0	22	20694
GO:0030261	chromosome condensation	1	-2.12905e-11	41	0	0	22	20694
GO:0060122	inner ear receptor cell stereocilium organization	1	-2.12905e-11	41	0	0	22	20694
GO:0071364	cellular response to epidermal growth factor stimulus	1	-2.12905e-11	41	0	0	22	20694
GO:1905521	regulation of macrophage migration	1	-2.12905e-11	41	0	0	22	20694
GO:0046627	negative regulation of insulin receptor signaling pathway	1	-2.12905e-11	41	0	0	22	20694
GO:0033692	cellular polysaccharide biosynthetic process	1	-2.12905e-11	41	0	0	22	20694
GO:0048873	homeostasis of number of cells within a tissue	1	-2.12905e-11	41	0	0	22	20694
GO:0021955	central nervous system neuron axonogenesis	1	-2.12905e-11	41	0	0	22	20694
GO:1905953	negative regulation of lipid localization	1	-2.12905e-11	41	0	0	22	20694
GO:0090502	RNA phosphodiester bond hydrolysis, endonucleolytic	1	-2.12905e-11	41	0	0	22	20694
GO:2000279	negative regulation of DNA biosynthetic process	1	-2.12905e-11	41	0	0	22	20694
GO:0006418	tRNA aminoacylation for protein translation	1	-2.12905e-11	41	0	0	22	20694
GO:0021532	neural tube patterning	1	-2.12905e-11	41	0	0	22	20694
GO:0001909	leukocyte mediated cytotoxicity	1	-2.12905e-11	41	0	0	22	20694
GO:0035774	positive regulation of insulin secretion involved in cellular response to glucose stimulus	1	-2.12905e-11	41	0	0	22	20694
GO:0043491	protein kinase B signaling	1	-2.12905e-11	41	0	0	22	20694
GO:0045197	establishment or maintenance of epithelial cell apical/basal polarity	1	-2.12905e-11	41	0	0	22	20694
GO:0002063	chondrocyte development	1	-2.12905e-11	41	0	0	22	20694
GO:0006040	amino sugar metabolic process	1	-2.12905e-11	41	0	0	22	20694
GO:0000271	polysaccharide biosynthetic process	1	-2.12905e-11	41	0	0	22	20694
GO:1903573	negative regulation of response to endoplasmic reticulum stress	1	-2.12905e-11	41	0	0	22	20694
GO:0007173	epidermal growth factor receptor signaling pathway	1	-2.12905e-11	41	0	0	22	20694
GO:0045923	positive regulation of fatty acid metabolic process	1	-2.12905e-11	41	0	0	22	20694
GO:0071385	cellular response to glucocorticoid stimulus	1	-2.12905e-11	41	0	0	22	20694
GO:0070050	neuron cellular homeostasis	1	-2.12905e-11	41	0	0	22	20694
GO:0003156	regulation of animal organ formation	1	-2.10381e-11	44	0	0	22	20694
GO:0032508	DNA duplex unwinding	1	-2.10381e-11	44	0	0	22	20694
GO:1903580	positive regulation of ATP metabolic process	1	-2.10381e-11	44	0	0	22	20694
GO:0070509	calcium ion import	1	-2.10381e-11	44	0	0	22	20694
GO:0010257	NADH dehydrogenase complex assembly	1	-2.10381e-11	44	0	0	22	20694
GO:0009166	nucleotide catabolic process	1	-2.10381e-11	44	0	0	22	20694
GO:0046148	pigment biosynthetic process	1	-2.10381e-11	44	0	0	22	20694
GO:0006023	aminoglycan biosynthetic process	1	-2.10381e-11	44	0	0	22	20694
GO:0032757	positive regulation of interleukin-8 production	1	-2.10381e-11	44	0	0	22	20694
GO:0047496	vesicle transport along microtubule	1	-2.10381e-11	44	0	0	22	20694
GO:0043044	ATP-dependent chromatin remodeling	1	-2.10381e-11	44	0	0	22	20694
GO:0042462	eye photoreceptor cell development	1	-2.10381e-11	44	0	0	22	20694
GO:1903539	protein localization to postsynaptic membrane	1	-2.10381e-11	44	0	0	22	20694
GO:0007131	reciprocal meiotic recombination	1	-2.10381e-11	44	0	0	22	20694
GO:0007618	mating	1	-2.10381e-11	44	0	0	22	20694
GO:0070303	negative regulation of stress-activated protein kinase signaling cascade	1	-2.10381e-11	44	0	0	22	20694
GO:0032873	negative regulation of stress-activated MAPK cascade	1	-2.10381e-11	44	0	0	22	20694
GO:2000826	regulation of heart morphogenesis	1	-2.10381e-11	44	0	0	22	20694
GO:0070849	response to epidermal growth factor	1	-2.10381e-11	44	0	0	22	20694
GO:0032881	regulation of polysaccharide metabolic process	1	-2.10381e-11	44	0	0	22	20694
GO:0032981	mitochondrial respiratory chain complex I assembly	1	-2.10381e-11	44	0	0	22	20694
GO:0042098	T cell proliferation	1	-2.10381e-11	44	0	0	22	20694
GO:0043124	negative regulation of I-kappaB kinase/NF-kappaB signaling	1	-2.10381e-11	44	0	0	22	20694
GO:0051898	negative regulation of protein kinase B signaling	1	-2.10381e-11	44	0	0	22	20694
GO:0008154	actin polymerization or depolymerization	1	-2.10381e-11	44	0	0	22	20694
GO:0031057	negative regulation of histone modification	1	-2.10381e-11	44	0	0	22	20694
GO:0090207	regulation of triglyceride metabolic process	1	-2.10381e-11	44	0	0	22	20694
GO:0035036	sperm-egg recognition	1	-2.10381e-11	44	0	0	22	20694
GO:0001961	positive regulation of cytokine-mediated signaling pathway	1	-2.10381e-11	44	0	0	22	20694
GO:0043039	tRNA aminoacylation	1	-2.10381e-11	44	0	0	22	20694
GO:0060428	lung epithelium development	1	-2.10381e-11	44	0	0	22	20694
GO:0045580	regulation of T cell differentiation	1	-2.03161e-11	152	0	0	22	20694
GO:0051494	negative regulation of cytoskeleton organization	1	-2.03161e-11	152	0	0	22	20694
GO:0010675	regulation of cellular carbohydrate metabolic process	1	-2.03161e-11	152	0	0	22	20694
GO:0001838	embryonic epithelial tube formation	1	-2.03161e-11	152	0	0	22	20694
GO:0051250	negative regulation of lymphocyte activation	1	-2.03161e-11	152	0	0	22	20694
GO:0048514	blood vessel morphogenesis	1	-2.02308e-11	422	0	0	22	20694
GO:0071363	cellular response to growth factor stimulus	1	-2.02308e-11	422	0	0	22	20694
GO:0051249	regulation of lymphocyte activation	1	-2.02308e-11	422	0	0	22	20694
GO:0006281	DNA repair	1	-2.02308e-11	422	0	0	22	20694
GO:1902107	positive regulation of leukocyte differentiation	1	-2.00271e-11	168	0	0	22	20694
GO:0050821	protein stabilization	1	-2.00271e-11	168	0	0	22	20694
GO:2001242	regulation of intrinsic apoptotic signaling pathway	1	-2.00271e-11	168	0	0	22	20694
GO:0009913	epidermal cell differentiation	1	-2.00271e-11	168	0	0	22	20694
GO:0048762	mesenchymal cell differentiation	1	-1.99974e-11	154	0	0	22	20694
GO:0035592	establishment of protein localization to extracellular region	1	-1.99974e-11	154	0	0	22	20694
GO:0097193	intrinsic apoptotic signaling pathway	1	-1.99974e-11	154	0	0	22	20694
GO:0097755	positive regulation of blood vessel diameter	1	-1.98662e-11	72	0	0	22	20694
GO:0034404	nucleobase-containing small molecule biosynthetic process	1	-1.98662e-11	72	0	0	22	20694
GO:0072028	nephron morphogenesis	1	-1.98662e-11	72	0	0	22	20694
GO:0042108	positive regulation of cytokine biosynthetic process	1	-1.98662e-11	72	0	0	22	20694
GO:0048813	dendrite morphogenesis	1	-1.98662e-11	72	0	0	22	20694
GO:1901880	negative regulation of protein depolymerization	1	-1.98662e-11	72	0	0	22	20694
GO:0072088	nephron epithelium morphogenesis	1	-1.98662e-11	72	0	0	22	20694
GO:0043627	response to estrogen	1	-1.98662e-11	72	0	0	22	20694
GO:0090174	organelle membrane fusion	1	-1.98662e-11	72	0	0	22	20694
GO:2000779	regulation of double-strand break repair	1	-1.98662e-11	72	0	0	22	20694
GO:0010822	positive regulation of mitochondrion organization	1	-1.98662e-11	72	0	0	22	20694
GO:0002637	regulation of immunoglobulin production	1	-1.98662e-11	72	0	0	22	20694
GO:1903625	negative regulation of DNA catabolic process	1	-1.97682e-11	4	0	0	22	20694
GO:0043622	cortical microtubule organization	1	-1.97682e-11	4	0	0	22	20694
GO:0007258	JUN phosphorylation	1	-1.97682e-11	4	0	0	22	20694
GO:2001270	regulation of cysteine-type endopeptidase activity involved in execution phase of apoptosis	1	-1.97682e-11	4	0	0	22	20694
GO:0016259	selenocysteine metabolic process	1	-1.97682e-11	4	0	0	22	20694
GO:0003373	dynamin family protein polymerization involved in membrane fission	1	-1.97682e-11	4	0	0	22	20694
GO:0000454	snoRNA guided rRNA pseudouridine synthesis	1	-1.97682e-11	4	0	0	22	20694
GO:0050689	negative regulation of defense response to virus by host	1	-1.97682e-11	4	0	0	22	20694
GO:0050051	leukotriene-B4 20-monooxygenase activity	1	-1.97682e-11	4	0	0	22	20694
GO:0038146	chemokine (C-X-C motif) ligand 12 signaling pathway	1	-1.97682e-11	4	0	0	22	20694
GO:0072193	ureter smooth muscle cell differentiation	1	-1.97682e-11	4	0	0	22	20694
GO:0031587	positive regulation of inositol 1,4,5-trisphosphate-sensitive calcium-release channel activity	1	-1.97682e-11	4	0	0	22	20694
GO:0071673	positive regulation of smooth muscle cell chemotaxis	1	-1.97682e-11	4	0	0	22	20694
GO:0016189	synaptic vesicle to endosome fusion	1	-1.97682e-11	4	0	0	22	20694
GO:1903588	negative regulation of blood vessel endothelial cell proliferation involved in sprouting angiogenesis	1	-1.97682e-11	4	0	0	22	20694
GO:0051106	positive regulation of DNA ligation	1	-1.97682e-11	4	0	0	22	20694
GO:0040010	positive regulation of growth rate	1	-1.97682e-11	4	0	0	22	20694
GO:0008349	MAP kinase kinase kinase kinase activity	1	-1.97682e-11	4	0	0	22	20694
GO:0070125	mitochondrial translational elongation	1	-1.97682e-11	4	0	0	22	20694
GO:0039526	modulation by virus of host apoptotic process	1	-1.97682e-11	4	0	0	22	20694
GO:0061086	negative regulation of histone H3-K27 methylation	1	-1.97682e-11	4	0	0	22	20694
GO:0034382	chylomicron remnant clearance	1	-1.97682e-11	4	0	0	22	20694
GO:1904673	negative regulation of somatic stem cell population maintenance	1	-1.97682e-11	4	0	0	22	20694
GO:2000255	negative regulation of male germ cell proliferation	1	-1.97682e-11	4	0	0	22	20694
GO:0070103	regulation of interleukin-6-mediated signaling pathway	1	-1.97682e-11	4	0	0	22	20694
GO:1901491	negative regulation of lymphangiogenesis	1	-1.97682e-11	4	0	0	22	20694
GO:0090482	vitamin transmembrane transporter activity	1	-1.97682e-11	4	0	0	22	20694
GO:0090650	cellular response to oxygen-glucose deprivation	1	-1.97682e-11	4	0	0	22	20694
GO:1902219	negative regulation of intrinsic apoptotic signaling pathway in response to osmotic stress	1	-1.97682e-11	4	0	0	22	20694
GO:0042660	positive regulation of cell fate specification	1	-1.97682e-11	4	0	0	22	20694
GO:0046469	platelet activating factor metabolic process	1	-1.97682e-11	4	0	0	22	20694
GO:0006537	glutamate biosynthetic process	1	-1.97682e-11	4	0	0	22	20694
GO:1905764	regulation of protection from non-homologous end joining at telomere	1	-1.97682e-11	4	0	0	22	20694
GO:0032910	regulation of transforming growth factor beta3 production	1	-1.97682e-11	4	0	0	22	20694
GO:0097752	regulation of DNA stability	1	-1.97682e-11	4	0	0	22	20694
GO:0035910	ascending aorta morphogenesis	1	-1.97682e-11	4	0	0	22	20694
GO:0097490	sympathetic neuron projection extension	1	-1.97682e-11	4	0	0	22	20694
GO:0070837	dehydroascorbic acid transport	1	-1.97682e-11	4	0	0	22	20694
GO:0042921	glucocorticoid receptor signaling pathway	1	-1.97682e-11	4	0	0	22	20694
GO:0097494	regulation of vesicle size	1	-1.97682e-11	4	0	0	22	20694
GO:0036508	protein alpha-1,2-demannosylation	1	-1.97682e-11	4	0	0	22	20694
GO:0009838	abscission	1	-1.97682e-11	4	0	0	22	20694
GO:0035684	helper T cell extravasation	1	-1.97682e-11	4	0	0	22	20694
GO:2000619	negative regulation of histone H4-K16 acetylation	1	-1.97682e-11	4	0	0	22	20694
GO:0030167	proteoglycan catabolic process	1	-1.97682e-11	4	0	0	22	20694
GO:0005009	insulin-activated receptor activity	1	-1.97682e-11	4	0	0	22	20694
GO:0051612	negative regulation of serotonin uptake	1	-1.97682e-11	4	0	0	22	20694
GO:0009189	deoxyribonucleoside diphosphate biosynthetic process	1	-1.97682e-11	4	0	0	22	20694
GO:0072180	mesonephric duct morphogenesis	1	-1.97682e-11	4	0	0	22	20694
GO:0046100	hypoxanthine metabolic process	1	-1.97682e-11	4	0	0	22	20694
GO:0006363	termination of RNA polymerase I transcription	1	-1.97682e-11	4	0	0	22	20694
GO:0098728	germline stem cell asymmetric division	1	-1.97682e-11	4	0	0	22	20694
GO:0051715	cytolysis in other organism	1	-1.97682e-11	4	0	0	22	20694
GO:1904479	negative regulation of intestinal absorption	1	-1.97682e-11	4	0	0	22	20694
GO:0033540	fatty acid beta-oxidation using acyl-CoA oxidase	1	-1.97682e-11	4	0	0	22	20694
GO:0045608	negative regulation of inner ear auditory receptor cell differentiation	1	-1.97682e-11	4	0	0	22	20694
GO:1901910	adenosine 5'-(hexahydrogen pentaphosphate) metabolic process	1	-1.97682e-11	4	0	0	22	20694
GO:0007227	signal transduction downstream of smoothened	1	-1.97682e-11	4	0	0	22	20694
GO:0050833	pyruvate transmembrane transporter activity	1	-1.97682e-11	4	0	0	22	20694
GO:1903644	regulation of chaperone-mediated protein folding	1	-1.97682e-11	4	0	0	22	20694
GO:0006710	androgen catabolic process	1	-1.97682e-11	4	0	0	22	20694
GO:2000981	negative regulation of inner ear receptor cell differentiation	1	-1.97682e-11	4	0	0	22	20694
GO:0006705	mineralocorticoid biosynthetic process	1	-1.97682e-11	4	0	0	22	20694
GO:0021913	regulation of transcription from RNA polymerase II promoter involved in ventral spinal cord interneuron specification	1	-1.97682e-11	4	0	0	22	20694
GO:0018171	peptidyl-cysteine oxidation	1	-1.97682e-11	4	0	0	22	20694
GO:0099183	trans-synaptic signaling by BDNF, modulating synaptic transmission	1	-1.97682e-11	4	0	0	22	20694
GO:0051598	meiotic recombination checkpoint	1	-1.97682e-11	4	0	0	22	20694
GO:0045356	positive regulation of interferon-alpha biosynthetic process	1	-1.97682e-11	4	0	0	22	20694
GO:0070358	actin polymerization-dependent cell motility	1	-1.97682e-11	4	0	0	22	20694
GO:0035564	regulation of kidney size	1	-1.97682e-11	4	0	0	22	20694
GO:0050748	negative regulation of lipoprotein metabolic process	1	-1.97682e-11	4	0	0	22	20694
GO:1904995	negative regulation of leukocyte adhesion to vascular endothelial cell	1	-1.97682e-11	4	0	0	22	20694
GO:0032275	luteinizing hormone secretion	1	-1.97682e-11	4	0	0	22	20694
GO:0023021	termination of signal transduction	1	-1.97682e-11	4	0	0	22	20694
GO:1903596	regulation of gap junction assembly	1	-1.97682e-11	4	0	0	22	20694
GO:0032202	telomere assembly	1	-1.97682e-11	4	0	0	22	20694
GO:1905323	telomerase holoenzyme complex assembly	1	-1.97682e-11	4	0	0	22	20694
GO:1905342	positive regulation of protein localization to kinetochore	1	-1.97682e-11	4	0	0	22	20694
GO:0043328	protein transport to vacuole involved in ubiquitin-dependent protein catabolic process via the multivesicular body sorting pathway	1	-1.97682e-11	4	0	0	22	20694
GO:0046125	pyrimidine deoxyribonucleoside metabolic process	1	-1.97682e-11	4	0	0	22	20694
GO:0060083	smooth muscle contraction involved in micturition	1	-1.97682e-11	4	0	0	22	20694
GO:0042494	detection of bacterial lipoprotein	1	-1.97682e-11	4	0	0	22	20694
GO:1905937	negative regulation of germ cell proliferation	1	-1.97682e-11	4	0	0	22	20694
GO:0036101	leukotriene B4 catabolic process	1	-1.97682e-11	4	0	0	22	20694
GO:0007223	Wnt signaling pathway, calcium modulating pathway	1	-1.97682e-11	4	0	0	22	20694
GO:0021797	forebrain anterior/posterior pattern specification	1	-1.97682e-11	4	0	0	22	20694
GO:0018214	protein carboxylation	1	-1.97682e-11	4	0	0	22	20694
GO:0003374	dynamin family protein polymerization involved in mitochondrial fission	1	-1.97682e-11	4	0	0	22	20694
GO:0097112	gamma-aminobutyric acid receptor clustering	1	-1.97682e-11	4	0	0	22	20694
GO:1902746	regulation of lens fiber cell differentiation	1	-1.97682e-11	4	0	0	22	20694
GO:2000520	regulation of immunological synapse formation	1	-1.97682e-11	4	0	0	22	20694
GO:0032827	negative regulation of natural killer cell differentiation involved in immune response	1	-1.97682e-11	4	0	0	22	20694
GO:0031590	wybutosine metabolic process	1	-1.97682e-11	4	0	0	22	20694
GO:0090158	endoplasmic reticulum membrane organization	1	-1.97682e-11	4	0	0	22	20694
GO:0060061	Spemann organizer formation	1	-1.97682e-11	4	0	0	22	20694
GO:0018406	protein C-linked glycosylation via 2'-alpha-mannosyl-L-tryptophan	1	-1.97682e-11	4	0	0	22	20694
GO:0021910	smoothened signaling pathway involved in ventral spinal cord patterning	1	-1.97682e-11	4	0	0	22	20694
GO:0046314	phosphocreatine biosynthetic process	1	-1.97682e-11	4	0	0	22	20694
GO:0051365	cellular response to potassium ion starvation	1	-1.97682e-11	4	0	0	22	20694
GO:2000852	regulation of corticosterone secretion	1	-1.97682e-11	4	0	0	22	20694
GO:0061739	protein lipidation involved in autophagosome assembly	1	-1.97682e-11	4	0	0	22	20694
GO:0038108	negative regulation of appetite by leptin-mediated signaling pathway	1	-1.97682e-11	4	0	0	22	20694
GO:1903936	cellular response to sodium arsenite	1	-1.97682e-11	4	0	0	22	20694
GO:0061884	regulation of mini excitatory postsynaptic potential	1	-1.97682e-11	4	0	0	22	20694
GO:0060988	lipid tube assembly	1	-1.97682e-11	4	0	0	22	20694
GO:0048014	Tie signaling pathway	1	-1.97682e-11	4	0	0	22	20694
GO:0072039	regulation of mesenchymal cell apoptotic process involved in nephron morphogenesis	1	-1.97682e-11	4	0	0	22	20694
GO:1901256	regulation of macrophage colony-stimulating factor production	1	-1.97682e-11	4	0	0	22	20694
GO:0071895	odontoblast differentiation	1	-1.97682e-11	4	0	0	22	20694
GO:0052042	positive regulation by symbiont of host programmed cell death	1	-1.97682e-11	4	0	0	22	20694
GO:0034635	glutathione transport	1	-1.97682e-11	4	0	0	22	20694
GO:0090113	regulation of ER to Golgi vesicle-mediated transport by GTP hydrolysis	1	-1.97682e-11	4	0	0	22	20694
GO:0072577	endothelial cell apoptotic process	1	-1.97682e-11	4	0	0	22	20694
GO:0032824	negative regulation of natural killer cell differentiation	1	-1.97682e-11	4	0	0	22	20694
GO:0060459	left lung development	1	-1.97682e-11	4	0	0	22	20694
GO:0061727	methylglyoxal catabolic process to lactate	1	-1.97682e-11	4	0	0	22	20694
GO:0060279	positive regulation of ovulation	1	-1.97682e-11	4	0	0	22	20694
GO:0007198	adenylate cyclase-inhibiting serotonin receptor signaling pathway	1	-1.97682e-11	4	0	0	22	20694
GO:0043152	induction of bacterial agglutination	1	-1.97682e-11	4	0	0	22	20694
GO:0051176	positive regulation of sulfur metabolic process	1	-1.97682e-11	4	0	0	22	20694
GO:1905310	regulation of cardiac neural crest cell migration involved in outflow tract morphogenesis	1	-1.97682e-11	4	0	0	22	20694
GO:0071034	CUT catabolic process	1	-1.97682e-11	4	0	0	22	20694
GO:0034197	triglyceride transport	1	-1.97682e-11	4	0	0	22	20694
GO:0008212	mineralocorticoid metabolic process	1	-1.97682e-11	4	0	0	22	20694
GO:0032053	ciliary basal body organization	1	-1.97682e-11	4	0	0	22	20694
GO:0021555	midbrain-hindbrain boundary morphogenesis	1	-1.97682e-11	4	0	0	22	20694
GO:0030951	establishment or maintenance of microtubule cytoskeleton polarity	1	-1.97682e-11	4	0	0	22	20694
GO:0051596	methylglyoxal catabolic process	1	-1.97682e-11	4	0	0	22	20694
GO:0070668	positive regulation of mast cell proliferation	1	-1.97682e-11	4	0	0	22	20694
GO:0046167	glycerol-3-phosphate biosynthetic process	1	-1.97682e-11	4	0	0	22	20694
GO:0043174	nucleoside salvage	1	-1.97682e-11	4	0	0	22	20694
GO:0042148	strand invasion	1	-1.97682e-11	4	0	0	22	20694
GO:0036507	protein demannosylation	1	-1.97682e-11	4	0	0	22	20694
GO:0060897	neural plate regionalization	1	-1.97682e-11	4	0	0	22	20694
GO:1900109	regulation of histone H3-K9 dimethylation	1	-1.97682e-11	4	0	0	22	20694
GO:0019482	beta-alanine metabolic process	1	-1.97682e-11	4	0	0	22	20694
GO:0097167	circadian regulation of translation	1	-1.97682e-11	4	0	0	22	20694
GO:0090086	negative regulation of protein deubiquitination	1	-1.97682e-11	4	0	0	22	20694
GO:0035359	negative regulation of peroxisome proliferator activated receptor signaling pathway	1	-1.97682e-11	4	0	0	22	20694
GO:0001812	positive regulation of type I hypersensitivity	1	-1.97682e-11	4	0	0	22	20694
GO:0046882	negative regulation of follicle-stimulating hormone secretion	1	-1.97682e-11	4	0	0	22	20694
GO:0099578	regulation of translation at postsynapse, modulating synaptic transmission	1	-1.97682e-11	4	0	0	22	20694
GO:0090116	C-5 methylation of cytosine	1	-1.97682e-11	4	0	0	22	20694
GO:0008291	acetylcholine metabolic process	1	-1.97682e-11	4	0	0	22	20694
GO:0048205	COPI coating of Golgi vesicle	1	-1.97682e-11	4	0	0	22	20694
GO:0032385	positive regulation of intracellular cholesterol transport	1	-1.97682e-11	4	0	0	22	20694
GO:0070292	N-acylphosphatidylethanolamine metabolic process	1	-1.97682e-11	4	0	0	22	20694
GO:0022615	protein to membrane docking	1	-1.97682e-11	4	0	0	22	20694
GO:0036257	multivesicular body organization	1	-1.97682e-11	4	0	0	22	20694
GO:0007412	axon target recognition	1	-1.97682e-11	4	0	0	22	20694
GO:1903233	regulation of calcium ion-dependent exocytosis of neurotransmitter	1	-1.97682e-11	4	0	0	22	20694
GO:0071305	cellular response to vitamin D	1	-1.97682e-11	4	0	0	22	20694
GO:1905030	voltage-gated ion channel activity involved in regulation of postsynaptic membrane potential	1	-1.97682e-11	4	0	0	22	20694
GO:0097350	neutrophil clearance	1	-1.97682e-11	4	0	0	22	20694
GO:0021698	cerebellar cortex structural organization	1	-1.97682e-11	4	0	0	22	20694
GO:0051490	negative regulation of filopodium assembly	1	-1.97682e-11	4	0	0	22	20694
GO:0035338	long-chain fatty-acyl-CoA biosynthetic process	1	-1.97682e-11	4	0	0	22	20694
GO:0097029	mature conventional dendritic cell differentiation	1	-1.97682e-11	4	0	0	22	20694
GO:0002158	osteoclast proliferation	1	-1.97682e-11	4	0	0	22	20694
GO:0070859	positive regulation of bile acid biosynthetic process	1	-1.97682e-11	4	0	0	22	20694
GO:0016103	diterpenoid catabolic process	1	-1.97682e-11	4	0	0	22	20694
GO:0071830	triglyceride-rich lipoprotein particle clearance	1	-1.97682e-11	4	0	0	22	20694
GO:0002835	negative regulation of response to tumor cell	1	-1.97682e-11	4	0	0	22	20694
GO:0001803	regulation of type III hypersensitivity	1	-1.97682e-11	4	0	0	22	20694
GO:0036474	cell death in response to hydrogen peroxide	1	-1.97682e-11	4	0	0	22	20694
GO:0071699	olfactory placode morphogenesis	1	-1.97682e-11	4	0	0	22	20694
GO:0090290	positive regulation of osteoclast proliferation	1	-1.97682e-11	4	0	0	22	20694
GO:0034552	respiratory chain complex II assembly	1	-1.97682e-11	4	0	0	22	20694
GO:0070318	positive regulation of G0 to G1 transition	1	-1.97682e-11	4	0	0	22	20694
GO:0033026	negative regulation of mast cell apoptotic process	1	-1.97682e-11	4	0	0	22	20694
GO:0051919	positive regulation of fibrinolysis	1	-1.97682e-11	4	0	0	22	20694
GO:0090521	glomerular visceral epithelial cell migration	1	-1.97682e-11	4	0	0	22	20694
GO:0006344	maintenance of chromatin silencing	1	-1.97682e-11	4	0	0	22	20694
GO:1903593	regulation of histamine secretion by mast cell	1	-1.97682e-11	4	0	0	22	20694
GO:0036515	serotonergic neuron axon guidance	1	-1.97682e-11	4	0	0	22	20694
GO:1990569	UDP-N-acetylglucosamine transmembrane transport	1	-1.97682e-11	4	0	0	22	20694
GO:0019087	transformation of host cell by virus	1	-1.97682e-11	4	0	0	22	20694
GO:0033563	dorsal/ventral axon guidance	1	-1.97682e-11	4	0	0	22	20694
GO:0052330	positive regulation by organism of programmed cell death in other organism involved in symbiotic interaction	1	-1.97682e-11	4	0	0	22	20694
GO:0033687	osteoblast proliferation	1	-1.97682e-11	4	0	0	22	20694
GO:1902774	late endosome to lysosome transport	1	-1.97682e-11	4	0	0	22	20694
GO:1902292	cell cycle DNA replication initiation	1	-1.97682e-11	4	0	0	22	20694
GO:1904760	regulation of myofibroblast differentiation	1	-1.97682e-11	4	0	0	22	20694
GO:0061762	CAMKK-AMPK signaling cascade	1	-1.97682e-11	4	0	0	22	20694
GO:1905774	regulation of DNA helicase activity	1	-1.97682e-11	4	0	0	22	20694
GO:1990168	protein K33-linked deubiquitination	1	-1.97682e-11	4	0	0	22	20694
GO:0035522	monoubiquitinated histone H2A deubiquitination	1	-1.97682e-11	4	0	0	22	20694
GO:0052564	response to immune response of other organism involved in symbiotic interaction	1	-1.97682e-11	4	0	0	22	20694
GO:0032826	regulation of natural killer cell differentiation involved in immune response	1	-1.97682e-11	4	0	0	22	20694
GO:1904580	regulation of intracellular mRNA localization	1	-1.97682e-11	4	0	0	22	20694
GO:0035962	response to interleukin-13	1	-1.97682e-11	4	0	0	22	20694
GO:1904059	regulation of locomotor rhythm	1	-1.97682e-11	4	0	0	22	20694
GO:1900186	negative regulation of clathrin-dependent endocytosis	1	-1.97682e-11	4	0	0	22	20694
GO:0038107	nodal signaling pathway involved in determination of left/right asymmetry	1	-1.97682e-11	4	0	0	22	20694
GO:0007039	protein catabolic process in the vacuole	1	-1.97682e-11	4	0	0	22	20694
GO:0001692	histamine metabolic process	1	-1.97682e-11	4	0	0	22	20694
GO:0060126	somatotropin secreting cell differentiation	1	-1.97682e-11	4	0	0	22	20694
GO:1902951	negative regulation of dendritic spine maintenance	1	-1.97682e-11	4	0	0	22	20694
GO:0019083	viral transcription	1	-1.97682e-11	4	0	0	22	20694
GO:0032474	otolith morphogenesis	1	-1.97682e-11	4	0	0	22	20694
GO:0071655	regulation of granulocyte colony-stimulating factor production	1	-1.97682e-11	4	0	0	22	20694
GO:0070350	regulation of white fat cell proliferation	1	-1.97682e-11	4	0	0	22	20694
GO:1904092	regulation of autophagic cell death	1	-1.97682e-11	4	0	0	22	20694
GO:2000418	positive regulation of eosinophil migration	1	-1.97682e-11	4	0	0	22	20694
GO:0000960	regulation of mitochondrial RNA catabolic process	1	-1.97682e-11	4	0	0	22	20694
GO:0007525	somatic muscle development	1	-1.97682e-11	4	0	0	22	20694
GO:0000964	mitochondrial RNA 5'-end processing	1	-1.97682e-11	4	0	0	22	20694
GO:0018197	peptidyl-aspartic acid modification	1	-1.97682e-11	4	0	0	22	20694
GO:0061083	regulation of protein refolding	1	-1.97682e-11	4	0	0	22	20694
GO:0015174	basic amino acid transmembrane transporter activity	1	-1.97682e-11	4	0	0	22	20694
GO:1903660	negative regulation of complement-dependent cytotoxicity	1	-1.97682e-11	4	0	0	22	20694
GO:0001907	killing by symbiont of host cells	1	-1.97682e-11	4	0	0	22	20694
GO:2000371	regulation of DNA topoisomerase (ATP-hydrolyzing) activity	1	-1.97682e-11	4	0	0	22	20694
GO:0015691	cadmium ion transport	1	-1.97682e-11	4	0	0	22	20694
GO:0002296	T-helper 1 cell lineage commitment	1	-1.97682e-11	4	0	0	22	20694
GO:0010735	positive regulation of transcription via serum response element binding	1	-1.97682e-11	4	0	0	22	20694
GO:0034196	acylglycerol transport	1	-1.97682e-11	4	0	0	22	20694
GO:1901382	regulation of chorionic trophoblast cell proliferation	1	-1.97682e-11	4	0	0	22	20694
GO:0000711	meiotic DNA repair synthesis	1	-1.97682e-11	4	0	0	22	20694
GO:0018916	nitrobenzene metabolic process	1	-1.97682e-11	4	0	0	22	20694
GO:0042167	heme catabolic process	1	-1.97682e-11	4	0	0	22	20694
GO:0044314	protein K27-linked ubiquitination	1	-1.97682e-11	4	0	0	22	20694
GO:0006083	acetate metabolic process	1	-1.97682e-11	4	0	0	22	20694
GO:0071593	lymphocyte aggregation	1	-1.97682e-11	4	0	0	22	20694
GO:0070164	negative regulation of adiponectin secretion	1	-1.97682e-11	4	0	0	22	20694
GO:0061113	pancreas morphogenesis	1	-1.97682e-11	4	0	0	22	20694
GO:0032382	positive regulation of intracellular sterol transport	1	-1.97682e-11	4	0	0	22	20694
GO:1903751	negative regulation of intrinsic apoptotic signaling pathway in response to hydrogen peroxide	1	-1.97682e-11	4	0	0	22	20694
GO:0046881	positive regulation of follicle-stimulating hormone secretion	1	-1.97682e-11	4	0	0	22	20694
GO:1990966	ATP generation from poly-ADP-D-ribose	1	-1.97682e-11	4	0	0	22	20694
GO:0090403	oxidative stress-induced premature senescence	1	-1.97682e-11	4	0	0	22	20694
GO:0003415	chondrocyte hypertrophy	1	-1.97682e-11	4	0	0	22	20694
GO:0033366	protein localization to secretory granule	1	-1.97682e-11	4	0	0	22	20694
GO:0003400	regulation of COPII vesicle coating	1	-1.97682e-11	4	0	0	22	20694
GO:0071076	RNA 3' uridylation	1	-1.97682e-11	4	0	0	22	20694
GO:1900094	regulation of transcription from RNA polymerase II promoter involved in determination of left/right symmetry	1	-1.97682e-11	4	0	0	22	20694
GO:1900069	regulation of cellular hyperosmotic salinity response	1	-1.97682e-11	4	0	0	22	20694
GO:0072093	metanephric renal vesicle formation	1	-1.97682e-11	4	0	0	22	20694
GO:0035745	T-helper 2 cell cytokine production	1	-1.97682e-11	4	0	0	22	20694
GO:0030091	protein repair	1	-1.97682e-11	4	0	0	22	20694
GO:0043465	regulation of fermentation	1	-1.97682e-11	4	0	0	22	20694
GO:0046073	dTMP metabolic process	1	-1.97682e-11	4	0	0	22	20694
GO:0006231	dTMP biosynthetic process	1	-1.97682e-11	4	0	0	22	20694
GO:0072716	response to actinomycin D	1	-1.97682e-11	4	0	0	22	20694
GO:2000173	negative regulation of branching morphogenesis of a nerve	1	-1.97682e-11	4	0	0	22	20694
GO:0060447	bud outgrowth involved in lung branching	1	-1.97682e-11	4	0	0	22	20694
GO:0071800	podosome assembly	1	-1.97682e-11	4	0	0	22	20694
GO:2000587	negative regulation of platelet-derived growth factor receptor-beta signaling pathway	1	-1.97682e-11	4	0	0	22	20694
GO:0006787	porphyrin-containing compound catabolic process	1	-1.97682e-11	4	0	0	22	20694
GO:1900175	regulation of nodal signaling pathway involved in determination of lateral mesoderm left/right asymmetry	1	-1.97682e-11	4	0	0	22	20694
GO:1903121	regulation of TRAIL-activated apoptotic signaling pathway	1	-1.97682e-11	4	0	0	22	20694
GO:1905881	positive regulation of oogenesis	1	-1.97682e-11	4	0	0	22	20694
GO:0019065	receptor-mediated endocytosis of virus by host cell	1	-1.97682e-11	4	0	0	22	20694
GO:2001199	negative regulation of dendritic cell differentiation	1	-1.97682e-11	4	0	0	22	20694
GO:1900158	negative regulation of bone mineralization involved in bone maturation	1	-1.97682e-11	4	0	0	22	20694
GO:1902730	positive regulation of proteoglycan biosynthetic process	1	-1.97682e-11	4	0	0	22	20694
GO:0014719	skeletal muscle satellite cell activation	1	-1.97682e-11	4	0	0	22	20694
GO:0045040	protein insertion into mitochondrial outer membrane	1	-1.97682e-11	4	0	0	22	20694
GO:0051309	female meiosis chromosome separation	1	-1.97682e-11	4	0	0	22	20694
GO:1990048	anterograde neuronal dense core vesicle transport	1	-1.97682e-11	4	0	0	22	20694
GO:1903225	negative regulation of endodermal cell differentiation	1	-1.97682e-11	4	0	0	22	20694
GO:0090187	positive regulation of pancreatic juice secretion	1	-1.97682e-11	4	0	0	22	20694
GO:0034650	cortisol metabolic process	1	-1.97682e-11	4	0	0	22	20694
GO:0016557	peroxisome membrane biogenesis	1	-1.97682e-11	4	0	0	22	20694
GO:2000580	regulation of ATP-dependent microtubule motor activity, plus-end-directed	1	-1.97682e-11	4	0	0	22	20694
GO:1905278	positive regulation of epithelial tube formation	1	-1.97682e-11	4	0	0	22	20694
GO:0033300	dehydroascorbic acid transmembrane transporter activity	1	-1.97682e-11	4	0	0	22	20694
GO:0045074	regulation of interleukin-10 biosynthetic process	1	-1.97682e-11	4	0	0	22	20694
GO:0005330	dopamine:sodium symporter activity	1	-1.97682e-11	4	0	0	22	20694
GO:2000911	positive regulation of sterol import	1	-1.97682e-11	4	0	0	22	20694
GO:1901162	primary amino compound biosynthetic process	1	-1.97682e-11	4	0	0	22	20694
GO:2000211	regulation of glutamate metabolic process	1	-1.97682e-11	4	0	0	22	20694
GO:1903903	regulation of establishment of T cell polarity	1	-1.97682e-11	4	0	0	22	20694
GO:0042414	epinephrine metabolic process	1	-1.97682e-11	4	0	0	22	20694
GO:0009078	pyruvate family amino acid metabolic process	1	-1.97682e-11	4	0	0	22	20694
GO:0046136	positive regulation of vitamin metabolic process	1	-1.97682e-11	4	0	0	22	20694
GO:1900145	regulation of nodal signaling pathway involved in determination of left/right asymmetry	1	-1.97682e-11	4	0	0	22	20694
GO:2000327	positive regulation of nuclear receptor transcription coactivator activity	1	-1.97682e-11	4	0	0	22	20694
GO:0006599	phosphagen metabolic process	1	-1.97682e-11	4	0	0	22	20694
GO:0006564	L-serine biosynthetic process	1	-1.97682e-11	4	0	0	22	20694
GO:0035984	cellular response to trichostatin A	1	-1.97682e-11	4	0	0	22	20694
GO:2000331	regulation of terminal button organization	1	-1.97682e-11	4	0	0	22	20694
GO:0010724	regulation of definitive erythrocyte differentiation	1	-1.97682e-11	4	0	0	22	20694
GO:0014891	striated muscle atrophy	1	-1.97682e-11	4	0	0	22	20694
GO:0035511	oxidative DNA demethylation	1	-1.97682e-11	4	0	0	22	20694
GO:0046633	alpha-beta T cell proliferation	1	-1.97682e-11	4	0	0	22	20694
GO:1903847	regulation of aorta morphogenesis	1	-1.97682e-11	4	0	0	22	20694
GO:0045575	basophil activation	1	-1.97682e-11	4	0	0	22	20694
GO:0070384	Harderian gland development	1	-1.97682e-11	4	0	0	22	20694
GO:0015825	L-serine transport	1	-1.97682e-11	4	0	0	22	20694
GO:1900368	regulation of RNA interference	1	-1.97682e-11	4	0	0	22	20694
GO:0002408	myeloid dendritic cell chemotaxis	1	-1.97682e-11	4	0	0	22	20694
GO:1903553	positive regulation of extracellular exosome assembly	1	-1.97682e-11	4	0	0	22	20694
GO:0006552	leucine catabolic process	1	-1.97682e-11	4	0	0	22	20694
GO:1905289	regulation of CAMKK-AMPK signaling cascade	1	-1.97682e-11	4	0	0	22	20694
GO:2001106	regulation of Rho guanyl-nucleotide exchange factor activity	1	-1.97682e-11	4	0	0	22	20694
GO:1901994	negative regulation of meiotic cell cycle phase transition	1	-1.97682e-11	4	0	0	22	20694
GO:0061198	fungiform papilla formation	1	-1.97682e-11	4	0	0	22	20694
GO:0032348	negative regulation of aldosterone biosynthetic process	1	-1.97682e-11	4	0	0	22	20694
GO:0010897	negative regulation of triglyceride catabolic process	1	-1.97682e-11	4	0	0	22	20694
GO:0034061	DNA polymerase activity	1	-1.97682e-11	4	0	0	22	20694
GO:0019805	quinolinate biosynthetic process	1	-1.97682e-11	4	0	0	22	20694
GO:0034436	glycoprotein transport	1	-1.97682e-11	4	0	0	22	20694
GO:0045402	regulation of interleukin-4 biosynthetic process	1	-1.97682e-11	4	0	0	22	20694
GO:0090194	negative regulation of glomerulus development	1	-1.97682e-11	4	0	0	22	20694
GO:2000660	negative regulation of interleukin-1-mediated signaling pathway	1	-1.97682e-11	4	0	0	22	20694
GO:0022007	convergent extension involved in neural plate elongation	1	-1.97682e-11	4	0	0	22	20694
GO:0060686	negative regulation of prostatic bud formation	1	-1.97682e-11	4	0	0	22	20694
GO:0001834	trophectodermal cell proliferation	1	-1.97682e-11	4	0	0	22	20694
GO:1901529	positive regulation of anion channel activity	1	-1.97682e-11	4	0	0	22	20694
GO:0002188	translation reinitiation	1	-1.97682e-11	4	0	0	22	20694
GO:0044528	regulation of mitochondrial mRNA stability	1	-1.97682e-11	4	0	0	22	20694
GO:0032079	positive regulation of endodeoxyribonuclease activity	1	-1.97682e-11	4	0	0	22	20694
GO:0003257	positive regulation of transcription from RNA polymerase II promoter involved in myocardial precursor cell differentiation	1	-1.97682e-11	4	0	0	22	20694
GO:0097472	cyclin-dependent protein kinase activity	1	-1.97682e-11	4	0	0	22	20694
GO:0032290	peripheral nervous system myelin formation	1	-1.97682e-11	4	0	0	22	20694
GO:0016240	autophagosome membrane docking	1	-1.97682e-11	4	0	0	22	20694
GO:0035521	monoubiquitinated histone deubiquitination	1	-1.97682e-11	4	0	0	22	20694
GO:0002669	positive regulation of T cell anergy	1	-1.97682e-11	4	0	0	22	20694
GO:0005275	amine transmembrane transporter activity	1	-1.97682e-11	4	0	0	22	20694
GO:0006499	N-terminal protein myristoylation	1	-1.97682e-11	4	0	0	22	20694
GO:0061589	calcium activated phosphatidylserine scrambling	1	-1.97682e-11	4	0	0	22	20694
GO:0002018	renin-angiotensin regulation of aldosterone production	1	-1.97682e-11	4	0	0	22	20694
GO:0006578	amino-acid betaine biosynthetic process	1	-1.97682e-11	4	0	0	22	20694
GO:0035624	receptor transactivation	1	-1.97682e-11	4	0	0	22	20694
GO:0010710	regulation of collagen catabolic process	1	-1.97682e-11	4	0	0	22	20694
GO:0035290	trunk segmentation	1	-1.97682e-11	4	0	0	22	20694
GO:0034124	regulation of MyD88-dependent toll-like receptor signaling pathway	1	-1.97682e-11	4	0	0	22	20694
GO:0002924	negative regulation of humoral immune response mediated by circulating immunoglobulin	1	-1.97682e-11	4	0	0	22	20694
GO:0044341	sodium-dependent phosphate transport	1	-1.97682e-11	4	0	0	22	20694
GO:1901537	positive regulation of DNA demethylation	1	-1.97682e-11	4	0	0	22	20694
GO:0043553	negative regulation of phosphatidylinositol 3-kinase activity	1	-1.97682e-11	4	0	0	22	20694
GO:1903966	monounsaturated fatty acid biosynthetic process	1	-1.97682e-11	4	0	0	22	20694
GO:0046952	ketone body catabolic process	1	-1.97682e-11	4	0	0	22	20694
GO:1902527	positive regulation of protein monoubiquitination	1	-1.97682e-11	4	0	0	22	20694
GO:0004385	guanylate kinase activity	1	-1.97682e-11	4	0	0	22	20694
GO:0014022	neural plate elongation	1	-1.97682e-11	4	0	0	22	20694
GO:0008295	spermidine biosynthetic process	1	-1.97682e-11	4	0	0	22	20694
GO:0060468	prevention of polyspermy	1	-1.97682e-11	4	0	0	22	20694
GO:0035983	response to trichostatin A	1	-1.97682e-11	4	0	0	22	20694
GO:0002913	positive regulation of lymphocyte anergy	1	-1.97682e-11	4	0	0	22	20694
GO:0048105	establishment of body hair planar orientation	1	-1.97682e-11	4	0	0	22	20694
GO:0031860	telomeric 3' overhang formation	1	-1.97682e-11	4	0	0	22	20694
GO:1904426	positive regulation of GTP binding	1	-1.97682e-11	4	0	0	22	20694
GO:0043137	DNA replication, removal of RNA primer	1	-1.97682e-11	4	0	0	22	20694
GO:0098749	cerebellar neuron development	1	-1.97682e-11	4	0	0	22	20694
GO:0090649	response to oxygen-glucose deprivation	1	-1.97682e-11	4	0	0	22	20694
GO:0035890	exit from host	1	-1.97682e-11	4	0	0	22	20694
GO:1901656	glycoside transport	1	-1.97682e-11	4	0	0	22	20694
GO:0018364	peptidyl-glutamine methylation	1	-1.97682e-11	4	0	0	22	20694
GO:1902630	regulation of membrane hyperpolarization	1	-1.97682e-11	4	0	0	22	20694
GO:2001033	negative regulation of double-strand break repair via nonhomologous end joining	1	-1.97682e-11	4	0	0	22	20694
GO:2000667	positive regulation of interleukin-13 secretion	1	-1.97682e-11	4	0	0	22	20694
GO:0038064	collagen receptor activity	1	-1.97682e-11	4	0	0	22	20694
GO:0140245	regulation of translation at postsynapse	1	-1.97682e-11	4	0	0	22	20694
GO:0042427	serotonin biosynthetic process	1	-1.97682e-11	4	0	0	22	20694
GO:0140213	negative regulation of long-chain fatty acid import into cell	1	-1.97682e-11	4	0	0	22	20694
GO:0070278	extracellular matrix constituent secretion	1	-1.97682e-11	4	0	0	22	20694
GO:1904874	positive regulation of telomerase RNA localization to Cajal body	1	-1.97682e-11	4	0	0	22	20694
GO:0034653	retinoic acid catabolic process	1	-1.97682e-11	4	0	0	22	20694
GO:2001168	positive regulation of histone H2B ubiquitination	1	-1.97682e-11	4	0	0	22	20694
GO:1903278	positive regulation of sodium ion export across plasma membrane	1	-1.97682e-11	4	0	0	22	20694
GO:0070900	mitochondrial tRNA modification	1	-1.97682e-11	4	0	0	22	20694
GO:0036093	germ cell proliferation	1	-1.97682e-11	4	0	0	22	20694
GO:2000328	regulation of T-helper 17 cell lineage commitment	1	-1.97682e-11	4	0	0	22	20694
GO:0030043	actin filament fragmentation	1	-1.97682e-11	4	0	0	22	20694
GO:1905903	negative regulation of mesoderm formation	1	-1.97682e-11	4	0	0	22	20694
GO:0021650	vestibulocochlear nerve formation	1	-1.97682e-11	4	0	0	22	20694
GO:0090135	actin filament branching	1	-1.97682e-11	4	0	0	22	20694
GO:0060018	astrocyte fate commitment	1	-1.97682e-11	4	0	0	22	20694
GO:0016182	synaptic vesicle budding from endosome	1	-1.97682e-11	4	0	0	22	20694
GO:1901097	negative regulation of autophagosome maturation	1	-1.97682e-11	4	0	0	22	20694
GO:0034086	maintenance of sister chromatid cohesion	1	-1.97682e-11	4	0	0	22	20694
GO:0010286	heat acclimation	1	-1.97682e-11	4	0	0	22	20694
GO:0006573	valine metabolic process	1	-1.97682e-11	4	0	0	22	20694
GO:0072086	specification of loop of Henle identity	1	-1.97682e-11	4	0	0	22	20694
GO:0032286	central nervous system myelin maintenance	1	-1.97682e-11	4	0	0	22	20694
GO:0060481	lobar bronchus epithelium development	1	-1.97682e-11	4	0	0	22	20694
GO:0090245	axis elongation involved in somitogenesis	1	-1.97682e-11	4	0	0	22	20694
GO:0010726	positive regulation of hydrogen peroxide metabolic process	1	-1.97682e-11	4	0	0	22	20694
GO:0035616	histone H2B conserved C-terminal lysine deubiquitination	1	-1.97682e-11	4	0	0	22	20694
GO:0052126	movement in host environment	1	-1.97682e-11	4	0	0	22	20694
GO:0006741	NADP biosynthetic process	1	-1.97682e-11	4	0	0	22	20694
GO:1901300	positive regulation of hydrogen peroxide-mediated programmed cell death	1	-1.97682e-11	4	0	0	22	20694
GO:0002351	serotonin production involved in inflammatory response	1	-1.97682e-11	4	0	0	22	20694
GO:1905553	regulation of blood vessel branching	1	-1.97682e-11	4	0	0	22	20694
GO:0046121	deoxyribonucleoside catabolic process	1	-1.97682e-11	4	0	0	22	20694
GO:0070966	nuclear-transcribed mRNA catabolic process, no-go decay	1	-1.97682e-11	4	0	0	22	20694
GO:0097212	lysosomal membrane organization	1	-1.97682e-11	4	0	0	22	20694
GO:0019042	viral latency	1	-1.97682e-11	4	0	0	22	20694
GO:0010750	positive regulation of nitric oxide mediated signal transduction	1	-1.97682e-11	4	0	0	22	20694
GO:0071047	polyadenylation-dependent mRNA catabolic process	1	-1.97682e-11	4	0	0	22	20694
GO:0016077	snoRNA catabolic process	1	-1.97682e-11	4	0	0	22	20694
GO:0010841	positive regulation of circadian sleep/wake cycle, wakefulness	1	-1.97682e-11	4	0	0	22	20694
GO:1903361	protein localization to basolateral plasma membrane	1	-1.97682e-11	4	0	0	22	20694
GO:0044004	disruption by symbiont of host cell	1	-1.97682e-11	4	0	0	22	20694
GO:0018201	peptidyl-glycine modification	1	-1.97682e-11	4	0	0	22	20694
GO:0000320	re-entry into mitotic cell cycle	1	-1.97682e-11	4	0	0	22	20694
GO:0018377	protein myristoylation	1	-1.97682e-11	4	0	0	22	20694
GO:0061470	T follicular helper cell differentiation	1	-1.97682e-11	4	0	0	22	20694
GO:0071733	transcriptional activation by promoter-enhancer looping	1	-1.97682e-11	4	0	0	22	20694
GO:0006522	alanine metabolic process	1	-1.97682e-11	4	0	0	22	20694
GO:0090202	gene looping	1	-1.97682e-11	4	0	0	22	20694
GO:0032849	positive regulation of cellular pH reduction	1	-1.97682e-11	4	0	0	22	20694
GO:0090669	telomerase RNA stabilization	1	-1.97682e-11	4	0	0	22	20694
GO:0060913	cardiac cell fate determination	1	-1.97682e-11	4	0	0	22	20694
GO:0002265	astrocyte activation involved in immune response	1	-1.97682e-11	4	0	0	22	20694
GO:0007296	vitellogenesis	1	-1.97682e-11	4	0	0	22	20694
GO:0034088	maintenance of mitotic sister chromatid cohesion	1	-1.97682e-11	4	0	0	22	20694
GO:1990410	adrenomedullin receptor signaling pathway	1	-1.97682e-11	4	0	0	22	20694
GO:0004694	eukaryotic translation initiation factor 2alpha kinase activity	1	-1.97682e-11	4	0	0	22	20694
GO:0098914	membrane repolarization during atrial cardiac muscle cell action potential	1	-1.97682e-11	4	0	0	22	20694
GO:1900126	negative regulation of hyaluronan biosynthetic process	1	-1.97682e-11	4	0	0	22	20694
GO:1902565	positive regulation of neutrophil activation	1	-1.97682e-11	4	0	0	22	20694
GO:0015734	taurine transport	1	-1.97682e-11	4	0	0	22	20694
GO:0000706	meiotic DNA double-strand break processing	1	-1.97682e-11	4	0	0	22	20694
GO:0032971	regulation of muscle filament sliding	1	-1.97682e-11	4	0	0	22	20694
GO:0009414	response to water deprivation	1	-1.97682e-11	4	0	0	22	20694
GO:0030730	sequestering of triglyceride	1	-1.97682e-11	4	0	0	22	20694
GO:2000152	regulation of ubiquitin-specific protease activity	1	-1.97682e-11	4	0	0	22	20694
GO:0042078	germ-line stem cell division	1	-1.97682e-11	4	0	0	22	20694
GO:1904182	regulation of pyruvate dehydrogenase activity	1	-1.97682e-11	4	0	0	22	20694
GO:0035582	sequestering of BMP in extracellular matrix	1	-1.97682e-11	4	0	0	22	20694
GO:0045900	negative regulation of translational elongation	1	-1.97682e-11	4	0	0	22	20694
GO:2000409	positive regulation of T cell extravasation	1	-1.97682e-11	4	0	0	22	20694
GO:0070868	heterochromatin organization involved in chromatin silencing	1	-1.97682e-11	4	0	0	22	20694
GO:0071502	cellular response to temperature stimulus	1	-1.97682e-11	4	0	0	22	20694
GO:1901909	diadenosine hexaphosphate catabolic process	1	-1.97682e-11	4	0	0	22	20694
GO:0036102	leukotriene B4 metabolic process	1	-1.97682e-11	4	0	0	22	20694
GO:0061218	negative regulation of mesonephros development	1	-1.97682e-11	4	0	0	22	20694
GO:0045064	T-helper 2 cell differentiation	1	-1.97682e-11	4	0	0	22	20694
GO:1901896	positive regulation of ATPase-coupled calcium transmembrane transporter activity	1	-1.97682e-11	4	0	0	22	20694
GO:1903527	positive regulation of membrane tubulation	1	-1.97682e-11	4	0	0	22	20694
GO:0019732	antifungal humoral response	1	-1.97682e-11	4	0	0	22	20694
GO:0000103	sulfate assimilation	1	-1.97682e-11	4	0	0	22	20694
GO:0097200	cysteine-type endopeptidase activity involved in execution phase of apoptosis	1	-1.97682e-11	4	0	0	22	20694
GO:0021888	hypothalamus gonadotrophin-releasing hormone neuron development	1	-1.97682e-11	4	0	0	22	20694
GO:0034154	toll-like receptor 7 signaling pathway	1	-1.97682e-11	4	0	0	22	20694
GO:0048861	leukemia inhibitory factor signaling pathway	1	-1.97682e-11	4	0	0	22	20694
GO:0010998	regulation of translational initiation by eIF2 alpha phosphorylation	1	-1.97682e-11	4	0	0	22	20694
GO:0072367	regulation of lipid transport by regulation of transcription from RNA polymerase II promoter	1	-1.97682e-11	4	0	0	22	20694
GO:2000622	regulation of nuclear-transcribed mRNA catabolic process, nonsense-mediated decay	1	-1.97682e-11	4	0	0	22	20694
GO:0090210	regulation of establishment of blood-brain barrier	1	-1.97682e-11	4	0	0	22	20694
GO:0072162	metanephric mesenchymal cell differentiation	1	-1.97682e-11	4	0	0	22	20694
GO:0042396	phosphagen biosynthetic process	1	-1.97682e-11	4	0	0	22	20694
GO:0009136	purine nucleoside diphosphate biosynthetic process	1	-1.97682e-11	4	0	0	22	20694
GO:0039689	negative stranded viral RNA replication	1	-1.97682e-11	4	0	0	22	20694
GO:0071043	CUT metabolic process	1	-1.97682e-11	4	0	0	22	20694
GO:1904475	regulation of Ras GTPase binding	1	-1.97682e-11	4	0	0	22	20694
GO:0030423	targeting of mRNA for destruction involved in RNA interference	1	-1.97682e-11	4	0	0	22	20694
GO:0099041	vesicle tethering to Golgi	1	-1.97682e-11	4	0	0	22	20694
GO:0031268	pseudopodium organization	1	-1.97682e-11	4	0	0	22	20694
GO:0009946	proximal/distal axis specification	1	-1.97682e-11	4	0	0	22	20694
GO:1903899	positive regulation of PERK-mediated unfolded protein response	1	-1.97682e-11	4	0	0	22	20694
GO:0072429	response to intra-S DNA damage checkpoint signaling	1	-1.97682e-11	4	0	0	22	20694
GO:0032201	telomere maintenance via semi-conservative replication	1	-1.97682e-11	4	0	0	22	20694
GO:0033631	cell-cell adhesion mediated by integrin	1	-1.97682e-11	4	0	0	22	20694
GO:0010536	positive regulation of activation of Janus kinase activity	1	-1.97682e-11	4	0	0	22	20694
GO:0015074	DNA integration	1	-1.97682e-11	4	0	0	22	20694
GO:0045903	positive regulation of translational fidelity	1	-1.97682e-11	4	0	0	22	20694
GO:0061183	regulation of dermatome development	1	-1.97682e-11	4	0	0	22	20694
GO:1905907	negative regulation of amyloid fibril formation	1	-1.97682e-11	4	0	0	22	20694
GO:0071878	negative regulation of adenylate cyclase-activating adrenergic receptor signaling pathway	1	-1.97682e-11	4	0	0	22	20694
GO:0061031	endodermal digestive tract morphogenesis	1	-1.97682e-11	4	0	0	22	20694
GO:0060214	endocardium formation	1	-1.97682e-11	4	0	0	22	20694
GO:0000480	endonucleolytic cleavage in 5'-ETS of tricistronic rRNA transcript (SSU-rRNA, 5.8S rRNA, LSU-rRNA)	1	-1.97682e-11	4	0	0	22	20694
GO:0019853	L-ascorbic acid biosynthetic process	1	-1.97682e-11	4	0	0	22	20694
GO:0002477	antigen processing and presentation of exogenous peptide antigen via MHC class Ib	1	-1.97682e-11	4	0	0	22	20694
GO:1903575	cornified envelope assembly	1	-1.97682e-11	4	0	0	22	20694
GO:0036343	psychomotor behavior	1	-1.97682e-11	4	0	0	22	20694
GO:0061056	sclerotome development	1	-1.97682e-11	4	0	0	22	20694
GO:2001170	negative regulation of ATP biosynthetic process	1	-1.97682e-11	4	0	0	22	20694
GO:1903964	monounsaturated fatty acid metabolic process	1	-1.97682e-11	4	0	0	22	20694
GO:0043397	regulation of corticotropin-releasing hormone secretion	1	-1.97682e-11	4	0	0	22	20694
GO:0021886	hypothalamus gonadotrophin-releasing hormone neuron differentiation	1	-1.97682e-11	4	0	0	22	20694
GO:0018343	protein farnesylation	1	-1.97682e-11	4	0	0	22	20694
GO:0097638	L-arginine import across plasma membrane	1	-1.97682e-11	4	0	0	22	20694
GO:0019918	peptidyl-arginine methylation, to symmetrical-dimethyl arginine	1	-1.97682e-11	4	0	0	22	20694
GO:2000435	negative regulation of protein neddylation	1	-1.97682e-11	4	0	0	22	20694
GO:0099624	atrial cardiac muscle cell membrane repolarization	1	-1.97682e-11	4	0	0	22	20694
GO:0035087	siRNA loading onto RISC involved in RNA interference	1	-1.97682e-11	4	0	0	22	20694
GO:0007418	ventral midline development	1	-1.97682e-11	4	0	0	22	20694
GO:1901203	positive regulation of extracellular matrix assembly	1	-1.97682e-11	4	0	0	22	20694
GO:0010847	regulation of chromatin assembly	1	-1.97682e-11	4	0	0	22	20694
GO:1903724	positive regulation of centriole elongation	1	-1.97682e-11	4	0	0	22	20694
GO:2001205	negative regulation of osteoclast development	1	-1.97682e-11	4	0	0	22	20694
GO:1990086	lens fiber cell apoptotic process	1	-1.97682e-11	4	0	0	22	20694
GO:2000503	positive regulation of natural killer cell chemotaxis	1	-1.97682e-11	4	0	0	22	20694
GO:0002586	regulation of antigen processing and presentation of peptide antigen via MHC class II	1	-1.97682e-11	4	0	0	22	20694
GO:0098706	iron ion import across cell outer membrane	1	-1.97682e-11	4	0	0	22	20694
GO:0003219	cardiac right ventricle formation	1	-1.97682e-11	4	0	0	22	20694
GO:0003104	positive regulation of glomerular filtration	1	-1.97682e-11	4	0	0	22	20694
GO:0000101	sulfur amino acid transport	1	-1.97682e-11	4	0	0	22	20694
GO:1900619	acetate ester metabolic process	1	-1.97682e-11	4	0	0	22	20694
GO:0001865	NK T cell differentiation	1	-1.97682e-11	4	0	0	22	20694
GO:1904627	response to phorbol 13-acetate 12-myristate	1	-1.97682e-11	4	0	0	22	20694
GO:0072040	negative regulation of mesenchymal cell apoptotic process involved in nephron morphogenesis	1	-1.97682e-11	4	0	0	22	20694
GO:0001732	formation of cytoplasmic translation initiation complex	1	-1.97682e-11	4	0	0	22	20694
GO:0019747	regulation of isoprenoid metabolic process	1	-1.97682e-11	4	0	0	22	20694
GO:2000359	regulation of binding of sperm to zona pellucida	1	-1.97682e-11	4	0	0	22	20694
[truncated: 14,567 more rows]

## Sheet: GO 2 week up
TermID	Term	Enrichment	logP	Genes in Term	Target Genes in Term	Fraction of Targets in Term	Total Target Genes	Total Genes	Entrez Gene IDs	Gene Symbols
[truncated: 16,416 more rows]

[truncated: 9 more sheets: GO 2 week down, GO 3 week up, GO 3 week down, GO 4 week up, GO 4 week down, GO 6 week up, GO 6 week down, GO 8 week up, GO 8 week down]
