# Supplementary material for: Acute MeCP2 loss in adult mice reveals transcriptional and chromatin changes that precede neurological dysfunction and inform pathogenic cascade
Source: Neuron. Author manuscript; Available in PMC 2025 Feb 7. (PMC11802321; doi:10.1016/j.neuron.2024.11.006)
Supplement: 5 — Table S4. DESeq2 data frame from adult knockout; Fisher p-value, related to Figures 2 and 4. This file contains a spread sheet with multiple tables containing the raw and normalized RNA-sequencing counts from tamoxifen-treated Flox; Cre samples relative to Flox; Cre – vehicle treated along with Fisher p-value calculations across time. Excel file containing additional data too large to fit in a PDF. [file NIHMS2040931-supplement-5.xlsx]

## Sheet: aKO time course
Week 1	Gene ID	baseMean	log2FoldChange	lfcSE	stat	pvalue	padj	Week 2	Gene ID	baseMean	log2FoldChange	lfcSE	stat	pvalue	padj	Week 3	Gene ID	baseMean	log2FoldChange	lfcSE	stat	pvalue	padj	Week 4	Gene ID	baseMean	log2FoldChange	lfcSE	stat	pvalue	padj	Week 6	Gene ID	baseMean	log2FoldChange	lfcSE	stat	pvalue	padj	Week 8	Gene ID	baseMean	log2FoldChange	lfcSE	stat	pvalue	padj
	ENSMUSG00000051951.5	3501.62	-0.242353	0.0760478	-3.18685	0.00143829	0.110858		ENSMUSG00000051951.5	3501.62	-0.191103	0.0762742	-2.50548	0.0122285	0.222119		ENSMUSG00000051951.5	3501.62	-0.137887	0.0761735	-1.81017	0.0702699	0.411573		ENSMUSG00000051951.5	3501.62	-0.212904	0.0761258	-2.79674	0.00516208	0.0479158		ENSMUSG00000051951.5	3501.62	-0.192914	0.0761814	-2.5323	0.0113316	0.0814776		ENSMUSG00000051951.5	3501.62	-0.219327	0.0763125	-2.87407	0.00405221	0.0454264
	ENSMUSG00000102331.1	118.32	-0.318208	0.178628	-1.7814	0.074847	0.541432		ENSMUSG00000102331.1	118.32	0.0442433	0.181917	0.243206	0.807846	0.960928		ENSMUSG00000102331.1	118.32	0.252463	0.181891	1.38799	0.16514	0.569836		ENSMUSG00000102331.1	118.32	-0.323778	0.180398	-1.7948	0.0726858	0.242295		ENSMUSG00000102331.1	118.32	-0.221089	0.181118	-1.22069	0.222203	0.497217		ENSMUSG00000102331.1	118.32	-0.556774	0.181747	-3.06345	0.00218801	0.0296347
	ENSMUSG00000025900.12	11.9283	-0.252147	0.311463	-0.809557	0.418195	0.84716		ENSMUSG00000025900.12	11.9283	0.398116	0.321693	1.23756	0.215878			ENSMUSG00000025900.12	11.9283	-0.000175251	0.305724	-0.000573234	0.999543			ENSMUSG00000025900.12	11.9283	-0.00317809	0.289892	-0.010963	0.991253			ENSMUSG00000025900.12	11.9283	0.258471	0.309703	0.834577	0.403956			ENSMUSG00000025900.12	11.9283	-0.148299	0.315587	-0.469915	0.638415	0.837203
	ENSMUSG00000025902.13	424.96	0.185683	0.111094	1.6714	0.0946429	0.576732		ENSMUSG00000025902.13	424.96	0.00699195	0.111622	0.0626394	0.950054	0.990841		ENSMUSG00000025902.13	424.96	0.23936	0.111277	2.15104	0.0314733	0.29203		ENSMUSG00000025902.13	424.96	0.268565	0.110587	2.42853	0.01516	0.0932338		ENSMUSG00000025902.13	424.96	0.0894961	0.11075	0.808091	0.419038	0.694429		ENSMUSG00000025902.13	424.96	0.203351	0.111562	1.82276	0.0683403	0.278313
	ENSMUSG00000103922.1	12.6678	0.186479	0.281249	0.66304	0.507305	0.878477		ENSMUSG00000103922.1	12.6678	-0.877813	0.294692	-2.97875	0.00289427			ENSMUSG00000103922.1	12.6678	0.116746	0.282529	0.413219	0.679446			ENSMUSG00000103922.1	12.6678	0.123307	0.293605	0.419977	0.674502			ENSMUSG00000103922.1	12.6678	0.00722885	0.281477	0.0256818	0.979511			ENSMUSG00000103922.1	12.6678	-0.131947	0.287835	-0.458412	0.646656	0.840784
	ENSMUSG00000033845.13	1552.46	0.0112814	0.0339028	0.332759	0.739316	0.946769		ENSMUSG00000033845.13	1552.46	0.020155	0.0349566	0.576572	0.564229	0.889541		ENSMUSG00000033845.13	1552.46	0.0180015	0.0346107	0.520113	0.602985	0.882591		ENSMUSG00000033845.13	1552.46	-0.0260339	0.0339475	-0.766886	0.443149	0.683366		ENSMUSG00000033845.13	1552.46	0.0725134	0.0343152	2.11316	0.0345872	0.1661		ENSMUSG00000033845.13	1552.46	0.0347598	0.0343264	1.01262	0.31124	0.604955
	ENSMUSG00000102275.1	42.4911	-0.156538	0.199259	-0.7856	0.432102	0.850995		ENSMUSG00000102275.1	42.4911	0.144112	0.202131	0.712965	0.475868			ENSMUSG00000102275.1	42.4911	0.231931	0.201224	1.1526	0.249073	0.661839		ENSMUSG00000102275.1	42.4911	0.0856221	0.200025	0.428057	0.66861	0.843417		ENSMUSG00000102275.1	42.4911	0.362739	0.194208	1.86779	0.0617912	0.240087		ENSMUSG00000102275.1	42.4911	0.443388	0.195034	2.27339	0.0230029	0.143153
	ENSMUSG00000025903.14	1392.98	0.06411	0.0526225	1.2183	0.22311	0.734988		ENSMUSG00000025903.14	1392.98	0.0512555	0.0530973	0.965312	0.334389	0.780973		ENSMUSG00000025903.14	1392.98	-0.0366683	0.0529591	-0.692389	0.488693	0.81986		ENSMUSG00000025903.14	1392.98	0.0789852	0.0525056	1.50432	0.132499	0.346184		ENSMUSG00000025903.14	1392.98	-0.132006	0.053248	-2.47908	0.0131722	0.0900976		ENSMUSG00000025903.14	1392.98	0.152285	0.0529459	2.87623	0.00402453	0.0452217
	ENSMUSG00000033813.15	4108.07	-0.0384013	0.0265521	-1.44626	0.148104	0.65554		ENSMUSG00000033813.15	4108.07	0.0268827	0.0269541	0.99735	0.318595	0.772543		ENSMUSG00000033813.15	4108.07	-0.0262026	0.0268667	-0.97528	0.329421	0.725724		ENSMUSG00000033813.15	4108.07	-0.0151803	0.0265685	-0.571366	0.567751	0.778623		ENSMUSG00000033813.15	4108.07	-0.0702828	0.0268537	-2.61725	0.00886407	0.0692409		ENSMUSG00000033813.15	4108.07	0.0352939	0.0266783	1.32294	0.185854	0.471469
	ENSMUSG00000103280.1	101.515	-0.330267	0.123122	-2.68243	0.00730894	0.23249		ENSMUSG00000103280.1	101.515	-0.00501814	0.127242	-0.0394378	0.968541	0.993912		ENSMUSG00000103280.1	101.515	0.222254	0.125573	1.76992	0.0767404	0.422135		ENSMUSG00000103280.1	101.515	-0.157318	0.124177	-1.26689	0.205194	0.444193		ENSMUSG00000103280.1	101.515	-0.16339	0.128318	-1.27332	0.202904	0.473375		ENSMUSG00000103280.1	101.515	-0.329609	0.127937	-2.57634	0.00998521	0.0836565
	ENSMUSG00000002459.17	980.257	-0.069638	0.0602804	-1.15524	0.247994	0.752075		ENSMUSG00000002459.17	980.257	-0.00759172	0.0608366	-0.124789	0.900691	0.982419		ENSMUSG00000002459.17	980.257	-0.0738219	0.0605178	-1.21984	0.222526	0.632162		ENSMUSG00000002459.17	980.257	-0.165564	0.0602771	-2.74671	0.00601967	0.0521493		ENSMUSG00000002459.17	980.257	-0.135094	0.060743	-2.22402	0.026147	0.138638		ENSMUSG00000002459.17	980.257	-0.352397	0.060812	-5.79486	6.83801e-09	9.0507e-07
	ENSMUSG00000033793.12	10463	-0.0389768	0.0281269	-1.38575	0.165824	0.67805		ENSMUSG00000033793.12	10463	-0.0173272	0.0283105	-0.612042	0.54051	0.884167		ENSMUSG00000033793.12	10463	-0.0255988	0.0282792	-0.905218	0.36535	0.750079		ENSMUSG00000033793.12	10463	-0.0890282	0.0281783	-3.15946	0.00158061	0.0220561		ENSMUSG00000033793.12	10463	-0.048638	0.0282436	-1.72209	0.085053	0.291373		ENSMUSG00000033793.12	10463	-0.0237067	0.0282464	-0.839282	0.401311	0.681168
	ENSMUSG00000025905.13	112.055	-0.148467	0.154553	-0.96062	0.336743	0.81158		ENSMUSG00000025905.13	112.055	-0.267356	0.158333	-1.68857	0.0913023	0.513851		ENSMUSG00000025905.13	112.055	-0.270139	0.156554	-1.72554	0.0844302	0.437237		ENSMUSG00000025905.13	112.055	-0.494563	0.155363	-3.18328	0.00145619	0.0207991		ENSMUSG00000025905.13	112.055	-0.365609	0.159745	-2.2887	0.0220968	0.124737		ENSMUSG00000025905.13	112.055	-0.446725	0.161039	-2.77401	0.00553702	0.0565849
	ENSMUSG00000033774.4	159.662	-0.0150179	0.13249	-0.113351	0.909752	0.981301		ENSMUSG00000033774.4	159.662	-0.565298	0.135956	-4.15796	3.21104e-05	0.00817668		ENSMUSG00000033774.4	159.662	-0.48423	0.13506	-3.5853	0.000336697	0.0224997		ENSMUSG00000033774.4	159.662	-0.76798	0.135154	-5.68227	1.3292e-08	2.30744e-06		ENSMUSG00000033774.4	159.662	-0.435014	0.136472	-3.18756	0.00143479	0.0193816		ENSMUSG00000033774.4	159.662	-0.924415	0.141422	-6.53655	6.29538e-11	1.4049e-08
	ENSMUSG00000025907.14	7375	-0.0272819	0.0290668	-0.938593	0.34794	0.815702		ENSMUSG00000025907.14	7375	-0.00365505	0.0293362	-0.124592	0.900847	0.982465		ENSMUSG00000025907.14	7375	0.0123568	0.0292251	0.422815	0.67243	0.908553		ENSMUSG00000025907.14	7375	-0.0346111	0.0290919	-1.18972	0.234158	0.481053		ENSMUSG00000025907.14	7375	-0.075321	0.0292378	-2.57615	0.00999066	0.0751261		ENSMUSG00000025907.14	7375	-0.0135542	0.0292237	-0.463808	0.642786	0.839109
	ENSMUSG00000090031.2	330.297	0.0599099	0.0737152	0.812721	0.416378	0.846456		ENSMUSG00000090031.2	330.297	0.133089	0.075604	1.76034	0.0783494	0.485993		ENSMUSG00000090031.2	330.297	0.062218	0.0744165	0.836078	0.403111	0.773005		ENSMUSG00000090031.2	330.297	0.11398	0.0741293	1.53758	0.124151	0.332703		ENSMUSG00000090031.2	330.297	-0.0388754	0.0757719	-0.513058	0.607911	0.822186		ENSMUSG00000090031.2	330.297	0.0173083	0.0740651	0.23369	0.815226	0.925157
	ENSMUSG00000103845.1	101.04	0.00551081	0.120177	0.0458558	0.963425	0.991957		ENSMUSG00000103845.1	101.04	-0.0210682	0.124449	-0.169291	0.865567	0.973576		ENSMUSG00000103845.1	101.04	-0.348964	0.125527	-2.78	0.00543584	0.119661		ENSMUSG00000103845.1	101.04	-0.391975	0.124858	-3.13937	0.0016931	0.0229829		ENSMUSG00000103845.1	101.04	-0.158868	0.123646	-1.28486	0.198842	0.467353		ENSMUSG00000103845.1	101.04	-0.211635	0.126808	-1.66894	0.0951296	0.333284
	ENSMUSG00000033740.17	2855.81	-0.0860875	0.0665702	-1.29318	0.195947	0.711835		ENSMUSG00000033740.17	2855.81	-0.00923341	0.0669482	-0.137919	0.890305	0.981029		ENSMUSG00000033740.17	2855.81	-0.109119	0.0668131	-1.6332	0.102426	0.470429		ENSMUSG00000033740.17	2855.81	0.0770757	0.0666462	1.15649	0.247481	0.495785		ENSMUSG00000033740.17	2855.81	-0.126931	0.0668231	-1.89951	0.0574974	0.22807		ENSMUSG00000033740.17	2855.81	-0.0139255	0.0668687	-0.208252	0.835032	0.933329
	ENSMUSG00000103329.2	111.402	0.151883	0.1247	1.21798	0.223231	0.734988		ENSMUSG00000103329.2	111.402	0.0246733	0.131636	0.187436	0.851319	0.969176		ENSMUSG00000103329.2	111.402	-0.20676	0.13019	-1.58814	0.112255	0.486505		ENSMUSG00000103329.2	111.402	-0.0830496	0.126657	-0.655703	0.512015	0.738329		ENSMUSG00000103329.2	111.402	-0.291401	0.127795	-2.28023	0.0225942	0.12632		ENSMUSG00000103329.2	111.402	-0.159412	0.128432	-1.24122	0.214524	0.505899
	ENSMUSG00000051285.17	9491.73	0.022402	0.028041	0.798902	0.424347	0.848779		ENSMUSG00000051285.17	9491.73	0.0501149	0.0282549	1.77367	0.0761179	0.480709		ENSMUSG00000051285.17	9491.73	0.0280107	0.0281727	0.994249	0.320102	0.719463		ENSMUSG00000051285.17	9491.73	0.00737914	0.0280745	0.262841	0.792673	0.910074		ENSMUSG00000051285.17	9491.73	0.0421715	0.0281458	1.49832	0.134049	0.374624		ENSMUSG00000051285.17	9491.73	0.0944704	0.0281452	3.35654	0.00078925	0.0140993
	ENSMUSG00000103509.1	428.347	-0.115024	0.155742	-0.738554	0.460178	0.860625		ENSMUSG00000103509.1	428.347	-0.0247509	0.157484	-0.157164	0.875115	0.977188		ENSMUSG00000103509.1	428.347	0.011833	0.156608	0.0755581	0.939771	0.988486		ENSMUSG00000103509.1	428.347	0.268353	0.156601	1.71361	0.0866007	0.267583		ENSMUSG00000103509.1	428.347	-0.0421481	0.156352	-0.269571	0.78749	0.916506		ENSMUSG00000103509.1	428.347	0.102261	0.156882	0.651833	0.514509	0.764489
	ENSMUSG00000097797.6	62.8745	-0.0277048	0.153843	-0.180085	0.857086	0.972382		ENSMUSG00000097797.6	62.8745	-0.0137608	0.158924	-0.0865872	0.931			ENSMUSG00000097797.6	62.8745	0.0377893	0.158764	0.238022	0.811864	0.951578		ENSMUSG00000097797.6	62.8745	-0.305822	0.155895	-1.96171	0.0497958	0.193461		ENSMUSG00000097797.6	62.8745	0.00301338	0.159502	0.0188924	0.984927	0.99529		ENSMUSG00000097797.6	62.8745	-0.207983	0.160614	-1.29492	0.195347	0.483635
	ENSMUSG00000025909.16	1886.81	-0.0406034	0.0440961	-0.920794	0.357158	0.820318		ENSMUSG00000025909.16	1886.81	-0.0468084	0.0448144	-1.04449	0.296256	0.758048		ENSMUSG00000025909.16	1886.81	0.0309958	0.0445052	0.696454	0.486144	0.818466		ENSMUSG00000025909.16	1886.81	-0.0918155	0.0442001	-2.07727	0.0377767	0.163476		ENSMUSG00000025909.16	1886.81	-0.0685197	0.0444638	-1.54102	0.123311	0.358892		ENSMUSG00000025909.16	1886.81	-0.0693864	0.0444739	-1.56016	0.118723	0.372866
	ENSMUSG00000102647.1	19.541	-0.222622	0.256659	-0.867384	0.385732	0.834335		ENSMUSG00000102647.1	19.541	0.0832826	0.274071	0.303872	0.761225			ENSMUSG00000102647.1	19.541	-0.182825	0.255212	-0.716364	0.473766			ENSMUSG00000102647.1	19.541	-0.5695	0.268815	-2.11856	0.0341279	0.153118		ENSMUSG00000102647.1	19.541	-0.479024	0.255262	-1.8766	0.0605729			ENSMUSG00000102647.1	19.541	-0.493535	0.26707	-1.84796	0.0646077	0.270142
	ENSMUSG00000061024.8	1735.45	-0.0573442	0.0416185	-1.37785	0.168248	0.681434		ENSMUSG00000061024.8	1735.45	-0.0204187	0.0424698	-0.480781	0.630672	0.913683		ENSMUSG00000061024.8	1735.45	-0.0449878	0.0423155	-1.06315	0.287713	0.696134		ENSMUSG00000061024.8	1735.45	-0.103277	0.0417205	-2.47545	0.013307	0.0860375		ENSMUSG00000061024.8	1735.45	-0.102586	0.041742	-2.45762	0.0139859	0.0934934		ENSMUSG00000061024.8	1735.45	-0.146516	0.0420489	-3.48442	0.000493205	0.00985999
	ENSMUSG00000025911.14	908.527	0.0638987	0.0583419	1.09525	0.273409	0.769848		ENSMUSG00000025911.14	908.527	0.069449	0.0590165	1.17677	0.239286	0.709234		ENSMUSG00000025911.14	908.527	0.0734197	0.0588746	1.24705	0.212378	0.621214		ENSMUSG00000025911.14	908.527	0.136127	0.0582344	2.33757	0.0194097	0.108423		ENSMUSG00000025911.14	908.527	0.10325	0.0587843	1.75642	0.0790167	0.278307		ENSMUSG00000025911.14	908.527	-0.0161852	0.0586371	-0.276023	0.78253	0.910078
	ENSMUSG00000079671.8	102.707	0.10428	0.121537	0.858015	0.390884	0.836476		ENSMUSG00000079671.8	102.707	0.133583	0.123973	1.07751	0.281252	0.743125		ENSMUSG00000079671.8	102.707	-0.0784195	0.121382	-0.646053	0.518245	0.837418		ENSMUSG00000079671.8	102.707	0.0168748	0.121902	0.138429	0.889901	0.954828		ENSMUSG00000079671.8	102.707	0.146621	0.123567	1.18657	0.235397	0.513512		ENSMUSG00000079671.8	102.707	0.102677	0.124633	0.823835	0.410033	0.68717
	ENSMUSG00000067879.3	15524.2	0.0806943	0.0480351	1.6799	0.0929763	0.571979		ENSMUSG00000067879.3	15524.2	0.0511438	0.0481174	1.0629	0.287829	0.749943		ENSMUSG00000067879.3	15524.2	0.130302	0.0480812	2.71005	0.00672735	0.134666		ENSMUSG00000067879.3	15524.2	-0.000293285	0.0480434	-0.00610458	0.995129	0.99817		ENSMUSG00000067879.3	15524.2	0.0492441	0.0480815	1.02418	0.305751	0.594144		ENSMUSG00000067879.3	15524.2	0.113209	0.0480696	2.35511	0.0185171	0.124783
	ENSMUSG00000025912.16	188.054	0.0569508	0.090706	0.627861	0.530095	0.88483		ENSMUSG00000025912.16	188.054	0.132275	0.0928722	1.42427	0.154368	0.618829		ENSMUSG00000025912.16	188.054	-0.099342	0.090988	-1.09181	0.274915	0.684965		ENSMUSG00000025912.16	188.054	0.0551424	0.0901609	0.6116	0.540802	0.760036		ENSMUSG00000025912.16	188.054	-0.373202	0.0943382	-3.956	7.62159e-05	0.00220276		ENSMUSG00000025912.16	188.054	-0.160046	0.0910731	-1.75733	0.0788611	0.302096
	ENSMUSG00000045210.8	6181.82	-0.0672773	0.0278011	-2.41995	0.0155227	0.321026		ENSMUSG00000045210.8	6181.82	-0.0378669	0.0281647	-1.34448	0.178792	0.653739		ENSMUSG00000045210.8	6181.82	-0.0142625	0.0280409	-0.508634	0.611009	0.885672		ENSMUSG00000045210.8	6181.82	-0.0903728	0.0278783	-3.24169	0.00118823	0.0181541		ENSMUSG00000045210.8	6181.82	-0.123388	0.0280739	-4.39512	1.1071e-05	0.000519951		ENSMUSG00000045210.8	6181.82	-0.0493161	0.0280489	-1.75822	0.0787106	0.30182
	ENSMUSG00000025915.14	956.278	0.175752	0.172484	1.01894	0.30823	0.794153		ENSMUSG00000025915.14	956.278	0.00185714	0.172705	0.0107532	0.99142	0.997858		ENSMUSG00000025915.14	956.278	-0.174897	0.1726	-1.0133	0.310915	0.713682		ENSMUSG00000025915.14	956.278	0.525818	0.1725	3.04822	0.00230204	0.028292		ENSMUSG00000025915.14	956.278	-0.0268781	0.17258	-0.155743	0.876236	0.954478		ENSMUSG00000025915.14	956.278	0.471284	0.172572	2.73094	0.0063154	0.0611839
	ENSMUSG00000046101.16	218.228	-0.0198021	0.124939	-0.158494	0.874067	0.976256		ENSMUSG00000046101.16	218.228	0.147106	0.127326	1.15535	0.247948	0.716795		ENSMUSG00000046101.16	218.228	0.248794	0.125424	1.98362	0.0472986	0.356934		ENSMUSG00000046101.16	218.228	-0.167818	0.125175	-1.34067	0.180029	0.411736		ENSMUSG00000046101.16	218.228	-0.208835	0.125827	-1.6597	0.0969751	0.314524		ENSMUSG00000046101.16	218.228	-0.0113296	0.12581	-0.0900535	0.928245	0.972898
	ENSMUSG00000098234.7	440.019	0.0646473	0.0562176	1.14995	0.250165	0.753761		ENSMUSG00000098234.7	440.019	-0.0115132	0.0581654	-0.197939	0.843093	0.967341		ENSMUSG00000098234.7	440.019	0.039744	0.0582207	0.682643	0.494832	0.823377		ENSMUSG00000098234.7	440.019	0.0146391	0.0566642	0.258349	0.796138	0.911779		ENSMUSG00000098234.7	440.019	0.0221817	0.0578497	0.383437	0.701396	0.873285		ENSMUSG00000098234.7	440.019	-0.0645781	0.0581915	-1.10975	0.267106	0.563268
	ENSMUSG00000099032.2	27.7098	-0.015114	0.211234	-0.0715509	0.942959	0.987821		ENSMUSG00000099032.2	27.7098	-0.362586	0.212856	-1.70343	0.0884873			ENSMUSG00000099032.2	27.7098	0.24478	0.210934	1.16045	0.245864	0.658511		ENSMUSG00000099032.2	27.7098	0.211515	0.206129	1.02613	0.30483	0.557229		ENSMUSG00000099032.2	27.7098	-0.0555312	0.213559	-0.260028	0.794842			ENSMUSG00000099032.2	27.7098	0.376781	0.207981	1.81162	0.0700456	0.281712
	ENSMUSG00000025916.10	29.6066	0.116211	0.256861	0.452427	0.650961	0.923064		ENSMUSG00000025916.10	29.6066	0.025402	0.258571	0.0982401	0.921742			ENSMUSG00000025916.10	29.6066	-0.162905	0.260929	-0.624328	0.532412	0.844753		ENSMUSG00000025916.10	29.6066	0.572568	0.258622	2.21392	0.0268342	0.13244		ENSMUSG00000025916.10	29.6066	0.0890358	0.259292	0.343381	0.731312			ENSMUSG00000025916.10	29.6066	0.592521	0.256572	2.30937	0.020923	0.134749
	ENSMUSG00000025917.9	3887.5	0.0164549	0.0301548	0.545681	0.585285	0.902595		ENSMUSG00000025917.9	3887.5	0.0245369	0.0305776	0.802447	0.422294	0.831343		ENSMUSG00000025917.9	3887.5	-0.00915539	0.030429	-0.300877	0.763508	0.936443		ENSMUSG00000025917.9	3887.5	-0.0225603	0.0302075	-0.746844	0.455158	0.693394		ENSMUSG00000025917.9	3887.5	0.0164306	0.030413	0.54025	0.589025	0.810655		ENSMUSG00000025917.9	3887.5	0.0105646	0.0302991	0.348676	0.727332	0.882752
	ENSMUSG00000056763.16	1986.24	-0.081947	0.0618766	-1.32436	0.185383	0.700703		ENSMUSG00000056763.16	1986.24	0.116242	0.0625185	1.85932	0.0629822	0.444936		ENSMUSG00000056763.16	1986.24	0.0079517	0.0623261	0.127582	0.89848	0.976972		ENSMUSG00000056763.16	1986.24	0.0341289	0.0620757	0.549795	0.58246	0.7874		ENSMUSG00000056763.16	1986.24	-0.100067	0.0620696	-1.61218	0.106923	0.332458		ENSMUSG00000056763.16	1986.24	-0.0456223	0.0622407	-0.732999	0.463559	0.728515
	ENSMUSG00000067851.11	9535.8	-0.075839	0.0293479	-2.58414	0.00976226	0.268006		ENSMUSG00000067851.11	9535.8	-0.0276894	0.0295783	-0.936139	0.349202	0.790974		ENSMUSG00000067851.11	9535.8	-0.03208	0.0294852	-1.088	0.276594	0.68702		ENSMUSG00000067851.11	9535.8	-0.0344698	0.0293932	-1.17271	0.240911	0.488753		ENSMUSG00000067851.11	9535.8	-0.109388	0.0294548	-3.71376	0.000204205	0.00468275		ENSMUSG00000067851.11	9535.8	-0.0439167	0.0294777	-1.48983	0.136269	0.400807
	ENSMUSG00000042501.12	13.4795	-0.582638	0.410007	-1.42104	0.155304	0.666617		ENSMUSG00000042501.12	13.4795	0.672035	0.413378	1.62571	0.10401			ENSMUSG00000042501.12	13.4795	0.0277377	0.41849	0.0662805	0.947155			ENSMUSG00000042501.12	13.4795	-0.0572851	0.368269	-0.155552	0.876386			ENSMUSG00000042501.12	13.4795	-0.317359	0.404363	-0.784836	0.43255			ENSMUSG00000042501.12	13.4795	-0.824292	0.408081	-2.01992	0.0433916	0.211901
	ENSMUSG00000048960.13	6520.61	0.0268954	0.0656352	0.409772	0.681973	0.933319		ENSMUSG00000048960.13	6520.61	0.152046	0.0657808	2.3114	0.0208108	0.28344		ENSMUSG00000048960.13	6520.61	0.0618175	0.0657318	0.940451	0.346986	0.737831		ENSMUSG00000048960.13	6520.61	0.0616316	0.0656626	0.938611	0.347931	0.601263		ENSMUSG00000048960.13	6520.61	0.0168289	0.0657612	0.255909	0.798021	0.921071		ENSMUSG00000048960.13	6520.61	-0.106272	0.0657678	-1.61587	0.106123	0.352811
	ENSMUSG00000057715.13	6705.73	-0.0506591	0.0383273	-1.32175	0.186252	0.70148		ENSMUSG00000057715.13	6705.73	-0.0593415	0.0385603	-1.53893	0.123822	0.572721		ENSMUSG00000057715.13	6705.73	-0.0385444	0.0384844	-1.00156	0.316557	0.71674		ENSMUSG00000057715.13	6705.73	-0.087389	0.038382	-2.27682	0.0227968	0.119935		ENSMUSG00000057715.13	6705.73	-0.0578357	0.038516	-1.5016	0.1332	0.373349		ENSMUSG00000057715.13	6705.73	0.064338	0.0385308	1.66978	0.0949629	0.332943
	ENSMUSG00000103825.1	11.2876	0.0820706	0.308116	0.266362	0.78996			ENSMUSG00000103825.1	11.2876	0.230051	0.322924	0.712401	0.476217			ENSMUSG00000103825.1	11.2876	-0.142159	0.328734	-0.432444	0.665418			ENSMUSG00000103825.1	11.2876	-0.00833933	0.312628	-0.026675	0.978719			ENSMUSG00000103825.1	11.2876	-0.11727	0.302049	-0.388249	0.697832			ENSMUSG00000103825.1	11.2876	0.0780316	0.324043	0.240806	0.809706
	ENSMUSG00000016918.15	1678.66	0.172778	0.731197	0.236294	0.813205	0.964526		ENSMUSG00000016918.15	1678.66	-0.145789	0.731149	-0.199398	0.841952	0.967341		ENSMUSG00000016918.15	1678.66	-0.973808	0.731202	-1.33179	0.182929	0.59073		ENSMUSG00000016918.15	1678.66	1.81965	0.731292	2.48826	0.0128369	0.0841226		ENSMUSG00000016918.15	1678.66	-0.457942	0.7312	-0.626288	0.531126	0.773679		ENSMUSG00000016918.15	1678.66	0.882185	0.731195	1.2065	0.227626	0.520753
	ENSMUSG00000025938.16	212.058	0.0920279	0.129898	0.708465	0.478657	0.868196		ENSMUSG00000025938.16	212.058	0.027602	0.132023	0.20907	0.834394	0.967039		ENSMUSG00000025938.16	212.058	-0.00468534	0.129932	-0.0360599	0.971235	0.994457		ENSMUSG00000025938.16	212.058	0.00353139	0.129762	0.0272144	0.978289	0.992137		ENSMUSG00000025938.16	212.058	0.0422708	0.131007	0.322659	0.746953	0.897566		ENSMUSG00000025938.16	212.058	-0.179846	0.130326	-1.37998	0.167594	0.446607
	ENSMUSG00000005886.14	7694.07	-0.0320296	0.0331558	-0.966034	0.334027	0.809629		ENSMUSG00000005886.14	7694.07	0.0763741	0.0334094	2.28601	0.0222538	0.288228		ENSMUSG00000005886.14	7694.07	0.112978	0.033287	3.39406	0.000688643	0.0345272		ENSMUSG00000005886.14	7694.07	0.128889	0.0331505	3.888	0.000101072	0.00307927		ENSMUSG00000005886.14	7694.07	0.0801373	0.0332081	2.41319	0.0158137	0.101142		ENSMUSG00000005886.14	7694.07	0.169991	0.0332867	5.10688	3.27529e-07	2.60828e-05
	ENSMUSG00000025935.10	1901.21	0.00365495	0.042644	0.0857084	0.931698	0.985862		ENSMUSG00000025935.10	1901.21	-0.0351319	0.0431777	-0.813658	0.415841	0.827188		ENSMUSG00000025935.10	1901.21	-0.0645831	0.0429578	-1.50341	0.132734	0.522745		ENSMUSG00000025935.10	1901.21	0.0917482	0.0425536	2.15606	0.031079	0.144982		ENSMUSG00000025935.10	1901.21	-0.057317	0.0430733	-1.33068	0.183293	0.44807		ENSMUSG00000025935.10	1901.21	0.0429605	0.0429642	0.999914	0.317352	0.609892
	ENSMUSG00000025937.6	1378.2	-0.00398034	0.0507733	-0.0783944	0.937514	0.987529		ENSMUSG00000025937.6	1378.2	0.0675639	0.0512594	1.31808	0.187477	0.664456		ENSMUSG00000025937.6	1378.2	-0.098472	0.0509646	-1.93217	0.0533389	0.370068		ENSMUSG00000025937.6	1378.2	0.0831348	0.0506859	1.6402	0.100965	0.292634		ENSMUSG00000025937.6	1378.2	-0.0377675	0.051143	-0.73847	0.460229	0.72534		ENSMUSG00000025937.6	1378.2	0.0434494	0.0508964	0.853684	0.39328	0.676134
	ENSMUSG00000025932.14	1262.38	0.105769	0.0574145	1.84219	0.0654468	0.516735		ENSMUSG00000025932.14	1262.38	0.125202	0.0582653	2.14883	0.0316477	0.334293		ENSMUSG00000025932.14	1262.38	0.26416	0.0578331	4.56762	4.93296e-06	0.00111255		ENSMUSG00000025932.14	1262.38	0.270193	0.0575056	4.69855	2.62014e-06	0.000179182		ENSMUSG00000025932.14	1262.38	0.226539	0.0578164	3.91825	8.91934e-05	0.00247397		ENSMUSG00000025932.14	1262.38	0.264771	0.0578557	4.57641	4.73026e-06	0.000235189
	ENSMUSG00000054493.2	48.351	-0.212057	0.147268	-1.43994	0.149886	0.659318		ENSMUSG00000054493.2	48.351	-0.0639364	0.153361	-0.416901	0.676751			ENSMUSG00000054493.2	48.351	-0.599462	0.159057	-3.76886	0.000163998	0.0140814		ENSMUSG00000054493.2	48.351	-0.663214	0.156421	-4.23994	2.23582e-05	0.000984526		ENSMUSG00000054493.2	48.351	-0.271666	0.151235	-1.79632	0.072444	0.264439		ENSMUSG00000054493.2	48.351	-0.731701	0.162619	-4.49949	6.81164e-06	0.000318076
	ENSMUSG00000025930.6	56.6816	0.291873	0.142007	2.05535	0.0398453	0.440248		ENSMUSG00000025930.6	56.6816	-0.0671822	0.145138	-0.462885	0.643447			ENSMUSG00000025930.6	56.6816	-0.179856	0.148046	-1.21486	0.224418	0.634408		ENSMUSG00000025930.6	56.6816	-0.364273	0.150336	-2.42306	0.0153902	0.0942202		ENSMUSG00000025930.6	56.6816	-0.152672	0.149289	-1.02266	0.306468	0.594894		ENSMUSG00000025930.6	56.6816	-0.321285	0.151804	-2.11644	0.0343077	0.183868
	ENSMUSG00000103492.1	42.9046	-0.192219	0.171166	-1.123	0.261438	0.761586		ENSMUSG00000103492.1	42.9046	-0.422649	0.187802	-2.25051	0.0244168			ENSMUSG00000103492.1	42.9046	-0.198488	0.179814	-1.10385	0.269657	0.68063		ENSMUSG00000103492.1	42.9046	-0.661169	0.179206	-3.68944	0.000224747	0.00555073		ENSMUSG00000103492.1	42.9046	-0.583655	0.188203	-3.10121	0.00192733	0.0240712		ENSMUSG00000103492.1	42.9046	-0.697514	0.196789	-3.54448	0.000393391	0.00823333
	ENSMUSG00000082193.1	10.3378	-0.163809	0.284536	-0.575705	0.564815			ENSMUSG00000082193.1	10.3378	-0.0363133	0.30749	-0.118096	0.905991			ENSMUSG00000082193.1	10.3378	-0.123924	0.281265	-0.440596	0.659506			ENSMUSG00000082193.1	10.3378	-0.130995	0.283527	-0.462018	0.644069			ENSMUSG00000082193.1	10.3378	0.360964	0.313222	1.15242	0.249148			ENSMUSG00000082193.1	10.3378	-0.242228	0.295755	-0.819013	0.412779
	ENSMUSG00000032769.4	38.5534	0.228857	0.235038	0.973702	0.330205	0.807085		ENSMUSG00000032769.4	38.5534	-0.357219	0.241287	-1.48047	0.138748			ENSMUSG00000032769.4	38.5534	-0.141131	0.244451	-0.577338	0.563711	0.861662		ENSMUSG00000032769.4	38.5534	0.00991406	0.245809	0.0403324	0.967828	0.987874		ENSMUSG00000032769.4	38.5534	-0.0599412	0.243993	-0.245668	0.805939	0.924788		ENSMUSG00000032769.4	38.5534	0.231832	0.251671	0.921173	0.35696	0.646483
	ENSMUSG00000092083.4	1998.73	-0.13932	0.0739721	-1.88341	0.0596443	0.499338		ENSMUSG00000092083.4	1998.73	0.0612092	0.0743864	0.822854	0.410591	0.823006		ENSMUSG00000092083.4	1998.73	0.131931	0.0741524	1.77918	0.0752096	0.419029		ENSMUSG00000092083.4	1998.73	-0.15163	0.0740323	-2.04816	0.0405448	0.170892		ENSMUSG00000092083.4	1998.73	-0.0414017	0.0741524	-0.558332	0.576617	0.801914		ENSMUSG00000092083.4	1998.73	-0.0398997	0.0742306	-0.53751	0.590915	0.811761
	ENSMUSG00000025925.14	548.924	0.00349713	0.0478135	0.073141	0.941694	0.987773		ENSMUSG00000025925.14	548.924	-0.00572524	0.0505753	-0.113202	0.90987	0.983518		ENSMUSG00000025925.14	548.924	-0.0208224	0.0494445	-0.421126	0.673663	0.908634		ENSMUSG00000025925.14	548.924	-0.044415	0.0478856	-0.927524	0.353655	0.605719		ENSMUSG00000025925.14	548.924	0.00313241	0.0488088	0.0641771	0.948829	0.984452		ENSMUSG00000025925.14	548.924	-0.0128921	0.0489977	-0.263116	0.792461	0.914958
	ENSMUSG00000104379.1	20.6876	0.011681	0.252326	0.0462932	0.963077	0.991957		ENSMUSG00000104379.1	20.6876	-0.251121	0.270222	-0.929312	0.352727			ENSMUSG00000104379.1	20.6876	0.0866175	0.264581	0.327376	0.743384			ENSMUSG00000104379.1	20.6876	0.245711	0.259857	0.945563	0.344372	0.597964		ENSMUSG00000104379.1	20.6876	-0.10522	0.260451	-0.403992	0.686219			ENSMUSG00000104379.1	20.6876	0.0650854	0.267031	0.243737	0.807435	0.921849
	ENSMUSG00000032719.4	24.8667	-0.0578292	0.277069	-0.208718	0.834668	0.967106		ENSMUSG00000032719.4	24.8667	0.158962	0.282022	0.563653	0.57299			ENSMUSG00000032719.4	24.8667	-0.187724	0.282493	-0.664527	0.506353			ENSMUSG00000032719.4	24.8667	0.629805	0.284529	2.2135	0.0268634	0.132511		ENSMUSG00000032719.4	24.8667	-0.036243	0.277954	-0.130392	0.896256			ENSMUSG00000032719.4	24.8667	0.0650854	0.282276	0.230573	0.817646	0.926199
	ENSMUSG00000067795.13	33.125	0.389928	0.186508	2.09068	0.0365572	0.4306		ENSMUSG00000067795.13	33.125	0.0562722	0.19146	0.293911	0.768826			ENSMUSG00000067795.13	33.125	-0.380637	0.193119	-1.971	0.0487239	0.359226		ENSMUSG00000067795.13	33.125	-0.0764534	0.195226	-0.391615	0.695343	0.858785		ENSMUSG00000067795.13	33.125	-0.226551	0.190321	-1.19036	0.233906			ENSMUSG00000067795.13	33.125	-0.357781	0.19008	-1.88227	0.0597997	0.258545
	ENSMUSG00000043716.13	11667.1	0.0432485	0.0274243	1.57702	0.114792	0.611798		ENSMUSG00000043716.13	11667.1	0.0181901	0.0275745	0.659672	0.509464	0.872943		ENSMUSG00000043716.13	11667.1	-0.00624977	0.0275276	-0.227037	0.820395	0.95381		ENSMUSG00000043716.13	11667.1	0.0441518	0.027447	1.60862	0.1077	0.304934		ENSMUSG00000043716.13	11667.1	0.0361884	0.0275151	1.31522	0.188436	0.453658		ENSMUSG00000043716.13	11667.1	0.00632526	0.0274893	0.230099	0.818015	0.926199
	ENSMUSG00000025921.7	932.306	-0.0238903	0.0949704	-0.251555	0.801385	0.960587		ENSMUSG00000025921.7	932.306	-0.0326916	0.0954971	-0.342331	0.732102	0.941731		ENSMUSG00000025921.7	932.306	-0.217347	0.0954879	-2.27618	0.0228354	0.254708		ENSMUSG00000025921.7	932.306	0.110645	0.0952179	1.16202	0.245228	0.493268		ENSMUSG00000025921.7	932.306	-0.10232	0.095251	-1.07422	0.282726	0.570226		ENSMUSG00000025921.7	932.306	0.0285457	0.0953574	0.299355	0.764669	0.901509
	ENSMUSG00000025920.19	9616	-0.0595566	0.0310399	-1.91871	0.0550206	0.485051		ENSMUSG00000025920.19	9616	-0.0582439	0.0312406	-1.86437	0.0622704	0.44134		ENSMUSG00000025920.19	9616	-0.0191028	0.0311588	-0.613077	0.539826	0.847734		ENSMUSG00000025920.19	9616	-0.11601	0.0310689	-3.73395	0.000188498	0.00487556		ENSMUSG00000025920.19	9616	-0.099155	0.0311429	-3.18387	0.00145318	0.0195158		ENSMUSG00000025920.19	9616	-0.0781778	0.0311413	-2.51042	0.0120586	0.0947314
	ENSMUSG00000025939.17	4307.59	-0.0230566	0.0307729	-0.749252	0.453706	0.857483		ENSMUSG00000025939.17	4307.59	-0.0134543	0.031234	-0.430757	0.666645	0.924812		ENSMUSG00000025939.17	4307.59	-0.0381891	0.0311391	-1.2264	0.220047	0.62959		ENSMUSG00000025939.17	4307.59	-0.111299	0.0309237	-3.59917	0.000319237	0.00718641		ENSMUSG00000025939.17	4307.59	-0.166679	0.0311752	-5.34653	8.96582e-08	1.14057e-05		ENSMUSG00000025939.17	4307.59	-0.102394	0.0310734	-3.29523	0.000983399	0.0164833
	ENSMUSG00000102457.1	24.3356	-0.0371631	0.235819	-0.157592	0.874779	0.976256		ENSMUSG00000102457.1	24.3356	0.11653	0.234153	0.497665	0.61872			ENSMUSG00000102457.1	24.3356	0.135579	0.228202	0.594117	0.552434			ENSMUSG00000102457.1	24.3356	0.191119	0.221398	0.863239	0.388006	0.636187		ENSMUSG00000102457.1	24.3356	0.463452	0.229181	2.02221	0.043155			ENSMUSG00000102457.1	24.3356	0.551711	0.233732	2.36044	0.0182532	0.124093
	ENSMUSG00000079658.9	7216.45	0.00195378	0.0323329	0.0604272	0.951815	0.990825		ENSMUSG00000079658.9	7216.45	0.0176088	0.0325525	0.540936	0.588552	0.896738		ENSMUSG00000079658.9	7216.45	-0.0185394	0.0324726	-0.570925	0.56805	0.863692		ENSMUSG00000079658.9	7216.45	-0.0584613	0.032342	-1.8076	0.0706691	0.238466		ENSMUSG00000079658.9	7216.45	-0.0675405	0.0325109	-2.07747	0.0377579	0.17504		ENSMUSG00000079658.9	7216.45	-0.0190996	0.0324351	-0.588854	0.555959	0.790954
	ENSMUSG00000025940.6	2589.4	-0.024337	0.0338539	-0.718884	0.472212	0.865629		ENSMUSG00000025940.6	2589.4	0.00221634	0.0345135	0.0642167	0.948798	0.990615		ENSMUSG00000025940.6	2589.4	-0.0256892	0.0344058	-0.746654	0.455272	0.80277		ENSMUSG00000025940.6	2589.4	-0.0262274	0.0340226	-0.770881	0.440777	0.681026		ENSMUSG00000025940.6	2589.4	-0.0327459	0.0343021	-0.954633	0.339763	0.626266		ENSMUSG00000025940.6	2589.4	-0.0104747	0.0342327	-0.305984	0.759617	0.898692
	ENSMUSG00000025779.10	46.9698	-0.230816	0.159505	-1.44708	0.147875	0.655127		ENSMUSG00000025779.10	46.9698	-0.165503	0.159772	-1.03587	0.300264			ENSMUSG00000025779.10	46.9698	-0.0552436	0.159836	-0.345626	0.729624	0.92585		ENSMUSG00000025779.10	46.9698	0.116564	0.161666	0.721016	0.4709	0.706351		ENSMUSG00000025779.10	46.9698	-0.208589	0.159975	-1.30388	0.192273	0.458369		ENSMUSG00000025779.10	46.9698	-0.131652	0.159806	-0.823825	0.410039	0.68717
	ENSMUSG00000042686.5	3609.78	-0.0233737	0.0841331	-0.277818	0.781152	0.95655		ENSMUSG00000042686.5	3609.78	-0.0111567	0.0843182	-0.132316	0.894734	0.98191		ENSMUSG00000042686.5	3609.78	-0.00991616	0.0841855	-0.117789	0.906235	0.979111		ENSMUSG00000042686.5	3609.78	0.0118734	0.0841425	0.141111	0.887783	0.954382		ENSMUSG00000042686.5	3609.78	-0.0331417	0.084158	-0.393803	0.693727	0.868896		ENSMUSG00000042686.5	3609.78	-0.146669	0.0841223	-1.74352	0.0812431	0.306751
	ENSMUSG00000025777.8	8597.85	-0.0319499	0.0283015	-1.12891	0.258935	0.758995		ENSMUSG00000025777.8	8597.85	-0.0216523	0.0285463	-0.7585	0.448152	0.844059		ENSMUSG00000025777.8	8597.85	0.00563283	0.0284555	0.197952	0.843083	0.96251		ENSMUSG00000025777.8	8597.85	-0.0846145	0.0283512	-2.98451	0.00284036	0.0326		ENSMUSG00000025777.8	8597.85	-0.0426392	0.0284429	-1.49911	0.133844	0.374244		ENSMUSG00000025777.8	8597.85	-0.0111363	0.028424	-0.391794	0.69521	0.867296
	ENSMUSG00000067780.3	124.408	-0.000761586	0.115246	-0.00660835	0.994727	0.998841		ENSMUSG00000067780.3	124.408	-0.148046	0.118132	-1.25322	0.210125	0.689875		ENSMUSG00000067780.3	124.408	-0.159653	0.117646	-1.35706	0.174761	0.580876		ENSMUSG00000067780.3	124.408	-0.0850979	0.116507	-0.730412	0.465138	0.701869		ENSMUSG00000067780.3	124.408	-0.440434	0.120303	-3.66103	0.000251206	0.00550298		ENSMUSG00000067780.3	124.408	-0.220574	0.121167	-1.82042	0.0686958	0.27889
	ENSMUSG00000100053.1	21.6732	-0.421443	0.237832	-1.77202	0.076391	0.544612		ENSMUSG00000100053.1	21.6732	0.040523	0.263981	0.153507	0.877998			ENSMUSG00000100053.1	21.6732	-0.0994954	0.245515	-0.405252	0.685292			ENSMUSG00000100053.1	21.6732	0.0520701	0.260728	0.19971	0.841707	0.932968		ENSMUSG00000100053.1	21.6732	-0.0203916	0.243217	-0.083841	0.933183			ENSMUSG00000100053.1	21.6732	-0.0914416	0.248388	-0.36814	0.712769	0.876581
	ENSMUSG00000085125.7	31.4856	-0.0121573	0.206788	-0.0587911	0.953119	0.991238		ENSMUSG00000085125.7	31.4856	0.0294969	0.20953	0.140777	0.888046			ENSMUSG00000085125.7	31.4856	0.116882	0.205351	0.569179	0.569235	0.864201		ENSMUSG00000085125.7	31.4856	-0.184854	0.205338	-0.900241	0.367992	0.619273		ENSMUSG00000085125.7	31.4856	0.0744688	0.211164	0.352659	0.724344			ENSMUSG00000085125.7	31.4856	-0.123914	0.20675	-0.599343	0.548944	0.787535
	ENSMUSG00000025776.13	493.259	0.00899453	0.0804527	0.111799	0.910983	0.981751		ENSMUSG00000025776.13	493.259	0.00196581	0.0813914	0.0241526	0.980731	0.996583		ENSMUSG00000025776.13	493.259	0.0150421	0.0806213	0.186577	0.851992	0.965152		ENSMUSG00000025776.13	493.259	0.0873691	0.0800256	1.09177	0.274936	0.525649		ENSMUSG00000025776.13	493.259	-0.0264913	0.0808104	-0.32782	0.743048	0.894936		ENSMUSG00000025776.13	493.259	-0.0885646	0.0808954	-1.0948	0.273603	0.569892
	ENSMUSG00000109887.1	111.145	0.0212775	0.122022	0.174374	0.861571	0.973762		ENSMUSG00000109887.1	111.145	-0.123334	0.125903	-0.9796	0.327283	0.777949		ENSMUSG00000109887.1	111.145	-0.0206725	0.122242	-0.169112	0.865709	0.969639		ENSMUSG00000109887.1	111.145	-0.450159	0.123119	-3.65629	0.000255889	0.00609194		ENSMUSG00000109887.1	111.145	-0.234297	0.125	-1.87438	0.060878	0.237526		ENSMUSG00000109887.1	111.145	-0.441395	0.12414	-3.55561	0.000377099	0.00799699
	ENSMUSG00000025927.13	11.1328	0.775917	0.44278	1.75238	0.0797092			ENSMUSG00000025927.13	11.1328	-0.609688	0.408391	-1.4929	0.135463			ENSMUSG00000025927.13	11.1328	-0.460741	0.410719	-1.12179	0.261952			ENSMUSG00000025927.13	11.1328	0.0815332	0.409073	0.199312	0.842019			ENSMUSG00000025927.13	11.1328	-0.057838	0.42891	-0.134849	0.892732			ENSMUSG00000025927.13	11.1328	0.367601	0.418619	0.878129	0.379874
	ENSMUSG00000041859.10	202.773	0.153905	0.0811069	1.89755	0.0577549	0.495056		ENSMUSG00000041859.10	202.773	0.215356	0.0847211	2.54194	0.0110239	0.210788		ENSMUSG00000041859.10	202.773	-0.128601	0.0835665	-1.53891	0.123826	0.506727		ENSMUSG00000041859.10	202.773	0.082151	0.0820663	1.00103	0.316812	0.570604		ENSMUSG00000041859.10	202.773	0.057181	0.0834765	0.684995	0.493347	0.747774		ENSMUSG00000041859.10	202.773	-0.11151	0.0835492	-1.33466	0.181989	0.466381
	ENSMUSG00000097934.1	46.7105	-0.00598837	0.147999	-0.0404622	0.967725	0.993346		ENSMUSG00000097934.1	46.7105	0.174091	0.157883	1.10266	0.270176			ENSMUSG00000097934.1	46.7105	-0.139832	0.150234	-0.930759	0.351978	0.740695		ENSMUSG00000097934.1	46.7105	0.0724479	0.149395	0.484942	0.627718	0.816956		ENSMUSG00000097934.1	46.7105	0.104637	0.150216	0.696579	0.486066	0.743395		ENSMUSG00000097934.1	46.7105	-0.0840483	0.147993	-0.567922	0.570088	0.80018
	ENSMUSG00000025931.15	11759.6	0.138028	0.0765072	1.80411	0.0712133	0.533387		ENSMUSG00000025931.15	11759.6	0.12966	0.0766086	1.6925	0.090551	0.513321		ENSMUSG00000025931.15	11759.6	0.0893217	0.0765747	1.16646	0.243427	0.655972		ENSMUSG00000025931.15	11759.6	0.120745	0.0765074	1.57821	0.114518	0.316277		ENSMUSG00000025931.15	11759.6	-0.0480997	0.0765368	-0.628451	0.529708	0.772558		ENSMUSG00000025931.15	11759.6	0.112602	0.0765491	1.47098	0.141296	0.408996
	ENSMUSG00000100929.1	19.4588	0.287937	0.25979	1.10835	0.267712	0.767885		ENSMUSG00000100929.1	19.4588	0.343288	0.285447	1.20263	0.229118			ENSMUSG00000100929.1	19.4588	0.297002	0.27745	1.07047	0.284408			ENSMUSG00000100929.1	19.4588	0.210432	0.27346	0.769516	0.441587	0.682102		ENSMUSG00000100929.1	19.4588	-0.0606121	0.274525	-0.220789	0.825256			ENSMUSG00000100929.1	19.4588	0.069862	0.281176	0.248464	0.803776	0.92008
	ENSMUSG00000041809.5	125.398	0.179863	0.31078	0.578745	0.562761	0.893325		ENSMUSG00000041809.5	125.398	-0.0257703	0.30955	-0.0832507	0.933652	0.988863		ENSMUSG00000041809.5	125.398	-0.72548	0.310606	-2.33569	0.0195074	0.236025		ENSMUSG00000041809.5	125.398	0.664409	0.309313	2.14801	0.0317126	0.146767		ENSMUSG00000041809.5	125.398	-0.210278	0.31032	-0.677618	0.498014	0.750092		ENSMUSG00000041809.5	125.398	0.16029	0.309562	0.517795	0.604601	0.82021
	ENSMUSG00000041779.5	118.724	0.113457	0.191429	0.592684	0.553393	0.8914		ENSMUSG00000041779.5	118.724	0.0446935	0.192268	0.232454	0.816186	0.962095		ENSMUSG00000041779.5	118.724	-0.26962	0.191742	-1.40616	0.159677	0.562462		ENSMUSG00000041779.5	118.724	0.461766	0.19119	2.41522	0.0157256	0.0952666		ENSMUSG00000041779.5	118.724	-0.0503308	0.1922	-0.261867	0.793424	0.919523		ENSMUSG00000041779.5	118.724	0.13438	0.193162	0.695684	0.486627	0.744336
	ENSMUSG00000100819.1	13.8254	-0.0991777	0.266325	-0.372393	0.7096	0.937928		ENSMUSG00000100819.1	13.8254	0.0973979	0.287715	0.338522	0.73497			ENSMUSG00000100819.1	13.8254	-0.190384	0.287924	-0.661229	0.508466			ENSMUSG00000100819.1	13.8254	0.315714	0.283622	1.11315	0.265644			ENSMUSG00000100819.1	13.8254	-0.117172	0.272353	-0.430222	0.667034			ENSMUSG00000100819.1	13.8254	0.204616	0.268131	0.76312	0.445392	0.713996
	ENSMUSG00000025933.15	1545.17	0.0588131	0.0375546	1.56607	0.117332	0.615143		ENSMUSG00000025933.15	1545.17	0.0427957	0.038459	1.11276	0.265811	0.73345		ENSMUSG00000025933.15	1545.17	0.0424272	0.0379983	1.11656	0.264185	0.675742		ENSMUSG00000025933.15	1545.17	-0.0178117	0.037615	-0.473525	0.635839	0.822839		ENSMUSG00000025933.15	1545.17	0.0175799	0.0378256	0.464761	0.642103	0.840831		ENSMUSG00000025933.15	1545.17	0.069663	0.0377835	1.84374	0.0652212	0.271632
	ENSMUSG00000025934.15	85.3438	0.0082961	0.128766	0.0644275	0.94863	0.989623		ENSMUSG00000025934.15	85.3438	0.275435	0.133837	2.058	0.0395906			ENSMUSG00000025934.15	85.3438	0.00883553	0.129594	0.0681787	0.945643	0.989549		ENSMUSG00000025934.15	85.3438	-0.0318761	0.128403	-0.24825	0.803941	0.915809		ENSMUSG00000025934.15	85.3438	0.0185392	0.129842	0.142783	0.886462	0.95842		ENSMUSG00000025934.15	85.3438	0.248934	0.129534	1.92176	0.0546355	0.245278
	ENSMUSG00000028033.16	6200.95	-0.134168	0.0581719	-2.3064	0.0210885	0.354432		ENSMUSG00000028033.16	6200.95	-0.0624253	0.0583173	-1.07044	0.28442	0.746053		ENSMUSG00000028033.16	6200.95	-0.0586683	0.0582646	-1.00693	0.313969	0.715449		ENSMUSG00000028033.16	6200.95	-0.0510866	0.0581707	-0.878219	0.379825	0.62952		ENSMUSG00000028033.16	6200.95	-0.0401789	0.058222	-0.690098	0.490133	0.746426		ENSMUSG00000028033.16	6200.95	0.0398131	0.0582543	0.683436	0.494331	0.750867
	ENSMUSG00000097109.1	124.46	-0.112287	0.112438	-0.998661	0.317959	0.800757		ENSMUSG00000097109.1	124.46	-0.244222	0.116082	-2.10388	0.035389	0.352005		ENSMUSG00000097109.1	124.46	-0.254508	0.115849	-2.19688	0.0280289	0.276771		ENSMUSG00000097109.1	124.46	-0.187163	0.110832	-1.68871	0.0912751	0.275105		ENSMUSG00000097109.1	124.46	0.0543376	0.112969	0.480996	0.63052	0.834701		ENSMUSG00000097109.1	124.46	0.0584208	0.115633	0.505226	0.6134	0.82485
	ENSMUSG00000041670.16	13828.6	-0.0413548	0.0394198	-1.04909	0.294138	0.784368		ENSMUSG00000041670.16	13828.6	-0.050542	0.0395228	-1.27881	0.200965	0.676208		ENSMUSG00000041670.16	13828.6	0.0619981	0.0394769	1.57049	0.116301	0.494653		ENSMUSG00000041670.16	13828.6	0.0197034	0.0394181	0.499858	0.617175	0.810362		ENSMUSG00000041670.16	13828.6	0.125868	0.039455	3.19016	0.00142196	0.0192728		ENSMUSG00000041670.16	13828.6	0.0394462	0.0394794	0.99916	0.317717	0.610373
	ENSMUSG00000097970.1	26.6774	-0.0196019	0.212098	-0.092419	0.926365	0.984539		ENSMUSG00000097970.1	26.6774	0.0131731	0.2195	0.0600141	0.952144			ENSMUSG00000097970.1	26.6774	-0.0607969	0.213414	-0.284877	0.775738	0.941697		ENSMUSG00000097970.1	26.6774	0.168707	0.205859	0.819527	0.412486	0.655891		ENSMUSG00000097970.1	26.6774	0.0598059	0.211262	0.283089	0.777109			ENSMUSG00000097970.1	26.6774	0.261037	0.208485	1.25206	0.210547	0.501341
	ENSMUSG00000026158.11	13970.6	-0.0142717	0.0395933	-0.360457	0.718506	0.942038		ENSMUSG00000026158.11	13970.6	-0.0560492	0.0397032	-1.41171	0.158036	0.624571		ENSMUSG00000026158.11	13970.6	0.00771382	0.0396568	0.194514	0.845773	0.964089		ENSMUSG00000026158.11	13970.6	-0.0367302	0.039604	-0.927436	0.3537	0.60574		ENSMUSG00000026158.11	13970.6	-0.0678222	0.0396799	-1.70923	0.0874077	0.29589		ENSMUSG00000026158.11	13970.6	-0.0525168	0.0396815	-1.32346	0.185683	0.471316
	ENSMUSG00000026156.8	631.216	-0.0297236	0.0592522	-0.501645	0.615917	0.912016		ENSMUSG00000026156.8	631.216	0.000921083	0.0607206	0.0151692	0.987897	0.996918		ENSMUSG00000026156.8	631.216	0.0219293	0.0604601	0.362707	0.716824	0.922571		ENSMUSG00000026156.8	631.216	0.0291112	0.0592052	0.491699	0.622932	0.813896		ENSMUSG00000026156.8	631.216	0.0727056	0.0602236	1.20726	0.227332	0.503862		ENSMUSG00000026156.8	631.216	0.0256072	0.0605113	0.42318	0.672164	0.855094
	ENSMUSG00000026155.13	2340.28	-0.0331243	0.0385896	-0.858372	0.390687	0.836461		ENSMUSG00000026155.13	2340.28	0.00202294	0.0390803	0.0517638	0.958717	0.992955		ENSMUSG00000026155.13	2340.28	0.0176278	0.0389336	0.452766	0.650717	0.902869		ENSMUSG00000026155.13	2340.28	-0.0334167	0.0385217	-0.867478	0.38568	0.633813		ENSMUSG00000026155.13	2340.28	0.0485732	0.0388315	1.25087	0.210982	0.482398		ENSMUSG00000026155.13	2340.28	-7.96921e-05	0.0389725	-0.00204483	0.998368	0.999306
	ENSMUSG00000026154.4	458.196	-0.00531997	0.0622878	-0.0854095	0.931936	0.985862		ENSMUSG00000026154.4	458.196	0.0385989	0.0636214	0.606697	0.544052	0.884712		ENSMUSG00000026154.4	458.196	0.0241602	0.0629253	0.38395	0.701015	0.917257		ENSMUSG00000026154.4	458.196	0.109137	0.062873	1.73583	0.0825938	0.260235		ENSMUSG00000026154.4	458.196	0.078567	0.0634884	1.2375	0.215901	0.488665		ENSMUSG00000026154.4	458.196	0.120125	0.0633544	1.89608	0.05795	0.253484
	ENSMUSG00000026153.15	2648.78	0.00461634	0.0435539	0.105991	0.915589	0.982968		ENSMUSG00000026153.15	2648.78	-0.0350755	0.0439229	-0.798571	0.424539	0.832842		ENSMUSG00000026153.15	2648.78	0.0339883	0.043686	0.778013	0.436561	0.792916		ENSMUSG00000026153.15	2648.78	-0.044091	0.0435205	-1.01311	0.311008	0.563976		ENSMUSG00000026153.15	2648.78	-0.00741595	0.0438615	-0.169077	0.865736	0.949155		ENSMUSG00000026153.15	2648.78	-0.00941745	0.0438107	-0.214958	0.8298	0.931154
	ENSMUSG00000102398.1	13.9413	0.0984706	0.285055	0.345444	0.729761	0.945498		ENSMUSG00000102398.1	13.9413	-0.126862	0.287957	-0.440558	0.659533			ENSMUSG00000102398.1	13.9413	0.0965157	0.289227	0.333702	0.738605			ENSMUSG00000102398.1	13.9413	0.269288	0.291931	0.922437	0.356301			ENSMUSG00000102398.1	13.9413	-0.0587036	0.300917	-0.195082	0.845328			ENSMUSG00000102398.1	13.9413	0.0596969	0.280696	0.212674	0.831581	0.931954
	ENSMUSG00000026147.16	37.479	-0.151189	0.228048	-0.662971	0.507349	0.878477		ENSMUSG00000026147.16	37.479	0.269245	0.231576	1.16266	0.244966			ENSMUSG00000026147.16	37.479	-0.25783	0.230857	-1.11684	0.264062	0.675634		ENSMUSG00000026147.16	37.479	0.266577	0.220714	1.20779	0.227126	0.471923		ENSMUSG00000026147.16	37.479	0.165324	0.228305	0.724137	0.468982	0.730935		ENSMUSG00000026147.16	37.479	-0.0989226	0.226987	-0.435807	0.662977	0.850046
	ENSMUSG00000026141.13	1345.61	-0.11166	0.0761772	-1.4658	0.142703	0.649502		ENSMUSG00000026141.13	1345.61	0.0237601	0.0768707	0.309092	0.757252	0.949126		ENSMUSG00000026141.13	1345.61	0.0979496	0.0764093	1.28191	0.199875	0.608014		ENSMUSG00000026141.13	1345.61	-0.0307996	0.0763968	-0.403153	0.686836	0.854085		ENSMUSG00000026141.13	1345.61	0.0600115	0.0763839	0.785655	0.432069	0.705958		ENSMUSG00000026141.13	1345.61	0.0968776	0.0765637	1.26532	0.205757	0.495954
	ENSMUSG00000100131.1	365.039	0.0130457	0.0738071	0.176754	0.859702	0.97313		ENSMUSG00000100131.1	365.039	-0.12668	0.0749224	-1.69082	0.0908715	0.513321		ENSMUSG00000100131.1	365.039	0.00638979	0.0744818	0.08579	0.931633	0.98707		ENSMUSG00000100131.1	365.039	-0.00228828	0.0736755	-0.0310589	0.975223	0.990697		ENSMUSG00000100131.1	365.039	-0.226863	0.0753914	-3.00914	0.0026199	0.0296825		ENSMUSG00000100131.1	365.039	-0.0167639	0.0742206	-0.225866	0.821305	0.927766
	ENSMUSG00000067736.2	55.9921	-0.0601165	0.133993	-0.448655	0.65368	0.923902		ENSMUSG00000067736.2	55.9921	-0.0691161	0.13929	-0.496202	0.619752			ENSMUSG00000067736.2	55.9921	-0.0411776	0.135369	-0.304188	0.760985	0.93547		ENSMUSG00000067736.2	55.9921	-0.21887	0.129495	-1.69019	0.0909922	0.274665		ENSMUSG00000067736.2	55.9921	-0.117267	0.136246	-0.860696	0.389406	0.670708		ENSMUSG00000067736.2	55.9921	-0.0302759	0.138857	-0.218036	0.827401	0.930501
	ENSMUSG00000101939.1	86.5882	-0.20367	0.131783	-1.5455	0.122226	0.625162		ENSMUSG00000101939.1	86.5882	-0.0457156	0.136805	-0.334166	0.738254	0.943164		ENSMUSG00000101939.1	86.5882	0.124154	0.134159	0.925425	0.354745	0.743189		ENSMUSG00000101939.1	86.5882	-0.0448986	0.131477	-0.341494	0.732732	0.87998		ENSMUSG00000101939.1	86.5882	-0.520994	0.137819	-3.78027	0.000156656	0.00379451		ENSMUSG00000101939.1	86.5882	-0.316482	0.133029	-2.37905	0.0173575	0.120355
	ENSMUSG00000101111.1	660.611	0.0711493	0.0633131	1.12377	0.261111	0.76124		ENSMUSG00000101111.1	660.611	0.0454793	0.0649475	0.700248	0.483772	0.860058		ENSMUSG00000101111.1	660.611	0.0126439	0.0641565	0.19708	0.843765	0.962718		ENSMUSG00000101111.1	660.611	0.00872507	0.0634415	0.13753	0.890612	0.955214		ENSMUSG00000101111.1	660.611	-0.227748	0.0647511	-3.51728	0.000435998	0.00816221		ENSMUSG00000101111.1	660.611	-0.00881525	0.0637819	-0.138209	0.890075	0.957046
	ENSMUSG00000100862.1	1038.17	-0.0206248	0.0608023	-0.339211	0.73445	0.945975		ENSMUSG00000100862.1	1038.17	-0.100923	0.0620425	-1.62668	0.103805	0.539946		ENSMUSG00000100862.1	1038.17	0.000493344	0.0612507	0.0080545	0.993574	0.998614		ENSMUSG00000100862.1	1038.17	0.0629712	0.0608527	1.03481	0.300756	0.552712		ENSMUSG00000100862.1	1038.17	-0.211243	0.06187	-3.41431	0.000639438	0.010792		ENSMUSG00000100862.1	1038.17	-0.0239344	0.0613501	-0.390127	0.696442	0.86793
	ENSMUSG00000102070.1	943.66	0.0165127	0.0595588	0.277251	0.781588	0.95655		ENSMUSG00000102070.1	943.66	-0.0950441	0.0608184	-1.56275	0.118111	0.562902		ENSMUSG00000102070.1	943.66	0.0175363	0.0602595	0.291014	0.771041	0.939793		ENSMUSG00000102070.1	943.66	0.0279657	0.0599022	0.466856	0.640603	0.825811		ENSMUSG00000102070.1	943.66	-0.166513	0.0604898	-2.75274	0.00590986	0.0529267		ENSMUSG00000102070.1	943.66	-0.0376313	0.0600343	-0.62683	0.530771	0.774972
	ENSMUSG00000101249.1	531.39	0.103814	0.0624503	1.66235	0.0964432	0.579142		ENSMUSG00000101249.1	531.39	-0.0468643	0.0644972	-0.72661	0.467465	0.851311		ENSMUSG00000101249.1	531.39	0.0574147	0.0634006	0.905586	0.365155	0.750038		ENSMUSG00000101249.1	531.39	0.133547	0.0628564	2.12464	0.0336165	0.15184		ENSMUSG00000101249.1	531.39	-0.0422956	0.0643792	-0.656975	0.511197	0.759473		ENSMUSG00000101249.1	531.39	0.0395618	0.0628522	0.629443	0.529059	0.774205
	ENSMUSG00000073725.8	12053.8	0.00330087	0.0266963	0.123645	0.901596	0.980138		ENSMUSG00000073725.8	12053.8	-0.00754837	0.0268402	-0.281234	0.778531	0.954998		ENSMUSG00000073725.8	12053.8	0.0147293	0.0267856	0.549898	0.582389	0.872377		ENSMUSG00000073725.8	12053.8	0.00115092	0.0266821	0.0431345	0.965594	0.986634		ENSMUSG00000073725.8	12053.8	0.00479072	0.0267731	0.178938	0.857987	0.946419		ENSMUSG00000073725.8	12053.8	0.0632043	0.0267719	2.36084	0.0182336	0.124093
	ENSMUSG00000033569.17	8325.58	-0.067827	0.0488508	-1.38845	0.165	0.677505		ENSMUSG00000033569.17	8325.58	-0.0449453	0.0489916	-0.917409	0.358928	0.797713		ENSMUSG00000033569.17	8325.58	0.0437955	0.0489287	0.895087	0.370741	0.753931		ENSMUSG00000033569.17	8325.58	-0.0656876	0.0488758	-1.34397	0.178958	0.41043		ENSMUSG00000033569.17	8325.58	-0.00668069	0.0489379	-0.136513	0.891415	0.961075		ENSMUSG00000033569.17	8325.58	-0.0390424	0.0489312	-0.797903	0.424927	0.697263
	ENSMUSG00000102465.1	20.2971	0.0863372	0.282733	0.305367	0.760087	0.951793		ENSMUSG00000102465.1	20.2971	0.279522	0.297325	0.940124	0.347154			ENSMUSG00000102465.1	20.2971	0.219686	0.275948	0.796112	0.425967			ENSMUSG00000102465.1	20.2971	-0.56536	0.291144	-1.94185	0.0521549	0.198945		ENSMUSG00000102465.1	20.2971	-0.0704749	0.275458	-0.255846	0.79807			ENSMUSG00000102465.1	20.2971	-0.516942	0.293245	-1.76284	0.0779283	0.299951
	ENSMUSG00000104132.1	13.4068	-0.345679	0.287054	-1.20423	0.228501	0.737343		ENSMUSG00000104132.1	13.4068	0.0741463	0.313971	0.236157	0.813311			ENSMUSG00000104132.1	13.4068	0.54103	0.311937	1.73442	0.0828432			ENSMUSG00000104132.1	13.4068	-0.38351	0.306366	-1.25181	0.210641			ENSMUSG00000104132.1	13.4068	-0.810962	0.302484	-2.68101	0.00734012			ENSMUSG00000104132.1	13.4068	-0.347019	0.299897	-1.15713	0.24722	0.541565
	ENSMUSG00000102747.1	49.7414	-0.417995	0.178159	-2.34619	0.0189664	0.345354		ENSMUSG00000102747.1	49.7414	-0.00837771	0.191009	-0.0438602	0.965016			ENSMUSG00000102747.1	49.7414	0.386324	0.182708	2.11443	0.0344785	0.304215		ENSMUSG00000102747.1	49.7414	-0.140506	0.182723	-0.768959	0.441918	0.68238		ENSMUSG00000102747.1	49.7414	-0.392209	0.179042	-2.1906	0.0284807	0.145796		ENSMUSG00000102747.1	49.7414	-0.601677	0.185082	-3.25087	0.00115054	0.0184617
	ENSMUSG00000102386.1	64.3381	-0.197079	0.19151	-1.02908	0.303444	0.791156		ENSMUSG00000102386.1	64.3381	0.0259073	0.200702	0.129083	0.897292			ENSMUSG00000102386.1	64.3381	0.123173	0.196841	0.625749	0.531479	0.844525		ENSMUSG00000102386.1	64.3381	-0.0502022	0.192798	-0.260388	0.794564	0.910737		ENSMUSG00000102386.1	64.3381	-0.337776	0.194984	-1.73233	0.0832156	0.287763		ENSMUSG00000102386.1	64.3381	-0.346674	0.19312	-1.79513	0.0726338	0.28742
	ENSMUSG00000104516.1	53.1816	-0.226298	0.168482	-1.34316	0.179221	0.693308		ENSMUSG00000104516.1	53.1816	-0.0557002	0.170592	-0.326512	0.744037			ENSMUSG00000104516.1	53.1816	-0.0795465	0.176959	-0.449519	0.653058	0.903597		ENSMUSG00000104516.1	53.1816	-0.0785573	0.167434	-0.469184	0.638938	0.824663		ENSMUSG00000104516.1	53.1816	-0.0744421	0.167766	-0.443726	0.657241	0.848492		ENSMUSG00000104516.1	53.1816	0.104787	0.1745	0.600499	0.548174	0.786701
	ENSMUSG00000086240.4	20.67	-0.168628	0.206093	-0.818211	0.413237	0.845676		ENSMUSG00000086240.4	20.67	-0.0628583	0.218826	-0.287252	0.773919			ENSMUSG00000086240.4	20.67	-0.024609	0.223188	-0.110261	0.912202			ENSMUSG00000086240.4	20.67	-0.0775246	0.209366	-0.370283	0.711172	0.868414		ENSMUSG00000086240.4	20.67	0.163369	0.218375	0.74811	0.454394			ENSMUSG00000086240.4	20.67	0.606427	0.221137	2.74231	0.00610083	0.060043
	ENSMUSG00000099492.1	25.8274	-0.0330006	0.186746	-0.176714	0.859733	0.97313		ENSMUSG00000099492.1	25.8274	-0.161812	0.202998	-0.797111	0.425387			ENSMUSG00000099492.1	25.8274	0.175362	0.196432	0.892738	0.371998			ENSMUSG00000099492.1	25.8274	-0.292684	0.192634	-1.51937	0.128669	0.340015		ENSMUSG00000099492.1	25.8274	-0.499334	0.194591	-2.56607	0.0102858			ENSMUSG00000099492.1	25.8274	0.0220697	0.187954	0.117421	0.906527	0.963348
	ENSMUSG00000048874.15	6656.97	-0.0602946	0.0383424	-1.57253	0.115828	0.61292		ENSMUSG00000048874.15	6656.97	-0.0276269	0.038646	-0.71487	0.474689	0.855235		ENSMUSG00000048874.15	6656.97	0.0069647	0.0385201	0.180807	0.856519	0.966423		ENSMUSG00000048874.15	6656.97	0.0363556	0.0383867	0.947089	0.343594	0.597097		ENSMUSG00000048874.15	6656.97	-0.0764775	0.0384428	-1.98938	0.0466587	0.200372		ENSMUSG00000048874.15	6656.97	-0.0263991	0.0384866	-0.68593	0.492757	0.749489
	ENSMUSG00000026064.15	2817.07	-0.0164602	0.0359611	-0.457723	0.647151	0.921468		ENSMUSG00000026064.15	2817.07	-0.00769795	0.0364615	-0.211125	0.83279	0.966333		ENSMUSG00000026064.15	2817.07	-0.0933736	0.0362663	-2.57466	0.0100338	0.167187		ENSMUSG00000026064.15	2817.07	0.0216266	0.0358122	0.603888	0.545918	0.763236		ENSMUSG00000026064.15	2817.07	-0.0540812	0.0362911	-1.49021	0.13617	0.37823		ENSMUSG00000026064.15	2817.07	-0.104074	0.0362255	-2.87296	0.00406649	0.0455599
	ENSMUSG00000026058.11	654.5	-0.0722757	0.0555557	-1.30096	0.193273	0.710343		ENSMUSG00000026058.11	654.5	-0.112156	0.0562895	-1.99248	0.0463187	0.392923		ENSMUSG00000026058.11	654.5	0.0269043	0.0560673	0.479856	0.63133	0.893423		ENSMUSG00000026058.11	654.5	-0.129237	0.0553834	-2.33349	0.0196224	0.109149		ENSMUSG00000026058.11	654.5	0.0323628	0.05596	0.578321	0.563048	0.79361		ENSMUSG00000026058.11	654.5	-0.0640726	0.0559018	-1.14616	0.251728	0.546905
	ENSMUSG00000103482.1	11.3326	0.231625	0.304814	0.759889	0.447321			ENSMUSG00000103482.1	11.3326	0.27959	0.349639	0.799654	0.423911			ENSMUSG00000103482.1	11.3326	0.322617	0.323134	0.998401	0.318085			ENSMUSG00000103482.1	11.3326	-0.51438	0.309223	-1.66346	0.0962198			ENSMUSG00000103482.1	11.3326	-0.624016	0.302631	-2.06197	0.0392108			ENSMUSG00000103482.1	11.3326	-0.230201	0.330905	-0.695669	0.486636
	ENSMUSG00000102865.1	24.3537	-0.222572	0.230369	-0.966154	0.333967	0.809629		ENSMUSG00000102865.1	24.3537	-0.017711	0.24174	-0.0732648	0.941595			ENSMUSG00000102865.1	24.3537	0.449737	0.238158	1.8884	0.0589726			ENSMUSG00000102865.1	24.3537	-0.101628	0.237657	-0.427625	0.668924	0.843524		ENSMUSG00000102865.1	24.3537	0.0672761	0.223827	0.300572	0.763741			ENSMUSG00000102865.1	24.3537	-0.466907	0.247893	-1.8835	0.0596323	0.258052
	ENSMUSG00000102321.1	21.6996	-0.174907	0.286907	-0.609631	0.542106	0.889991		ENSMUSG00000102321.1	21.6996	0.249849	0.314979	0.793225	0.427647			ENSMUSG00000102321.1	21.6996	0.428929	0.30295	1.41584	0.156822			ENSMUSG00000102321.1	21.6996	0.117353	0.296201	0.396195	0.691961	0.856821		ENSMUSG00000102321.1	21.6996	0.0600028	0.287941	0.208386	0.834928			ENSMUSG00000102321.1	21.6996	-0.14437	0.301339	-0.479096	0.63187	0.833421
	ENSMUSG00000091318.2	48.0483	0.0483945	0.204699	0.236419	0.813108	0.964526		ENSMUSG00000091318.2	48.0483	0.0286608	0.219743	0.130429	0.896227			ENSMUSG00000091318.2	48.0483	0.494286	0.211075	2.34176	0.0191932	0.234407		ENSMUSG00000091318.2	48.0483	-0.199035	0.213195	-0.933584	0.350518	0.603697		ENSMUSG00000091318.2	48.0483	-0.188718	0.208243	-0.90624	0.364809	0.649033		ENSMUSG00000091318.2	48.0483	-0.255921	0.21018	-1.21763	0.223365	0.51636
	ENSMUSG00000026134.11	315.467	0.108372	0.0563342	1.92373	0.0543886	0.482672		ENSMUSG00000026134.11	315.467	0.114189	0.0595257	1.91831	0.0550717	0.418189		ENSMUSG00000026134.11	315.467	0.0765038	0.058045	1.31801	0.187501	0.596172		ENSMUSG00000026134.11	315.467	-0.00798297	0.0565557	-0.141152	0.88775	0.954382		ENSMUSG00000026134.11	315.467	0.0637807	0.0572978	1.11314	0.265646	0.552566		ENSMUSG00000026134.11	315.467	0.170824	0.0572916	2.98166	0.00286686	0.0359613
	ENSMUSG00000103746.1	22.989	-0.151011	0.203639	-0.741564	0.458352	0.859159		ENSMUSG00000103746.1	22.989	0.0174693	0.206849	0.0844545	0.932695			ENSMUSG00000103746.1	22.989	0.158905	0.20748	0.765881	0.443747			ENSMUSG00000103746.1	22.989	-0.0531126	0.20493	-0.259174	0.795501	0.91135		ENSMUSG00000103746.1	22.989	-0.0336855	0.210253	-0.160214	0.872712			ENSMUSG00000103746.1	22.989	0.0758921	0.211506	0.358818	0.719731	0.879814
	ENSMUSG00000004768.14	1925.67	-0.0305673	0.0479271	-0.637788	0.523612	0.883353		ENSMUSG00000004768.14	1925.67	-0.0542222	0.0486506	-1.11452	0.265055	0.732924		ENSMUSG00000004768.14	1925.67	0.0286009	0.0483293	0.591791	0.55399	0.855118		ENSMUSG00000004768.14	1925.67	0.00698177	0.047923	0.145687	0.884168	0.952636		ENSMUSG00000004768.14	1925.67	-0.0289624	0.0481484	-0.601524	0.547491	0.782697		ENSMUSG00000004768.14	1925.67	-0.0385292	0.0482272	-0.798909	0.424343	0.696603
	ENSMUSG00000042215.8	407.706	-0.0350949	0.0608749	-0.576509	0.564271	0.894358		ENSMUSG00000042215.8	407.706	0.0404882	0.0629931	0.64274	0.520393	0.879586		ENSMUSG00000042215.8	407.706	0.107734	0.0621532	1.73337	0.0830302	0.434144		ENSMUSG00000042215.8	407.706	-0.0304929	0.0609591	-0.50022	0.61692	0.810322		ENSMUSG00000042215.8	407.706	0.0786597	0.0617081	1.27471	0.202414	0.472503		ENSMUSG00000042215.8	407.706	-0.0126569	0.0624541	-0.202658	0.839402	0.935248
	ENSMUSG00000042197.13	3698.57	-0.0880552	0.0337156	-2.61171	0.00900918	0.261355		ENSMUSG00000042197.13	3698.57	-0.0223449	0.034266	-0.652102	0.514335	0.875125		ENSMUSG00000042197.13	3698.57	-0.0522683	0.0340377	-1.5356	0.124636	0.508117		ENSMUSG00000042197.13	3698.57	-0.0516251	0.0337913	-1.52776	0.126571	0.33664		ENSMUSG00000042197.13	3698.57	-0.104287	0.033983	-3.06881	0.00214912	0.0260866		ENSMUSG00000042197.13	3698.57	-0.028662	0.0340123	-0.842695	0.399399	0.679741
	ENSMUSG00000042182.16	6049.14	0.0246097	0.0538458	0.45704	0.647642	0.921578		ENSMUSG00000042182.16	6049.14	0.0316227	0.0540183	0.585407	0.558274	0.88871		ENSMUSG00000042182.16	6049.14	0.0913134	0.0539451	1.69271	0.090511	0.449235		ENSMUSG00000042182.16	6049.14	-0.0686616	0.0538368	-1.27537	0.20218	0.441086		ENSMUSG00000042182.16	6049.14	0.0996637	0.0539281	1.84808	0.0645901	0.245881		ENSMUSG00000042182.16	6049.14	0.0176517	0.053942	0.327235	0.743491	0.890815
	ENSMUSG00000104416.1	23.1513	-0.447965	0.260724	-1.71816	0.0857676	0.557048		ENSMUSG00000104416.1	23.1513	-0.091579	0.26907	-0.340354	0.73359			ENSMUSG00000104416.1	23.1513	-0.128386	0.267403	-0.48012	0.631142			ENSMUSG00000104416.1	23.1513	0.0475909	0.265252	0.179418	0.85761	0.940433		ENSMUSG00000104416.1	23.1513	0.0451832	0.260649	0.173349	0.862377			ENSMUSG00000104416.1	23.1513	-0.143217	0.266521	-0.537358	0.59102	0.811761
	ENSMUSG00000026131.18	26857.9	0.00944044	0.051539	0.183171	0.854664	0.972303		ENSMUSG00000026131.18	26857.9	0.0785548	0.0516007	1.52236	0.127919	0.57872		ENSMUSG00000026131.18	26857.9	0.0607868	0.051567	1.17879	0.238481	0.649892		ENSMUSG00000026131.18	26857.9	0.0637377	0.0515511	1.2364	0.21631	0.458471		ENSMUSG00000026131.18	26857.9	0.187756	0.0515509	3.64215	0.000270367	0.00574744		ENSMUSG00000026131.18	26857.9	0.112246	0.0515693	2.17661	0.0295098	0.168557
	ENSMUSG00000096992.3	15.1442	-0.330789	0.26558	-1.24554	0.212935	0.7269		ENSMUSG00000096992.3	15.1442	0.191551	0.280737	0.682317	0.495039			ENSMUSG00000096992.3	15.1442	-0.221014	0.270513	-0.817017	0.413919			ENSMUSG00000096992.3	15.1442	-0.0576366	0.264341	-0.218038	0.827399			ENSMUSG00000096992.3	15.1442	-0.249599	0.275354	-0.906464	0.364691			ENSMUSG00000096992.3	15.1442	0.137791	0.276079	0.499099	0.61771	0.827061
	ENSMUSG00000101462.2	55.7465	-0.362888	0.162993	-2.22641	0.0259868	0.380133		ENSMUSG00000101462.2	55.7465	-0.13871	0.167035	-0.830423	0.4063			ENSMUSG00000101462.2	55.7465	-0.345482	0.167319	-2.06482	0.0389403	0.325432		ENSMUSG00000101462.2	55.7465	-0.518537	0.165965	-3.12438	0.00178179	0.0238284		ENSMUSG00000101462.2	55.7465	-0.393892	0.168571	-2.33666	0.0194568	0.115823		ENSMUSG00000101462.2	55.7465	-0.271792	0.168905	-1.60915	0.107584	0.355135
	ENSMUSG00000102336.1	254.738	-0.290679	0.0833739	-3.48645	0.000489472	0.0649748		ENSMUSG00000102336.1	254.738	-0.289705	0.0857784	-3.37736	0.000731844	0.0516638		ENSMUSG00000102336.1	254.738	-0.415374	0.0850367	-4.88465	1.03615e-06	0.000389476		ENSMUSG00000102336.1	254.738	-0.564135	0.0848417	-6.64926	2.94562e-11	1.5689e-08		ENSMUSG00000102336.1	254.738	-0.416187	0.0849916	-4.8968	9.74082e-07	7.42324e-05		ENSMUSG00000102336.1	254.738	-0.520972	0.0861183	-6.0495	1.45297e-09	2.26711e-07
	ENSMUSG00000042111.9	1244.41	-0.0330714	0.0364226	-0.907993	0.363882	0.82474		ENSMUSG00000042111.9	1244.41	-0.0277458	0.0375196	-0.739502	0.459602	0.848571		ENSMUSG00000042111.9	1244.41	0.0521107	0.0370264	1.40739	0.159311	0.561757		ENSMUSG00000042111.9	1244.41	0.046418	0.0364683	1.27283	0.203078	0.441785		ENSMUSG00000042111.9	1244.41	-0.0513185	0.0367564	-1.39618	0.162661	0.419858		ENSMUSG00000042111.9	1244.41	0.0480131	0.0367102	1.3079	0.190909	0.477997
	ENSMUSG00000026127.13	1548	-0.0438554	0.0562655	-0.779436	0.435723	0.851632		ENSMUSG00000026127.13	1548	-0.015283	0.0571344	-0.267491	0.789091	0.957408		ENSMUSG00000026127.13	1548	-0.0498857	0.0568708	-0.877175	0.380391	0.760172		ENSMUSG00000026127.13	1548	0.0680429	0.0563308	1.20792	0.227079	0.471923		ENSMUSG00000026127.13	1548	-0.0434358	0.0564822	-0.769018	0.441883	0.71305		ENSMUSG00000026127.13	1548	-0.00875944	0.0565121	-0.155001	0.876821	0.950248
	ENSMUSG00000026126.15	34.6236	0.212088	0.243705	0.870267	0.384155	0.83385		ENSMUSG00000026126.15	34.6236	0.0974812	0.242019	0.402784	0.687107			ENSMUSG00000026126.15	34.6236	-0.0621439	0.242643	-0.256112	0.797864	0.947574		ENSMUSG00000026126.15	34.6236	0.301067	0.245773	1.22498	0.220582	0.464153		ENSMUSG00000026126.15	34.6236	-0.0435706	0.240914	-0.180855	0.856481			ENSMUSG00000026126.15	34.6236	0.183418	0.246045	0.745464	0.455991	0.722478
	ENSMUSG00000045174.10	3292.61	-0.0100602	0.0524392	-0.191844	0.847864	0.970771		ENSMUSG00000045174.10	3292.61	-0.0441969	0.0528604	-0.836106	0.403095	0.816701		ENSMUSG00000045174.10	3292.61	0.0422973	0.0526728	0.803019	0.421964	0.783016		ENSMUSG00000045174.10	3292.61	0.0244726	0.0525364	0.465821	0.641344	0.826409		ENSMUSG00000045174.10	3292.61	-0.00305759	0.0526181	-0.0581091	0.953662	0.985956		ENSMUSG00000045174.10	3292.61	-0.00634631	0.0526236	-0.120598	0.904009	0.962431
	ENSMUSG00000037509.20	12050.8	0.0657674	0.0399066	1.64803	0.0993456	0.583861		ENSMUSG00000037509.20	12050.8	-0.0154961	0.0400495	-0.386924	0.698812	0.934161		ENSMUSG00000037509.20	12050.8	-0.0192143	0.0400118	-0.480214	0.631075	0.893346		ENSMUSG00000037509.20	12050.8	-0.0387642	0.039942	-0.970514	0.33179	0.586177		ENSMUSG00000037509.20	12050.8	-0.0325575	0.0399744	-0.81446	0.415382	0.691764		ENSMUSG00000037509.20	12050.8	-0.0689452	0.0400017	-1.72356	0.084788	0.314202
	ENSMUSG00000104002.2	75.3361	0.0083933	0.151172	0.0555214	0.955723	0.991419		ENSMUSG00000104002.2	75.3361	0.0948158	0.158907	0.596675	0.550724			ENSMUSG00000104002.2	75.3361	0.127015	0.153278	0.82866	0.407297	0.776004		ENSMUSG00000104002.2	75.3361	-0.0344414	0.152646	-0.22563	0.821489	0.923727		ENSMUSG00000104002.2	75.3361	-0.20314	0.152	-1.33645	0.181401	0.444722		ENSMUSG00000104002.2	75.3361	-0.311164	0.152651	-2.0384	0.0415102	0.205453
	ENSMUSG00000037503.12	19042	-0.00192539	0.0236782	-0.0813147	0.935192	0.986438		ENSMUSG00000037503.12	19042	-0.0103732	0.0238012	-0.435827	0.662962	0.922817		ENSMUSG00000037503.12	19042	0.0326756	0.0237475	1.37596	0.168833	0.572186		ENSMUSG00000037503.12	19042	-0.0135697	0.0236832	-0.572967	0.566667	0.777816		ENSMUSG00000037503.12	19042	0.0388072	0.0237095	1.63678	0.101676	0.323171		ENSMUSG00000037503.12	19042	-0.0212737	0.0237352	-0.896294	0.370096	0.657019
	ENSMUSG00000104358.1	69.5448	-0.0884434	0.153838	-0.574914	0.565349	0.895008		ENSMUSG00000104358.1	69.5448	-0.0819594	0.159707	-0.513187	0.607821			ENSMUSG00000104358.1	69.5448	0.227181	0.158291	1.43521	0.151226	0.549448		ENSMUSG00000104358.1	69.5448	0.104696	0.157843	0.663292	0.507143	0.734416		ENSMUSG00000104358.1	69.5448	0.193517	0.154842	1.24977	0.211385	0.482909		ENSMUSG00000104358.1	69.5448	-0.0765026	0.155873	-0.490802	0.623566	0.829865
	ENSMUSG00000026123.11	14623.9	0.0138684	0.0344482	0.402587	0.687252	0.933588		ENSMUSG00000026123.11	14623.9	-0.0214998	0.0345409	-0.622446	0.533649	0.882959		ENSMUSG00000026123.11	14623.9	-0.0112127	0.0345046	-0.324961	0.745211	0.930806		ENSMUSG00000026123.11	14623.9	-0.0390644	0.0344365	-1.13439	0.256631	0.505074		ENSMUSG00000026123.11	14623.9	0.0473742	0.0344839	1.3738	0.169502	0.429102		ENSMUSG00000026123.11	14623.9	0.0528044	0.0345069	1.53025	0.125954	0.383914
	ENSMUSG00000045216.7	2770.19	-0.0166122	0.0409418	-0.405751	0.684925	0.933441		ENSMUSG00000045216.7	2770.19	-0.0103077	0.0414031	-0.248958	0.803393	0.960012		ENSMUSG00000045216.7	2770.19	0.084352	0.0411647	2.04914	0.0404487	0.331924		ENSMUSG00000045216.7	2770.19	-0.0519924	0.0408651	-1.27229	0.203268	0.441933		ENSMUSG00000045216.7	2770.19	0.0498587	0.0409933	1.21626	0.223885	0.499156		ENSMUSG00000045216.7	2770.19	0.00619191	0.0411342	0.15053	0.880347	0.952172
	ENSMUSG00000102202.1	24.919	-0.017706	0.214031	-0.0827261	0.934069	0.985971		ENSMUSG00000102202.1	24.919	-0.211906	0.225754	-0.938662	0.347904			ENSMUSG00000102202.1	24.919	0.120962	0.233886	0.517182	0.605029			ENSMUSG00000102202.1	24.919	-0.194525	0.217328	-0.895075	0.370747	0.621954		ENSMUSG00000102202.1	24.919	-0.559313	0.220975	-2.53111	0.0113701			ENSMUSG00000102202.1	24.919	-0.695283	0.232852	-2.98594	0.00282711	0.0355556
	ENSMUSG00000037470.14	4032.99	0.0119743	0.0478785	0.250098	0.802512	0.960821		ENSMUSG00000037470.14	4032.99	0.0688544	0.0482451	1.42718	0.153528	0.617824		ENSMUSG00000037470.14	4032.99	0.00322163	0.0481608	0.0668931	0.946667	0.98967		ENSMUSG00000037470.14	4032.99	0.0414827	0.0479675	0.864807	0.387145	0.635468		ENSMUSG00000037470.14	4032.99	-0.0255011	0.0480114	-0.531147	0.595317	0.814745		ENSMUSG00000037470.14	4032.99	0.043923	0.0481414	0.912376	0.361571	0.650597
	ENSMUSG00000047180.8	54.5699	0.0966705	0.151526	0.63798	0.523487	0.883353		ENSMUSG00000047180.8	54.5699	0.128547	0.152297	0.844053	0.39864			ENSMUSG00000047180.8	54.5699	-0.355859	0.155759	-2.28467	0.022332	0.252316		ENSMUSG00000047180.8	54.5699	0.11279	0.152686	0.738707	0.460085	0.697897		ENSMUSG00000047180.8	54.5699	-0.203428	0.155848	-1.3053	0.191791	0.457895		ENSMUSG00000047180.8	54.5699	-0.213614	0.15508	-1.37744	0.168377	0.447388
	ENSMUSG00000037447.16	645.192	0.0090922	0.121162	0.0750418	0.940181	0.987773		ENSMUSG00000037447.16	645.192	-0.143867	0.122063	-1.17863	0.238547	0.708398		ENSMUSG00000037447.16	645.192	-0.126595	0.121779	-1.03955	0.298547	0.703039		ENSMUSG00000037447.16	645.192	-0.161736	0.121194	-1.33452	0.182034	0.413961		ENSMUSG00000037447.16	645.192	0.110033	0.121417	0.906238	0.36481	0.649033		ENSMUSG00000037447.16	645.192	-0.166037	0.121667	-1.36468	0.172353	0.452504
	ENSMUSG00000010453.12	5311.22	-0.0293837	0.0465494	-0.631237	0.527886	0.884197		ENSMUSG00000010453.12	5311.22	-0.0108168	0.0468222	-0.231018	0.817301	0.962404		ENSMUSG00000010453.12	5311.22	0.0266721	0.0467031	0.571098	0.567933	0.863692		ENSMUSG00000010453.12	5311.22	0.0975124	0.0465775	2.09355	0.0362997	0.159067		ENSMUSG00000010453.12	5311.22	-0.0616089	0.0466075	-1.32187	0.186212	0.451485		ENSMUSG00000010453.12	5311.22	-0.00849911	0.0466832	-0.182059	0.855536	0.940844
	ENSMUSG00000037432.15	889.454	0.0255114	0.0700854	0.364005	0.715854	0.940406		ENSMUSG00000037432.15	889.454	-0.0140102	0.07115	-0.196911	0.843897	0.967341		ENSMUSG00000037432.15	889.454	-0.0963951	0.0709561	-1.35852	0.1743	0.580027		ENSMUSG00000037432.15	889.454	-0.0819761	0.0704735	-1.16322	0.244741	0.492703		ENSMUSG00000037432.15	889.454	0.00499527	0.0704959	0.0708591	0.94351	0.982364		ENSMUSG00000037432.15	889.454	-0.103424	0.0709103	-1.45852	0.144698	0.413558
	ENSMUSG00000001143.13	3508.41	0.0426544	0.0533973	0.798812	0.424399	0.848779		ENSMUSG00000001143.13	3508.41	0.0417951	0.0536994	0.778317	0.436382	0.839351		ENSMUSG00000001143.13	3508.41	-0.0366692	0.053637	-0.683656	0.494193	0.823308		ENSMUSG00000001143.13	3508.41	-0.0241726	0.0534898	-0.451909	0.651334	0.832633		ENSMUSG00000001143.13	3508.41	-0.00449019	0.0534016	-0.0840835	0.93299	0.978848		ENSMUSG00000001143.13	3508.41	-0.0824286	0.0535655	-1.53884	0.123844	0.381075
	ENSMUSG00000037408.10	1072.33	-0.130451	0.0692658	-1.88335	0.0596533	0.499338		ENSMUSG00000037408.10	1072.33	-0.153571	0.0705411	-2.17705	0.0294771	0.32548		ENSMUSG00000037408.10	1072.33	-0.05218	0.0699585	-0.745871	0.455745	0.80277		ENSMUSG00000037408.10	1072.33	-0.0312237	0.0695028	-0.449243	0.653256	0.833667		ENSMUSG00000037408.10	1072.33	-0.194006	0.0696836	-2.7841	0.00536773	0.0493294		ENSMUSG00000037408.10	1072.33	-0.142362	0.0701901	-2.02824	0.0425361	0.208572
	ENSMUSG00000001138.13	2141.54	-0.0103706	0.0317921	-0.326199	0.744273	0.948616		ENSMUSG00000001138.13	2141.54	-0.0196582	0.03264	-0.602272	0.546993	0.886377		ENSMUSG00000001138.13	2141.54	0.0514665	0.0321551	1.60057	0.109472	0.481092		ENSMUSG00000001138.13	2141.54	0.101143	0.031679	3.19274	0.00140931	0.0203062		ENSMUSG00000001138.13	2141.54	0.143427	0.0318133	4.50839	6.53222e-06	0.000332182		ENSMUSG00000001138.13	2141.54	0.0453083	0.0321426	1.4096	0.158657	0.434185
	ENSMUSG00000067653.12	15.2933	0.132809	0.29385	0.45196	0.651298	0.923064		ENSMUSG00000067653.12	15.2933	0.0786501	0.302743	0.259792	0.795024			ENSMUSG00000067653.12	15.2933	-0.0842187	0.318005	-0.264834	0.791137			ENSMUSG00000067653.12	15.2933	-0.0873555	0.301754	-0.289492	0.772205			ENSMUSG00000067653.12	15.2933	0.165304	0.315562	0.52384	0.60039			ENSMUSG00000067653.12	15.2933	-0.255535	0.304046	-0.84045	0.400656	0.680899
	ENSMUSG00000079610.9	385.885	0.053229	0.0540456	0.984892	0.324677	0.802876		ENSMUSG00000079610.9	385.885	-0.0997112	0.056414	-1.76749	0.0771463	0.483491		ENSMUSG00000079610.9	385.885	0.0885586	0.056023	1.58075	0.113934	0.489749		ENSMUSG00000079610.9	385.885	0.041014	0.0543232	0.755001	0.450249	0.690098		ENSMUSG00000079610.9	385.885	0.0902446	0.0548819	1.64434	0.100106	0.319879		ENSMUSG00000079610.9	385.885	0.00259068	0.0557898	0.0464365	0.962962	0.986926
	ENSMUSG00000026121.13	700.376	0.0244995	0.068134	0.359578	0.719162	0.942541		ENSMUSG00000026121.13	700.376	-0.0548463	0.0688588	-0.796504	0.425739	0.833716		ENSMUSG00000026121.13	700.376	-0.0707422	0.0684171	-1.03399	0.301143	0.706206		ENSMUSG00000026121.13	700.376	-0.186329	0.0679235	-2.74321	0.00608416	0.0523597		ENSMUSG00000026121.13	700.376	0.0734196	0.0680733	1.07854	0.280794	0.568556		ENSMUSG00000026121.13	700.376	-0.175976	0.0685255	-2.56804	0.0102274	0.0847875
	ENSMUSG00000087589.3	48.821	0.153212	0.181226	0.84542	0.397877	0.839854		ENSMUSG00000087589.3	48.821	0.105078	0.181493	0.578965	0.562612			ENSMUSG00000087589.3	48.821	-0.0304324	0.17776	-0.171199	0.864067	0.969367		ENSMUSG00000087589.3	48.821	-0.187437	0.173623	-1.07956	0.280336	0.531745		ENSMUSG00000087589.3	48.821	0.153117	0.17758	0.862241	0.388555	0.670171		ENSMUSG00000087589.3	48.821	-0.287053	0.17598	-1.63117	0.102855	0.347911
	ENSMUSG00000061518.11	9920.92	0.0449451	0.0336911	1.33403	0.182193	0.695951		ENSMUSG00000061518.11	9920.92	0.0416032	0.0338332	1.22966	0.218825	0.696373		ENSMUSG00000061518.11	9920.92	0.0429139	0.0337985	1.2697	0.204193	0.6134		ENSMUSG00000061518.11	9920.92	0.000761551	0.0336829	0.0226094	0.981962	0.993492		ENSMUSG00000061518.11	9920.92	0.0679896	0.0336991	2.01755	0.0436385	0.192471		ENSMUSG00000061518.11	9920.92	0.035559	0.0337021	1.0551	0.291381	0.586965
	ENSMUSG00000037351.9	16793.8	0.00143923	0.0245081	0.0587247	0.953171	0.991238		ENSMUSG00000037351.9	16793.8	-0.0182038	0.0246377	-0.738857	0.459994	0.848571		ENSMUSG00000037351.9	16793.8	-0.00028241	0.0245905	-0.0114845	0.990837	0.998095		ENSMUSG00000037351.9	16793.8	-0.042552	0.0245191	-1.73546	0.0826586	0.260349		ENSMUSG00000037351.9	16793.8	-0.0105128	0.0245371	-0.428443	0.668328	0.854311		ENSMUSG00000037351.9	16793.8	-0.0296873	0.0245591	-1.20881	0.226735	0.519706
	ENSMUSG00000102416.4	54.9443	-0.361276	0.150369	-2.40259	0.0162795	0.327845		ENSMUSG00000102416.4	54.9443	-0.0199158	0.154908	-0.128565	0.897702			ENSMUSG00000102416.4	54.9443	-0.304599	0.148271	-2.05433	0.0399435	0.329737		ENSMUSG00000102416.4	54.9443	-0.170708	0.151894	-1.12386	0.261071	0.510161		ENSMUSG00000102416.4	54.9443	-0.173247	0.149475	-1.15904	0.246438	0.526927		ENSMUSG00000102416.4	54.9443	-0.034584	0.153029	-0.225996	0.821204	0.927766
	ENSMUSG00000104237.1	92.2031	-0.295389	0.152909	-1.9318	0.0533843	0.480145		ENSMUSG00000104237.1	92.2031	-0.153014	0.156994	-0.974648	0.329735	0.779116		ENSMUSG00000104237.1	92.2031	-0.043412	0.153398	-0.283002	0.777176	0.941934		ENSMUSG00000104237.1	92.2031	-0.174151	0.153452	-1.13489	0.256423	0.504757		ENSMUSG00000104237.1	92.2031	-0.0588457	0.152535	-0.385785	0.699656	0.872329		ENSMUSG00000104237.1	92.2031	0.0338472	0.153257	0.220853	0.825207	0.929443
	ENSMUSG00000026117.10	353.222	0.00185688	0.0955661	0.0194303	0.984498	0.996706		ENSMUSG00000026117.10	353.222	-0.107701	0.0981762	-1.09702	0.272635	0.737535		ENSMUSG00000026117.10	353.222	-0.0825577	0.0978348	-0.843848	0.398755	0.770843		ENSMUSG00000026117.10	353.222	-0.0601047	0.0967399	-0.621301	0.534401	0.754759		ENSMUSG00000026117.10	353.222	-0.0987548	0.0966087	-1.02221	0.306679	0.595003		ENSMUSG00000026117.10	353.222	-0.225002	0.097536	-2.30686	0.0210624	0.135104
	ENSMUSG00000026116.11	6288.77	-0.00185195	0.0450922	-0.0410703	0.96724	0.993346		ENSMUSG00000026116.11	6288.77	0.0393441	0.0453899	0.866803	0.38605	0.808282		ENSMUSG00000026116.11	6288.77	0.0136382	0.0452665	0.301287	0.763196	0.936325		ENSMUSG00000026116.11	6288.77	0.0549997	0.0451677	1.21768	0.223347	0.467514		ENSMUSG00000026116.11	6288.77	-0.0323155	0.0451981	-0.714976	0.474624	0.735965		ENSMUSG00000026116.11	6288.77	-0.0475567	0.0452479	-1.05102	0.293247	0.588641
	ENSMUSG00000050122.18	878.415	-0.0804519	0.0954718	-0.842678	0.399409	0.841248		ENSMUSG00000050122.18	878.415	0.0743827	0.0959312	0.775376	0.438118	0.839351		ENSMUSG00000050122.18	878.415	0.0423225	0.0956743	0.44236	0.658229	0.905458		ENSMUSG00000050122.18	878.415	0.0810623	0.0956352	0.847619	0.39665	0.642714		ENSMUSG00000050122.18	878.415	0.0496344	0.0955751	0.519323	0.603535	0.819595		ENSMUSG00000050122.18	878.415	-0.0559983	0.0955183	-0.586257	0.557703	0.79226
	ENSMUSG00000026113.17	8913.61	-0.00970215	0.0287156	-0.33787	0.735461	0.946234		ENSMUSG00000026113.17	8913.61	0.00714341	0.0289823	0.246475	0.805315	0.960372		ENSMUSG00000026113.17	8913.61	0.0963656	0.0288631	3.33871	0.000841693	0.0382721		ENSMUSG00000026113.17	8913.61	-0.0451173	0.0287656	-1.56845	0.116776	0.32031		ENSMUSG00000026113.17	8913.61	0.0381049	0.0287822	1.3239	0.185536	0.450684		ENSMUSG00000026113.17	8913.61	0.0268754	0.028881	0.930556	0.352083	0.641586
	ENSMUSG00000026112.7	6173.15	0.0187778	0.0297018	0.63221	0.52725	0.884025		ENSMUSG00000026112.7	6173.15	-0.0201772	0.0300176	-0.672181	0.501469	0.868391		ENSMUSG00000026112.7	6173.15	-0.0211005	0.0299248	-0.705117	0.480738	0.816515		ENSMUSG00000026112.7	6173.15	-0.0322513	0.0297432	-1.08433	0.27822	0.52961		ENSMUSG00000026112.7	6173.15	-0.032156	0.0299198	-1.07474	0.282491	0.570226		ENSMUSG00000026112.7	6173.15	-0.0453149	0.0298705	-1.51705	0.129255	0.389126
	ENSMUSG00000026111.15	2128.02	0.0254819	0.030115	0.846152	0.397468	0.83981		ENSMUSG00000026111.15	2128.02	-0.020092	0.0309478	-0.649223	0.516194	0.87651		ENSMUSG00000026111.15	2128.02	0.0122784	0.0306314	0.400845	0.688534	0.913358		ENSMUSG00000026111.15	2128.02	-0.0297083	0.0302621	-0.981699	0.326248	0.580322		ENSMUSG00000026111.15	2128.02	0.0321229	0.0305149	1.05269	0.292482	0.580865		ENSMUSG00000026111.15	2128.02	-0.00602413	0.0305385	-0.197264	0.843621	0.936849
	ENSMUSG00000026110.15	3222.24	-0.0398092	0.0426824	-0.932684	0.350983	0.817262		ENSMUSG00000026110.15	3222.24	0.0111051	0.0431887	0.257128	0.79708	0.959155		ENSMUSG00000026110.15	3222.24	0.100743	0.0430078	2.34242	0.019159	0.234158		ENSMUSG00000026110.15	3222.24	0.0906591	0.0427086	2.12273	0.0337761	0.152185		ENSMUSG00000026110.15	3222.24	-0.0123039	0.0428749	-0.286973	0.774133	0.910984		ENSMUSG00000026110.15	3222.24	0.140929	0.0429132	3.28406	0.00102323	0.0169146
	ENSMUSG00000026090.16	30396.3	0.0452541	0.0737953	0.613238	0.539719	0.888666		ENSMUSG00000026090.16	30396.3	0.0911415	0.0738243	1.23457	0.216989	0.69421		ENSMUSG00000026090.16	30396.3	0.176151	0.0738096	2.38656	0.0170068	0.22091		ENSMUSG00000026090.16	30396.3	0.140855	0.0737961	1.90871	0.0562997	0.208266		ENSMUSG00000026090.16	30396.3	0.0858529	0.0738014	1.1633	0.244709	0.524758		ENSMUSG00000026090.16	30396.3	0.0688856	0.0737975	0.93344	0.350593	0.640656
	ENSMUSG00000089767.1	119.012	0.133823	0.161523	0.828509	0.407382	0.843599		ENSMUSG00000089767.1	119.012	0.406229	0.164269	2.47296	0.0134001	0.231618		ENSMUSG00000089767.1	119.012	0.267907	0.161521	1.65865	0.0971864	0.462291		ENSMUSG00000089767.1	119.012	-0.0260535	0.161572	-0.16125	0.871896	0.947125		ENSMUSG00000089767.1	119.012	0.186593	0.157526	1.18452	0.236208	0.514333		ENSMUSG00000089767.1	119.012	0.198634	0.160193	1.23997	0.214987	0.506386
	ENSMUSG00000060771.14	1618.01	0.00571943	0.0562957	0.101596	0.919077	0.983868		ENSMUSG00000060771.14	1618.01	0.0467395	0.0571135	0.818363	0.41315	0.825685		ENSMUSG00000060771.14	1618.01	-0.0412083	0.0569181	-0.723994	0.46907	0.809541		ENSMUSG00000060771.14	1618.01	0.0136286	0.056564	0.240941	0.809601	0.918828		ENSMUSG00000060771.14	1618.01	-0.116667	0.0567375	-2.05625	0.0397583	0.181041		ENSMUSG00000060771.14	1618.01	-0.0630264	0.0566766	-1.11203	0.266123	0.562457
	ENSMUSG00000097268.1	145.214	-0.159997	0.0952809	-1.67922	0.0931097	0.572097		ENSMUSG00000097268.1	145.214	-0.121803	0.0993989	-1.22539	0.220428	0.697194		ENSMUSG00000097268.1	145.214	0.0180304	0.0981696	0.183666	0.854276	0.966423		ENSMUSG00000097268.1	145.214	-0.159826	0.0959035	-1.66653	0.095608	0.283154		ENSMUSG00000097268.1	145.214	-0.14423	0.0970491	-1.48615	0.137239	0.378949		ENSMUSG00000097268.1	145.214	-0.181612	0.0970965	-1.87043	0.0614239	0.262257
	ENSMUSG00000037216.5	201.689	-0.200511	0.0714255	-2.80728	0.0049962	0.203338		ENSMUSG00000037216.5	201.689	-0.0957517	0.074768	-1.28065	0.200316	0.675026		ENSMUSG00000037216.5	201.689	-0.0422708	0.0742425	-0.569361	0.569111	0.864201		ENSMUSG00000037216.5	201.689	-0.134007	0.0717995	-1.86641	0.0619841	0.22144		ENSMUSG00000037216.5	201.689	0.0080429	0.0729814	0.110205	0.912247	0.970256		ENSMUSG00000037216.5	201.689	0.136178	0.0738814	1.8432	0.0652996	0.271673
	ENSMUSG00000026088.15	429.699	0.0303083	0.0583543	0.519384	0.603493	0.909402		ENSMUSG00000026088.15	429.699	0.0255292	0.060998	0.418526	0.675563	0.92746		ENSMUSG00000026088.15	429.699	-0.0177032	0.0596171	-0.296949	0.766505	0.937692		ENSMUSG00000026088.15	429.699	0.123178	0.0586899	2.0988	0.0358346	0.157987		ENSMUSG00000026088.15	429.699	-0.0342354	0.0593249	-0.577083	0.563883	0.793988		ENSMUSG00000026088.15	429.699	0.0276687	0.0588469	0.470182	0.638225	0.837087
	ENSMUSG00000026087.11	2223.09	0.0671515	0.0344022	1.95195	0.050944	0.472555		ENSMUSG00000026087.11	2223.09	0.0206354	0.0350682	0.588436	0.55624	0.88871		ENSMUSG00000026087.11	2223.09	0.0314675	0.0348682	0.90247	0.366807	0.751482		ENSMUSG00000026087.11	2223.09	-0.0352153	0.034384	-1.02418	0.305752	0.5582		ENSMUSG00000026087.11	2223.09	0.0461212	0.0347174	1.32848	0.184021	0.448762		ENSMUSG00000026087.11	2223.09	-0.00146109	0.034669	-0.0421439	0.966384	0.988133
	ENSMUSG00000061584.6	20.8247	0.41695	0.285044	1.46276	0.143534	0.65028		ENSMUSG00000061584.6	20.8247	0.617396	0.285516	2.16239	0.0305882			ENSMUSG00000061584.6	20.8247	-0.621256	0.31831	-1.95173	0.0509698			ENSMUSG00000061584.6	20.8247	0.071726	0.274599	0.261203	0.793936	0.910424		ENSMUSG00000061584.6	20.8247	-0.412936	0.281988	-1.46437	0.143092			ENSMUSG00000061584.6	20.8247	0.221493	0.275399	0.804264	0.421245	0.694189
	ENSMUSG00000058407.12	2612.5	0.0503409	0.0265125	1.89876	0.0575962	0.494847		ENSMUSG00000058407.12	2612.5	0.0365326	0.0272019	1.34302	0.179266	0.654267		ENSMUSG00000058407.12	2612.5	0.0220993	0.0270251	0.817731	0.413511	0.779421		ENSMUSG00000058407.12	2612.5	0.00669814	0.0265049	0.252714	0.80049	0.914034		ENSMUSG00000058407.12	2612.5	-0.0443838	0.0269076	-1.64949	0.0990468	0.318195		ENSMUSG00000058407.12	2612.5	0.0104297	0.0267516	0.389872	0.696631	0.867992
	ENSMUSG00000026083.12	7576.76	-0.0334911	0.0216823	-1.54463	0.122436	0.625727		ENSMUSG00000026083.12	7576.76	-0.0139801	0.0220537	-0.633912	0.526138	0.881161		ENSMUSG00000026083.12	7576.76	-0.0260508	0.0218854	-1.19033	0.233919	0.645253		ENSMUSG00000026083.12	7576.76	0.0229697	0.0216975	1.05863	0.289766	0.541941		ENSMUSG00000026083.12	7576.76	-0.0592526	0.021768	-2.722	0.00648872	0.0565741		ENSMUSG00000026083.12	7576.76	0.00085623	0.0217608	0.0393473	0.968613	0.988536
	ENSMUSG00000026082.11	1516.74	-0.00846549	0.037459	-0.225993	0.821207	0.966835		ENSMUSG00000026082.11	1516.74	0.0263604	0.0385909	0.683072	0.494561	0.86514		ENSMUSG00000026082.11	1516.74	0.0498115	0.0380134	1.31037	0.190071	0.598313		ENSMUSG00000026082.11	1516.74	0.0739815	0.0376296	1.96605	0.0492933	0.192273		ENSMUSG00000026082.11	1516.74	0.0496535	0.0378649	1.31133	0.189746	0.455299		ENSMUSG00000026082.11	1516.74	0.0114281	0.0380019	0.300725	0.763624	0.901265
	ENSMUSG00000103804.1	53.3821	0.0714441	0.16306	0.438146	0.66128	0.927267		ENSMUSG00000103804.1	53.3821	0.215926	0.170388	1.26726	0.205062			ENSMUSG00000103804.1	53.3821	0.288399	0.166142	1.73586	0.082589	0.433501		ENSMUSG00000103804.1	53.3821	0.0839283	0.170892	0.491119	0.623342	0.813975		ENSMUSG00000103804.1	53.3821	-0.04853	0.163181	-0.297399	0.766162	0.907419		ENSMUSG00000103804.1	53.3821	0.199697	0.165007	1.21023	0.226189	0.5192
	ENSMUSG00000037138.17	4109.36	0.03686	0.046742	0.788585	0.430354	0.850679		ENSMUSG00000037138.17	4109.36	0.105576	0.0470402	2.24437	0.0248085	0.305501		ENSMUSG00000037138.17	4109.36	0.115418	0.046881	2.46195	0.0138185	0.198927		ENSMUSG00000037138.17	4109.36	0.134307	0.0467343	2.87385	0.00405497	0.0411053		ENSMUSG00000037138.17	4109.36	0.191727	0.0467774	4.09871	4.15452e-05	0.00138678		ENSMUSG00000037138.17	4109.36	0.169019	0.0468814	3.60525	0.000311854	0.00694328
	ENSMUSG00000085391.1	21.7394	0.231557	0.665125	0.348141	0.727735	0.945156		ENSMUSG00000085391.1	21.7394	-0.43845	0.661735	-0.662576	0.507602			ENSMUSG00000085391.1	21.7394	-1.23591	0.664252	-1.86061	0.0627994			ENSMUSG00000085391.1	21.7394	0.583524	0.669192	0.871983	0.383218	0.632389		ENSMUSG00000085391.1	21.7394	-0.791427	0.665097	-1.18994	0.234069			ENSMUSG00000085391.1	21.7394	0.629265	0.666394	0.944285	0.345024	0.636786
	ENSMUSG00000087131.7	12.3322	0.370187	0.314434	1.17731	0.239071	0.744884		ENSMUSG00000087131.7	12.3322	0.0581523	0.315825	0.184128	0.853913			ENSMUSG00000087131.7	12.3322	0.348712	0.318927	1.09339	0.274222			ENSMUSG00000087131.7	12.3322	0.562335	0.313649	1.79288	0.0729921			ENSMUSG00000087131.7	12.3322	0.728858	0.313013	2.32852	0.0198843			ENSMUSG00000087131.7	12.3322	0.955812	0.314522	3.03893	0.00237418	0.031446
	ENSMUSG00000048814.10	12823.7	-0.0729546	0.029875	-2.44199	0.0146064	0.313937		ENSMUSG00000048814.10	12823.7	-0.0622824	0.030054	-2.07235	0.0382329	0.364683		ENSMUSG00000048814.10	12823.7	-0.00578826	0.0299761	-0.193096	0.846884	0.964089		ENSMUSG00000048814.10	12823.7	-0.103964	0.0298924	-3.47794	0.000505284	0.0100136		ENSMUSG00000048814.10	12823.7	-0.0309837	0.0299575	-1.03425	0.301017	0.589525		ENSMUSG00000048814.10	12823.7	-0.0681541	0.02999	-2.27256	0.0230525	0.143153
	ENSMUSG00000026080.13	3847.94	0.0269674	0.0379231	0.711109	0.477017	0.867434		ENSMUSG00000026080.13	3847.94	-0.0305345	0.0383362	-0.796494	0.425745	0.833716		ENSMUSG00000026080.13	3847.94	-0.0396616	0.0382423	-1.03711	0.299683	0.704145		ENSMUSG00000026080.13	3847.94	-0.097861	0.0379541	-2.5784	0.00992585	0.0710552		ENSMUSG00000026080.13	3847.94	-0.0200128	0.0381818	-0.524144	0.600179	0.817687		ENSMUSG00000026080.13	3847.94	-0.141378	0.0382289	-3.6982	0.000217131	0.00519599
	ENSMUSG00000026078.10	1248.98	0.0324359	0.0329638	0.983988	0.325121	0.802876		ENSMUSG00000026078.10	1248.98	-0.0527625	0.0342388	-1.54102	0.123312	0.572178		ENSMUSG00000026078.10	1248.98	0.0127167	0.0337196	0.377131	0.706076	0.919421		ENSMUSG00000026078.10	1248.98	-0.00404694	0.0330174	-0.12257	0.902448	0.959702		ENSMUSG00000026078.10	1248.98	-0.0522232	0.0331198	-1.5768	0.114842	0.345188		ENSMUSG00000026078.10	1248.98	-0.0331552	0.0329593	-1.00595	0.314442	0.607482
	ENSMUSG00000103046.1	135.3	0.0375124	0.0988687	0.379417	0.704378	0.936537		ENSMUSG00000103046.1	135.3	-0.0126843	0.102301	-0.12399	0.901323	0.982465		ENSMUSG00000103046.1	135.3	0.147745	0.100223	1.47416	0.140438	0.533246		ENSMUSG00000103046.1	135.3	0.105161	0.0999256	1.05239	0.292621	0.544849		ENSMUSG00000103046.1	135.3	-0.0922935	0.100976	-0.914014	0.360709	0.645791		ENSMUSG00000103046.1	135.3	-0.0197595	0.100194	-0.197212	0.843662	0.936849
	ENSMUSG00000026077.15	1776.2	-0.0631115	0.0695614	-0.907278	0.36426	0.82474		ENSMUSG00000026077.15	1776.2	-0.0152546	0.0698778	-0.218303	0.827193	0.965819		ENSMUSG00000026077.15	1776.2	0.193413	0.069619	2.77816	0.0054667	0.119661		ENSMUSG00000026077.15	1776.2	-0.0284913	0.0693307	-0.410947	0.681111	0.85093		ENSMUSG00000026077.15	1776.2	0.166232	0.0695659	2.38956	0.0168686	0.105754		ENSMUSG00000026077.15	1776.2	0.206138	0.0697328	2.95611	0.00311548	0.037951
	ENSMUSG00000073702.11	7350.04	0.035609	0.0380815	0.935074	0.34975	0.817262		ENSMUSG00000073702.11	7350.04	0.00973168	0.0382553	0.254388	0.799196	0.959297		ENSMUSG00000073702.11	7350.04	-0.0338151	0.0382001	-0.88521	0.376043	0.75661		ENSMUSG00000073702.11	7350.04	-0.0266192	0.0380839	-0.698963	0.484575	0.717033		ENSMUSG00000073702.11	7350.04	0.0823568	0.0381304	2.15987	0.0307826	0.153552		ENSMUSG00000073702.11	7350.04	-0.0328811	0.0381604	-0.861656	0.388877	0.672796
	ENSMUSG00000003134.10	834.651	-0.044789	0.0692372	-0.646893	0.517701	0.882078		ENSMUSG00000003134.10	834.651	-0.00496252	0.0700235	-0.0708693	0.943502	0.989967		ENSMUSG00000003134.10	834.651	0.0519165	0.0696505	0.745386	0.456038	0.802944		ENSMUSG00000003134.10	834.651	-0.0977686	0.069134	-1.41419	0.157306	0.381465		ENSMUSG00000003134.10	834.651	0.0302641	0.0694176	0.435972	0.662857	0.851403		ENSMUSG00000003134.10	834.651	0.0037147	0.0698554	0.053177	0.957591	0.985209
	ENSMUSG00000003135.15	2008.26	-0.00142472	0.0317964	-0.0448076	0.964261	0.992047		ENSMUSG00000003135.15	2008.26	-0.0177695	0.0325901	-0.545243	0.585586	0.895878		ENSMUSG00000003135.15	2008.26	0.030124	0.0322173	0.935027	0.349774	0.739092		ENSMUSG00000003135.15	2008.26	-0.0287592	0.0318452	-0.903094	0.366476	0.618236		ENSMUSG00000003135.15	2008.26	0.0393336	0.0321391	1.22386	0.221007	0.495433		ENSMUSG00000003135.15	2008.26	-0.00392374	0.0321544	-0.122028	0.902877	0.961972
	ENSMUSG00000085894.1	108.067	0.0534616	0.140177	0.381386	0.702917	0.936189		ENSMUSG00000085894.1	108.067	-0.0730284	0.145861	-0.500672	0.616602	0.908648		ENSMUSG00000085894.1	108.067	0.0595863	0.145167	0.410468	0.681463	0.911364		ENSMUSG00000085894.1	108.067	-0.0796697	0.141663	-0.56239	0.57385	0.78307		ENSMUSG00000085894.1	108.067	-0.106538	0.144161	-0.739018	0.459896	0.725169		ENSMUSG00000085894.1	108.067	-0.250146	0.142407	-1.75655	0.0789937	0.302265
	ENSMUSG00000077704.1	19.809	-0.171299	0.231413	-0.74023	0.45916	0.85982		ENSMUSG00000077704.1	19.809	-0.31954	0.256564	-1.24546	0.212963			ENSMUSG00000077704.1	19.809	0.355887	0.247423	1.43837	0.150328			ENSMUSG00000077704.1	19.809	0.0559291	0.235363	0.237629	0.812169	0.920073		ENSMUSG00000077704.1	19.809	-0.542985	0.249499	-2.1763	0.0295326			ENSMUSG00000077704.1	19.809	0.031122	0.232755	0.133711	0.893631	0.958186
	ENSMUSG00000048234.13	1770.63	0.0170053	0.0340326	0.499677	0.617303	0.912016		ENSMUSG00000048234.13	1770.63	0.0254928	0.0348381	0.731751	0.464321	0.850275		ENSMUSG00000048234.13	1770.63	0.0517228	0.0345454	1.49724	0.134331	0.524495		ENSMUSG00000048234.13	1770.63	0.0702538	0.0340526	2.0631	0.0391035	0.167213		ENSMUSG00000048234.13	1770.63	0.111979	0.0341889	3.27529	0.00105552	0.0152805		ENSMUSG00000048234.13	1770.63	0.10023	0.0344561	2.90893	0.00362668	0.0420817
	ENSMUSG00000050967.5	12109.2	0.0271136	0.0456302	0.594204	0.552376	0.891303		ENSMUSG00000050967.5	12109.2	0.0346287	0.0457681	0.756612	0.449282	0.844407		ENSMUSG00000050967.5	12109.2	0.0899904	0.0457069	1.96886	0.0489695	0.35967		ENSMUSG00000050967.5	12109.2	0.09975	0.045654	2.18491	0.0288953	0.138965		ENSMUSG00000050967.5	12109.2	0.0606817	0.0456853	1.32825	0.184095	0.448777		ENSMUSG00000050967.5	12109.2	0.0288653	0.0456882	0.631788	0.527525	0.773376
	ENSMUSG00000097083.1	160.228	-0.0742704	0.124824	-0.595002	0.551842	0.891208		ENSMUSG00000097083.1	160.228	-0.241863	0.126122	-1.91769	0.0551501	0.418189		ENSMUSG00000097083.1	160.228	-0.177401	0.125828	-1.40987	0.158579	0.560247		ENSMUSG00000097083.1	160.228	-0.38536	0.125049	-3.08166	0.00205848	0.026227		ENSMUSG00000097083.1	160.228	-0.313125	0.126818	-2.46909	0.0135459	0.0913767		ENSMUSG00000097083.1	160.228	-0.360701	0.1262	-2.85816	0.00426105	0.047117
	ENSMUSG00000057173.8	25.3093	-0.160493	0.217766	-0.736998	0.461123	0.861024		ENSMUSG00000057173.8	25.3093	0.195013	0.231997	0.840585	0.400581			ENSMUSG00000057173.8	25.3093	0.0419836	0.21735	0.193161	0.846833			ENSMUSG00000057173.8	25.3093	-0.0517404	0.232813	-0.22224	0.824127	0.924637		ENSMUSG00000057173.8	25.3093	0.0512511	0.23	0.222831	0.823667			ENSMUSG00000057173.8	25.3093	-0.64801	0.219921	-2.94655	0.0032134	0.0388116
	ENSMUSG00000026074.15	9891.64	0.00290169	0.0375403	0.0772953	0.938389	0.987607		ENSMUSG00000026074.15	9891.64	0.0690378	0.0376806	1.83218	0.0669239	0.456838		ENSMUSG00000026074.15	9891.64	-0.0222866	0.0376217	-0.592386	0.553592	0.85477		ENSMUSG00000026074.15	9891.64	0.0837413	0.0375407	2.23068	0.0257024	0.129096		ENSMUSG00000026074.15	9891.64	0.0397239	0.0375553	1.05774	0.290172	0.57826		ENSMUSG00000026074.15	9891.64	-0.0623627	0.0376126	-1.65803	0.097312	0.337063
	ENSMUSG00000102985.1	42.3715	-0.0946031	0.148439	-0.63732	0.523916	0.883353		ENSMUSG00000102985.1	42.3715	-0.0606357	0.158611	-0.382291	0.702245			ENSMUSG00000102985.1	42.3715	-0.33869	0.154358	-2.19418	0.0282227	0.277874		ENSMUSG00000102985.1	42.3715	-0.599106	0.156649	-3.8245	0.000131035	0.00376706		ENSMUSG00000102985.1	42.3715	-0.215255	0.159434	-1.35012	0.176977	0.438337		ENSMUSG00000102985.1	42.3715	-0.327475	0.163492	-2.003	0.0451774	0.21687
	ENSMUSG00000026073.13	23.9947	-0.0646909	0.188901	-0.34246	0.732005	0.945975		ENSMUSG00000026073.13	23.9947	-0.130691	0.203389	-0.642567	0.520505			ENSMUSG00000026073.13	23.9947	-0.124494	0.196175	-0.634608	0.525684			ENSMUSG00000026073.13	23.9947	-0.277906	0.195144	-1.4241	0.154416	0.377397		ENSMUSG00000026073.13	23.9947	-0.0916399	0.193429	-0.473765	0.635667			ENSMUSG00000026073.13	23.9947	0.206083	0.204311	1.00868	0.313131	0.606724
	ENSMUSG00000097899.2	79.4762	-0.0781207	0.115063	-0.67894	0.497176	0.875635		ENSMUSG00000097899.2	79.4762	-0.176171	0.117565	-1.4985	0.134003			ENSMUSG00000097899.2	79.4762	0.0424463	0.117104	0.362466	0.717004	0.922571		ENSMUSG00000097899.2	79.4762	-0.0126432	0.114994	-0.109946	0.912452	0.962643		ENSMUSG00000097899.2	79.4762	0.0182021	0.117975	0.154289	0.877382	0.955123		ENSMUSG00000097899.2	79.4762	-0.193278	0.119126	-1.62247	0.104704	0.350853
	ENSMUSG00000026072.12	1182.26	-0.220711	0.111561	-1.97839	0.0478849	0.460655		ENSMUSG00000026072.12	1182.26	0.0154238	0.112098	0.137592	0.890563	0.981029		ENSMUSG00000026072.12	1182.26	0.0123771	0.111852	0.110656	0.911889	0.980577		ENSMUSG00000026072.12	1182.26	0.303666	0.111744	2.71752	0.00657732	0.0554115		ENSMUSG00000026072.12	1182.26	-0.303851	0.111844	-2.71674	0.00659275	0.0571738		ENSMUSG00000026072.12	1182.26	0.00563636	0.111812	0.0504092	0.959796	0.985892
	ENSMUSG00000070942.8	40.0673	-0.125843	0.179227	-0.70214	0.482592	0.869277		ENSMUSG00000070942.8	40.0673	-0.0510483	0.184895	-0.276093	0.782476			ENSMUSG00000070942.8	40.0673	-0.200161	0.180492	-1.10897	0.267441	0.678502		ENSMUSG00000070942.8	40.0673	0.137634	0.176617	0.779279	0.435815	0.677224		ENSMUSG00000070942.8	40.0673	0.25268	0.182678	1.3832	0.166605	0.42498		ENSMUSG00000070942.8	40.0673	0.336269	0.184191	1.82565	0.0679027	0.27782
	ENSMUSG00000026069.15	15.638	0.672246	0.284913	2.35948	0.0183006	0.341327		ENSMUSG00000026069.15	15.638	-0.0718856	0.27393	-0.262423	0.792995			ENSMUSG00000026069.15	15.638	-0.117678	0.28253	-0.416514	0.677034			ENSMUSG00000026069.15	15.638	-0.101611	0.27053	-0.375601	0.707213			ENSMUSG00000026069.15	15.638	-0.0832154	0.285904	-0.291061	0.771005			ENSMUSG00000026069.15	15.638	-0.0581571	0.278051	-0.20916	0.834324	0.933067
	ENSMUSG00000026065.8	1137.78	-0.0335918	0.0776414	-0.432653	0.665267	0.92931		ENSMUSG00000026065.8	1137.78	-0.0543024	0.0785268	-0.691514	0.489242	0.864039		ENSMUSG00000026065.8	1137.78	-0.0285981	0.0783207	-0.365141	0.715006	0.921955		ENSMUSG00000026065.8	1137.78	0.188722	0.0777913	2.426	0.0152664	0.0936196		ENSMUSG00000026065.8	1137.78	0.0837522	0.0778299	1.07609	0.281886	0.569624		ENSMUSG00000026065.8	1137.78	0.300643	0.0781385	3.84756	0.0001193	0.00322478
	ENSMUSG00000026062.12	2796.33	0.0926889	0.0649844	1.42632	0.153775	0.664603		ENSMUSG00000026062.12	2796.33	0.09592	0.0653653	1.46745	0.142255	0.601588		ENSMUSG00000026062.12	2796.33	0.208267	0.0651764	3.19543	0.00139621	0.0519052		ENSMUSG00000026062.12	2796.33	0.295111	0.0649956	4.54048	5.61257e-06	0.000331142		ENSMUSG00000026062.12	2796.33	0.266069	0.0650296	4.09151	4.28581e-05	0.00141279		ENSMUSG00000026062.12	2796.33	0.443389	0.065143	6.80639	1.00081e-11	2.70528e-09
	ENSMUSG00000041945.12	131.62	-0.159896	0.087062	-1.83657	0.0662728	0.519441		ENSMUSG00000041945.12	131.62	-0.0603213	0.0915421	-0.658946	0.509931	0.872943		ENSMUSG00000041945.12	131.62	-0.115754	0.0928191	-1.2471	0.212362	0.621214		ENSMUSG00000041945.12	131.62	-0.0636787	0.0891771	-0.71407	0.475184	0.710062		ENSMUSG00000041945.12	131.62	-0.137044	0.0892826	-1.53495	0.124797	0.36141		ENSMUSG00000041945.12	131.62	-0.118275	0.0903677	-1.30882	0.190596	0.477723
	ENSMUSG00000101299.2	174.384	0.253253	0.112139	2.25838	0.0239217	0.371745		ENSMUSG00000101299.2	174.384	0.136785	0.115552	1.18375	0.236512	0.707961		ENSMUSG00000101299.2	174.384	0.251975	0.11207	2.24837	0.0245528	0.261202		ENSMUSG00000101299.2	174.384	-0.0437383	0.112047	-0.390357	0.696272	0.859316		ENSMUSG00000101299.2	174.384	0.238651	0.112733	2.11696	0.034263	0.165199		ENSMUSG00000101299.2	174.384	0.0062301	0.113873	0.0547107	0.956369	0.984842
	ENSMUSG00000060424.14	1793.52	0.126015	0.0652056	1.93258	0.0532875	0.480145		ENSMUSG00000060424.14	1793.52	0.113178	0.065741	1.72157	0.0851471	0.502874		ENSMUSG00000060424.14	1793.52	0.0822045	0.0654464	1.25606	0.209095	0.617357		ENSMUSG00000060424.14	1793.52	-0.0573079	0.0652686	-0.878031	0.379927	0.62961		ENSMUSG00000060424.14	1793.52	0.0332645	0.0654803	0.508009	0.611447	0.824952		ENSMUSG00000060424.14	1793.52	-0.143055	0.0654069	-2.18715	0.0287315	0.165789
	ENSMUSG00000093436.6	292.547	-0.0834284	0.0700173	-1.19154	0.233442	0.741008		ENSMUSG00000093436.6	292.547	-0.0941726	0.0726148	-1.29688	0.194673	0.671366		ENSMUSG00000093436.6	292.547	-0.0597637	0.0718943	-0.831272	0.40582	0.775481		ENSMUSG00000093436.6	292.547	-0.231825	0.070932	-3.26827	0.00108207	0.0171365		ENSMUSG00000093436.6	292.547	0.00684596	0.0713847	0.0959023	0.923598	0.975774		ENSMUSG00000093436.6	292.547	-0.133477	0.0715544	-1.86539	0.0621263	0.263614
	ENSMUSG00000045515.3	8368.93	0.0687107	0.0489746	1.40299	0.16062	0.673366		ENSMUSG00000045515.3	8368.93	0.0229013	0.0491415	0.466029	0.641195	0.917416		ENSMUSG00000045515.3	8368.93	0.0475267	0.0490428	0.969087	0.332502	0.727578		ENSMUSG00000045515.3	8368.93	-0.0376953	0.0489703	-0.769758	0.441443	0.681997		ENSMUSG00000045515.3	8368.93	0.0896291	0.0490205	1.8284	0.0674897	0.252341		ENSMUSG00000045515.3	8368.93	-0.125587	0.0490851	-2.55855	0.0105108	0.0863976
	ENSMUSG00000097063.3	170.921	0.0431699	0.0967473	0.446213	0.655443	0.924794		ENSMUSG00000097063.3	170.921	0.120038	0.0987158	1.216	0.223986	0.698152		ENSMUSG00000097063.3	170.921	0.0771919	0.0976413	0.790565	0.429198	0.788004		ENSMUSG00000097063.3	170.921	0.016666	0.0966379	0.172458	0.863077	0.943449		ENSMUSG00000097063.3	170.921	0.0436357	0.0970884	0.449443	0.653112	0.846015		ENSMUSG00000097063.3	170.921	-0.0396579	0.0974196	-0.407083	0.683947	0.861022
	ENSMUSG00000099784.1	107.591	-0.0661915	0.128962	-0.513264	0.607766	0.910126		ENSMUSG00000099784.1	107.591	-0.245046	0.134434	-1.8228	0.0683343	0.460731		ENSMUSG00000099784.1	107.591	0.200679	0.131394	1.5273	0.126686	0.512407		ENSMUSG00000099784.1	107.591	-0.147008	0.131562	-1.11741	0.263821	0.512484		ENSMUSG00000099784.1	107.591	-0.308132	0.133609	-2.30623	0.0210978	0.121758		ENSMUSG00000099784.1	107.591	-0.0924956	0.131624	-0.702726	0.482226	0.741716
	ENSMUSG00000060679.14	2238.36	0.053632	0.0341271	1.57154	0.116058	0.613096		ENSMUSG00000060679.14	2238.36	0.0906918	0.0349446	2.5953	0.00945072	0.196454		ENSMUSG00000060679.14	2238.36	0.0962118	0.0347357	2.76982	0.00560869	0.120855		ENSMUSG00000060679.14	2238.36	0.00816084	0.0343885	0.237313	0.812414	0.920216		ENSMUSG00000060679.14	2238.36	0.0799019	0.0344863	2.31692	0.0205082	0.119744		ENSMUSG00000060679.14	2238.36	0.0587386	0.0344882	1.70315	0.0885405	0.322469
	ENSMUSG00000041907.9	1010.43	-0.144488	0.0493189	-2.92966	0.00339333	0.171833		ENSMUSG00000041907.9	1010.43	-0.156853	0.0504285	-3.1104	0.00186832	0.0906196		ENSMUSG00000041907.9	1010.43	-0.0441416	0.0499361	-0.883962	0.376717	0.757599		ENSMUSG00000041907.9	1010.43	-0.137762	0.0493924	-2.78913	0.00528497	0.0485572		ENSMUSG00000041907.9	1010.43	-0.0300448	0.0497592	-0.603804	0.545974	0.781405		ENSMUSG00000041907.9	1010.43	-0.142317	0.0497944	-2.85809	0.00426193	0.047117
	ENSMUSG00000070939.9	4128.02	-0.0118467	0.0249554	-0.474716	0.634989	0.917752		ENSMUSG00000070939.9	4128.02	-0.00255329	0.0255315	-0.100005	0.92034	0.985141		ENSMUSG00000070939.9	4128.02	0.0758368	0.0252489	3.00357	0.00266834	0.0803353		ENSMUSG00000070939.9	4128.02	0.0440768	0.0249386	1.76742	0.0771584	0.250554		ENSMUSG00000070939.9	4128.02	0.0545997	0.0250912	2.17606	0.0295511	0.149468		ENSMUSG00000070939.9	4128.02	0.0438533	0.0251772	1.74178	0.0815464	0.307413
	ENSMUSG00000041878.3	35.1991	0.0190129	0.200668	0.094748	0.924515	0.984411		ENSMUSG00000041878.3	35.1991	-0.0633697	0.206977	-0.306169	0.759476			ENSMUSG00000041878.3	35.1991	-0.109767	0.20541	-0.53438	0.593078	0.876916		ENSMUSG00000041878.3	35.1991	-0.127274	0.199847	-0.636859	0.524217	0.748041		ENSMUSG00000041878.3	35.1991	-0.446359	0.205533	-2.17171	0.0298775			ENSMUSG00000041878.3	35.1991	0.0851135	0.202471	0.420374	0.674212	0.856012
	ENSMUSG00000010290.7	2548.32	-0.00717026	0.0281395	-0.254811	0.798869	0.960525		ENSMUSG00000010290.7	2548.32	0.047074	0.0289577	1.62561	0.104032	0.54024		ENSMUSG00000010290.7	2548.32	0.0541797	0.0286897	1.88848	0.0589621	0.384481		ENSMUSG00000010290.7	2548.32	0.058614	0.0281396	2.08297	0.0372539	0.161795		ENSMUSG00000010290.7	2548.32	0.0433612	0.0284919	1.52188	0.12804	0.366127		ENSMUSG00000010290.7	2548.32	0.082876	0.0284508	2.91296	0.00358024	0.0416941
	ENSMUSG00000008136.14	1912.79	0.147647	0.0887902	1.66287	0.0963375	0.578954		ENSMUSG00000008136.14	1912.79	0.0466178	0.089005	0.523767	0.600441	0.903262		ENSMUSG00000008136.14	1912.79	0.117303	0.0888254	1.3206	0.186636	0.595955		ENSMUSG00000008136.14	1912.79	-0.0470387	0.0887572	-0.52997	0.596133	0.796697		ENSMUSG00000008136.14	1912.79	0.244319	0.0888404	2.75009	0.00595787	0.0531431		ENSMUSG00000008136.14	1912.79	0.00366974	0.0888118	0.0413204	0.96704	0.988133
	ENSMUSG00000066877.11	2991.38	-0.0384039	0.0418506	-0.917644	0.358805	0.821674		ENSMUSG00000066877.11	2991.38	0.0458608	0.0422951	1.08431	0.278229	0.740519		ENSMUSG00000066877.11	2991.38	0.0536109	0.0420809	1.274	0.202665	0.611283		ENSMUSG00000066877.11	2991.38	0.0450049	0.0418739	1.07477	0.282477	0.533958		ENSMUSG00000066877.11	2991.38	0.0158005	0.0419487	0.376663	0.706424	0.875364		ENSMUSG00000066877.11	2991.38	-0.0680936	0.0420899	-1.61782	0.105702	0.352287
	ENSMUSG00000103945.1	37.9879	-0.0814346	0.181414	-0.448888	0.653512	0.923851		ENSMUSG00000103945.1	37.9879	-0.180823	0.197021	-0.917786	0.358731			ENSMUSG00000103945.1	37.9879	0.189261	0.185718	1.01908	0.308166	0.711759		ENSMUSG00000103945.1	37.9879	0.0156404	0.18952	0.0825264	0.934228	0.972617		ENSMUSG00000103945.1	37.9879	0.0881152	0.18102	0.486771	0.626421	0.833783		ENSMUSG00000103945.1	37.9879	-0.00622466	0.193192	-0.0322201	0.974297	0.989809
	ENSMUSG00000026051.8	1002.44	0.446379	0.961653	0.464179	0.64252	0.92061		ENSMUSG00000026051.8	1002.44	-0.179387	0.961593	-0.186552	0.852012	0.969339		ENSMUSG00000026051.8	1002.44	-1.35247	0.961688	-1.40635	0.159621	0.562379		ENSMUSG00000026051.8	1002.44	2.17353	0.961914	2.25959	0.0238466	0.123463		ENSMUSG00000026051.8	1002.44	-0.705134	0.9617	-0.733216	0.463427	0.727185		ENSMUSG00000026051.8	1002.44	0.616455	0.961687	0.641014	0.521513	0.768821
	ENSMUSG00000100764.1	10.9456	0.18165	0.311654	0.582859	0.559988			ENSMUSG00000100764.1	10.9456	-0.379526	0.344616	-1.1013	0.270766			ENSMUSG00000100764.1	10.9456	0.0811273	0.301489	0.269089	0.787861			ENSMUSG00000100764.1	10.9456	0.208599	0.332691	0.627005	0.530656			ENSMUSG00000100764.1	10.9456	-0.0151925	0.310285	-0.0489632	0.960949			ENSMUSG00000100764.1	10.9456	0.323855	0.300861	1.07642	0.281737
	ENSMUSG00000100635.1	11.0118	0.468522	0.454867	1.03002	0.303001			ENSMUSG00000100635.1	11.0118	-0.13436	0.457849	-0.293459	0.769171			ENSMUSG00000100635.1	11.0118	-0.280712	0.444416	-0.631641	0.527622			ENSMUSG00000100635.1	11.0118	0.784339	0.461267	1.7004	0.0890555			ENSMUSG00000100635.1	11.0118	0.15254	0.448007	0.340486	0.733491			ENSMUSG00000100635.1	11.0118	0.460976	0.448495	1.02783	0.30403
	ENSMUSG00000100480.1	38.3769	0.100142	0.17431	0.574506	0.565626	0.895241		ENSMUSG00000100480.1	38.3769	-0.0660985	0.184798	-0.357679	0.720583			ENSMUSG00000100480.1	38.3769	0.34951	0.177666	1.96724	0.0491558	0.360568		ENSMUSG00000100480.1	38.3769	0.111831	0.170383	0.656352	0.511598	0.738143		ENSMUSG00000100480.1	38.3769	-0.0492738	0.178704	-0.275729	0.782756	0.915055		ENSMUSG00000100480.1	38.3769	0.0789258	0.174218	0.453028	0.650529	0.843184
	ENSMUSG00000057363.12	3215.63	0.0345081	0.0270923	1.27372	0.202762	0.716857		ENSMUSG00000057363.12	3215.63	0.0543055	0.0278513	1.94984	0.0511954	0.405967		ENSMUSG00000057363.12	3215.63	0.0526339	0.0276276	1.90512	0.0567643	0.379363		ENSMUSG00000057363.12	3215.63	0.0570249	0.027232	2.09404	0.0362565	0.158954		ENSMUSG00000057363.12	3215.63	0.0165333	0.0273478	0.604556	0.545474	0.781221		ENSMUSG00000057363.12	3215.63	0.110138	0.0273477	4.02732	5.64155e-05	0.00174738
	ENSMUSG00000041763.14	4783.71	-0.0486039	0.0275857	-1.76193	0.0780817	0.545794		ENSMUSG00000041763.14	4783.71	-0.0306893	0.0280385	-1.09454	0.273717	0.738125		ENSMUSG00000041763.14	4783.71	-0.0104198	0.0279109	-0.373322	0.708909	0.92011		ENSMUSG00000041763.14	4783.71	0.0198627	0.0276986	0.7171	0.473313	0.708556		ENSMUSG00000041763.14	4783.71	-0.0582903	0.0278702	-2.09149	0.0364843	0.171748		ENSMUSG00000041763.14	4783.71	0.0482179	0.027912	1.7275	0.0840782	0.313022
	ENSMUSG00000047343.4	15.8895	0.0475733	0.259063	0.183636	0.854299	0.972303		ENSMUSG00000047343.4	15.8895	-0.0831261	0.28046	-0.296392	0.76693			ENSMUSG00000047343.4	15.8895	-0.140338	0.271566	-0.516772	0.605315			ENSMUSG00000047343.4	15.8895	-0.210938	0.286565	-0.73609	0.461676			ENSMUSG00000047343.4	15.8895	-0.0140571	0.282586	-0.0497447	0.960326			ENSMUSG00000047343.4	15.8895	-0.355348	0.279081	-1.27328	0.202919	0.49215
	ENSMUSG00000026049.11	131.61	0.0394311	0.0917529	0.429753	0.667375	0.929622		ENSMUSG00000026049.11	131.61	-0.170182	0.0974203	-1.74689	0.0806569	0.491945		ENSMUSG00000026049.11	131.61	-0.0653367	0.0955262	-0.683966	0.493997	0.823308		ENSMUSG00000026049.11	131.61	0.00463244	0.0932061	0.0497011	0.960361	0.984518		ENSMUSG00000026049.11	131.61	-0.240844	0.096878	-2.48605	0.012917	0.0889351		ENSMUSG00000026049.11	131.61	-0.154183	0.0947219	-1.62774	0.10358	0.348902
	ENSMUSG00000026047.13	448.623	0.112318	0.0548631	2.04723	0.0406352	0.442445		ENSMUSG00000026047.13	448.623	0.135623	0.057572	2.35571	0.0184872	0.266959		ENSMUSG00000026047.13	448.623	-0.0487463	0.056279	-0.866155	0.386405	0.76396		ENSMUSG00000026047.13	448.623	0.0600998	0.0549844	1.09304	0.274378	0.524969		ENSMUSG00000026047.13	448.623	-0.0871901	0.0566172	-1.53999	0.123562	0.359235		ENSMUSG00000026047.13	448.623	-0.0517121	0.0562542	-0.919257	0.357961	0.647135
	ENSMUSG00000041684.11	1628.86	-0.0400765	0.0294731	-1.35977	0.173904	0.687632		ENSMUSG00000041684.11	1628.86	-0.0669835	0.0306833	-2.18306	0.0290314	0.323085		ENSMUSG00000041684.11	1628.86	-0.0393828	0.0302575	-1.30159	0.193057	0.601518		ENSMUSG00000041684.11	1628.86	-0.089733	0.029591	-3.03244	0.00242582	0.0293144		ENSMUSG00000041684.11	1628.86	-0.173104	0.0304508	-5.68471	1.31035e-08	2.22842e-06		ENSMUSG00000041684.11	1628.86	-0.0630391	0.0302727	-2.08238	0.0373081	0.192855
	ENSMUSG00000026048.16	1567.41	0.0299211	0.0302104	0.990421	0.321968	0.801767		ENSMUSG00000026048.16	1567.41	0.000871155	0.0314485	0.027701	0.977901	0.995923		ENSMUSG00000026048.16	1567.41	-0.00572099	0.030938	-0.184918	0.853293	0.966149		ENSMUSG00000026048.16	1567.41	0.051504	0.0303877	1.6949	0.0900948	0.273052		ENSMUSG00000026048.16	1567.41	0.0496443	0.0307995	1.61185	0.106995	0.332616		ENSMUSG00000026048.16	1567.41	0.0397322	0.0305912	1.29881	0.194009	0.481799
	ENSMUSG00000056870.9	287.841	0.0792111	0.219571	0.360754	0.718283	0.941944		ENSMUSG00000056870.9	287.841	-0.0323327	0.219564	-0.147259	0.882928	0.978591		ENSMUSG00000056870.9	287.841	-0.329252	0.219445	-1.50039	0.133514	0.523039		ENSMUSG00000056870.9	287.841	0.571929	0.219337	2.60754	0.00911963	0.0674196		ENSMUSG00000056870.9	287.841	-0.132943	0.219824	-0.60477	0.545332	0.781221		ENSMUSG00000056870.9	287.841	0.240083	0.219594	1.0933	0.274262	0.570708
	ENSMUSG00000026043.18	151.071	0.315008	0.364564	0.864067	0.387551	0.834709		ENSMUSG00000026043.18	151.071	0.0069758	0.362812	0.019227	0.98466	0.996717		ENSMUSG00000026043.18	151.071	0.184723	0.361641	0.510792	0.609496	0.885574		ENSMUSG00000026043.18	151.071	0.332747	0.363378	0.915706	0.359821	0.611957		ENSMUSG00000026043.18	151.071	0.135894	0.363966	0.373371	0.708873	0.87685		ENSMUSG00000026043.18	151.071	0.432889	0.365016	1.18594	0.235644	0.529224
	ENSMUSG00000026042.16	601.166	-0.182747	0.140496	-1.30072	0.193353	0.710343		ENSMUSG00000026042.16	601.166	-0.0257538	0.140855	-0.182839	0.854924	0.970786		ENSMUSG00000026042.16	601.166	0.0487731	0.140246	0.347768	0.728014	0.925486		ENSMUSG00000026042.16	601.166	0.103059	0.140295	0.734591	0.462588	0.700126		ENSMUSG00000026042.16	601.166	-0.0765459	0.140468	-0.544933	0.585799	0.808282		ENSMUSG00000026042.16	601.166	0.244047	0.140845	1.73274	0.0831425	0.310744
	ENSMUSG00000025995.16	2092.71	-0.0401865	0.0276764	-1.45202	0.146497	0.653544		ENSMUSG00000025995.16	2092.71	-0.0468	0.0288206	-1.62384	0.10441	0.541084		ENSMUSG00000025995.16	2092.71	-0.0485643	0.0285053	-1.70369	0.0884386	0.445418		ENSMUSG00000025995.16	2092.71	-0.0853383	0.0280116	-3.04654	0.00231495	0.028412		ENSMUSG00000025995.16	2092.71	-0.113526	0.0284794	-3.98626	6.71239e-05	0.00200825		ENSMUSG00000025995.16	2092.71	-0.0727733	0.0283658	-2.56553	0.010302	0.0852587
	ENSMUSG00000084817.3	39.4989	-0.0379619	0.162558	-0.233528	0.815352	0.96493		ENSMUSG00000084817.3	39.4989	0.0678521	0.174088	0.389757	0.696716			ENSMUSG00000084817.3	39.4989	0.0386588	0.170708	0.226461	0.820843	0.954		ENSMUSG00000084817.3	39.4989	-0.0178163	0.165278	-0.107796	0.914158	0.962987		ENSMUSG00000084817.3	39.4989	-0.549477	0.16317	-3.36751	0.000758501	0.0120642		ENSMUSG00000084817.3	39.4989	-0.198775	0.163583	-1.21513	0.224316	0.517401
	ENSMUSG00000025993.10	643.854	0.097159	0.0982943	0.98845	0.322932	0.801767		ENSMUSG00000025993.10	643.854	-0.0215835	0.0986052	-0.218888	0.826738	0.965819		ENSMUSG00000025993.10	643.854	0.0704478	0.0983389	0.716378	0.473758	0.812575		ENSMUSG00000025993.10	643.854	-0.0715227	0.0981167	-0.728955	0.466029	0.70278		ENSMUSG00000025993.10	643.854	-0.0665119	0.0987527	-0.67352	0.500616	0.752648		ENSMUSG00000025993.10	643.854	-0.216527	0.0986384	-2.19516	0.0281525	0.16353
	ENSMUSG00000041144.10	441.1	-0.0527055	0.162274	-0.324794	0.745337	0.948616		ENSMUSG00000041144.10	441.1	-0.00478981	0.16264	-0.0294505	0.976505	0.995671		ENSMUSG00000041144.10	441.1	-0.316164	0.162579	-1.94468	0.0518136	0.367038		ENSMUSG00000041144.10	441.1	0.147978	0.162304	0.911731	0.36191	0.614149		ENSMUSG00000041144.10	441.1	-0.25559	0.162571	-1.57217	0.115911	0.347364		ENSMUSG00000041144.10	441.1	-0.108002	0.16259	-0.664263	0.506522	0.759288
	ENSMUSG00000101337.6	198.339	-0.095033	0.0850966	-1.11677	0.264094	0.764479		ENSMUSG00000101337.6	198.339	-0.0271924	0.0886138	-0.306864	0.758947	0.949489		ENSMUSG00000101337.6	198.339	-0.133436	0.0860958	-1.54986	0.121176	0.502447		ENSMUSG00000101337.6	198.339	-0.305201	0.0845279	-3.61066	0.000305417	0.00700636		ENSMUSG00000101337.6	198.339	-0.229619	0.0874672	-2.6252	0.00865983	0.0684818		ENSMUSG00000101337.6	198.339	-0.122966	0.0883064	-1.39249	0.163774	0.44102
	ENSMUSG00000025986.6	10269.9	0.063122	0.0507334	1.24419	0.21343	0.727091		ENSMUSG00000025986.6	10269.9	-0.0455417	0.0508513	-0.895585	0.370474	0.801178		ENSMUSG00000025986.6	10269.9	0.0152495	0.0508058	0.300153	0.764061	0.9368		ENSMUSG00000025986.6	10269.9	-0.0976319	0.050741	-1.92412	0.0543394	0.204107		ENSMUSG00000025986.6	10269.9	0.0622716	0.0507872	1.22613	0.220151	0.494405		ENSMUSG00000025986.6	10269.9	0.0850344	0.0508233	1.67314	0.0943004	0.331587
	ENSMUSG00000100213.1	199.808	0.0543552	0.128304	0.423643	0.671826	0.931027		ENSMUSG00000100213.1	199.808	0.28287	0.128652	2.19872	0.0278975	0.318879		ENSMUSG00000100213.1	199.808	0.12483	0.129432	0.964448	0.334821	0.729081		ENSMUSG00000100213.1	199.808	-0.0421931	0.127797	-0.330156	0.741282	0.884674		ENSMUSG00000100213.1	199.808	-0.115406	0.129001	-0.894614	0.370993	0.654394		ENSMUSG00000100213.1	199.808	-0.0232323	0.12903	-0.180054	0.85711	0.941649
	ENSMUSG00000100033.1	14.6232	0.0651834	0.241375	0.27005	0.787121	0.957761		ENSMUSG00000100033.1	14.6232	-0.488529	0.271527	-1.79919	0.0719883			ENSMUSG00000100033.1	14.6232	-0.259718	0.261674	-0.992527	0.320941			ENSMUSG00000100033.1	14.6232	0.209122	0.249423	0.838422	0.401794			ENSMUSG00000100033.1	14.6232	-0.0744016	0.241536	-0.308035	0.758056			ENSMUSG00000100033.1	14.6232	-0.327599	0.256582	-1.27678	0.20168	0.490763
	ENSMUSG00000026109.14	5187.9	-0.0579719	0.0414073	-1.40004	0.161501	0.673449		ENSMUSG00000026109.14	5187.9	0.0074622	0.0415379	0.179648	0.857429	0.971159		ENSMUSG00000026109.14	5187.9	0.0153163	0.0415042	0.36903	0.712106	0.921575		ENSMUSG00000026109.14	5187.9	-0.0182686	0.041335	-0.441965	0.658514	0.836534		ENSMUSG00000026109.14	5187.9	0.0238328	0.0414642	0.574779	0.565441	0.794423		ENSMUSG00000026109.14	5187.9	-0.0488192	0.0414605	-1.17749	0.239	0.532064
	ENSMUSG00000100671.1	16.3736	0.0103238	0.357426	0.0288838	0.976957	0.995521		ENSMUSG00000100671.1	16.3736	0.832583	0.348985	2.38573	0.0170454			ENSMUSG00000100671.1	16.3736	0.0641419	0.346467	0.185132	0.853126			ENSMUSG00000100671.1	16.3736	0.0946745	0.347043	0.272803	0.785005			ENSMUSG00000100671.1	16.3736	-0.220221	0.339492	-0.648676	0.516548			ENSMUSG00000100671.1	16.3736	-0.679767	0.340902	-1.99402	0.0461495	0.219941
	ENSMUSG00000099924.1	16.6055	-0.252281	0.281463	-0.896318	0.370083	0.827247		ENSMUSG00000099924.1	16.6055	0.164195	0.291661	0.562964	0.573459			ENSMUSG00000099924.1	16.6055	0.0563266	0.28564	0.197195	0.843675			ENSMUSG00000099924.1	16.6055	-0.116116	0.28206	-0.411673	0.680579			ENSMUSG00000099924.1	16.6055	-0.023935	0.282974	-0.0845835	0.932592			ENSMUSG00000099924.1	16.6055	-0.344723	0.293678	-1.17381	0.24047	0.53397
	ENSMUSG00000099625.1	23.6968	-0.210937	0.222153	-0.949513	0.34236	0.812893		ENSMUSG00000099625.1	23.6968	0.0765481	0.24106	0.317548	0.750828			ENSMUSG00000099625.1	23.6968	0.327435	0.230868	1.41828	0.156109			ENSMUSG00000099625.1	23.6968	-0.234883	0.224742	-1.04512	0.295967	0.547966		ENSMUSG00000099625.1	23.6968	-0.238689	0.224505	-1.06318	0.287699			ENSMUSG00000099625.1	23.6968	-0.222457	0.233803	-0.951473	0.341365	0.633104
	ENSMUSG00000101799.1	22.7133	-0.117782	0.205941	-0.571922	0.567375	0.895931		ENSMUSG00000101799.1	22.7133	0.0199539	0.221954	0.0899011	0.928366			ENSMUSG00000101799.1	22.7133	-0.0613955	0.215618	-0.284742	0.775842			ENSMUSG00000101799.1	22.7133	0.07972	0.20111	0.3964	0.69181	0.856821		ENSMUSG00000101799.1	22.7133	-0.00755546	0.216701	-0.0348658	0.972187			ENSMUSG00000101799.1	22.7133	-0.213834	0.212979	-1.00401	0.315373	0.608182
	ENSMUSG00000045954.7	625.3	0.120076	0.121942	0.984697	0.324773	0.802876		ENSMUSG00000045954.7	625.3	0.078475	0.122345	0.641424	0.521247	0.880232		ENSMUSG00000045954.7	625.3	-0.0562863	0.122044	-0.461196	0.644658	0.899628		ENSMUSG00000045954.7	625.3	0.400012	0.121765	3.28512	0.00101939	0.0164616		ENSMUSG00000045954.7	625.3	-0.150727	0.122187	-1.23358	0.217359	0.490737		ENSMUSG00000045954.7	625.3	0.259623	0.121998	2.12809	0.0333292	0.181
	ENSMUSG00000026107.11	1229.75	-0.0757081	0.0657177	-1.15202	0.249313	0.753756		ENSMUSG00000026107.11	1229.75	-0.0751085	0.0662647	-1.13346	0.25702	0.726196		ENSMUSG00000026107.11	1229.75	-0.0778199	0.0660778	-1.1777	0.238915	0.649892		ENSMUSG00000026107.11	1229.75	-0.0821108	0.0656878	-1.25001	0.211294	0.451337		ENSMUSG00000026107.11	1229.75	0.0647598	0.0660143	0.980996	0.326595	0.615011		ENSMUSG00000026107.11	1229.75	0.109902	0.0660345	1.66431	0.0960505	0.334799
	ENSMUSG00000099413.1	32.2706	0.281448	0.188302	1.49466	0.135003	0.639466		ENSMUSG00000099413.1	32.2706	-0.0167176	0.2012	-0.0830891	0.933781			ENSMUSG00000099413.1	32.2706	0.224326	0.201007	1.11601	0.264419	0.675932		ENSMUSG00000099413.1	32.2706	-0.0203659	0.188157	-0.108239	0.913806	0.962917		ENSMUSG00000099413.1	32.2706	0.226687	0.197354	1.14863	0.250708			ENSMUSG00000099413.1	32.2706	0.103329	0.19904	0.519136	0.603666	0.819752
	ENSMUSG00000018417.14	1107.81	0.0241255	0.0594807	0.405602	0.685035	0.933441		ENSMUSG00000018417.14	1107.81	0.00249104	0.0601997	0.0413797	0.966993	0.993629		ENSMUSG00000018417.14	1107.81	0.139329	0.0596146	2.33716	0.0194307	0.235607		ENSMUSG00000018417.14	1107.81	-0.00765861	0.0593073	-0.129134	0.897251	0.958043		ENSMUSG00000018417.14	1107.81	0.127349	0.0598413	2.12812	0.0333271	0.161886		ENSMUSG00000018417.14	1107.81	0.183708	0.059983	3.06267	0.00219369	0.0296702
	ENSMUSG00000109599.1	17.6401	0.157193	0.251782	0.624322	0.532416	0.885653		ENSMUSG00000109599.1	17.6401	-0.0636401	0.252286	-0.252254	0.800845			ENSMUSG00000109599.1	17.6401	0.283052	0.251319	1.12627	0.260052			ENSMUSG00000109599.1	17.6401	0.0842824	0.224833	0.374866	0.70776	0.866063		ENSMUSG00000109599.1	17.6401	0.372276	0.242623	1.53438	0.124936			ENSMUSG00000109599.1	17.6401	-0.382492	0.240585	-1.58984	0.111871	0.36153
	ENSMUSG00000026104.14	525.934	0.175103	0.0656768	2.66614	0.00767287	0.238198		ENSMUSG00000026104.14	525.934	0.144105	0.067237	2.14324	0.0320934	0.337005		ENSMUSG00000026104.14	525.934	0.0464001	0.0666136	0.696556	0.48608	0.818466		ENSMUSG00000026104.14	525.934	0.105637	0.0661509	1.5969	0.110287	0.30851		ENSMUSG00000026104.14	525.934	0.134005	0.0668088	2.0058	0.0448779	0.196118		ENSMUSG00000026104.14	525.934	0.188067	0.0664519	2.83012	0.00465302	0.049958
	ENSMUSG00000026103.14	28237	-0.105284	0.0303812	-3.46542	0.000529397	0.0677888		ENSMUSG00000026103.14	28237	-0.01025	0.0304377	-0.336755	0.736302	0.942773		ENSMUSG00000026103.14	28237	0.0278929	0.0304156	0.917059	0.359112	0.746788		ENSMUSG00000026103.14	28237	-0.0216695	0.0303881	-0.713092	0.475789	0.710287		ENSMUSG00000026103.14	28237	0.00454117	0.0304041	0.14936	0.881269	0.956712		ENSMUSG00000026103.14	28237	0.0377625	0.0304177	1.24146	0.214434	0.505813
	ENSMUSG00000002881.14	2287.73	0.031781	0.0380367	0.835536	0.403416	0.842661		ENSMUSG00000002881.14	2287.73	-0.0178109	0.038527	-0.462297	0.643868	0.918206		ENSMUSG00000002881.14	2287.73	0.00737222	0.0383791	0.19209	0.847672	0.964089		ENSMUSG00000002881.14	2287.73	0.00439886	0.0378645	0.116174	0.907515	0.962067		ENSMUSG00000002881.14	2287.73	0.0789966	0.0382617	2.06464	0.038957	0.178804		ENSMUSG00000002881.14	2287.73	0.0511988	0.03818	1.34098	0.179926	0.463294
	ENSMUSG00000043015.15	441.867	0.114008	0.108614	1.04966	0.293876	0.784213		ENSMUSG00000043015.15	441.867	0.175539	0.109168	1.60797	0.107842	0.547284		ENSMUSG00000043015.15	441.867	0.0470944	0.108933	0.432323	0.665507	0.90749		ENSMUSG00000043015.15	441.867	0.0399655	0.108239	0.369234	0.711954	0.868781		ENSMUSG00000043015.15	441.867	0.172233	0.108564	1.58646	0.112635	0.341229		ENSMUSG00000043015.15	441.867	0.18939	0.108659	1.74297	0.0813385	0.306894
	ENSMUSG00000103630.1	24.7119	0.159	0.214968	0.739643	0.459517	0.860143		ENSMUSG00000103630.1	24.7119	0.259485	0.229985	1.12827	0.259206			ENSMUSG00000103630.1	24.7119	-0.00603612	0.223183	-0.0270456	0.978423			ENSMUSG00000103630.1	24.7119	-0.558676	0.226353	-2.46816	0.0135808	0.0868539		ENSMUSG00000103630.1	24.7119	-0.0338013	0.217158	-0.155653	0.876307			ENSMUSG00000103630.1	24.7119	-0.0709849	0.228494	-0.310664	0.756056	0.896927
	ENSMUSG00000041439.15	7785.7	-0.0161556	0.0355589	-0.454333	0.649589	0.922245		ENSMUSG00000041439.15	7785.7	0.0244827	0.0357649	0.684547	0.49363	0.86514		ENSMUSG00000041439.15	7785.7	0.0383837	0.0356762	1.07589	0.281976	0.690828		ENSMUSG00000041439.15	7785.7	-0.0987151	0.0355557	-2.77635	0.00549734	0.0495008		ENSMUSG00000041439.15	7785.7	0.00915163	0.0356115	0.256985	0.79719	0.920881		ENSMUSG00000041439.15	7785.7	-0.0277898	0.0356414	-0.779707	0.435563	0.705845
	ENSMUSG00000026102.9	2480.26	-0.013432	0.0318128	-0.422221	0.672864	0.931198		ENSMUSG00000026102.9	2480.26	-0.0187751	0.0324671	-0.578281	0.563074	0.889294		ENSMUSG00000026102.9	2480.26	-0.0527784	0.032238	-1.63715	0.1016	0.468782		ENSMUSG00000026102.9	2480.26	-0.129566	0.0318435	-4.06883	4.72489e-05	0.00170266		ENSMUSG00000026102.9	2480.26	-0.00434499	0.0321285	-0.135238	0.892424	0.961841		ENSMUSG00000026102.9	2480.26	-0.0445468	0.0321778	-1.3844	0.166237	0.444844
	ENSMUSG00000041426.12	933.728	0.0235181	0.0509809	0.461313	0.644574	0.920963		ENSMUSG00000041426.12	933.728	0.0633587	0.0517685	1.22389	0.220995	0.69794		ENSMUSG00000041426.12	933.728	-0.0503978	0.0516371	-0.976	0.329065	0.725724		ENSMUSG00000041426.12	933.728	-0.011728	0.0507983	-0.230873	0.817413	0.922462		ENSMUSG00000041426.12	933.728	-0.0391541	0.0516148	-0.758583	0.448102	0.716714		ENSMUSG00000041426.12	933.728	-0.0925524	0.0511053	-1.81101	0.0701389	0.281848
	ENSMUSG00000043629.12	763.311	-0.012849	0.0614133	-0.209222	0.834275	0.967076		ENSMUSG00000043629.12	763.311	-0.0321456	0.0631415	-0.509104	0.610679	0.906998		ENSMUSG00000043629.12	763.311	-0.0587905	0.0625116	-0.940474	0.346975	0.737831		ENSMUSG00000043629.12	763.311	-0.178533	0.0615498	-2.90062	0.00372421	0.038827		ENSMUSG00000043629.12	763.311	-0.0977952	0.0622764	-1.57034	0.116336	0.347752		ENSMUSG00000043629.12	763.311	-0.00703706	0.0621458	-0.113235	0.909844	0.964524
	ENSMUSG00000026100.6	28.1898	-0.0943625	0.267299	-0.353022	0.724072	0.944768		ENSMUSG00000026100.6	28.1898	0.02121	0.268421	0.0790179	0.937018			ENSMUSG00000026100.6	28.1898	0.127121	0.27382	0.46425	0.642469	0.898649		ENSMUSG00000026100.6	28.1898	-0.398991	0.274358	-1.45427	0.145871	0.365468		ENSMUSG00000026100.6	28.1898	0.186921	0.275297	0.678977	0.497153			ENSMUSG00000026100.6	28.1898	-0.0394382	0.273966	-0.143953	0.885538	0.954446
	ENSMUSG00000060715.9	22.1952	-0.129856	0.226943	-0.572199	0.567187	0.895931		ENSMUSG00000060715.9	22.1952	-0.209291	0.260151	-0.804498	0.421109			ENSMUSG00000060715.9	22.1952	-0.0828864	0.239904	-0.345498	0.72972			ENSMUSG00000060715.9	22.1952	-0.0345233	0.237482	-0.145372	0.884417	0.952755		ENSMUSG00000060715.9	22.1952	-0.33034	0.241144	-1.36989	0.170722			ENSMUSG00000060715.9	22.1952	-0.232054	0.241362	-0.961436	0.336333	0.628446
	ENSMUSG00000026098.13	275.897	-0.0449284	0.0684804	-0.656078	0.511774	0.87938		ENSMUSG00000026098.13	275.897	-0.000341155	0.0709434	-0.00480883	0.996163	0.998837		ENSMUSG00000026098.13	275.897	0.098942	0.0700923	1.4116	0.158069	0.559945		ENSMUSG00000026098.13	275.897	0.0361625	0.0688781	0.525022	0.599568	0.799158		ENSMUSG00000026098.13	275.897	0.128598	0.0700129	1.83678	0.0662426	0.249525		ENSMUSG00000026098.13	275.897	0.181593	0.0693626	2.61802	0.00884408	0.076873
	ENSMUSG00000026097.9	356.956	0.0153603	0.0803031	0.19128	0.848307	0.970892		ENSMUSG00000026097.9	356.956	-0.121125	0.0822949	-1.47184	0.141063	0.59957		ENSMUSG00000026097.9	356.956	-0.00455344	0.0820057	-0.0555259	0.95572	0.991726		ENSMUSG00000026097.9	356.956	0.0977751	0.0801814	1.21942	0.222683	0.466939		ENSMUSG00000026097.9	356.956	-0.0609902	0.0811842	-0.751258	0.452498	0.719277		ENSMUSG00000026097.9	356.956	0.0719078	0.0807774	0.890197	0.37336	0.659991
	ENSMUSG00000026096.14	669.35	0.0547339	0.0524976	1.0426	0.297134	0.788088		ENSMUSG00000026096.14	669.35	0.0527747	0.0540367	0.976644	0.328745	0.778464		ENSMUSG00000026096.14	669.35	0.123193	0.053197	2.31579	0.0205697	0.242295		ENSMUSG00000026096.14	669.35	0.0311476	0.0524537	0.593812	0.552638	0.767734		ENSMUSG00000026096.14	669.35	0.0271861	0.0535933	0.507267	0.611968	0.82515		ENSMUSG00000026096.14	669.35	0.125796	0.0529539	2.37558	0.0175215	0.121092
	ENSMUSG00000099913.1	21.4186	-0.23579	0.235489	-1.00128	0.316693	0.800185		ENSMUSG00000099913.1	21.4186	0.256712	0.235923	1.08812	0.276543			ENSMUSG00000099913.1	21.4186	0.277327	0.241008	1.15069	0.249858			ENSMUSG00000099913.1	21.4186	-0.237949	0.224887	-1.05809	0.290016	0.542137		ENSMUSG00000099913.1	21.4186	-0.153395	0.234422	-0.654352	0.512885			ENSMUSG00000099913.1	21.4186	-0.16374	0.234491	-0.698278	0.485003	0.743314
	ENSMUSG00000026095.15	64.1955	-0.0514298	0.131511	-0.39107	0.695746	0.935591		ENSMUSG00000026095.15	64.1955	0.362314	0.136404	2.65617	0.00790328			ENSMUSG00000026095.15	64.1955	0.108586	0.135447	0.80169	0.422732	0.783121		ENSMUSG00000026095.15	64.1955	0.0278294	0.130546	0.213177	0.831189	0.927918		ENSMUSG00000026095.15	64.1955	0.0291106	0.139953	0.208002	0.835227	0.937744		ENSMUSG00000026095.15	64.1955	0.0123394	0.137144	0.0899743	0.928308	0.972898
	ENSMUSG00000096141.2	105.906	-0.190884	0.12944	-1.4747	0.140294	0.646776		ENSMUSG00000096141.2	105.906	-0.129865	0.131102	-0.990564	0.321899	0.774469		ENSMUSG00000096141.2	105.906	-0.376262	0.133864	-2.81078	0.00494211	0.113879		ENSMUSG00000096141.2	105.906	-0.142988	0.128933	-1.10901	0.267426	0.516747		ENSMUSG00000096141.2	105.906	-0.207874	0.130476	-1.59321	0.111114	0.3388		ENSMUSG00000096141.2	105.906	-0.300512	0.13083	-2.29696	0.0216212	0.137402
	ENSMUSG00000026094.14	363.66	0.0198701	0.0747373	0.265866	0.790343	0.958585		ENSMUSG00000026094.14	363.66	-0.0549192	0.0764392	-0.71847	0.472468	0.854366		ENSMUSG00000026094.14	363.66	0.0877884	0.0749478	1.17133	0.241467	0.653325		ENSMUSG00000026094.14	363.66	-0.00853816	0.0739224	-0.115502	0.908048	0.962067		ENSMUSG00000026094.14	363.66	-0.12396	0.0760952	-1.62901	0.103312	0.326332		ENSMUSG00000026094.14	363.66	-0.0684226	0.0759509	-0.900879	0.367653	0.654605
	ENSMUSG00000042807.15	2557.47	-0.0492259	0.0772632	-0.63712	0.524047	0.883353		ENSMUSG00000042807.15	2557.47	0.00742683	0.0775224	0.0958024	0.923678	0.986246		ENSMUSG00000042807.15	2557.47	0.140653	0.0773734	1.81785	0.0690872	0.41016		ENSMUSG00000042807.15	2557.47	-0.192626	0.0771694	-2.49614	0.0125553	0.0830251		ENSMUSG00000042807.15	2557.47	-0.0357829	0.0773064	-0.462871	0.643457	0.841158		ENSMUSG00000042807.15	2557.47	0.0485726	0.0773242	0.628168	0.529894	0.77465
	ENSMUSG00000025983.11	17.3019	0.0867779	0.292042	0.297141	0.766359	0.952957		ENSMUSG00000025983.11	17.3019	0.402993	0.293121	1.37484	0.169182			ENSMUSG00000025983.11	17.3019	-0.323447	0.29159	-1.10926	0.26732			ENSMUSG00000025983.11	17.3019	0.120913	0.28167	0.429273	0.667725	0.842955		ENSMUSG00000025983.11	17.3019	-0.0608406	0.286741	-0.21218	0.831967			ENSMUSG00000025983.11	17.3019	0.112358	0.287172	0.391258	0.695607	0.867512
	ENSMUSG00000041303.7	2509.13	-0.00226977	0.0266264	-0.085245	0.932067	0.985862		ENSMUSG00000041303.7	2509.13	-0.0246139	0.0275143	-0.894588	0.371007	0.8016		ENSMUSG00000041303.7	2509.13	-0.110812	0.0272169	-4.07142	4.67267e-05	0.00548877		ENSMUSG00000041303.7	2509.13	-0.0865095	0.0268131	-3.22639	0.00125363	0.0187704		ENSMUSG00000041303.7	2509.13	-0.0923859	0.0272449	-3.39094	0.000696541	0.0114015		ENSMUSG00000041303.7	2509.13	-0.0190686	0.0272199	-0.700541	0.48359	0.742484
	ENSMUSG00000073678.4	2306.4	-0.104333	0.0800993	-1.30254	0.192731	0.710097		ENSMUSG00000073678.4	2306.4	-0.127396	0.0803878	-1.58477	0.113018	0.555397		ENSMUSG00000073678.4	2306.4	-0.0605295	0.080332	-0.753492	0.451154	0.801857		ENSMUSG00000073678.4	2306.4	-0.308864	0.0801284	-3.85461	0.000115913	0.00342504		ENSMUSG00000073678.4	2306.4	-0.218533	0.0803284	-2.7205	0.0065184	0.056741		ENSMUSG00000073678.4	2306.4	-0.161657	0.0804403	-2.00965	0.0444682	0.214971
	ENSMUSG00000052331.14	718.173	0.0267976	0.0776284	0.345203	0.729941	0.94551		ENSMUSG00000052331.14	718.173	0.0786871	0.0781754	1.00655	0.314153	0.770873		ENSMUSG00000052331.14	718.173	0.09042	0.0779213	1.1604	0.245885	0.658511		ENSMUSG00000052331.14	718.173	0.0789293	0.0769225	1.02609	0.30485	0.557229		ENSMUSG00000052331.14	718.173	0.0748779	0.0777138	0.963509	0.335292	0.622755		ENSMUSG00000052331.14	718.173	0.166691	0.0775852	2.14849	0.0316748	0.175542
	ENSMUSG00000025982.13	22998.7	0.00589709	0.0242839	0.242839	0.80813	0.963211		ENSMUSG00000025982.13	22998.7	0.045293	0.0243837	1.85751	0.0632379	0.445711		ENSMUSG00000025982.13	22998.7	0.0234797	0.0243405	0.964634	0.334728	0.729081		ENSMUSG00000025982.13	22998.7	0.0453235	0.0242971	1.86539	0.0621271	0.221704		ENSMUSG00000025982.13	22998.7	-0.0441131	0.0243455	-1.81196	0.0699927	0.258665		ENSMUSG00000025982.13	22998.7	0.0817534	0.0243314	3.35999	0.000779451	0.0139806
	ENSMUSG00000025981.13	788.624	0.0556921	0.0967346	0.575721	0.564804	0.894605		ENSMUSG00000025981.13	788.624	-0.0858165	0.0978821	-0.876734	0.380631	0.806156		ENSMUSG00000025981.13	788.624	-0.0918845	0.097433	-0.943053	0.345654	0.737058		ENSMUSG00000025981.13	788.624	-0.0162138	0.0967446	-0.167594	0.866903	0.94522		ENSMUSG00000025981.13	788.624	-0.231621	0.0976393	-2.37221	0.017682	0.108655		ENSMUSG00000025981.13	788.624	-0.0776591	0.0972823	-0.798287	0.424704	0.697018
	ENSMUSG00000101122.1	31.1099	0.336565	0.276019	1.21935	0.22271	0.734988		ENSMUSG00000101122.1	31.1099	-0.153313	0.285333	-0.537312	0.591052			ENSMUSG00000101122.1	31.1099	0.142173	0.275439	0.516168	0.605737	0.883654		ENSMUSG00000101122.1	31.1099	0.038192	0.271793	0.140519	0.88825	0.954382		ENSMUSG00000101122.1	31.1099	0.148962	0.277646	0.536517	0.591601			ENSMUSG00000101122.1	31.1099	-0.552546	0.271582	-2.03454	0.041897	0.206494
	ENSMUSG00000025980.14	11175.3	-0.0677465	0.0310784	-2.17986	0.029268	0.39851		ENSMUSG00000025980.14	11175.3	-0.0376531	0.0312613	-1.20446	0.22841	0.70261		ENSMUSG00000025980.14	11175.3	-0.10076	0.0312224	-3.22716	0.00125026	0.0488095		ENSMUSG00000025980.14	11175.3	-0.0825667	0.0311142	-2.65366	0.00796232	0.0622571		ENSMUSG00000025980.14	11175.3	-0.148192	0.0311814	-4.75256	2.00856e-06	0.000131912		ENSMUSG00000025980.14	11175.3	-0.0637034	0.0311683	-2.04386	0.0409678	0.203904
	ENSMUSG00000073676.4	2851.29	-0.0311721	0.0470186	-0.662973	0.507348	0.878477		ENSMUSG00000073676.4	2851.29	0.0182298	0.0474613	0.384098	0.700906	0.934874		ENSMUSG00000073676.4	2851.29	-0.0442802	0.047393	-0.934319	0.350139	0.739119		ENSMUSG00000073676.4	2851.29	-0.0961735	0.0471253	-2.0408	0.0412705	0.172756		ENSMUSG00000073676.4	2851.29	-0.0113121	0.0471233	-0.240054	0.810288	0.926529		ENSMUSG00000073676.4	2851.29	-0.0910212	0.0472074	-1.92811	0.0538411	0.242982
	ENSMUSG00000025979.13	4969.93	-0.0316414	0.0278206	-1.13734	0.255397	0.757961		ENSMUSG00000025979.13	4969.93	-0.0503335	0.0281901	-1.78551	0.0741792	0.47672		ENSMUSG00000025979.13	4969.93	-0.0204539	0.028081	-0.728388	0.466376	0.808683		ENSMUSG00000025979.13	4969.93	-0.0584769	0.0278368	-2.1007	0.0356669	0.157517		ENSMUSG00000025979.13	4969.93	-0.113495	0.0281263	-4.03518	5.45597e-05	0.00172498		ENSMUSG00000025979.13	4969.93	-0.0378911	0.0280362	-1.3515	0.176534	0.459083
	ENSMUSG00000025978.14	1927.46	0.039269	0.0474457	0.827662	0.407862	0.843709		ENSMUSG00000025978.14	1927.46	-0.00466953	0.0479315	-0.0974209	0.922392	0.985992		ENSMUSG00000025978.14	1927.46	0.0435985	0.0476977	0.914059	0.360686	0.747613		ENSMUSG00000025978.14	1927.46	0.0289153	0.0474181	0.609794	0.541998	0.760156		ENSMUSG00000025978.14	1927.46	0.091442	0.0476727	1.91812	0.0550957	0.222198		ENSMUSG00000025978.14	1927.46	-0.00827765	0.0477663	-0.173295	0.86242	0.94383
	ENSMUSG00000097649.2	359.801	0.0704094	0.0905051	0.777961	0.436592	0.852053		ENSMUSG00000097649.2	359.801	-0.101386	0.0919896	-1.10214	0.2704	0.736608		ENSMUSG00000097649.2	359.801	0.0318395	0.0911432	0.349335	0.726838	0.925422		ENSMUSG00000097649.2	359.801	-0.14298	0.090848	-1.57384	0.115525	0.318216		ENSMUSG00000097649.2	359.801	-0.00339023	0.0914314	-0.0370795	0.970422	0.991366		ENSMUSG00000097649.2	359.801	-0.116631	0.0914523	-1.27532	0.202197	0.491398
	ENSMUSG00000046994.9	2030.23	-0.0709006	0.0391978	-1.80879	0.0704839	0.530481		ENSMUSG00000046994.9	2030.23	-0.0139793	0.0400147	-0.349353	0.726824	0.941116		ENSMUSG00000046994.9	2030.23	-0.0261468	0.0397293	-0.658125	0.510458	0.832231		ENSMUSG00000046994.9	2030.23	-0.193009	0.0394878	-4.88781	1.01963e-06	8.40563e-05		ENSMUSG00000046994.9	2030.23	-0.108882	0.0397925	-2.73625	0.00621431	0.0546399		ENSMUSG00000046994.9	2030.23	-0.0902005	0.0398502	-2.26349	0.0236056	0.145739
	ENSMUSG00000100215.1	26.1669	-0.0997723	0.199909	-0.49909	0.617716	0.912016		ENSMUSG00000100215.1	26.1669	0.0781707	0.204589	0.382086	0.702398			ENSMUSG00000100215.1	26.1669	-0.113113	0.208721	-0.541934	0.587864			ENSMUSG00000100215.1	26.1669	0.18308	0.189693	0.965139	0.334475	0.588273		ENSMUSG00000100215.1	26.1669	-0.200643	0.217791	-0.921263	0.356913			ENSMUSG00000100215.1	26.1669	-0.06827	0.194467	-0.351062	0.725542	0.882011
	ENSMUSG00000038349.10	3580.03	0.224181	0.102109	2.1955	0.0281279	0.392034		ENSMUSG00000038349.10	3580.03	0.34441	0.10227	3.36766	0.00075808	0.0527328		ENSMUSG00000038349.10	3580.03	0.148615	0.102192	1.45427	0.145871	0.541491		ENSMUSG00000038349.10	3580.03	0.4185	0.10212	4.09811	4.16546e-05	0.00154739		ENSMUSG00000038349.10	3580.03	0.191509	0.102129	1.87516	0.0607708	0.237325		ENSMUSG00000038349.10	3580.03	0.281678	0.102093	2.75904	0.0057971	0.0580925
	ENSMUSG00000038331.15	782.581	0.309085	0.165638	1.86602	0.0620382	0.504755		ENSMUSG00000038331.15	782.581	-0.077713	0.166431	-0.466937	0.640545	0.917416		ENSMUSG00000038331.15	782.581	0.0553219	0.165794	0.333678	0.738622	0.928186		ENSMUSG00000038331.15	782.581	-0.419864	0.165551	-2.53616	0.0112076	0.0769419		ENSMUSG00000038331.15	782.581	-0.021329	0.165866	-0.128592	0.89768	0.963863		ENSMUSG00000038331.15	782.581	-0.245132	0.16627	-1.4743	0.140401	0.4074
	ENSMUSG00000087022.4	291.333	0.231867	0.15542	1.49188	0.135732	0.639466		ENSMUSG00000087022.4	291.333	0.131294	0.156834	0.837151	0.402508	0.816002		ENSMUSG00000087022.4	291.333	0.106433	0.155894	0.682724	0.494781	0.823377		ENSMUSG00000087022.4	291.333	-0.49111	0.155521	-3.15783	0.0015895	0.0221426		ENSMUSG00000087022.4	291.333	-0.0471221	0.156708	-0.3007	0.763643	0.906188		ENSMUSG00000087022.4	291.333	-0.223802	0.157535	-1.42065	0.155419	0.42955
	ENSMUSG00000101429.1	45.9443	0.0595827	0.163039	0.365452	0.714774	0.940238		ENSMUSG00000101429.1	45.9443	-0.194926	0.172062	-1.13288	0.257264			ENSMUSG00000101429.1	45.9443	0.284552	0.165118	1.72332	0.0848301	0.438169		ENSMUSG00000101429.1	45.9443	0.28552	0.166045	1.71953	0.0855177	0.26562		ENSMUSG00000101429.1	45.9443	0.442057	0.163434	2.70481	0.00683445	0.0584838		ENSMUSG00000101429.1	45.9443	0.255131	0.164864	1.54752	0.121737	0.377809
	ENSMUSG00000038323.3	2214.87	-0.0300321	0.0372452	-0.806334	0.42005	0.847422		ENSMUSG00000038323.3	2214.87	0.0234569	0.0379985	0.617311	0.53703	0.883543		ENSMUSG00000038323.3	2214.87	0.0236429	0.0376168	0.62852	0.529663	0.843065		ENSMUSG00000038323.3	2214.87	-0.0605376	0.0373265	-1.62184	0.104837	0.299768		ENSMUSG00000038323.3	2214.87	-0.114821	0.037837	-3.03463	0.00240833	0.0280123		ENSMUSG00000038323.3	2214.87	-0.00943862	0.0377528	-0.250011	0.802578	0.919702
	ENSMUSG00000048495.16	631.3	0.0385973	0.0448163	0.861234	0.389109	0.835361		ENSMUSG00000048495.16	631.3	0.0114324	0.0470189	0.243144	0.807894	0.960928		ENSMUSG00000048495.16	631.3	-0.050495	0.0461585	-1.09395	0.273978	0.684691		ENSMUSG00000048495.16	631.3	-0.0262929	0.0452413	-0.58117	0.561126	0.774158		ENSMUSG00000048495.16	631.3	-0.134706	0.0470239	-2.86463	0.00417503	0.0409901		ENSMUSG00000048495.16	631.3	-0.0344462	0.0457668	-0.752646	0.451663	0.718905
	ENSMUSG00000025971.6	882.127	0.0313218	0.0427251	0.733101	0.463497	0.862462		ENSMUSG00000025971.6	882.127	0.0170613	0.0442052	0.385957	0.699529	0.934452		ENSMUSG00000025971.6	882.127	-0.0045654	0.0436375	-0.104621	0.916676	0.981884		ENSMUSG00000025971.6	882.127	-0.0332294	0.042977	-0.773189	0.43941	0.679845		ENSMUSG00000025971.6	882.127	0.0165942	0.0439485	0.377584	0.70574	0.87512		ENSMUSG00000025971.6	882.127	0.0118375	0.0433382	0.273143	0.784743	0.911227
	ENSMUSG00000038305.15	1279.35	0.0121257	0.051783	0.234163	0.814858	0.964841		ENSMUSG00000038305.15	1279.35	0.0371895	0.0525547	0.707633	0.479173	0.857518		ENSMUSG00000038305.15	1279.35	-0.0706807	0.0524881	-1.3466	0.178107	0.58369		ENSMUSG00000038305.15	1279.35	0.0499497	0.0520102	0.960382	0.336863	0.590516		ENSMUSG00000038305.15	1279.35	0.0443181	0.0521865	0.849225	0.395756	0.676096		ENSMUSG00000038305.15	1279.35	0.060807	0.052563	1.15684	0.247338	0.541761
	ENSMUSG00000054770.16	1219.19	0.00343757	0.0536023	0.0641311	0.948866	0.989762		ENSMUSG00000054770.16	1219.19	0.151358	0.0544472	2.77991	0.00543739	0.156984		ENSMUSG00000054770.16	1219.19	0.082558	0.0541656	1.52418	0.127464	0.512737		ENSMUSG00000054770.16	1219.19	0.108243	0.0537629	2.01334	0.0440784	0.179962		ENSMUSG00000054770.16	1219.19	0.0558687	0.0539658	1.03526	0.300548	0.589339		ENSMUSG00000054770.16	1219.19	0.142869	0.0537919	2.65595	0.00790844	0.0709578
	ENSMUSG00000026039.9	19.9975	0.128352	0.204419	0.627884	0.53008	0.88483		ENSMUSG00000026039.9	19.9975	-0.0880011	0.224299	-0.392339	0.694808			ENSMUSG00000026039.9	19.9975	-0.239629	0.214255	-1.11843	0.263384			ENSMUSG00000026039.9	19.9975	-0.20579	0.215979	-0.952822	0.34068	0.594457		ENSMUSG00000026039.9	19.9975	-0.147693	0.245845	-0.600756	0.548003			ENSMUSG00000026039.9	19.9975	-0.00989849	0.215149	-0.0460076	0.963304	0.987065
	ENSMUSG00000063558.4	619.481	0.19799	0.197391	1.00304	0.315843	0.799694		ENSMUSG00000063558.4	619.481	0.0793568	0.197627	0.401548	0.688017	0.931009		ENSMUSG00000063558.4	619.481	-0.310986	0.197488	-1.57471	0.115323	0.492848		ENSMUSG00000063558.4	619.481	0.440897	0.197336	2.23424	0.0254672	0.128503		ENSMUSG00000063558.4	619.481	0.0177751	0.197419	0.0900375	0.928257	0.977251		ENSMUSG00000063558.4	619.481	0.202493	0.197296	1.02634	0.304731	0.598239
	ENSMUSG00000064294.12	167.249	0.20445	0.248953	0.821237	0.411511	0.845219		ENSMUSG00000064294.12	167.249	-0.0450793	0.248631	-0.18131	0.856124	0.971004		ENSMUSG00000064294.12	167.249	0.320202	0.246632	1.2983	0.194185	0.602798		ENSMUSG00000064294.12	167.249	0.854299	0.247222	3.45559	0.000549091	0.0106366		ENSMUSG00000064294.12	167.249	0.119709	0.247614	0.483451	0.628776	0.834194		ENSMUSG00000064294.12	167.249	0.596102	0.247576	2.40775	0.0160512	0.114391
	ENSMUSG00000038242.12	30.7183	0.0836022	0.200435	0.417103	0.676603	0.932433		ENSMUSG00000038242.12	30.7183	-0.317012	0.210436	-1.50645	0.131952			ENSMUSG00000038242.12	30.7183	-0.00744756	0.202736	-0.0367352	0.970696	0.994457		ENSMUSG00000038242.12	30.7183	-0.638228	0.203282	-3.13962	0.00169166	0.0229806		ENSMUSG00000038242.12	30.7183	-0.0232246	0.204544	-0.113543	0.9096			ENSMUSG00000038242.12	30.7183	-0.17135	0.211154	-0.811493	0.417082	0.692144
	ENSMUSG00000103839.1	342	0.0427743	0.0988312	0.432801	0.665159	0.929234		ENSMUSG00000103839.1	342	-0.00201327	0.0989504	-0.0203462	0.983767	0.996717		ENSMUSG00000103839.1	342	0.00947517	0.0990957	0.0956163	0.923825	0.98405		ENSMUSG00000103839.1	342	-0.299134	0.0987525	-3.02913	0.00245259	0.0295588		ENSMUSG00000103839.1	342	-0.0463338	0.0992905	-0.466649	0.640751	0.840251		ENSMUSG00000103839.1	342	-0.156373	0.09902	-1.5792	0.114289	0.366122
	ENSMUSG00000051223.14	11961.6	-0.0460634	0.0258733	-1.78035	0.0750191	0.541432		ENSMUSG00000051223.14	11961.6	-0.0261846	0.0260495	-1.00518	0.314809	0.771011		ENSMUSG00000051223.14	11961.6	-0.0541264	0.0259957	-2.08213	0.0373307	0.316791		ENSMUSG00000051223.14	11961.6	-0.0782478	0.0258871	-3.02265	0.00250572	0.0300107		ENSMUSG00000051223.14	11961.6	-0.106708	0.0260155	-4.10173	4.10078e-05	0.00137168		ENSMUSG00000051223.14	11961.6	-0.0213919	0.0259856	-0.823219	0.410383	0.687567
	ENSMUSG00000026034.17	9278.04	0.0466239	0.0699843	0.666205	0.50528	0.878477		ENSMUSG00000026034.17	9278.04	-0.0896258	0.0701003	-1.27854	0.201061	0.676368		ENSMUSG00000026034.17	9278.04	0.0242185	0.0700322	0.345819	0.729479	0.925745		ENSMUSG00000026034.17	9278.04	0.100698	0.0699776	1.439	0.150151	0.371695		ENSMUSG00000026034.17	9278.04	-0.0629665	0.0700427	-0.898973	0.368667	0.652661		ENSMUSG00000026034.17	9278.04	0.0347828	0.0700009	0.49689	0.619266	0.827931
	ENSMUSG00000026035.15	577.607	-0.00882322	0.0467449	-0.188752	0.850287	0.971178		ENSMUSG00000026035.15	577.607	-0.0311528	0.0487141	-0.639504	0.522495	0.880291		ENSMUSG00000026035.15	577.607	0.0459027	0.0482344	0.951659	0.34127	0.734129		ENSMUSG00000026035.15	577.607	0.00674535	0.0468668	0.143926	0.885559	0.953463		ENSMUSG00000026035.15	577.607	-0.0366758	0.0480353	-0.763516	0.445155	0.715063		ENSMUSG00000026035.15	577.607	0.0235068	0.0475685	0.494167	0.621188	0.828379
	ENSMUSG00000026036.17	1240.48	0.0400597	0.0359649	1.11386	0.26534	0.765092		ENSMUSG00000026036.17	1240.48	-0.00578316	0.0371965	-0.155476	0.876446	0.977291		ENSMUSG00000026036.17	1240.48	-0.0137357	0.0370398	-0.370836	0.710759	0.920812		ENSMUSG00000026036.17	1240.48	-0.0421785	0.0362068	-1.16493	0.244046	0.491797		ENSMUSG00000026036.17	1240.48	-0.0671323	0.0367676	-1.82586	0.0678719	0.253418		ENSMUSG00000026036.17	1240.48	0.0146533	0.0366869	0.399414	0.689588	0.864723
	ENSMUSG00000026037.14	1514.46	-0.0954658	0.0414282	-2.30437	0.0212021	0.354761		ENSMUSG00000026037.14	1514.46	-0.0940565	0.0423589	-2.22047	0.026387	0.313044		ENSMUSG00000026037.14	1514.46	0.0128955	0.0420736	0.306499	0.759225	0.935304		ENSMUSG00000026037.14	1514.46	-0.0016265	0.041499	-0.0391938	0.968736	0.988166		ENSMUSG00000026037.14	1514.46	-0.12316	0.0419202	-2.93796	0.00330379	0.0350007		ENSMUSG00000026037.14	1514.46	-0.0479827	0.0418102	-1.14763	0.251121	0.546271
	ENSMUSG00000094245.1	11.6061	0.0212285	0.299482	0.070884	0.94349	0.988075		ENSMUSG00000094245.1	11.6061	-0.174077	0.308781	-0.563755	0.572921			ENSMUSG00000094245.1	11.6061	0.01678	0.334373	0.0501836	0.959976			ENSMUSG00000094245.1	11.6061	-0.142873	0.290567	-0.491706	0.622927			ENSMUSG00000094245.1	11.6061	-0.0863362	0.309063	-0.279349	0.779977			ENSMUSG00000094245.1	11.6061	-0.165034	0.297009	-0.555652	0.578449	0.805021
	ENSMUSG00000085054.2	52.2343	-0.0523255	0.179783	-0.291048	0.771015	0.954296		ENSMUSG00000085054.2	52.2343	0.303732	0.181459	1.67383	0.0941641			ENSMUSG00000085054.2	52.2343	0.0468646	0.178876	0.261995	0.793325	0.945939		ENSMUSG00000085054.2	52.2343	-0.00917043	0.180741	-0.0507379	0.959534	0.984187		ENSMUSG00000085054.2	52.2343	0.322458	0.180566	1.78582	0.0741289	0.268136		ENSMUSG00000085054.2	52.2343	0.16851	0.183834	0.916647	0.359328	0.648572
	ENSMUSG00000038174.14	8973.62	-0.0371241	0.0421781	-0.880174	0.378765	0.831036		ENSMUSG00000038174.14	8973.62	0.00509999	0.0423393	0.120455	0.904123	0.982465		ENSMUSG00000038174.14	8973.62	0.0490735	0.042283	1.1606	0.245806	0.658505		ENSMUSG00000038174.14	8973.62	-0.0785124	0.0422102	-1.86003	0.0628811	0.223474		ENSMUSG00000038174.14	8973.62	-0.0930274	0.0422603	-2.20129	0.0277152	0.143192		ENSMUSG00000038174.14	8973.62	0.0175051	0.0422639	0.414185	0.678738	0.858804
	ENSMUSG00000026032.8	3035.81	0.0237249	0.0363629	0.652448	0.514112	0.880374		ENSMUSG00000026032.8	3035.81	0.0346574	0.0368355	0.940868	0.346772	0.790214		ENSMUSG00000026032.8	3035.81	0.00883843	0.0366572	0.241111	0.809469	0.95078		ENSMUSG00000026032.8	3035.81	-0.028622	0.0363417	-0.787579	0.430943	0.672711		ENSMUSG00000026032.8	3035.81	0.054161	0.036384	1.48859	0.136594	0.378299		ENSMUSG00000026032.8	3035.81	-0.0295584	0.0363654	-0.812818	0.416322	0.691529
	ENSMUSG00000047528.13	22.9156	0.107847	0.231472	0.465919	0.641273	0.920105		ENSMUSG00000047528.13	22.9156	-0.0401275	0.242625	-0.165389	0.868638			ENSMUSG00000047528.13	22.9156	-0.484578	0.241054	-2.01025	0.0444052			ENSMUSG00000047528.13	22.9156	-0.170573	0.227692	-0.749141	0.453772	0.692481		ENSMUSG00000047528.13	22.9156	-0.280076	0.239362	-1.17009	0.241963			ENSMUSG00000047528.13	22.9156	-0.366345	0.230306	-1.59069	0.11168	0.361328
	ENSMUSG00000102059.1	80.3962	0.0643041	0.141171	0.455505	0.648746	0.921893		ENSMUSG00000102059.1	80.3962	0.203612	0.143249	1.42139	0.155203			ENSMUSG00000102059.1	80.3962	0.132919	0.142266	0.934297	0.350151	0.739119		ENSMUSG00000102059.1	80.3962	0.197245	0.142032	1.38874	0.164911	0.392132		ENSMUSG00000102059.1	80.3962	0.227607	0.141329	1.61048	0.107294	0.333162		ENSMUSG00000102059.1	80.3962	0.282541	0.138771	2.03603	0.0417478	0.206001
	ENSMUSG00000026031.15	1387.01	-0.0177057	0.107991	-0.163956	0.869766	0.975549		ENSMUSG00000026031.15	1387.01	-0.104781	0.108242	-0.968026	0.333031	0.780969		ENSMUSG00000026031.15	1387.01	-0.136386	0.108082	-1.26187	0.206994	0.615206		ENSMUSG00000026031.15	1387.01	0.336088	0.107933	3.11387	0.00184652	0.0243663		ENSMUSG00000026031.15	1387.01	-0.141987	0.108137	-1.31302	0.189176	0.45457		ENSMUSG00000026031.15	1387.01	0.054664	0.10823	0.505073	0.613508	0.82485
	ENSMUSG00000026029.14	157.355	0.243179	0.153408	1.58518	0.112926	0.609875		ENSMUSG00000026029.14	157.355	-0.0580775	0.154188	-0.376666	0.706422	0.935976		ENSMUSG00000026029.14	157.355	-0.196527	0.154086	-1.27543	0.202155	0.610836		ENSMUSG00000026029.14	157.355	0.373728	0.153378	2.43666	0.0148237	0.0920904		ENSMUSG00000026029.14	157.355	-0.0212367	0.153679	-0.138189	0.890091	0.960224		ENSMUSG00000026029.14	157.355	0.253212	0.154225	1.64183	0.100625	0.343529
	ENSMUSG00000026028.12	14314.1	0.00891836	0.0351657	0.253609	0.799797	0.960566		ENSMUSG00000026028.12	14314.1	0.0101969	0.0352776	0.289049	0.772544	0.953477		ENSMUSG00000026028.12	14314.1	-0.0237793	0.0352359	-0.674861	0.499764	0.826103		ENSMUSG00000026028.12	14314.1	0.0675067	0.0351591	1.92003	0.0548537	0.205164		ENSMUSG00000026028.12	14314.1	-0.0306962	0.0352072	-0.871873	0.383278	0.664474		ENSMUSG00000026028.12	14314.1	-0.0538869	0.0351923	-1.53121	0.125717	0.383699
	ENSMUSG00000026027.13	2006.22	-0.0456695	0.0306678	-1.48917	0.136443	0.640756		ENSMUSG00000026027.13	2006.22	-0.0899685	0.0316846	-2.8395	0.00451847	0.145448		ENSMUSG00000026027.13	2006.22	-0.0492173	0.0314069	-1.56709	0.117094	0.495285		ENSMUSG00000026027.13	2006.22	-0.111346	0.030878	-3.60599	0.000310966	0.00706186		ENSMUSG00000026027.13	2006.22	-0.11015	0.0314223	-3.50548	0.000455777	0.00843474		ENSMUSG00000026027.13	2006.22	-0.103166	0.0313471	-3.2911	0.000997977	0.0166694
	ENSMUSG00000038079.14	1715.21	0.0954633	0.172782	0.552507	0.580601	0.901019		ENSMUSG00000038079.14	1715.21	-0.0889636	0.17288	-0.514597	0.606835	0.905928		ENSMUSG00000038079.14	1715.21	-0.282891	0.172866	-1.63648	0.10174	0.469174		ENSMUSG00000038079.14	1715.21	0.449746	0.172807	2.6026	0.00925203	0.0679822		ENSMUSG00000038079.14	1715.21	-0.0921584	0.172879	-0.533081	0.593978	0.813746		ENSMUSG00000038079.14	1715.21	0.281631	0.172835	1.62947	0.103213	0.348436
	ENSMUSG00000097573.2	19.035	-0.122208	0.245991	-0.496796	0.619333	0.91236		ENSMUSG00000097573.2	19.035	0.0714507	0.240198	0.297466	0.76611			ENSMUSG00000097573.2	19.035	0.0437197	0.242382	0.180375	0.856858			ENSMUSG00000097573.2	19.035	0.132093	0.243932	0.541517	0.588151	0.791746		ENSMUSG00000097573.2	19.035	-0.111556	0.24452	-0.456226	0.648228			ENSMUSG00000097573.2	19.035	-0.206723	0.24684	-0.837477	0.402324	0.681731
	ENSMUSG00000079550.9	71.1969	-0.248688	0.190167	-1.30773	0.190963	0.707796		ENSMUSG00000079550.9	71.1969	-0.266057	0.195242	-1.3627	0.172977			ENSMUSG00000079550.9	71.1969	-0.232921	0.191	-1.21948	0.222662	0.632319		ENSMUSG00000079550.9	71.1969	-0.0927056	0.193206	-0.479829	0.631349	0.819909		ENSMUSG00000079550.9	71.1969	0.0912522	0.18872	0.483532	0.628718	0.834194		ENSMUSG00000079550.9	71.1969	-0.475119	0.197562	-2.40491	0.0161764	0.114826
	ENSMUSG00000101586.1	39.9316	0.139726	0.169248	0.825568	0.409049	0.844227		ENSMUSG00000101586.1	39.9316	-0.0386395	0.17954	-0.215214	0.829601			ENSMUSG00000101586.1	39.9316	0.422805	0.177142	2.38681	0.0169951	0.22091		ENSMUSG00000101586.1	39.9316	-0.0703468	0.171077	-0.4112	0.680926	0.850869		ENSMUSG00000101586.1	39.9316	-0.0601188	0.174584	-0.344355	0.73058	0.88824		ENSMUSG00000101586.1	39.9316	-0.285068	0.181857	-1.56754	0.116989	0.37032
	ENSMUSG00000026024.14	3839.04	0.106582	0.0424028	2.51356	0.011952	0.290968		ENSMUSG00000026024.14	3839.04	0.0290321	0.0429529	0.675907	0.4991	0.867361		ENSMUSG00000026024.14	3839.04	0.000574553	0.0428091	0.0134213	0.989292	0.998095		ENSMUSG00000026024.14	3839.04	0.121389	0.0425657	2.8518	0.00434718	0.0429892		ENSMUSG00000026024.14	3839.04	-0.00518251	0.0426169	-0.121607	0.90321	0.966242		ENSMUSG00000026024.14	3839.04	0.0428188	0.0427184	1.00235	0.316175	0.608933
	ENSMUSG00000026023.16	31.4075	0.176046	0.23292	0.755822	0.449756	0.857469		ENSMUSG00000026023.16	31.4075	-0.0669678	0.233254	-0.287102	0.774034			ENSMUSG00000026023.16	31.4075	0.131611	0.227401	0.578764	0.562749	0.86136		ENSMUSG00000026023.16	31.4075	-0.191661	0.22502	-0.851749	0.394354	0.640951		ENSMUSG00000026023.16	31.4075	-0.511125	0.23769	-2.15039	0.0315248			ENSMUSG00000026023.16	31.4075	-0.384075	0.227295	-1.68976	0.091073	0.32682
	ENSMUSG00000041075.8	825.157	-0.122724	0.191797	-0.639862	0.522262	0.883184		ENSMUSG00000041075.8	825.157	-0.142747	0.192014	-0.743422	0.457226	0.847633		ENSMUSG00000041075.8	825.157	-0.314543	0.191878	-1.63929	0.101154	0.468707		ENSMUSG00000041075.8	825.157	0.402557	0.191682	2.10013	0.0357176	0.157625		ENSMUSG00000041075.8	825.157	-0.218567	0.191864	-1.13918	0.254629	0.538102		ENSMUSG00000041075.8	825.157	0.0371463	0.191823	0.193649	0.846451	0.937869
	ENSMUSG00000047361.16	548.616	0.119274	0.0931445	1.28053	0.200359	0.715671		ENSMUSG00000047361.16	548.616	0.18955	0.0932265	2.03322	0.0420305	0.376716		ENSMUSG00000047361.16	548.616	-0.0797362	0.0932725	-0.854873	0.392621	0.76709		ENSMUSG00000047361.16	548.616	0.151161	0.0921857	1.63975	0.101057	0.292729		ENSMUSG00000047361.16	548.616	0.254375	0.0924766	2.7507	0.00594686	0.0531391		ENSMUSG00000047361.16	548.616	0.118926	0.0925049	1.28561	0.198578	0.487295
	ENSMUSG00000026021.15	4452.12	0.0222929	0.0295199	0.755182	0.45014	0.857469		ENSMUSG00000026021.15	4452.12	-0.0183197	0.0299145	-0.6124	0.540273	0.884167		ENSMUSG00000026021.15	4452.12	-0.03518	0.0298055	-1.18032	0.237873	0.649701		ENSMUSG00000026021.15	4452.12	-0.0552344	0.029588	-1.86678	0.0619324	0.221411		ENSMUSG00000026021.15	4452.12	-0.0854899	0.0297981	-2.86898	0.00411804	0.0406172		ENSMUSG00000026021.15	4452.12	0.0154531	0.02968	0.520657	0.602605	0.819124
	ENSMUSG00000103821.1	40.362	-0.262625	0.166788	-1.57461	0.115347	0.612707		ENSMUSG00000103821.1	40.362	0.243442	0.169137	1.43932	0.15006			ENSMUSG00000103821.1	40.362	0.162398	0.171566	0.946566	0.34386	0.735468		ENSMUSG00000103821.1	40.362	0.382951	0.16906	2.26518	0.0235018	0.122207		ENSMUSG00000103821.1	40.362	-0.0047033	0.167489	-0.0280813	0.977597	0.993345		ENSMUSG00000103821.1	40.362	-0.0585798	0.169882	-0.344826	0.730225	0.884433
	ENSMUSG00000026020.9	3124.44	-0.065016	0.0337277	-1.92768	0.0538955	0.480882		ENSMUSG00000026020.9	3124.44	-0.0677014	0.034276	-1.97519	0.048247	0.39723		ENSMUSG00000026020.9	3124.44	-0.0249926	0.0340509	-0.733976	0.462963	0.807403		ENSMUSG00000026020.9	3124.44	-0.0617465	0.0338405	-1.82463	0.0680569	0.233327		ENSMUSG00000026020.9	3124.44	-0.0717524	0.0340656	-2.1063	0.0351783	0.167896		ENSMUSG00000026020.9	3124.44	-0.069277	0.0340266	-2.03596	0.041754	0.206001
	ENSMUSG00000067336.6	13912.4	-0.104735	0.0348574	-3.00468	0.00265857	0.155861		ENSMUSG00000067336.6	13912.4	-0.0195642	0.0349865	-0.559192	0.576031	0.893044		ENSMUSG00000067336.6	13912.4	-0.0340223	0.0349281	-0.974068	0.330023	0.726016		ENSMUSG00000067336.6	13912.4	-0.0924046	0.0348847	-2.64886	0.00807642	0.0626608		ENSMUSG00000067336.6	13912.4	-0.136737	0.0349473	-3.91267	9.1283e-05	0.00250563		ENSMUSG00000067336.6	13912.4	-0.107941	0.0349652	-3.08709	0.00202124	0.0280153
	ENSMUSG00000041040.12	4487.96	-0.0742553	0.0333678	-2.22536	0.0260572	0.380133		ENSMUSG00000041040.12	4487.96	-0.0296993	0.0338068	-0.8785	0.379673	0.805456		ENSMUSG00000041040.12	4487.96	0.014097	0.033624	0.419253	0.675031	0.908654		ENSMUSG00000041040.12	4487.96	-0.0110865	0.0333967	-0.331964	0.739917	0.883963		ENSMUSG00000041040.12	4487.96	-0.0330846	0.0335597	-0.985842	0.324211	0.613199		ENSMUSG00000041040.12	4487.96	-0.0323378	0.0336482	-0.961056	0.336524	0.628572
	ENSMUSG00000026018.12	2463.38	-0.00688341	0.0376998	-0.182585	0.855124	0.972382		ENSMUSG00000026018.12	2463.38	-0.0498952	0.0384105	-1.299	0.193944	0.67072		ENSMUSG00000026018.12	2463.38	0.0118124	0.0382033	0.309198	0.757171	0.934789		ENSMUSG00000026018.12	2463.38	-0.202462	0.037896	-5.34256	9.16434e-08	1.14898e-05		ENSMUSG00000026018.12	2463.38	-0.0318155	0.0380241	-0.836718	0.402751	0.681845		ENSMUSG00000026018.12	2463.38	-0.115527	0.0381611	-3.02736	0.00246704	0.0322572
	ENSMUSG00000026019.15	2532.4	-0.0451839	0.0301968	-1.49631	0.134572	0.639466		ENSMUSG00000026019.15	2532.4	-0.0558961	0.0310046	-1.80283	0.0714144	0.469149		ENSMUSG00000026019.15	2532.4	-0.0623399	0.0308442	-2.02112	0.0432673	0.340313		ENSMUSG00000026019.15	2532.4	-0.0899594	0.0304351	-2.95577	0.00311886	0.0346195		ENSMUSG00000026019.15	2532.4	-0.101972	0.0307183	-3.3196	0.00090148	0.0136115		ENSMUSG00000026019.15	2532.4	-0.0639938	0.0307186	-2.08323	0.0372307	0.192596
	ENSMUSG00000026017.13	1510.57	-0.0386282	0.0509401	-0.758306	0.448268	0.857319		ENSMUSG00000026017.13	1510.57	0.0959584	0.0515554	1.86127	0.0627063	0.443547		ENSMUSG00000026017.13	1510.57	0.0645557	0.0513625	1.25686	0.208803	0.617126		ENSMUSG00000026017.13	1510.57	0.0116985	0.0510788	0.229027	0.818848	0.923275		ENSMUSG00000026017.13	1510.57	0.0658763	0.0512963	1.28423	0.199061	0.467778		ENSMUSG00000026017.13	1510.57	0.00344123	0.0514848	0.0668397	0.946709	0.981114
	ENSMUSG00000073664.11	2156.35	-0.0421895	0.0735918	-0.57329	0.566448	0.89546		ENSMUSG00000073664.11	2156.35	0.0672984	0.0739343	0.910246	0.362693	0.799217		ENSMUSG00000073664.11	2156.35	-0.051642	0.0738218	-0.699549	0.484209	0.818103		ENSMUSG00000073664.11	2156.35	0.0256515	0.0736904	0.348098	0.727766	0.878175		ENSMUSG00000073664.11	2156.35	-0.101008	0.0737168	-1.37022	0.170618	0.430435		ENSMUSG00000073664.11	2156.35	0.049332	0.0738107	0.668358	0.503905	0.75714
	ENSMUSG00000049439.13	689.202	-0.021542	0.0463407	-0.464861	0.642031	0.920434		ENSMUSG00000049439.13	689.202	0.0481471	0.0475453	1.01266	0.311224	0.768716		ENSMUSG00000049439.13	689.202	-0.0255099	0.0469955	-0.542816	0.587257	0.874658		ENSMUSG00000049439.13	689.202	0.00548287	0.0458846	0.119493	0.904885	0.961119		ENSMUSG00000049439.13	689.202	-0.0740436	0.0463687	-1.59684	0.110301	0.338162		ENSMUSG00000049439.13	689.202	0.0142566	0.0466396	0.305675	0.759852	0.898859
	ENSMUSG00000026782.15	15535.9	-0.062397	0.0350352	-1.78098	0.0749157	0.541432		ENSMUSG00000026782.15	15535.9	-0.0178258	0.0351485	-0.507158	0.612044	0.907683		ENSMUSG00000026782.15	15535.9	0.0218795	0.0350913	0.623502	0.532955	0.844753		ENSMUSG00000026782.15	15535.9	-0.0395534	0.0350422	-1.12874	0.259009	0.507781		ENSMUSG00000026782.15	15535.9	-0.0503898	0.0350934	-1.43588	0.151037	0.401505		ENSMUSG00000026782.15	15535.9	-0.0374689	0.0350806	-1.06808	0.285484	0.581504
	ENSMUSG00000026014.15	3302.36	-0.139138	0.0543714	-2.55903	0.0104964	0.276512		ENSMUSG00000026014.15	3302.36	-0.14752	0.0548225	-2.69087	0.00712659	0.173718		ENSMUSG00000026014.15	3302.36	-0.0763451	0.0546344	-1.39738	0.162299	0.565689		ENSMUSG00000026014.15	3302.36	-0.256083	0.0545521	-4.69427	2.67555e-06	0.000181595		ENSMUSG00000026014.15	3302.36	-0.199717	0.0545733	-3.65962	0.000252593	0.00551445		ENSMUSG00000026014.15	3302.36	-0.216222	0.0547663	-3.94808	7.87803e-05	0.00228737
	ENSMUSG00000101188.1	108.329	-0.165656	0.10117	-1.63741	0.101545	0.587102		ENSMUSG00000101188.1	108.329	-0.147701	0.105629	-1.3983	0.162022	0.631633		ENSMUSG00000101188.1	108.329	-0.00105261	0.102504	-0.010269	0.991807	0.998358		ENSMUSG00000101188.1	108.329	-0.0119658	0.10237	-0.116888	0.906949	0.962029		ENSMUSG00000101188.1	108.329	0.067747	0.104118	0.650673	0.515258	0.762114		ENSMUSG00000101188.1	108.329	0.0454267	0.104641	0.43412	0.664201	0.850944
	ENSMUSG00000026009.14	10.2826	0.418306	0.340266	1.22935	0.218941			ENSMUSG00000026009.14	10.2826	0.106897	0.361705	0.295537	0.767584			ENSMUSG00000026009.14	10.2826	0.0987142	0.331159	0.298087	0.765637			ENSMUSG00000026009.14	10.2826	-0.70035	0.338803	-2.06713	0.0387221			ENSMUSG00000026009.14	10.2826	-0.834388	0.365215	-2.28465	0.0223334			ENSMUSG00000026009.14	10.2826	-0.339763	0.341715	-0.994288	0.320083
	ENSMUSG00000052062.14	335.83	0.0383214	0.0877559	0.436682	0.662342	0.927791		ENSMUSG00000052062.14	335.83	-0.00562478	0.0890368	-0.0631737	0.949628	0.990658		ENSMUSG00000052062.14	335.83	-0.159596	0.0885851	-1.80162	0.0716059	0.414812		ENSMUSG00000052062.14	335.83	0.283434	0.0876836	3.23246	0.0012273	0.0185265		ENSMUSG00000052062.14	335.83	0.102329	0.0882034	1.16015	0.245986	0.526438		ENSMUSG00000052062.14	335.83	0.145797	0.0881565	1.65384	0.0981595	0.338443
	ENSMUSG00000025969.15	5476.17	-0.0181708	0.041236	-0.440653	0.659464	0.926936		ENSMUSG00000025969.15	5476.17	0.0261416	0.0415462	0.629218	0.529206	0.88201		ENSMUSG00000025969.15	5476.17	0.0086685	0.0414397	0.209183	0.834305	0.959447		ENSMUSG00000025969.15	5476.17	0.0634195	0.0412888	1.536	0.124539	0.333495		ENSMUSG00000025969.15	5476.17	0.0567409	0.0413438	1.37242	0.169934	0.429343		ENSMUSG00000025969.15	5476.17	0.0175721	0.0414178	0.424265	0.671373	0.854928
	ENSMUSG00000100811.1	32.9508	-0.175967	0.159224	-1.10515	0.269095	0.768784		ENSMUSG00000100811.1	32.9508	-0.159037	0.177763	-0.89466	0.370969			ENSMUSG00000100811.1	32.9508	0.100532	0.166967	0.602104	0.547105	0.850969		ENSMUSG00000100811.1	32.9508	0.117381	0.164972	0.711516	0.476764	0.710894		ENSMUSG00000100811.1	32.9508	0.018559	0.159926	0.116047	0.907615			ENSMUSG00000100811.1	32.9508	-0.0458162	0.16434	-0.278789	0.780407	0.909311
	ENSMUSG00000103032.1	31.4777	0.235166	0.210143	1.11908	0.263106	0.763115		ENSMUSG00000103032.1	31.4777	0.136088	0.219073	0.621202	0.534467			ENSMUSG00000103032.1	31.4777	0.0638165	0.22253	0.286778	0.774283	0.941084		ENSMUSG00000103032.1	31.4777	-0.257773	0.223397	-1.15388	0.248551	0.496677		ENSMUSG00000103032.1	31.4777	0.0734506	0.209879	0.349967	0.726364			ENSMUSG00000103032.1	31.4777	-0.22447	0.223143	-1.00595	0.314442	0.607482
	ENSMUSG00000100426.1	10.8181	-0.0538348	0.297276	-0.181094	0.856294			ENSMUSG00000100426.1	10.8181	0.231241	0.296879	0.778908	0.436034			ENSMUSG00000100426.1	10.8181	0.401278	0.298156	1.34587	0.178346			ENSMUSG00000100426.1	10.8181	-0.201031	0.303621	-0.662112	0.507899			ENSMUSG00000100426.1	10.8181	-0.0856664	0.314216	-0.272635	0.785134			ENSMUSG00000100426.1	10.8181	0.494488	0.29011	1.70448	0.0882905
	ENSMUSG00000040865.15	1960.18	-0.107574	0.0530616	-2.02733	0.0426282	0.448201		ENSMUSG00000040865.15	1960.18	0.00488046	0.0538689	0.0905988	0.927811	0.986627		ENSMUSG00000040865.15	1960.18	-0.0232151	0.0534939	-0.433977	0.664305	0.90749		ENSMUSG00000040865.15	1960.18	-0.0620076	0.0532525	-1.16441	0.244258	0.492115		ENSMUSG00000040865.15	1960.18	-0.0818447	0.053351	-1.53408	0.12501	0.361605		ENSMUSG00000040865.15	1960.18	-0.0682148	0.0536432	-1.27164	0.203502	0.49315
	ENSMUSG00000084799.7	223.911	-0.0193142	0.0725493	-0.266222	0.790068	0.958585		ENSMUSG00000084799.7	223.911	0.154345	0.0747882	2.06376	0.0390405	0.365617		ENSMUSG00000084799.7	223.911	0.178691	0.0738929	2.41824	0.0155956	0.212399		ENSMUSG00000084799.7	223.911	0.0805317	0.0717297	1.12271	0.26156	0.51062		ENSMUSG00000084799.7	223.911	0.0685074	0.0732776	0.934902	0.349839	0.636048		ENSMUSG00000084799.7	223.911	0.0602869	0.0741339	0.813216	0.416094	0.691312
	ENSMUSG00000101599.1	379.433	-0.0690788	0.0847961	-0.814647	0.415275	0.845693		ENSMUSG00000101599.1	379.433	0.064579	0.0863873	0.747552	0.454731	0.846677		ENSMUSG00000101599.1	379.433	-0.0249813	0.0854225	-0.292444	0.769947	0.939483		ENSMUSG00000101599.1	379.433	0.00682413	0.0853902	0.079917	0.936303	0.973531		ENSMUSG00000101599.1	379.433	-0.103206	0.0854712	-1.2075	0.227241	0.503816		ENSMUSG00000101599.1	379.433	-0.140178	0.0858824	-1.63221	0.102636	0.347528
	ENSMUSG00000025968.16	7980.04	0.0102979	0.0237173	0.434196	0.664146	0.928878		ENSMUSG00000025968.16	7980.04	-0.00113359	0.0239861	-0.0472604	0.962306	0.992975		ENSMUSG00000025968.16	7980.04	-0.0155437	0.0239211	-0.649789	0.515828	0.836009		ENSMUSG00000025968.16	7980.04	-0.0295594	0.0237691	-1.2436	0.213646	0.454586		ENSMUSG00000025968.16	7980.04	-0.0345208	0.0238701	-1.4462	0.148122	0.397123		ENSMUSG00000025968.16	7980.04	0.0524707	0.0238485	2.20017	0.0277948	0.16204
	ENSMUSG00000025967.16	6276.5	0.0382166	0.027732	1.37807	0.168182	0.681434		ENSMUSG00000025967.16	6276.5	-0.0315509	0.0280566	-1.12454	0.260782	0.728596		ENSMUSG00000025967.16	6276.5	-0.0714667	0.0280029	-2.55211	0.0107072	0.172323		ENSMUSG00000025967.16	6276.5	-0.0955106	0.0278339	-3.43144	0.000600378	0.0113026		ENSMUSG00000025967.16	6276.5	-0.0307494	0.027903	-1.10201	0.270458	0.557579		ENSMUSG00000025967.16	6276.5	-0.0412863	0.0278796	-1.48088	0.138639	0.40482
	ENSMUSG00000046856.13	42.7779	-0.0519932	0.159139	-0.326716	0.743883	0.948445		ENSMUSG00000046856.13	42.7779	-0.350418	0.170797	-2.05167	0.0402019			ENSMUSG00000046856.13	42.7779	-0.12047	0.164886	-0.730625	0.465008	0.80815		ENSMUSG00000046856.13	42.7779	0.0126653	0.161837	0.0782595	0.937622	0.974375		ENSMUSG00000046856.13	42.7779	-0.312895	0.169589	-1.84501	0.0650356	0.247227		ENSMUSG00000046856.13	42.7779	-0.233254	0.168304	-1.38591	0.165775	0.444226
	ENSMUSG00000027520.15	1920.43	-0.104651	0.138096	-0.757809	0.448565	0.857319		ENSMUSG00000027520.15	1920.43	0.0031638	0.138359	0.0228665	0.981757	0.996717		ENSMUSG00000027520.15	1920.43	0.0481015	0.138277	0.347862	0.727944	0.925486		ENSMUSG00000027520.15	1920.43	0.0378007	0.138082	0.273755	0.784273	0.905523		ENSMUSG00000027520.15	1920.43	0.138756	0.138113	1.00466	0.315062	0.603956		ENSMUSG00000027520.15	1920.43	0.166795	0.138291	1.20612	0.227772	0.5209
	ENSMUSG00000025964.15	9406.67	-0.0106831	0.0429386	-0.248799	0.803516	0.961354		ENSMUSG00000025964.15	9406.67	0.0716108	0.0431118	1.66105	0.0967039	0.525219		ENSMUSG00000025964.15	9406.67	0.109404	0.0430206	2.54306	0.0109886	0.176013		ENSMUSG00000025964.15	9406.67	-0.00954239	0.0429562	-0.222142	0.824203	0.924637		ENSMUSG00000025964.15	9406.67	0.00352402	0.0429968	0.08196	0.934679	0.979347		ENSMUSG00000025964.15	9406.67	0.00766293	0.0430338	0.178068	0.85867	0.942067
	ENSMUSG00000087823.1	11.9083	-0.576573	0.312962	-1.84231	0.0654294	0.516735		ENSMUSG00000087823.1	11.9083	0.137634	0.337711	0.407551	0.683603			ENSMUSG00000087823.1	11.9083	0.373773	0.306794	1.21832	0.223102			ENSMUSG00000087823.1	11.9083	0.504211	0.344044	1.46554	0.142773			ENSMUSG00000087823.1	11.9083	0.354652	0.326835	1.08511	0.277873			ENSMUSG00000087823.1	11.9083	-0.185127	0.332077	-0.557482	0.577198	0.804306
	ENSMUSG00000069085.5	11.0003	-0.595095	0.372354	-1.5982	0.11			ENSMUSG00000069085.5	11.0003	0.46282	0.353745	1.30834	0.190757			ENSMUSG00000069085.5	11.0003	-0.213384	0.388791	-0.54884	0.583116			ENSMUSG00000069085.5	11.0003	0.563772	0.365695	1.54165	0.123159			ENSMUSG00000069085.5	11.0003	0.247405	0.358586	0.689945	0.490229			ENSMUSG00000069085.5	11.0003	0.491921	0.361626	1.3603	0.173735
	ENSMUSG00000025963.5	68.0908	-0.0256133	0.195945	-0.130717	0.895999	0.979453		ENSMUSG00000025963.5	68.0908	0.062895	0.194765	0.322928	0.74675			ENSMUSG00000025963.5	68.0908	-0.264879	0.198387	-1.33516	0.181823	0.589408		ENSMUSG00000025963.5	68.0908	0.407592	0.190692	2.13743	0.0325628	0.14912		ENSMUSG00000025963.5	68.0908	0.0912006	0.194869	0.468009	0.639778	0.840005		ENSMUSG00000025963.5	68.0908	0.0354373	0.193805	0.18285	0.854916	0.940844
	ENSMUSG00000025962.15	1314.18	0.0135817	0.0355492	0.382053	0.702422	0.936189		ENSMUSG00000025962.15	1314.18	-0.00905506	0.0366851	-0.246832	0.805038	0.960372		ENSMUSG00000025962.15	1314.18	-0.13703	0.0365219	-3.75198	0.000175443	0.0146188		ENSMUSG00000025962.15	1314.18	-0.0648695	0.0357791	-1.81306	0.069823	0.236908		ENSMUSG00000025962.15	1314.18	-0.0822378	0.0364072	-2.25883	0.023894	0.131169		ENSMUSG00000025962.15	1314.18	-0.0409518	0.0362974	-1.12823	0.259223	0.554559
	ENSMUSG00000025961.1	80.3279	-0.0764725	0.108702	-0.703503	0.481742	0.869277		ENSMUSG00000025961.1	80.3279	0.193035	0.118022	1.63559	0.101926			ENSMUSG00000025961.1	80.3279	-0.032896	0.111105	-0.29608	0.767169	0.937825		ENSMUSG00000025961.1	80.3279	-0.0604313	0.108909	-0.554878	0.578978	0.785504		ENSMUSG00000025961.1	80.3279	0.0508992	0.113045	0.450254	0.652527	0.845814		ENSMUSG00000025961.1	80.3279	-0.10893	0.113922	-0.956188	0.338977	0.630943
	ENSMUSG00000025959.13	1395.28	0.00575081	0.0651652	0.0882498	0.929678	0.98544		ENSMUSG00000025959.13	1395.28	-0.0370363	0.0656178	-0.564425	0.572465	0.891585		ENSMUSG00000025959.13	1395.28	-0.0474465	0.0654371	-0.72507	0.468409	0.80947		ENSMUSG00000025959.13	1395.28	-0.183734	0.0651382	-2.82068	0.00479227	0.0459881		ENSMUSG00000025959.13	1395.28	0.0248812	0.0653358	0.38082	0.703337	0.874287		ENSMUSG00000025959.13	1395.28	-0.0831961	0.0655854	-1.26852	0.204614	0.494391
	ENSMUSG00000025958.14	4037.08	-0.0555246	0.0458926	-1.20988	0.226324	0.735955		ENSMUSG00000025958.14	4037.08	-0.0318423	0.046313	-0.687546	0.491739	0.864525		ENSMUSG00000025958.14	4037.08	0.000884676	0.0461847	0.0191552	0.984717	0.997687		ENSMUSG00000025958.14	4037.08	0.0050612	0.0459501	0.110146	0.912294	0.962643		ENSMUSG00000025958.14	4037.08	-0.0972579	0.0460997	-2.10973	0.0348818	0.166928		ENSMUSG00000025958.14	4037.08	-0.0212408	0.0461154	-0.460601	0.645085	0.840094
	ENSMUSG00000025956.10	590.965	0.0566861	0.0494752	1.14575	0.2519	0.755739		ENSMUSG00000025956.10	590.965	0.0225069	0.0509749	0.441529	0.65883	0.922224		ENSMUSG00000025956.10	590.965	0.0214524	0.0504954	0.424839	0.670954	0.908553		ENSMUSG00000025956.10	590.965	0.0808694	0.0493147	1.63986	0.101033	0.292729		ENSMUSG00000025956.10	590.965	0.110899	0.0500251	2.21687	0.0266321	0.139676		ENSMUSG00000025956.10	590.965	0.115867	0.0498283	2.32532	0.020055	0.131176
	ENSMUSG00000070871.10	881.996	0.110673	0.0447203	2.47479	0.0133314	0.301772		ENSMUSG00000070871.10	881.996	-0.00356085	0.0459646	-0.0774693	0.93825	0.9897		ENSMUSG00000070871.10	881.996	-0.0466159	0.0453471	-1.02798	0.303959	0.708992		ENSMUSG00000070871.10	881.996	0.0123867	0.0444684	0.27855	0.78059	0.904334		ENSMUSG00000070871.10	881.996	-0.0645896	0.0453969	-1.42277	0.154802	0.407259		ENSMUSG00000070871.10	881.996	-0.106309	0.0451249	-2.35588	0.0184788	0.124783
	ENSMUSG00000045005.9	106.231	0.0825963	0.177247	0.465995	0.641219	0.920105		ENSMUSG00000045005.9	106.231	0.365476	0.178859	2.04337	0.041016	0.37338		ENSMUSG00000045005.9	106.231	0.0208365	0.17614	0.118295	0.905834	0.978991		ENSMUSG00000045005.9	106.231	0.124618	0.174858	0.712678	0.476045	0.710467		ENSMUSG00000045005.9	106.231	0.285866	0.176406	1.6205	0.105125	0.330068		ENSMUSG00000045005.9	106.231	0.436991	0.176351	2.47796	0.0132137	0.100123
	ENSMUSG00000051344.13	3211.55	0.0263133	0.0334772	0.786005	0.431865	0.850995		ENSMUSG00000051344.13	3211.55	0.033367	0.0341024	0.978438	0.327858	0.777949		ENSMUSG00000051344.13	3211.55	0.0625183	0.033748	1.85251	0.0639533	0.396116		ENSMUSG00000051344.13	3211.55	0.0873414	0.0334532	2.61085	0.00903164	0.067138		ENSMUSG00000051344.13	3211.55	0.0901119	0.0336232	2.68005	0.00736118	0.0611765		ENSMUSG00000051344.13	3211.55	0.0811339	0.0336488	2.41119	0.0159004	0.113696
	ENSMUSG00000084416.3	48.4764	-0.0364355	0.145325	-0.250717	0.802033	0.960821		ENSMUSG00000084416.3	48.4764	-0.0907038	0.153424	-0.591196	0.554389			ENSMUSG00000084416.3	48.4764	0.0473062	0.149711	0.315983	0.752015	0.932767		ENSMUSG00000084416.3	48.4764	0.0186154	0.14753	0.12618	0.89959	0.958748		ENSMUSG00000084416.3	48.4764	-0.100472	0.145822	-0.689004	0.490821	0.746747		ENSMUSG00000084416.3	48.4764	0.0785337	0.147003	0.534231	0.593182	0.812703
	ENSMUSG00000044816.10	186.093	-0.230218	0.104311	-2.20704	0.027311	0.385974		ENSMUSG00000044816.10	186.093	-0.139846	0.106848	-1.30883	0.190592	0.668114		ENSMUSG00000044816.10	186.093	-0.0287081	0.106983	-0.268342	0.788436	0.944139		ENSMUSG00000044816.10	186.093	-0.371707	0.105839	-3.51201	0.000444726	0.00919179		ENSMUSG00000044816.10	186.093	-0.285663	0.108356	-2.63633	0.0083808	0.0669536		ENSMUSG00000044816.10	186.093	-0.309213	0.109052	-2.83547	0.00457579	0.0494803
	ENSMUSG00000025950.16	2594.37	-0.0714702	0.0614565	-1.16294	0.244854	0.749532		ENSMUSG00000025950.16	2594.37	-0.0801483	0.0616465	-1.30013	0.193558	0.67072		ENSMUSG00000025950.16	2594.37	-0.171942	0.0616419	-2.78937	0.00528108	0.1182		ENSMUSG00000025950.16	2594.37	-0.0696956	0.0614558	-1.13408	0.256762	0.50514		ENSMUSG00000025950.16	2594.37	-0.157843	0.0616671	-2.5596	0.0104792	0.0773975		ENSMUSG00000025950.16	2594.37	-0.0230744	0.0616881	-0.374049	0.708368	0.874445
	ENSMUSG00000025949.16	4224.12	-0.0479865	0.0343234	-1.39807	0.162093	0.673931		ENSMUSG00000025949.16	4224.12	-0.033188	0.034773	-0.95442	0.339871	0.784009		ENSMUSG00000025949.16	4224.12	-0.0526727	0.0346008	-1.5223	0.127935	0.513536		ENSMUSG00000025949.16	4224.12	0.0023513	0.0343918	0.0683678	0.945493	0.977379		ENSMUSG00000025949.16	4224.12	-0.0821447	0.0345914	-2.37471	0.0175626	0.108298		ENSMUSG00000025949.16	4224.12	0.00799773	0.0346679	0.230695	0.817551	0.926199
	ENSMUSG00000025946.13	27.7576	-0.149279	0.380114	-0.392721	0.694526	0.935335		ENSMUSG00000025946.13	27.7576	-0.782687	0.383493	-2.04095	0.0412563			ENSMUSG00000025946.13	27.7576	-0.597423	0.377845	-1.58113	0.113848	0.489637		ENSMUSG00000025946.13	27.7576	-1.03477	0.375693	-2.75429	0.00588189	0.0515243		ENSMUSG00000025946.13	27.7576	-0.6343	0.385226	-1.64657	0.0996469			ENSMUSG00000025946.13	27.7576	-0.490349	0.395965	-1.23837	0.215581	0.506665
	ENSMUSG00000015222.17	82287.3	-0.0591664	0.0383715	-1.54194	0.123088	0.625829		ENSMUSG00000015222.17	82287.3	-0.0412742	0.0383952	-1.07498	0.282382	0.744732		ENSMUSG00000015222.17	82287.3	-0.0631939	0.0383864	-1.64626	0.0997106	0.466686		ENSMUSG00000015222.17	82287.3	-0.0669447	0.0383792	-1.7443	0.0811076	0.257874		ENSMUSG00000015222.17	82287.3	-0.130005	0.0383863	-3.38675	0.000707246	0.0115135		ENSMUSG00000015222.17	82287.3	-0.0956952	0.0383895	-2.49275	0.0126759	0.0978582
	ENSMUSG00000073656.4	16.8599	-0.139244	0.280845	-0.495803	0.620033	0.912552		ENSMUSG00000073656.4	16.8599	-0.154585	0.282053	-0.548071	0.583643			ENSMUSG00000073656.4	16.8599	-0.206614	0.275635	-0.749593	0.4535			ENSMUSG00000073656.4	16.8599	-0.102654	0.268199	-0.382755	0.701902			ENSMUSG00000073656.4	16.8599	-0.687905	0.278494	-2.47009	0.0135078			ENSMUSG00000073656.4	16.8599	-0.722899	0.297578	-2.42928	0.015129	0.110025
	ENSMUSG00000065694.1	18.0308	-0.379619	0.243232	-1.56073	0.118588	0.616548		ENSMUSG00000065694.1	18.0308	0.194187	0.266822	0.727775	0.466751			ENSMUSG00000065694.1	18.0308	0.335574	0.261572	1.28291	0.199522			ENSMUSG00000065694.1	18.0308	-0.18451	0.262114	-0.703928	0.481478	0.715028		ENSMUSG00000065694.1	18.0308	-0.0242957	0.252463	-0.0962349	0.923334			ENSMUSG00000065694.1	18.0308	-0.572772	0.259435	-2.20777	0.0272605	0.159995
	ENSMUSG00000055567.18	25270.2	-0.0637819	0.0434289	-1.46865	0.141927	0.649349		ENSMUSG00000055567.18	25270.2	-0.0181329	0.0435003	-0.416846	0.676791	0.927896		ENSMUSG00000055567.18	25270.2	0.00459826	0.0434677	0.105786	0.915752	0.98176		ENSMUSG00000055567.18	25270.2	-0.0750287	0.043453	-1.72667	0.0842278	0.26327		ENSMUSG00000055567.18	25270.2	-0.0192576	0.04346	-0.443111	0.657686	0.84862		ENSMUSG00000055567.18	25270.2	-0.0344224	0.043479	-0.791701	0.428535	0.700609
	ENSMUSG00000103375.1	147.701	-0.161325	0.12221	-1.32006	0.186815	0.701909		ENSMUSG00000103375.1	147.701	0.169429	0.127973	1.32394	0.185522	0.661718		ENSMUSG00000103375.1	147.701	-0.071114	0.125876	-0.564952	0.572107	0.866355		ENSMUSG00000103375.1	147.701	-0.0323682	0.125346	-0.258231	0.796228	0.911779		ENSMUSG00000103375.1	147.701	-0.0903463	0.124284	-0.726932	0.467268	0.729953		ENSMUSG00000103375.1	147.701	-0.0872165	0.125556	-0.694641	0.48728	0.744933
	ENSMUSG00000026005.15	1774.35	-0.0156485	0.0393073	-0.398105	0.690553	0.934454		ENSMUSG00000026005.15	1774.35	-0.00501684	0.0399984	-0.125426	0.900186	0.982419		ENSMUSG00000026005.15	1774.35	-0.05482	0.0398551	-1.37548	0.168982	0.572238		ENSMUSG00000026005.15	1774.35	-0.0108775	0.0392637	-0.277038	0.781751	0.904962		ENSMUSG00000026005.15	1774.35	0.00751056	0.0396845	0.189257	0.849891	0.943497		ENSMUSG00000026005.15	1774.35	-0.0453461	0.0395641	-1.14614	0.251737	0.546905
	ENSMUSG00000026004.15	1056.14	-0.0101619	0.0628267	-0.161745	0.871507	0.97595		ENSMUSG00000026004.15	1056.14	0.087986	0.0640473	1.37377	0.169515	0.640169		ENSMUSG00000026004.15	1056.14	0.134123	0.0635192	2.11153	0.0347265	0.305142		ENSMUSG00000026004.15	1056.14	0.137988	0.0629388	2.19241	0.0283499	0.137183		ENSMUSG00000026004.15	1056.14	-0.135129	0.0633697	-2.13239	0.0329748	0.160852		ENSMUSG00000026004.15	1056.14	0.0302732	0.0632973	0.478271	0.632457	0.83391
	ENSMUSG00000102559.1	127.315	-0.0266764	0.121573	-0.219427	0.826318	0.966835		ENSMUSG00000102559.1	127.315	0.19077	0.125836	1.51603	0.129513	0.579678		ENSMUSG00000102559.1	127.315	-0.0641661	0.125425	-0.51159	0.608938	0.885511		ENSMUSG00000102559.1	127.315	0.135446	0.122657	1.10427	0.269476	0.519079		ENSMUSG00000102559.1	127.315	0.0113356	0.123708	0.0916321	0.92699	0.976874		ENSMUSG00000102559.1	127.315	0.230223	0.125498	1.83448	0.0665833	0.274812
	ENSMUSG00000102374.1	114.873	-0.176372	0.114467	-1.54081	0.123363	0.625834		ENSMUSG00000102374.1	114.873	-0.0578216	0.118179	-0.489271	0.62465	0.911534		ENSMUSG00000102374.1	114.873	0.214698	0.115945	1.85173	0.0640645	0.396216		ENSMUSG00000102374.1	114.873	0.0940727	0.114522	0.821439	0.411396	0.655085		ENSMUSG00000102374.1	114.873	0.111325	0.11889	0.936373	0.349081	0.635635		ENSMUSG00000102374.1	114.873	0.117657	0.117115	1.00463	0.315077	0.607996
	ENSMUSG00000102776.1	72.2464	-0.25159	0.171226	-1.46934	0.141739	0.649252		ENSMUSG00000102776.1	72.2464	0.0790649	0.176179	0.448775	0.653594			ENSMUSG00000102776.1	72.2464	0.201867	0.17471	1.15544	0.24791	0.661208		ENSMUSG00000102776.1	72.2464	0.127061	0.177285	0.716704	0.473557	0.708863		ENSMUSG00000102776.1	72.2464	-0.0693111	0.176097	-0.393595	0.69388	0.86895		ENSMUSG00000102776.1	72.2464	0.205992	0.173883	1.18466	0.236151	0.529712
	ENSMUSG00000082057.1	18.8484	0.435046	0.260439	1.67043	0.0948337	0.576832		ENSMUSG00000082057.1	18.8484	0.17386	0.274048	0.634412	0.525812			ENSMUSG00000082057.1	18.8484	0.131153	0.260362	0.503735	0.614448			ENSMUSG00000082057.1	18.8484	0.342107	0.263706	1.2973	0.194528	0.431238		ENSMUSG00000082057.1	18.8484	-0.190446	0.262053	-0.726747	0.467381			ENSMUSG00000082057.1	18.8484	-0.227113	0.261915	-0.867125	0.385873	0.670268
	ENSMUSG00000103706.1	27.7021	-0.195508	0.206859	-0.945127	0.344594	0.814234		ENSMUSG00000103706.1	27.7021	-0.239619	0.214497	-1.11712	0.263943			ENSMUSG00000103706.1	27.7021	0.256358	0.208264	1.23093	0.218351	0.627809		ENSMUSG00000103706.1	27.7021	-0.204973	0.215435	-0.951438	0.341382	0.595284		ENSMUSG00000103706.1	27.7021	0.386624	0.216996	1.78171	0.0747967			ENSMUSG00000103706.1	27.7021	0.0515213	0.212323	0.242656	0.808272	0.922257
	ENSMUSG00000103756.1	23.1626	-0.130238	0.21959	-0.593095	0.553118	0.8914		ENSMUSG00000103756.1	23.1626	0.0325057	0.225699	0.144022	0.885483			ENSMUSG00000103756.1	23.1626	-0.101629	0.220659	-0.460571	0.645107			ENSMUSG00000103756.1	23.1626	0.0842527	0.219165	0.384426	0.700663	0.861913		ENSMUSG00000103756.1	23.1626	0.330863	0.231795	1.42739	0.153467			ENSMUSG00000103756.1	23.1626	0.0736201	0.226064	0.32566	0.744682	0.891407
	ENSMUSG00000103382.1	71.2366	-0.168479	0.145132	-1.16086	0.245697	0.749636		ENSMUSG00000103382.1	71.2366	0.282717	0.151932	1.86081	0.0627714			ENSMUSG00000103382.1	71.2366	0.262881	0.146297	1.7969	0.0723521	0.415395		ENSMUSG00000103382.1	71.2366	0.0180194	0.146927	0.122642	0.902391	0.959702		ENSMUSG00000103382.1	71.2366	-0.120488	0.154262	-0.781061	0.434766	0.707767		ENSMUSG00000103382.1	71.2366	-0.0434247	0.150479	-0.288576	0.772906	0.905317
	ENSMUSG00000026003.5	2237.1	0.107006	0.0736415	1.45307	0.146206	0.653009		ENSMUSG00000026003.5	2237.1	0.0127179	0.0739199	0.17205	0.863399	0.972938		ENSMUSG00000026003.5	2237.1	-0.0893912	0.0738726	-1.21007	0.226251	0.636991		ENSMUSG00000026003.5	2237.1	0.165778	0.0736732	2.25018	0.0244374	0.125232		ENSMUSG00000026003.5	2237.1	-0.0249333	0.0738151	-0.33778	0.735529	0.89132		ENSMUSG00000026003.5	2237.1	0.094391	0.0737185	1.28043	0.200396	0.48925
	ENSMUSG00000061816.15	36.9177	0.0395005	0.188088	0.21001	0.83366	0.967076		ENSMUSG00000061816.15	36.9177	0.506893	0.201559	2.51486	0.011908			ENSMUSG00000061816.15	36.9177	0.303819	0.191728	1.58463	0.11305	0.488067		ENSMUSG00000061816.15	36.9177	0.223443	0.190223	1.17464	0.24014	0.48801		ENSMUSG00000061816.15	36.9177	0.21132	0.194433	1.08686	0.2771	0.565256		ENSMUSG00000061816.15	36.9177	0.273712	0.189701	1.44286	0.149059	0.420017
	ENSMUSG00000026000.16	11296	0.0290781	0.0293756	0.989875	0.322235	0.801767		ENSMUSG00000026000.16	11296	0.0151397	0.0295417	0.512485	0.608312	0.905956		ENSMUSG00000026000.16	11296	0.0664104	0.0294728	2.25328	0.0242416	0.259852		ENSMUSG00000026000.16	11296	-0.00894815	0.0293908	-0.304454	0.760782	0.894391		ENSMUSG00000026000.16	11296	0.050714	0.0294523	1.72191	0.0850866	0.291427		ENSMUSG00000026000.16	11296	0.0256054	0.0294548	0.869311	0.384677	0.669574
	ENSMUSG00000025991.8	24.395	-0.0648864	0.270581	-0.239804	0.810482	0.963801		ENSMUSG00000025991.8	24.395	-0.289469	0.273389	-1.05882	0.289683			ENSMUSG00000025991.8	24.395	-0.160012	0.265345	-0.603034	0.546486			ENSMUSG00000025991.8	24.395	-0.609547	0.262394	-2.32302	0.0201779	0.111421		ENSMUSG00000025991.8	24.395	-0.261446	0.27395	-0.954356	0.339904			ENSMUSG00000025991.8	24.395	-0.14038	0.271339	-0.517361	0.604904	0.820447
	ENSMUSG00000062209.15	5005.46	-0.171222	0.0563501	-3.03855	0.00237723	0.1467		ENSMUSG00000062209.15	5005.46	-0.0323643	0.0565273	-0.572544	0.566954	0.889804		ENSMUSG00000062209.15	5005.46	-0.0239332	0.0564141	-0.424241	0.67139	0.908553		ENSMUSG00000062209.15	5005.46	-0.086072	0.0563248	-1.52814	0.126478	0.336528		ENSMUSG00000062209.15	5005.46	-0.0872351	0.0564179	-1.54623	0.122049	0.357021		ENSMUSG00000062209.15	5005.46	0.0487753	0.0564923	0.863396	0.38792	0.671931
	ENSMUSG00000025997.13	332.997	-0.030576	0.0761952	-0.401285	0.68821	0.933998		ENSMUSG00000025997.13	332.997	0.10007	0.078204	1.2796	0.200686	0.675745		ENSMUSG00000025997.13	332.997	0.00122653	0.0778265	0.0157598	0.987426	0.998078		ENSMUSG00000025997.13	332.997	0.0410848	0.0767671	0.535188	0.59252	0.794778		ENSMUSG00000025997.13	332.997	0.0869991	0.0774178	1.12376	0.261114	0.547753		ENSMUSG00000025997.13	332.997	0.187752	0.0779921	2.40731	0.0160703	0.114442
	ENSMUSG00000053153.14	170.631	0.126971	0.47243	0.268762	0.788113	0.958053		ENSMUSG00000053153.14	170.631	-0.0349595	0.471522	-0.0741418	0.940898	0.989967		ENSMUSG00000053153.14	170.631	-0.976685	0.47236	-2.06767	0.0386711	0.32416		ENSMUSG00000053153.14	170.631	0.801554	0.4716	1.69965	0.0891972	0.271746		ENSMUSG00000053153.14	170.631	-0.230996	0.471928	-0.489473	0.624507	0.832401		ENSMUSG00000053153.14	170.631	0.679211	0.471841	1.43949	0.150011	0.421137
	ENSMUSG00000045648.15	609.096	0.114862	0.347648	0.330399	0.741098	0.947795		ENSMUSG00000045648.15	609.096	-0.0929508	0.347829	-0.267232	0.789291	0.957408		ENSMUSG00000045648.15	609.096	0.189476	0.347602	0.545097	0.585687	0.874087		ENSMUSG00000045648.15	609.096	-1.01229	0.347461	-2.91337	0.00357547	0.0377273		ENSMUSG00000045648.15	609.096	-0.0475281	0.347514	-0.136766	0.891216	0.961028		ENSMUSG00000045648.15	609.096	-0.107106	0.347848	-0.307911	0.75815	0.898118
	ENSMUSG00000026196.7	30.5066	-0.230895	0.189284	-1.21983	0.222529	0.734988		ENSMUSG00000026196.7	30.5066	-0.00561283	0.195993	-0.028638	0.977153			ENSMUSG00000026196.7	30.5066	-0.0262919	0.190871	-0.137747	0.89044	0.974369		ENSMUSG00000026196.7	30.5066	-0.283283	0.192751	-1.46969	0.141647	0.360283		ENSMUSG00000026196.7	30.5066	0.260065	0.200064	1.29991	0.193631			ENSMUSG00000026196.7	30.5066	0.0179686	0.206654	0.0869502	0.930711	0.973971
	ENSMUSG00000050296.14	22.4109	0.0286491	0.306999	0.0933198	0.925649	0.984539		ENSMUSG00000050296.14	22.4109	-0.0549577	0.315432	-0.17423	0.861685			ENSMUSG00000050296.14	22.4109	0.129364	0.308382	0.419492	0.674857			ENSMUSG00000050296.14	22.4109	-1.04549	0.305489	-3.42233	0.000620859	0.01149		ENSMUSG00000050296.14	22.4109	-0.518744	0.312214	-1.6615	0.0966129			ENSMUSG00000050296.14	22.4109	-0.406816	0.322425	-1.26174	0.207042	0.497038
	ENSMUSG00000026192.13	2033.59	-0.054807	0.0375576	-1.45928	0.144488	0.650791		ENSMUSG00000026192.13	2033.59	0.00907445	0.0381661	0.237762	0.812065	0.961998		ENSMUSG00000026192.13	2033.59	0.014714	0.0379506	0.387714	0.698227	0.916118		ENSMUSG00000026192.13	2033.59	-0.0585087	0.0375208	-1.55937	0.11891	0.323899		ENSMUSG00000026192.13	2033.59	0.0663893	0.037664	1.76267	0.0779561	0.275778		ENSMUSG00000026192.13	2033.59	0.0722138	0.0377284	1.91404	0.0556149	0.24782
	ENSMUSG00000026193.15	3611.13	0.110149	0.116746	0.943486	0.345432	0.814671		ENSMUSG00000026193.15	3611.13	0.0530754	0.116919	0.453952	0.649863	0.919898		ENSMUSG00000026193.15	3611.13	0.0744952	0.11679	0.637856	0.523567	0.840241		ENSMUSG00000026193.15	3611.13	-0.205969	0.116762	-1.764	0.0777314	0.251996		ENSMUSG00000026193.15	3611.13	-0.0241504	0.116783	-0.206797	0.836169	0.938068		ENSMUSG00000026193.15	3611.13	-0.00542834	0.116875	-0.0464457	0.962955	0.986926
	ENSMUSG00000039395.8	291.706	0.0739796	0.0892716	0.828703	0.407272	0.843543		ENSMUSG00000039395.8	291.706	0.0842626	0.0911757	0.924178	0.355394	0.79519		ENSMUSG00000039395.8	291.706	0.114131	0.0909917	1.2543	0.209734	0.618391		ENSMUSG00000039395.8	291.706	-0.00483342	0.0878549	-0.0550159	0.956126	0.982419		ENSMUSG00000039395.8	291.706	0.080352	0.089252	0.900283	0.36797	0.651801		ENSMUSG00000039395.8	291.706	-0.021896	0.0900223	-0.243229	0.807828	0.921976
	ENSMUSG00000097131.1	350.883	-0.0207739	0.0683591	-0.303894	0.761209	0.952002		ENSMUSG00000097131.1	350.883	0.102235	0.0696653	1.46752	0.142234	0.601588		ENSMUSG00000097131.1	350.883	-0.043642	0.0691943	-0.630717	0.528226	0.842288		ENSMUSG00000097131.1	350.883	0.0129393	0.0682605	0.189558	0.849656	0.936615		ENSMUSG00000097131.1	350.883	0.135299	0.0681435	1.9855	0.0470892	0.201268		ENSMUSG00000097131.1	350.883	-0.0853867	0.0692298	-1.23338	0.217434	0.508902
	ENSMUSG00000026189.13	298.797	0.00333674	0.0686616	0.0485969	0.961241	0.99168		ENSMUSG00000026189.13	298.797	0.135754	0.0705525	1.92415	0.0543352	0.415972		ENSMUSG00000026189.13	298.797	0.152292	0.0697744	2.18263	0.0290628	0.282853		ENSMUSG00000026189.13	298.797	0.172191	0.0690289	2.49448	0.0126142	0.0832888		ENSMUSG00000026189.13	298.797	0.135999	0.068601	1.98247	0.0474271	0.202226		ENSMUSG00000026189.13	298.797	0.116611	0.0689488	1.69127	0.0907851	0.326316
	ENSMUSG00000026188.11	983.726	-0.00423642	0.0422276	-0.100323	0.920088	0.98397		ENSMUSG00000026188.11	983.726	-0.0874031	0.0435567	-2.00665	0.0447868	0.387066		ENSMUSG00000026188.11	983.726	-0.0899955	0.0429635	-2.0947	0.0361979	0.311761		ENSMUSG00000026188.11	983.726	-0.216819	0.0424905	-5.10276	3.34731e-07	3.26908e-05		ENSMUSG00000026188.11	983.726	-0.16922	0.0430213	-3.93339	8.37559e-05	0.00235332		ENSMUSG00000026188.11	983.726	-0.0889221	0.0432323	-2.05684	0.0397012	0.200148
	ENSMUSG00000026187.8	1167.02	0.0345	0.0542589	0.635841	0.52488	0.883353		ENSMUSG00000026187.8	1167.02	-0.148198	0.0549587	-2.69653	0.00700663	0.172605		ENSMUSG00000026187.8	1167.02	-0.0805898	0.054812	-1.47029	0.141482	0.534429		ENSMUSG00000026187.8	1167.02	-0.0426605	0.0542669	-0.786124	0.431795	0.673256		ENSMUSG00000026187.8	1167.02	-0.0622166	0.0545355	-1.14085	0.253934	0.53704		ENSMUSG00000026187.8	1167.02	0.0924308	0.0544452	1.69768	0.0895674	0.324642
	ENSMUSG00000039372.5	1601.85	-0.106478	0.0429714	-2.47787	0.013217	0.301592		ENSMUSG00000039372.5	1601.85	-0.0732218	0.0439065	-1.66768	0.0953802	0.523124		ENSMUSG00000039372.5	1601.85	-0.131319	0.0438478	-2.99488	0.00274554	0.0813325		ENSMUSG00000039372.5	1601.85	-0.191536	0.0433021	-4.42326	9.72223e-06	0.00051396		ENSMUSG00000039372.5	1601.85	-0.282077	0.0436911	-6.45618	1.0738e-10	3.55852e-08		ENSMUSG00000039372.5	1601.85	-0.342603	0.0439252	-7.79969	6.20579e-15	3.50299e-12
	ENSMUSG00000039354.16	3291.75	-0.00674614	0.0240803	-0.280152	0.779361	0.955751		ENSMUSG00000039354.16	3291.75	-0.028136	0.0248002	-1.13451	0.256583	0.725678		ENSMUSG00000039354.16	3291.75	-0.0341505	0.0245168	-1.39294	0.163637	0.566849		ENSMUSG00000039354.16	3291.75	-0.0250581	0.0241221	-1.0388	0.298897	0.550844		ENSMUSG00000039354.16	3291.75	0.00490779	0.0243665	0.201416	0.840374	0.94021		ENSMUSG00000039354.16	3291.75	-0.0498112	0.0243763	-2.04343	0.04101	0.204001
	ENSMUSG00000046330.10	5489.26	0.0215779	0.0340057	0.634536	0.525731	0.883353		ENSMUSG00000046330.10	5489.26	-0.0115068	0.0342552	-0.335913	0.736936	0.942963		ENSMUSG00000046330.10	5489.26	-0.0384747	0.0341462	-1.12676	0.259842	0.67113		ENSMUSG00000046330.10	5489.26	-0.0174339	0.0340145	-0.512545	0.60827	0.804776		ENSMUSG00000046330.10	5489.26	0.103603	0.0340931	3.03882	0.00237503	0.0277849		ENSMUSG00000046330.10	5489.26	-0.0305218	0.0341301	-0.894277	0.371174	0.657977
	ENSMUSG00000039323.18	2792.76	0.148929	0.550816	0.270378	0.786869	0.957761		ENSMUSG00000039323.18	2792.76	-0.394942	0.550795	-0.717039	0.47335	0.854366		ENSMUSG00000039323.18	2792.76	-0.887472	0.550829	-1.61116	0.107145	0.476311		ENSMUSG00000039323.18	2792.76	0.824093	0.550876	1.49597	0.134662	0.34951		ENSMUSG00000039323.18	2792.76	-0.631019	0.550846	-1.14555	0.251983	0.534467		ENSMUSG00000039323.18	2792.76	0.353371	0.550863	0.641485	0.521207	0.768694
	ENSMUSG00000026185.8	11556.1	0.0521108	0.0596819	0.873144	0.382585	0.833152		ENSMUSG00000026185.8	11556.1	0.110659	0.0597628	1.85163	0.0640787	0.448751		ENSMUSG00000026185.8	11556.1	0.0619616	0.059697	1.03793	0.299301	0.703853		ENSMUSG00000026185.8	11556.1	0.0272325	0.0596793	0.456314	0.648164	0.830727		ENSMUSG00000026185.8	11556.1	0.0528383	0.0597372	0.884513	0.376419	0.658573		ENSMUSG00000026185.8	11556.1	-0.185259	0.0597604	-3.10002	0.00193506	0.0272671
	ENSMUSG00000100301.6	23.335	-0.054335	0.203962	-0.266397	0.789933	0.958585		ENSMUSG00000100301.6	23.335	-0.00731373	0.212796	-0.0343696	0.972582			ENSMUSG00000100301.6	23.335	0.0157241	0.210728	0.0746179	0.940519			ENSMUSG00000100301.6	23.335	-0.010103	0.209978	-0.0481145	0.961625	0.985031		ENSMUSG00000100301.6	23.335	0.0140449	0.208773	0.0672736	0.946364			ENSMUSG00000100301.6	23.335	-0.302558	0.215314	-1.40519	0.159964	0.435789
	ENSMUSG00000055322.15	2915.26	0.216874	0.16658	1.30193	0.192942	0.710128		ENSMUSG00000055322.15	2915.26	0.0770859	0.166622	0.46264	0.643622	0.918173		ENSMUSG00000055322.15	2915.26	-0.152663	0.166576	-0.916475	0.359418	0.746954		ENSMUSG00000055322.15	2915.26	0.440492	0.166523	2.64523	0.00816354	0.0628506		ENSMUSG00000055322.15	2915.26	0.0387948	0.166536	0.232951	0.815799	0.928827		ENSMUSG00000055322.15	2915.26	0.362689	0.166535	2.17785	0.0294171	0.168228
	ENSMUSG00000006304.14	16365.5	0.0500862	0.0503071	0.995609	0.31944	0.801615		ENSMUSG00000006304.14	16365.5	0.0294136	0.0503944	0.583668	0.559444	0.88871		ENSMUSG00000006304.14	16365.5	0.0543541	0.0503634	1.07924	0.280481	0.68966		ENSMUSG00000006304.14	16365.5	0.0472311	0.0503254	0.938516	0.347979	0.601263		ENSMUSG00000006304.14	16365.5	-0.0161025	0.0503378	-0.319888	0.749053	0.898959		ENSMUSG00000006304.14	16365.5	-0.00948086	0.050333	-0.188363	0.850592	0.939343
	ENSMUSG00000006299.13	5316.93	0.00349032	0.0252524	0.138217	0.890069	0.979248		ENSMUSG00000006299.13	5316.93	0.0202777	0.0256192	0.791504	0.42865	0.83622		ENSMUSG00000006299.13	5316.93	-0.0133155	0.025535	-0.521463	0.602044	0.882001		ENSMUSG00000006299.13	5316.93	0.0220896	0.025273	0.874041	0.382096	0.631602		ENSMUSG00000006299.13	5316.93	0.0304692	0.0253471	1.20208	0.229334	0.505887		ENSMUSG00000006299.13	5316.93	0.0316593	0.0253667	1.24806	0.212007	0.50301
	ENSMUSG00000026179.14	11063.4	0.0653225	0.0441333	1.48012	0.138842	0.644632		ENSMUSG00000026179.14	11063.4	0.0977016	0.0442459	2.20815	0.027234	0.317912		ENSMUSG00000026179.14	11063.4	0.126366	0.044193	2.85941	0.00424432	0.103931		ENSMUSG00000026179.14	11063.4	-0.0495891	0.0441223	-1.1239	0.261055	0.510161		ENSMUSG00000026179.14	11063.4	0.0576921	0.0441337	1.30721	0.191141	0.456887		ENSMUSG00000026179.14	11063.4	0.00925435	0.0441517	0.209603	0.833977	0.93294
	ENSMUSG00000103013.1	9.47579	-0.702309	0.325136	-2.16005	0.0307688			ENSMUSG00000103013.1	9.47579	0.0644796	0.345351	0.186708	0.85189			ENSMUSG00000103013.1	9.47579	-0.485652	0.319782	-1.5187	0.128838			ENSMUSG00000103013.1	9.47579	-0.214003	0.326383	-0.655681	0.512029			ENSMUSG00000103013.1	9.47579	-0.0813966	0.302014	-0.269513	0.787535			ENSMUSG00000103013.1	9.47579	-0.519385	0.314686	-1.65049	0.0988437
	ENSMUSG00000006301.17	1905.07	0.0337512	0.0699645	0.482405	0.629518	0.915548		ENSMUSG00000006301.17	1905.07	0.11698	0.0701061	1.66861	0.0951941	0.523109		ENSMUSG00000006301.17	1905.07	-0.154933	0.0700813	-2.21076	0.0270523	0.272474		ENSMUSG00000006301.17	1905.07	0.164908	0.0696938	2.36618	0.0179727	0.103568		ENSMUSG00000006301.17	1905.07	0.0967555	0.0698478	1.38523	0.165981	0.424235		ENSMUSG00000006301.17	1905.07	0.0234248	0.0697263	0.335953	0.736906	0.887525
	ENSMUSG00000073650.8	182.382	0.05224	0.265042	0.197101	0.843749	0.970182		ENSMUSG00000073650.8	182.382	0.0669493	0.264328	0.253281	0.800051	0.959532		ENSMUSG00000073650.8	182.382	-0.480568	0.264613	-1.81612	0.0693524	0.410926		ENSMUSG00000073650.8	182.382	0.638863	0.263772	2.42203	0.0154341	0.0943288		ENSMUSG00000073650.8	182.382	-0.0620386	0.263841	-0.235137	0.814103	0.92804		ENSMUSG00000073650.8	182.382	0.31156	0.264063	1.17987	0.238053	0.531575
	ENSMUSG00000026177.11	120.178	0.0914928	0.105598	0.866427	0.386256	0.834707		ENSMUSG00000026177.11	120.178	0.00345904	0.109059	0.0317172	0.974698	0.995561		ENSMUSG00000026177.11	120.178	0.0118259	0.10838	0.109115	0.913111	0.980836		ENSMUSG00000026177.11	120.178	0.114129	0.10578	1.07892	0.280623	0.531958		ENSMUSG00000026177.11	120.178	0.0999619	0.105827	0.944577	0.344875	0.630865		ENSMUSG00000026177.11	120.178	0.0113585	0.107923	0.105246	0.91618	0.967326
	ENSMUSG00000026176.13	1647.88	0.106665	0.0628627	1.6968	0.0897345	0.566528		ENSMUSG00000026176.13	1647.88	0.0263034	0.0630722	0.417036	0.676652	0.927896		ENSMUSG00000026176.13	1647.88	-0.0953391	0.0629522	-1.51447	0.129907	0.517153		ENSMUSG00000026176.13	1647.88	0.203473	0.0625933	3.25072	0.00115112	0.0178084		ENSMUSG00000026176.13	1647.88	0.012773	0.0628372	0.203271	0.838923	0.939431		ENSMUSG00000026176.13	1647.88	0.0388141	0.0628079	0.617981	0.536588	0.778739
	ENSMUSG00000026175.12	24.8065	0.319722	0.216737	1.47516	0.140169	0.646742		ENSMUSG00000026175.12	24.8065	-0.100924	0.232819	-0.433488	0.66466			ENSMUSG00000026175.12	24.8065	0.0108684	0.224973	0.0483101	0.961469			ENSMUSG00000026175.12	24.8065	0.0901362	0.215135	0.418974	0.675235	0.84687		ENSMUSG00000026175.12	24.8065	0.111729	0.216624	0.515774	0.606013			ENSMUSG00000026175.12	24.8065	-0.0656759	0.218543	-0.300517	0.763783	0.901342
	ENSMUSG00000033364.13	1814.8	-0.14513	0.057328	-2.53158	0.0113551	0.284872		ENSMUSG00000033364.13	1814.8	-0.0542807	0.0581191	-0.933956	0.350327	0.790974		ENSMUSG00000033364.13	1814.8	-0.000499679	0.0577381	-0.00865423	0.993095	0.998511		ENSMUSG00000033364.13	1814.8	-0.0239886	0.0573908	-0.417988	0.675956	0.847307		ENSMUSG00000033364.13	1814.8	-0.0926227	0.0577139	-1.60486	0.108525	0.335332		ENSMUSG00000033364.13	1814.8	-0.0295063	0.0577592	-0.51085	0.609456	0.822841
	ENSMUSG00000026174.9	1743.97	0.000912919	0.0343268	0.026595	0.978783	0.995748		ENSMUSG00000026174.9	1743.97	-0.130632	0.0354182	-3.68829	0.000225768	0.0275516		ENSMUSG00000026174.9	1743.97	-0.0149033	0.0350597	-0.425082	0.670777	0.908553		ENSMUSG00000026174.9	1743.97	-0.0513504	0.0344704	-1.4897	0.136304	0.351945		ENSMUSG00000026174.9	1743.97	-0.0497742	0.0349957	-1.42229	0.154941	0.407427		ENSMUSG00000026174.9	1743.97	-0.0398823	0.0349241	-1.14197	0.253466	0.548857
	ENSMUSG00000026173.15	904.244	0.104839	0.0902082	1.16219	0.245159	0.749532		ENSMUSG00000026173.15	904.244	0.160973	0.0908819	1.77124	0.0765212	0.481338		ENSMUSG00000026173.15	904.244	0.0021439	0.0907323	0.0236288	0.981149	0.997378		ENSMUSG00000026173.15	904.244	0.212837	0.090125	2.36157	0.0181976	0.104253		ENSMUSG00000026173.15	904.244	0.107028	0.0902166	1.18635	0.235484	0.513628		ENSMUSG00000026173.15	904.244	0.0589512	0.0902724	0.653037	0.513733	0.763923
	ENSMUSG00000026135.17	2085.79	-0.0618733	0.0507428	-1.21935	0.222711	0.734988		ENSMUSG00000026135.17	2085.79	-0.0939087	0.0514864	-1.82395	0.0681593	0.460204		ENSMUSG00000026135.17	2085.79	-0.0512248	0.0511239	-1.00197	0.316356	0.716731		ENSMUSG00000026135.17	2085.79	-0.0275553	0.0508273	-0.542137	0.587724	0.791376		ENSMUSG00000026135.17	2085.79	-0.0278216	0.0509527	-0.546027	0.585047	0.807658		ENSMUSG00000026135.17	2085.79	-0.0723322	0.0510641	-1.4165	0.156629	0.43122
	ENSMUSG00000026172.12	1107.91	0.0551509	0.0388342	1.42016	0.155561	0.666857		ENSMUSG00000026172.12	1107.91	0.084453	0.0399939	2.11164	0.0347169	0.350066		ENSMUSG00000026172.12	1107.91	0.0605527	0.0396611	1.52675	0.126822	0.512592		ENSMUSG00000026172.12	1107.91	0.02477	0.0390308	0.634628	0.525671	0.749168		ENSMUSG00000026172.12	1107.91	0.123052	0.0392825	3.13249	0.00173329	0.0221791		ENSMUSG00000026172.12	1107.91	0.113478	0.0393042	2.88716	0.00388734	0.0441455
	ENSMUSG00000026171.12	1991.49	-0.0059594	0.0426428	-0.139752	0.888856	0.979248		ENSMUSG00000026171.12	1991.49	-0.0509838	0.0433159	-1.17702	0.239187	0.709234		ENSMUSG00000026171.12	1991.49	-0.0385225	0.0430773	-0.894265	0.37118	0.754019		ENSMUSG00000026171.12	1991.49	0.000657329	0.0427037	0.0153928	0.987719	0.995549		ENSMUSG00000026171.12	1991.49	-0.0531668	0.0428211	-1.2416	0.214382	0.487366		ENSMUSG00000026171.12	1991.49	-0.0795246	0.0430059	-1.84915	0.0644355	0.269892
	ENSMUSG00000033276.18	290.395	0.138463	0.171221	0.808676	0.418701	0.847337		ENSMUSG00000033276.18	290.395	0.14048	0.172294	0.815349	0.414873	0.826961		ENSMUSG00000033276.18	290.395	-0.340962	0.172051	-1.98175	0.0475076	0.357682		ENSMUSG00000033276.18	290.395	0.365052	0.170988	2.13495	0.0327648	0.149567		ENSMUSG00000033276.18	290.395	-0.0113188	0.171277	-0.0660848	0.94731	0.983625		ENSMUSG00000033276.18	290.395	0.0978799	0.171727	0.569973	0.568696	0.799649
	ENSMUSG00000033257.14	1731.26	-0.0663527	0.0642655	-1.03248	0.301848	0.790583		ENSMUSG00000033257.14	1731.26	0.0750253	0.0650461	1.15342	0.248739	0.717354		ENSMUSG00000033257.14	1731.26	-0.00791396	0.0647758	-0.122175	0.902761	0.978521		ENSMUSG00000033257.14	1731.26	0.0263666	0.0644976	0.4088	0.682687	0.852039		ENSMUSG00000033257.14	1731.26	-0.246532	0.0645413	-3.81975	0.000133585	0.00336169		ENSMUSG00000033257.14	1731.26	-0.0961664	0.0647357	-1.48552	0.137405	0.402608
	ENSMUSG00000026170.6	245.389	0.304896	0.132273	2.30505	0.021164	0.354432		ENSMUSG00000026170.6	245.389	0.164677	0.132846	1.23961	0.21512	0.693269		ENSMUSG00000026170.6	245.389	-0.159756	0.132761	-1.20334	0.228846	0.639019		ENSMUSG00000026170.6	245.389	0.129857	0.131527	0.987303	0.323494	0.57722		ENSMUSG00000026170.6	245.389	0.0996569	0.132035	0.754774	0.450384	0.718275		ENSMUSG00000026170.6	245.389	-0.030655	0.131994	-0.232245	0.816347	0.925537
	ENSMUSG00000033227.7	40.0787	0.0843381	0.591475	0.142589	0.886614	0.979058		ENSMUSG00000033227.7	40.0787	-0.281503	0.587758	-0.478944	0.631978			ENSMUSG00000033227.7	40.0787	0.528065	0.582923	0.905892	0.364993	0.749983		ENSMUSG00000033227.7	40.0787	-0.308968	0.585148	-0.528017	0.597488	0.797681		ENSMUSG00000033227.7	40.0787	0.19689	0.589348	0.334082	0.738318	0.8925		ENSMUSG00000033227.7	40.0787	1.02822	0.593325	1.73298	0.0830997	0.310744
	ENSMUSG00000026167.14	186.171	0.385294	0.157743	2.44254	0.0145842	0.313937		ENSMUSG00000026167.14	186.171	0.136222	0.158804	0.857799	0.391004	0.808988		ENSMUSG00000026167.14	186.171	0.110102	0.158078	0.696506	0.486112	0.818466		ENSMUSG00000026167.14	186.171	-0.488301	0.156876	-3.11265	0.00185416	0.0244165		ENSMUSG00000026167.14	186.171	-0.0565424	0.157615	-0.358737	0.719792	0.882253		ENSMUSG00000026167.14	186.171	-0.484938	0.158883	-3.05218	0.00227188	0.0304058
	ENSMUSG00000090071.4	16194.4	0.0309122	0.0521608	0.592633	0.553427	0.8914		ENSMUSG00000090071.4	16194.4	-0.0395837	0.0522305	-0.757865	0.448532	0.84431		ENSMUSG00000090071.4	16194.4	0.0125318	0.0521961	0.240091	0.81026	0.951073		ENSMUSG00000090071.4	16194.4	-0.164799	0.0521612	-3.15942	0.00158084	0.0220561		ENSMUSG00000090071.4	16194.4	0.0225747	0.0521648	0.432757	0.665192	0.852585		ENSMUSG00000090071.4	16194.4	-0.178748	0.0522078	-3.42378	0.000617563	0.0116371
	ENSMUSG00000047021.14	556.247	-0.0196931	0.343055	-0.0574052	0.954222	0.991321		ENSMUSG00000047021.14	556.247	0.241885	0.342941	0.705324	0.480608	0.858283		ENSMUSG00000047021.14	556.247	-0.584592	0.343041	-1.70415	0.0883536	0.445418		ENSMUSG00000047021.14	556.247	0.748835	0.342782	2.18458	0.0289195	0.139008		ENSMUSG00000047021.14	556.247	-0.131778	0.342869	-0.384338	0.700728	0.873261		ENSMUSG00000047021.14	556.247	0.213948	0.342847	0.624033	0.532606	0.776258
	ENSMUSG00000006538.12	10.3669	0.262225	0.278299	0.942244	0.346068			ENSMUSG00000006538.12	10.3669	-0.0930445	0.330521	-0.281509	0.77832			ENSMUSG00000006538.12	10.3669	-0.0697432	0.298905	-0.233329	0.815506			ENSMUSG00000006538.12	10.3669	0.0595181	0.299693	0.198597	0.842578			ENSMUSG00000006538.12	10.3669	0.129199	0.314871	0.410325	0.681568			ENSMUSG00000006538.12	10.3669	-0.00785935	0.320571	-0.0245167	0.98044
	ENSMUSG00000026162.7	81.257	-0.0315653	0.122068	-0.258588	0.795953	0.960037		ENSMUSG00000026162.7	81.257	-0.0633398	0.127281	-0.497639	0.618739			ENSMUSG00000026162.7	81.257	-0.274539	0.124431	-2.20635	0.0273594	0.274161		ENSMUSG00000026162.7	81.257	0.0760371	0.124041	0.612999	0.539877	0.759188		ENSMUSG00000026162.7	81.257	0.0836117	0.1243	0.672658	0.501165	0.752982		ENSMUSG00000026162.7	81.257	-0.113706	0.124316	-0.914655	0.360373	0.649415
	ENSMUSG00000026205.8	13.4678	-0.480674	0.365261	-1.31597	0.188183	0.705185		ENSMUSG00000026205.8	13.4678	-1.19517	0.381813	-3.13026	0.00174651			ENSMUSG00000026205.8	13.4678	-0.229197	0.393433	-0.582557	0.560191			ENSMUSG00000026205.8	13.4678	-0.00836244	0.371173	-0.0225297	0.982025			ENSMUSG00000026205.8	13.4678	-0.347658	0.368015	-0.944683	0.344821			ENSMUSG00000026205.8	13.4678	-0.699879	0.39612	-1.76684	0.0772555	0.298571
	ENSMUSG00000033159.14	1676.61	-0.00621353	0.0368079	-0.16881	0.865946	0.974621		ENSMUSG00000033159.14	1676.61	0.0110614	0.0376417	0.29386	0.768865	0.952398		ENSMUSG00000033159.14	1676.61	0.0161333	0.0372562	0.433038	0.664987	0.90749		ENSMUSG00000033159.14	1676.61	0.119	0.0367527	3.23785	0.00120436	0.018318		ENSMUSG00000033159.14	1676.61	-0.0055368	0.0367053	-0.150845	0.880098	0.95645		ENSMUSG00000033159.14	1676.61	-0.0473552	0.0368952	-1.28351	0.199315	0.487915
	ENSMUSG00000049339.16	11344.4	-0.00770234	0.0254763	-0.302334	0.762398	0.952291		ENSMUSG00000049339.16	11344.4	-0.0300635	0.0256764	-1.17086	0.241655	0.71083		ENSMUSG00000049339.16	11344.4	-0.00885522	0.0256072	-0.34581	0.729486	0.925745		ENSMUSG00000049339.16	11344.4	-0.0461214	0.0254936	-1.80914	0.0704293	0.23807		ENSMUSG00000049339.16	11344.4	0.000833308	0.025533	0.0326365	0.973964	0.99246		ENSMUSG00000049339.16	11344.4	-0.0441236	0.0255716	-1.72549	0.0844391	0.313696
	ENSMUSG00000026197.12	982.818	0.0151897	0.0526745	0.28837	0.773064	0.954897		ENSMUSG00000026197.12	982.818	-0.00507092	0.0532795	-0.0951758	0.924175	0.986314		ENSMUSG00000026197.12	982.818	-0.0531458	0.0530393	-1.00201	0.31634	0.716731		ENSMUSG00000026197.12	982.818	-0.0312086	0.0525239	-0.594179	0.552392	0.767677		ENSMUSG00000026197.12	982.818	-0.00922075	0.0523753	-0.176052	0.860253	0.947587		ENSMUSG00000026197.12	982.818	-0.160685	0.0527303	-3.04731	0.00230901	0.0308382
	ENSMUSG00000026198.15	33.0906	0.0549709	0.216995	0.253328	0.800015	0.960587		ENSMUSG00000026198.15	33.0906	0.254401	0.224838	1.13148	0.257851			ENSMUSG00000026198.15	33.0906	0.0258173	0.220482	0.117095	0.906785	0.979204		ENSMUSG00000026198.15	33.0906	0.37107	0.217074	1.70942	0.0873739	0.26896		ENSMUSG00000026198.15	33.0906	0.0771886	0.216048	0.357274	0.720886			ENSMUSG00000026198.15	33.0906	0.152587	0.219296	0.695801	0.486554	0.744296
	ENSMUSG00000033124.15	3797.65	0.0295261	0.0333894	0.884295	0.376537	0.829393		ENSMUSG00000033124.15	3797.65	-0.022449	0.0339303	-0.661622	0.508213	0.872708		ENSMUSG00000033124.15	3797.65	0.0122994	0.0336534	0.365473	0.714759	0.921941		ENSMUSG00000033124.15	3797.65	-0.0340024	0.0334391	-1.01684	0.309227	0.562498		ENSMUSG00000033124.15	3797.65	0.0193158	0.0335287	0.576098	0.564549	0.794237		ENSMUSG00000033124.15	3797.65	0.00175987	0.03371	0.0522061	0.958364	0.985476
	ENSMUSG00000026199.17	1433.28	0.0210591	0.0609868	0.345306	0.729864	0.945498		ENSMUSG00000026199.17	1433.28	0.0630295	0.0618237	1.0195	0.307964	0.765749		ENSMUSG00000026199.17	1433.28	-0.0174229	0.0613808	-0.28385	0.776525	0.941877		ENSMUSG00000026199.17	1433.28	0.116018	0.0610733	1.89965	0.0574788	0.211177		ENSMUSG00000026199.17	1433.28	-0.0152328	0.0610869	-0.249363	0.80308	0.923615		ENSMUSG00000026199.17	1433.28	0.0607413	0.061125	0.993722	0.320358	0.613114
	ENSMUSG00000026200.13	528.796	0.100191	0.119153	0.840865	0.400423	0.841845		ENSMUSG00000026200.13	528.796	0.0321429	0.119527	0.268918	0.787993	0.957408		ENSMUSG00000026200.13	528.796	-0.159712	0.119383	-1.33781	0.18096	0.587636		ENSMUSG00000026200.13	528.796	0.273028	0.119236	2.28982	0.022032	0.117135		ENSMUSG00000026200.13	528.796	-0.00442715	0.119387	-0.0370824	0.970419	0.991366		ENSMUSG00000026200.13	528.796	0.149684	0.119325	1.25442	0.20969	0.500594
	ENSMUSG00000026201.12	2357.31	0.0380689	0.0299733	1.27009	0.204051	0.71859		ENSMUSG00000026201.12	2357.31	-0.00719598	0.0306382	-0.234869	0.81431	0.962095		ENSMUSG00000026201.12	2357.31	-0.0643038	0.0304307	-2.11312	0.0345904	0.304579		ENSMUSG00000026201.12	2357.31	0.0345248	0.0299547	1.15256	0.249089	0.497077		ENSMUSG00000026201.12	2357.31	0.0550561	0.0300831	1.83013	0.0672301	0.251638		ENSMUSG00000026201.12	2357.31	0.0593122	0.0301667	1.96615	0.0492818	0.229272
	ENSMUSG00000026202.13	20056.3	0.00481335	0.0356956	0.134844	0.892735	0.979447		ENSMUSG00000026202.13	20056.3	-0.112115	0.0357958	-3.13208	0.00173573	0.0880838		ENSMUSG00000026202.13	20056.3	-0.142585	0.0357777	-3.98531	6.73915e-05	0.00726069		ENSMUSG00000026202.13	20056.3	-0.240967	0.0357345	-6.74327	1.5486e-11	9.01882e-09		ENSMUSG00000026202.13	20056.3	-0.129285	0.0357486	-3.61649	0.000298621	0.00617736		ENSMUSG00000026202.13	20056.3	-0.184977	0.03576	-5.17275	2.30678e-07	1.94174e-05
	ENSMUSG00000026203.16	4504.05	0.0286658	0.0547377	0.523694	0.600492	0.907874		ENSMUSG00000026203.16	4504.05	0.0711211	0.0549046	1.29536	0.195197	0.672214		ENSMUSG00000026203.16	4504.05	-0.0717692	0.0548359	-1.3088	0.190602	0.598854		ENSMUSG00000026203.16	4504.05	-0.0100829	0.0546759	-0.184412	0.85369	0.938529		ENSMUSG00000026203.16	4504.05	0.0897578	0.0546042	1.64379	0.10022	0.31992		ENSMUSG00000026203.16	4504.05	-0.0529251	0.0546743	-0.968006	0.333041	0.625975
	ENSMUSG00000026204.15	25496	-0.0950475	0.0466118	-2.03913	0.041437	0.445106		ENSMUSG00000026204.15	25496	-0.0547476	0.0466558	-1.17344	0.240621	0.709672		ENSMUSG00000026204.15	25496	-0.0403334	0.0466358	-0.864858	0.387117	0.764337		ENSMUSG00000026204.15	25496	-0.0583017	0.0466099	-1.25085	0.210991	0.450957		ENSMUSG00000026204.15	25496	0.036679	0.0466034	0.787045	0.431255	0.705184		ENSMUSG00000026204.15	25496	-0.0358616	0.0466272	-0.769114	0.441826	0.71125
	ENSMUSG00000101840.1	16.1129	-0.407082	0.428238	-0.950598	0.341809	0.812584		ENSMUSG00000101840.1	16.1129	-0.0498999	0.443915	-0.112409	0.910499			ENSMUSG00000101840.1	16.1129	-0.142293	0.428874	-0.331782	0.740054			ENSMUSG00000101840.1	16.1129	0.174486	0.43105	0.404793	0.68563			ENSMUSG00000101840.1	16.1129	-0.973466	0.422766	-2.30261	0.0213006			ENSMUSG00000101840.1	16.1129	-0.414027	0.425377	-0.973316	0.330396	0.623681
	ENSMUSG00000033061.15	988.055	-0.109273	0.121557	-0.898945	0.368682	0.825839		ENSMUSG00000033061.15	988.055	-0.139037	0.121846	-1.14109	0.253831	0.722671		ENSMUSG00000033061.15	988.055	-0.110262	0.121792	-0.905332	0.36529	0.750079		ENSMUSG00000033061.15	988.055	-0.321528	0.121354	-2.64951	0.00806085	0.0626405		ENSMUSG00000033061.15	988.055	0.0367682	0.121802	0.301868	0.762753	0.905952		ENSMUSG00000033061.15	988.055	-0.0149873	0.122029	-0.122818	0.902252	0.961725
	ENSMUSG00000100556.1	10.2942	-0.784131	0.367962	-2.13101	0.0330885			ENSMUSG00000100556.1	10.2942	0.120279	0.370311	0.324804	0.745329			ENSMUSG00000100556.1	10.2942	0.00977772	0.345702	0.0282836	0.977436			ENSMUSG00000100556.1	10.2942	0.136177	0.364162	0.373945	0.708445			ENSMUSG00000100556.1	10.2942	-0.241807	0.354171	-0.682741	0.49477			ENSMUSG00000100556.1	10.2942	0.00969619	0.341444	0.0283976	0.977345
	ENSMUSG00000026209.15	1483.79	0.00249263	0.0369628	0.0674361	0.946235	0.988746		ENSMUSG00000026209.15	1483.79	-0.0617333	0.037766	-1.63463	0.102127	0.537145		ENSMUSG00000026209.15	1483.79	-0.0449778	0.0375654	-1.19732	0.231182	0.641679		ENSMUSG00000026209.15	1483.79	-0.0607262	0.0371935	-1.63271	0.10253	0.295935		ENSMUSG00000026209.15	1483.79	-0.00179636	0.0371831	-0.0483114	0.961468	0.988791		ENSMUSG00000026209.15	1483.79	-0.0659166	0.037557	-1.75511	0.0792406	0.302765
	ENSMUSG00000026208.9	106.926	0.31072	0.181127	1.71548	0.0862567	0.557573		ENSMUSG00000026208.9	106.926	-0.150956	0.181602	-0.831248	0.405834	0.818493		ENSMUSG00000026208.9	106.926	-0.00152577	0.179645	-0.00849324	0.993223	0.998511		ENSMUSG00000026208.9	106.926	0.0661567	0.179826	0.367893	0.712953	0.869237		ENSMUSG00000026208.9	106.926	-0.0913291	0.180613	-0.505663	0.613093	0.82597		ENSMUSG00000026208.9	106.926	-0.049276	0.179809	-0.274047	0.784049	0.910808
	ENSMUSG00000026207.16	10701	-0.0394716	0.0460018	-0.858045	0.390867	0.836476		ENSMUSG00000026207.16	10701	-0.087843	0.0461504	-1.90341	0.0569877	0.424579		ENSMUSG00000026207.16	10701	-0.00469516	0.0460745	-0.101904	0.918833	0.98282		ENSMUSG00000026207.16	10701	-0.0480045	0.0460463	-1.04253	0.297168	0.549418		ENSMUSG00000026207.16	10701	0.00786721	0.0460263	0.170928	0.86428	0.94913		ENSMUSG00000026207.16	10701	-0.0951884	0.046099	-2.06487	0.0389356	0.197843
	ENSMUSG00000033021.16	2009.17	0.00583892	0.0555542	0.105103	0.916294	0.9832		ENSMUSG00000033021.16	2009.17	0.0499955	0.0559231	0.894005	0.371319	0.801744		ENSMUSG00000033021.16	2009.17	0.0657346	0.0557107	1.17993	0.238029	0.649701		ENSMUSG00000033021.16	2009.17	0.1041	0.0554938	1.87589	0.0606709	0.218372		ENSMUSG00000033021.16	2009.17	0.0363573	0.0554529	0.655644	0.512053	0.760221		ENSMUSG00000033021.16	2009.17	0.0448935	0.0555875	0.807618	0.419311	0.693324
	ENSMUSG00000033007.15	383.409	-0.0811946	0.0980627	-0.827987	0.407678	0.843638		ENSMUSG00000033007.15	383.409	-0.0378184	0.0992507	-0.381039	0.703174	0.935328		ENSMUSG00000033007.15	383.409	0.0437848	0.09921	0.441335	0.658971	0.90563		ENSMUSG00000033007.15	383.409	-0.258273	0.0991303	-2.60539	0.00917691	0.0676245		ENSMUSG00000033007.15	383.409	-0.237826	0.0988153	-2.40677	0.0160943	0.102329		ENSMUSG00000033007.15	383.409	-0.293461	0.100239	-2.92762	0.00341563	0.0403899
	ENSMUSG00000032997.16	6675.15	0.0181609	0.0403422	0.450171	0.652587	0.923496		ENSMUSG00000032997.16	6675.15	-0.0427903	0.0405928	-1.05413	0.291822	0.7536		ENSMUSG00000032997.16	6675.15	-0.0333949	0.0404982	-0.824603	0.409597	0.776923		ENSMUSG00000032997.16	6675.15	-0.0879168	0.0403935	-2.17651	0.0295174	0.140683		ENSMUSG00000032997.16	6675.15	0.00638605	0.0404193	0.157995	0.874461	0.953485		ENSMUSG00000032997.16	6675.15	-0.0813964	0.0405125	-2.00917	0.0445192	0.215001
	ENSMUSG00000026211.17	1485.06	-0.0604279	0.0648311	-0.932083	0.351294	0.817285		ENSMUSG00000026211.17	1485.06	-0.124795	0.0651897	-1.91434	0.055577	0.419549		ENSMUSG00000026211.17	1485.06	-0.121011	0.065091	-1.85911	0.0630113	0.394316		ENSMUSG00000026211.17	1485.06	-0.190006	0.0648978	-2.92778	0.00341394	0.0365517		ENSMUSG00000026211.17	1485.06	-0.105549	0.0649171	-1.6259	0.103972	0.327503		ENSMUSG00000026211.17	1485.06	-0.292579	0.0653968	-4.4739	7.68068e-06	0.000350971
	ENSMUSG00000051703.14	3359.35	0.0184114	0.0491466	0.374622	0.707942	0.937179		ENSMUSG00000051703.14	3359.35	-0.0803542	0.049547	-1.62178	0.104851	0.541225		ENSMUSG00000051703.14	3359.35	-0.00262619	0.0493739	-0.0531899	0.957581	0.991992		ENSMUSG00000051703.14	3359.35	-0.110482	0.0492359	-2.24392	0.0248372	0.126349		ENSMUSG00000051703.14	3359.35	0.0172115	0.0491845	0.349938	0.726385	0.885809		ENSMUSG00000051703.14	3359.35	-0.147683	0.0493631	-2.99177	0.00277363	0.0350207
	ENSMUSG00000032968.4	948.267	-0.150612	0.0757288	-1.98883	0.0467202	0.457944		ENSMUSG00000032968.4	948.267	-0.136615	0.0763417	-1.78952	0.0735306	0.47467		ENSMUSG00000032968.4	948.267	-0.141146	0.0761739	-1.85295	0.0638901	0.396006		ENSMUSG00000032968.4	948.267	-0.321123	0.0760027	-4.22516	2.38773e-05	0.00102949		ENSMUSG00000032968.4	948.267	-0.224842	0.0758718	-2.96345	0.00304209	0.0330576		ENSMUSG00000032968.4	948.267	-0.307959	0.0765227	-4.02441	5.71175e-05	0.00176238
	ENSMUSG00000026213.15	1786.31	0.0455144	0.0397528	1.14493	0.252236	0.756239		ENSMUSG00000026213.15	1786.31	-0.00888048	0.0404701	-0.219433	0.826312	0.965819		ENSMUSG00000026213.15	1786.31	-0.0712649	0.0402313	-1.77138	0.076498	0.421744		ENSMUSG00000026213.15	1786.31	-0.036332	0.0398089	-0.912662	0.36142	0.613779		ENSMUSG00000026213.15	1786.31	0.0183048	0.0398785	0.459014	0.646224	0.84264		ENSMUSG00000026213.15	1786.31	-0.0651734	0.0402311	-1.61997	0.105238	0.351766
	ENSMUSG00000006576.16	7701.4	-0.0112642	0.0515564	-0.218483	0.827052	0.966835		ENSMUSG00000006576.16	7701.4	-0.0397986	0.0516858	-0.770009	0.441294	0.840865		ENSMUSG00000006576.16	7701.4	-0.0136469	0.0516235	-0.264355	0.791506	0.945013		ENSMUSG00000006576.16	7701.4	-0.122307	0.0515739	-2.37149	0.0177167	0.102749		ENSMUSG00000006576.16	7701.4	0.0281001	0.05158	0.544786	0.585901	0.808344		ENSMUSG00000006576.16	7701.4	-0.00578157	0.051688	-0.111855	0.910938	0.964999
	ENSMUSG00000100827.1	14.1445	-0.434206	0.315976	-1.37417	0.169388	0.683436		ENSMUSG00000100827.1	14.1445	-0.282091	0.297528	-0.948115	0.343071			ENSMUSG00000100827.1	14.1445	-0.608613	0.299719	-2.03061	0.0422944			ENSMUSG00000100827.1	14.1445	-0.0554424	0.306879	-0.180665	0.85663			ENSMUSG00000100827.1	14.1445	-0.869639	0.332319	-2.61688	0.00887387			ENSMUSG00000100827.1	14.1445	-1.26234	0.31454	-4.0133	5.98745e-05	0.00181534
	ENSMUSG00000100553.6	10.8702	-0.376667	0.288479	-1.3057	0.191655			ENSMUSG00000100553.6	10.8702	-0.00223055	0.337771	-0.00660373	0.994731			ENSMUSG00000100553.6	10.8702	0.474247	0.30068	1.57725	0.114739			ENSMUSG00000100553.6	10.8702	-0.209859	0.295388	-0.71045	0.477425			ENSMUSG00000100553.6	10.8702	-0.130805	0.305904	-0.427601	0.668942			ENSMUSG00000100553.6	10.8702	-0.60866	0.315783	-1.92746	0.0539222
	ENSMUSG00000100534.1	18.2227	-0.0250446	0.294112	-0.0851533	0.932139	0.985862		ENSMUSG00000100534.1	18.2227	-0.168479	0.283975	-0.593288	0.552988			ENSMUSG00000100534.1	18.2227	0.0286463	0.280736	0.10204	0.918725			ENSMUSG00000100534.1	18.2227	-0.115495	0.280331	-0.411994	0.680344	0.850501		ENSMUSG00000100534.1	18.2227	0.0395011	0.291966	0.135293	0.89238			ENSMUSG00000100534.1	18.2227	-0.22784	0.276107	-0.825185	0.409266	0.686655
	ENSMUSG00000026235.14	29681.4	0.0250595	0.0624582	0.401221	0.688258	0.933998		ENSMUSG00000026235.14	29681.4	0.0302452	0.062499	0.483931	0.628435	0.913349		ENSMUSG00000026235.14	29681.4	0.0208181	0.0624805	0.333194	0.738988	0.928259		ENSMUSG00000026235.14	29681.4	0.0348824	0.0624695	0.55839	0.576578	0.784158		ENSMUSG00000026235.14	29681.4	-0.0555906	0.0624788	-0.889752	0.373599	0.656691		ENSMUSG00000026235.14	29681.4	-0.110169	0.062478	-1.76332	0.0778464	0.299867
	ENSMUSG00000101849.1	48.1883	0.12856	0.175396	0.732973	0.463575	0.862492		ENSMUSG00000101849.1	48.1883	-0.0653754	0.179154	-0.364911	0.715178			ENSMUSG00000101849.1	48.1883	0.041136	0.17353	0.237054	0.812615	0.951578		ENSMUSG00000101849.1	48.1883	-0.142723	0.174673	-0.817089	0.413878	0.657141		ENSMUSG00000101849.1	48.1883	0.0540438	0.177764	0.30402	0.761113	0.905122		ENSMUSG00000101849.1	48.1883	-0.0731863	0.181086	-0.404151	0.686102	0.862605
	ENSMUSG00000032908.9	477.071	0.171675	0.136614	1.25664	0.208884	0.724079		ENSMUSG00000032908.9	477.071	0.023641	0.137299	0.172186	0.863291	0.972934		ENSMUSG00000032908.9	477.071	-0.0440896	0.13672	-0.322481	0.747089	0.931185		ENSMUSG00000032908.9	477.071	-0.303389	0.136447	-2.2235	0.0261822	0.130578		ENSMUSG00000032908.9	477.071	-0.0162304	0.136598	-0.118819	0.905419	0.967114		ENSMUSG00000032908.9	477.071	-0.051417	0.136847	-0.375727	0.70712	0.873657
	ENSMUSG00000026245.16	3770.77	0.0174013	0.0260298	0.668516	0.503805	0.878477		ENSMUSG00000026245.16	3770.77	0.0140993	0.0265951	0.530146	0.596011	0.901667		ENSMUSG00000026245.16	3770.77	-0.0487063	0.0264999	-1.83798	0.066065	0.401705		ENSMUSG00000026245.16	3770.77	-0.108449	0.0262039	-4.13866	3.49345e-05	0.00136813		ENSMUSG00000026245.16	3770.77	-0.0433519	0.0263926	-1.64258	0.10047	0.320474		ENSMUSG00000026245.16	3770.77	0.0172283	0.0263732	0.653248	0.513597	0.763923
	ENSMUSG00000104018.1	102.532	-0.171521	0.11488	-1.49305	0.135424	0.639466		ENSMUSG00000104018.1	102.532	0.0116207	0.120077	0.0967767	0.922904	0.985992		ENSMUSG00000104018.1	102.532	0.137036	0.116542	1.17585	0.239654	0.650891		ENSMUSG00000104018.1	102.532	-0.0322455	0.116826	-0.276013	0.782538	0.905308		ENSMUSG00000104018.1	102.532	0.0467544	0.116228	0.402264	0.68749	0.865757		ENSMUSG00000104018.1	102.532	-0.153448	0.115584	-1.32759	0.184315	0.469084
	ENSMUSG00000090486.2	63.8677	-0.0498394	0.155998	-0.319488	0.749357	0.949681		ENSMUSG00000090486.2	63.8677	-0.19166	0.16059	-1.19347	0.232684			ENSMUSG00000090486.2	63.8677	-0.12863	0.163083	-0.788739	0.430265	0.788578		ENSMUSG00000090486.2	63.8677	-0.222077	0.156387	-1.42005	0.155594	0.379043		ENSMUSG00000090486.2	63.8677	-0.0884367	0.156361	-0.565595	0.571669	0.798298		ENSMUSG00000090486.2	63.8677	-0.266402	0.158615	-1.67955	0.0930447	0.329602
	ENSMUSG00000032883.15	12297.2	0.0368511	0.0487546	0.755849	0.44974	0.857469		ENSMUSG00000032883.15	12297.2	0.112222	0.0488466	2.29744	0.0215935	0.285378		ENSMUSG00000032883.15	12297.2	0.100881	0.0488056	2.067	0.0387339	0.324188		ENSMUSG00000032883.15	12297.2	0.0440232	0.0487417	0.903194	0.366423	0.618204		ENSMUSG00000032883.15	12297.2	0.0359015	0.0487798	0.735992	0.461736	0.726015		ENSMUSG00000032883.15	12297.2	0.0840623	0.0487684	1.7237	0.0847614	0.314202
	ENSMUSG00000079470.8	949.445	-0.0458534	0.134582	-0.34071	0.733322	0.945975		ENSMUSG00000079470.8	949.445	0.0652835	0.135098	0.48323	0.628932	0.913349		ENSMUSG00000079470.8	949.445	-0.0216983	0.134832	-0.160928	0.87215	0.970352		ENSMUSG00000079470.8	949.445	0.0565467	0.134423	0.420664	0.674001	0.846219		ENSMUSG00000079470.8	949.445	0.0097679	0.134473	0.0726386	0.942094	0.981712		ENSMUSG00000079470.8	949.445	-0.0390258	0.134668	-0.289791	0.771976	0.90489
	ENSMUSG00000047330.8	78.5914	0.3142	0.18829	1.6687	0.0951767	0.577719		ENSMUSG00000047330.8	78.5914	0.0191644	0.190092	0.100816	0.919696			ENSMUSG00000047330.8	78.5914	0.0705591	0.188736	0.373851	0.708515	0.919835		ENSMUSG00000047330.8	78.5914	0.313609	0.187387	1.67359	0.0942111	0.280767		ENSMUSG00000047330.8	78.5914	0.215284	0.191745	1.12276	0.261538	0.548256		ENSMUSG00000047330.8	78.5914	0.437339	0.189721	2.30517	0.0211572	0.135621
	ENSMUSG00000050711.7	12968.4	-0.0366747	0.0545555	-0.672245	0.501428	0.877616		ENSMUSG00000050711.7	12968.4	-0.0494146	0.0546087	-0.904887	0.365525	0.800108		ENSMUSG00000050711.7	12968.4	-0.100975	0.0545749	-1.85021	0.0642838	0.396702		ENSMUSG00000050711.7	12968.4	-0.12128	0.0545445	-2.22351	0.0261813	0.130578		ENSMUSG00000050711.7	12968.4	-0.148162	0.0545695	-2.71511	0.0066254	0.0573941		ENSMUSG00000050711.7	12968.4	-0.188826	0.0545482	-3.46162	0.000536926	0.010516
	ENSMUSG00000054702.14	137.231	-0.103569	0.0892687	-1.16019	0.245971	0.749649		ENSMUSG00000054702.14	137.231	-0.248871	0.0935946	-2.65903	0.00783665	0.180537		ENSMUSG00000054702.14	137.231	0.051752	0.0915367	0.565369	0.571823	0.86608		ENSMUSG00000054702.14	137.231	0.00448592	0.0894379	0.0501568	0.959997	0.984314		ENSMUSG00000054702.14	137.231	-0.139209	0.0934529	-1.48962	0.136324	0.378299		ENSMUSG00000054702.14	137.231	0.0534463	0.0933147	0.572753	0.566812	0.798404
	ENSMUSG00000073643.11	1117.09	-0.0594129	0.0411732	-1.443	0.14902	0.657796		ENSMUSG00000073643.11	1117.09	-0.0277399	0.0422992	-0.655802	0.511952	0.874223		ENSMUSG00000073643.11	1117.09	0.0626968	0.0417441	1.50193	0.133115	0.523039		ENSMUSG00000073643.11	1117.09	-0.0170827	0.0411463	-0.41517	0.678017	0.848718		ENSMUSG00000073643.11	1117.09	0.00970211	0.0415917	0.233271	0.815551	0.92861		ENSMUSG00000073643.11	1117.09	-0.00498063	0.0417272	-0.119362	0.904989	0.962726
	ENSMUSG00000026248.9	1193.63	0.0268059	0.0348636	0.768881	0.441964	0.855424		ENSMUSG00000026248.9	1193.63	0.0264765	0.0363446	0.728485	0.466317	0.85056		ENSMUSG00000026248.9	1193.63	0.025442	0.0359255	0.708189	0.478828	0.816132		ENSMUSG00000026248.9	1193.63	0.0481472	0.0351373	1.37026	0.170606	0.399342		ENSMUSG00000026248.9	1193.63	0.0167517	0.0354687	0.472295	0.636716	0.838108		ENSMUSG00000026248.9	1193.63	0.0526219	0.035456	1.48415	0.13777	0.403246
	ENSMUSG00000026249.10	9807.8	0.0347036	0.033256	1.04353	0.296704	0.787926		ENSMUSG00000026249.10	9807.8	0.0775607	0.0333968	2.3224	0.0202115	0.280365		ENSMUSG00000026249.10	9807.8	0.0419347	0.0333656	1.25683	0.208817	0.617126		ENSMUSG00000026249.10	9807.8	0.0392993	0.0332589	1.18162	0.237357	0.484921		ENSMUSG00000026249.10	9807.8	0.047608	0.0333314	1.42832	0.153199	0.404425		ENSMUSG00000026249.10	9807.8	0.0192285	0.0333266	0.576972	0.563958	0.79643
	ENSMUSG00000004364.14	10310	-0.0405687	0.0242981	-1.66962	0.0949937	0.577119		ENSMUSG00000004364.14	10310	-0.0123155	0.0244833	-0.503017	0.614952	0.908445		ENSMUSG00000004364.14	10310	-0.00956946	0.0244192	-0.391883	0.695144	0.915353		ENSMUSG00000004364.14	10310	-0.0400358	0.0242985	-1.64766	0.0994215	0.289696		ENSMUSG00000004364.14	10310	-0.0641102	0.024431	-2.62414	0.0086868	0.0684939		ENSMUSG00000004364.14	10310	-0.00293811	0.0243984	-0.120422	0.904149	0.962496
	ENSMUSG00000103076.1	39.6149	0.120074	0.163924	0.7325	0.463864	0.862492		ENSMUSG00000103076.1	39.6149	-0.17166	0.16686	-1.02877	0.303589			ENSMUSG00000103076.1	39.6149	0.102649	0.166761	0.615547	0.538194	0.846764		ENSMUSG00000103076.1	39.6149	0.391684	0.162742	2.40678	0.0160937	0.0966706		ENSMUSG00000103076.1	39.6149	-0.220834	0.165975	-1.33053	0.183344	0.448099		ENSMUSG00000103076.1	39.6149	0.0801505	0.162084	0.4945	0.620953	0.828379
	ENSMUSG00000038608.15	8492.95	0.00604251	0.0726023	0.0832276	0.933671	0.985918		ENSMUSG00000038608.15	8492.95	0.197622	0.0727064	2.71808	0.00656624	0.169321		ENSMUSG00000038608.15	8492.95	0.065416	0.0726798	0.900058	0.36809	0.752426		ENSMUSG00000038608.15	8492.95	0.150296	0.0726211	2.06959	0.0384907	0.165432		ENSMUSG00000038608.15	8492.95	-0.000260334	0.072644	-0.0035837	0.997141	0.999412		ENSMUSG00000038608.15	8492.95	-0.004328	0.0726316	-0.0595884	0.952483	0.983804
	ENSMUSG00000054976.14	1908.42	-0.0405821	0.0594502	-0.682623	0.494845	0.874904		ENSMUSG00000054976.14	1908.42	-0.0511405	0.0599928	-0.852444	0.393968	0.811403		ENSMUSG00000054976.14	1908.42	0.0410018	0.0597184	0.686585	0.492344	0.821998		ENSMUSG00000054976.14	1908.42	-0.120324	0.0594491	-2.02399	0.042971	0.177082		ENSMUSG00000054976.14	1908.42	-0.0748613	0.0597915	-1.25204	0.210556	0.481696		ENSMUSG00000054976.14	1908.42	-0.0277209	0.0598766	-0.462967	0.643388	0.839348
	ENSMUSG00000055980.2	748.695	-0.0227304	0.0663147	-0.342766	0.731775	0.945975		ENSMUSG00000055980.2	748.695	-0.164336	0.0678926	-2.42052	0.0154983	0.24532		ENSMUSG00000055980.2	748.695	-0.228197	0.0672708	-3.39221	0.000693302	0.0345272		ENSMUSG00000055980.2	748.695	-0.145027	0.0665951	-2.17774	0.0294254	0.140467		ENSMUSG00000055980.2	748.695	-0.0444582	0.0670889	-0.662676	0.507538	0.757136		ENSMUSG00000055980.2	748.695	-0.142668	0.0677093	-2.10707	0.0351118	0.186202
	ENSMUSG00000026142.15	623.124	0.103487	0.0667954	1.54932	0.121305	0.623847		ENSMUSG00000026142.15	623.124	0.0670704	0.0675212	0.993324	0.320552	0.773662		ENSMUSG00000026142.15	623.124	-0.104278	0.0669801	-1.55685	0.119506	0.500352		ENSMUSG00000026142.15	623.124	0.0739322	0.0663451	1.11436	0.265125	0.513967		ENSMUSG00000026142.15	623.124	0.0113881	0.0672812	0.169262	0.865591	0.94913		ENSMUSG00000026142.15	623.124	-0.0378918	0.0666129	-0.568836	0.569467	0.800089
	ENSMUSG00000067158.9	165.509	0.489631	0.581686	0.841745	0.399931	0.841608		ENSMUSG00000067158.9	165.509	0.0655204	0.581668	0.112642	0.910314	0.983518		ENSMUSG00000067158.9	165.509	-0.732848	0.581941	-1.25932	0.207916	0.615703		ENSMUSG00000067158.9	165.509	1.50482	0.582642	2.58275	0.00980165	0.0704174		ENSMUSG00000067158.9	165.509	-0.194221	0.582007	-0.33371	0.738598	0.892639		ENSMUSG00000067158.9	165.509	0.932695	0.581934	1.60275	0.10899	0.357053
	ENSMUSG00000079465.8	114.485	0.68335	0.695809	0.982094	0.326053	0.803322		ENSMUSG00000079465.8	114.485	-0.0476803	0.695684	-0.0685372	0.945358	0.989967		ENSMUSG00000079465.8	114.485	-0.86042	0.69611	-1.23604	0.216444	0.625623		ENSMUSG00000079465.8	114.485	1.84707	0.697633	2.64762	0.00810608	0.062783		ENSMUSG00000079465.8	114.485	-0.2882	0.696245	-0.413934	0.678922	0.860864		ENSMUSG00000079465.8	114.485	1.08178	0.695981	1.55432	0.120108	0.374875
	ENSMUSG00000026150.14	10467	0.0243905	0.0245348	0.994115	0.320167	0.801644		ENSMUSG00000026150.14	10467	0.0184263	0.0247597	0.744206	0.456752	0.847633		ENSMUSG00000026150.14	10467	0.00113907	0.0246889	0.0461371	0.963201	0.993024		ENSMUSG00000026150.14	10467	-0.0549174	0.0245817	-2.23408	0.0254779	0.128512		ENSMUSG00000026150.14	10467	-0.0267914	0.0246978	-1.08476	0.278026	0.565716		ENSMUSG00000026150.14	10467	-0.0123376	0.0246866	-0.499769	0.617238	0.826774
	ENSMUSG00000101450.1	102.34	-0.037769	0.133525	-0.28286	0.777284	0.955338		ENSMUSG00000101450.1	102.34	0.196184	0.137318	1.42869	0.153094	0.617399		ENSMUSG00000101450.1	102.34	0.0519411	0.136725	0.379895	0.704024	0.918516		ENSMUSG00000101450.1	102.34	0.228877	0.135978	1.68319	0.092338	0.277106		ENSMUSG00000101450.1	102.34	0.0894929	0.134796	0.663916	0.506744	0.756581		ENSMUSG00000101450.1	102.34	0.218135	0.139022	1.56907	0.116632	0.370045
	ENSMUSG00000026159.13	7631.09	-0.0676894	0.0265981	-2.5449	0.010931	0.280466		ENSMUSG00000026159.13	7631.09	-0.0388425	0.0269288	-1.44241	0.149186	0.613508		ENSMUSG00000026159.13	7631.09	-0.0259701	0.0268065	-0.9688	0.332645	0.727578		ENSMUSG00000026159.13	7631.09	-0.0570435	0.0266708	-2.1388	0.0324519	0.149		ENSMUSG00000026159.13	7631.09	-0.108467	0.0268009	-4.04712	5.18518e-05	0.00165832		ENSMUSG00000026159.13	7631.09	-0.0762671	0.0268601	-2.83942	0.00451959	0.0490611
	ENSMUSG00000113880.1	11.7117	-0.223475	0.302116	-0.7397	0.459482	0.860143		ENSMUSG00000113880.1	11.7117	0.333091	0.340346	0.978684	0.327736			ENSMUSG00000113880.1	11.7117	-0.205628	0.318885	-0.644834	0.519035			ENSMUSG00000113880.1	11.7117	-0.191533	0.316763	-0.604657	0.545407			ENSMUSG00000113880.1	11.7117	-0.371011	0.303843	-1.22106	0.222063			ENSMUSG00000113880.1	11.7117	-0.294169	0.31627	-0.93012	0.352309	0.641825
	ENSMUSG00000038496.16	187.225	0.0411683	0.0946716	0.434853	0.663669	0.928538		ENSMUSG00000038496.16	187.225	0.0730491	0.0982237	0.743701	0.457057	0.847633		ENSMUSG00000038496.16	187.225	0.21882	0.0970597	2.25449	0.0241654	0.259657		ENSMUSG00000038496.16	187.225	0.195986	0.0942966	2.0784	0.0376726	0.163221		ENSMUSG00000038496.16	187.225	0.0864678	0.0958163	0.902433	0.366827	0.650901		ENSMUSG00000038496.16	187.225	0.214257	0.0970705	2.20723	0.027298	0.160019
	ENSMUSG00000053161.16	54.2195	0.178978	0.398327	0.449324	0.653198	0.923786		ENSMUSG00000053161.16	54.2195	0.176322	0.392952	0.448711	0.65364			ENSMUSG00000053161.16	54.2195	-0.56963	0.396191	-1.43776	0.150501	0.548698		ENSMUSG00000053161.16	54.2195	0.537134	0.392425	1.36875	0.171076	0.399768		ENSMUSG00000053161.16	54.2195	-0.0396511	0.394393	-0.100537	0.919918	0.974048		ENSMUSG00000053161.16	54.2195	0.209712	0.39223	0.534664	0.592882	0.81235
	ENSMUSG00000026163.17	23448.5	0.0373354	0.0552293	0.676007	0.499037	0.876542		ENSMUSG00000026163.17	23448.5	-0.00816922	0.0552985	-0.14773	0.882556	0.978255		ENSMUSG00000026163.17	23448.5	0.0477001	0.0552662	0.863098	0.388084	0.764704		ENSMUSG00000026163.17	23448.5	0.0210728	0.0552451	0.381443	0.702875	0.863421		ENSMUSG00000026163.17	23448.5	-0.0810788	0.0552668	-1.46704	0.142364	0.387591		ENSMUSG00000026163.17	23448.5	0.0195239	0.0552621	0.353296	0.723866	0.881666
	ENSMUSG00000045658.16	2116.6	0.131692	0.0522124	2.52223	0.0116612	0.288653		ENSMUSG00000045658.16	2116.6	0.16624	0.0527551	3.15116	0.00162625	0.0845035		ENSMUSG00000045658.16	2116.6	0.194956	0.0524832	3.71463	0.000203504	0.0162083		ENSMUSG00000045658.16	2116.6	0.336365	0.0521777	6.44653	1.14442e-10	4.80496e-08		ENSMUSG00000045658.16	2116.6	0.236022	0.0523727	4.50659	6.58791e-06	0.00033365		ENSMUSG00000045658.16	2116.6	0.366468	0.0523433	7.00124	2.53713e-12	7.60822e-10
	ENSMUSG00000036766.12	9378.75	-0.016076	0.0454079	-0.354036	0.723312	0.944708		ENSMUSG00000036766.12	9378.75	-0.0152647	0.0455285	-0.335278	0.737415	0.942979		ENSMUSG00000036766.12	9378.75	-0.0201854	0.0454793	-0.443836	0.657161	0.905009		ENSMUSG00000036766.12	9378.75	-0.080773	0.045395	-1.77934	0.0751847	0.247653		ENSMUSG00000036766.12	9378.75	0.0522428	0.0454786	1.14873	0.250666	0.532864		ENSMUSG00000036766.12	9378.75	-0.0325807	0.0454986	-0.71608	0.473942	0.736331
	ENSMUSG00000026219.14	14253	-0.0645213	0.0306658	-2.10402	0.0353769	0.426696		ENSMUSG00000026219.14	14253	0.00779579	0.0308226	0.252924	0.800327	0.959692		ENSMUSG00000026219.14	14253	-0.0195662	0.0307592	-0.63611	0.524705	0.840717		ENSMUSG00000026219.14	14253	0.0112999	0.0306926	0.368163	0.712752	0.869086		ENSMUSG00000026219.14	14253	-0.0477247	0.0307447	-1.55229	0.120593	0.35465		ENSMUSG00000026219.14	14253	0.0200241	0.0307543	0.651101	0.514982	0.764683
	ENSMUSG00000073633.9	125.107	0.173326	0.212061	0.81734	0.413734	0.845693		ENSMUSG00000073633.9	125.107	0.207484	0.213467	0.97197	0.331065	0.780513		ENSMUSG00000073633.9	125.107	-0.186667	0.212718	-0.877535	0.380196	0.759988		ENSMUSG00000073633.9	125.107	0.358017	0.211195	1.6952	0.0900377	0.272937		ENSMUSG00000073633.9	125.107	0.105357	0.212493	0.495815	0.620025	0.830049		ENSMUSG00000073633.9	125.107	0.0615178	0.212063	0.290092	0.771746	0.904842
	ENSMUSG00000026220.6	538.732	-0.114277	0.0660321	-1.73063	0.0835176	0.554485		ENSMUSG00000026220.6	538.732	-0.331952	0.0682256	-4.8655	1.14168e-06	0.00116912		ENSMUSG00000026220.6	538.732	-0.310392	0.0683868	-4.53877	5.65835e-06	0.00116269		ENSMUSG00000026220.6	538.732	-0.381078	0.0670122	-5.68669	1.29523e-08	2.30045e-06		ENSMUSG00000026220.6	538.732	-0.44656	0.0682314	-6.54479	5.95775e-11	2.18758e-08		ENSMUSG00000026220.6	538.732	-0.403745	0.0687476	-5.87286	4.2835e-09	5.83042e-07
	ENSMUSG00000089844.7	40.8239	-0.155158	0.16973	-0.914146	0.36064	0.822998		ENSMUSG00000089844.7	40.8239	0.148603	0.179316	0.828726	0.40726			ENSMUSG00000089844.7	40.8239	-0.178104	0.175442	-1.01517	0.310024	0.713313		ENSMUSG00000089844.7	40.8239	0.0178042	0.177204	0.100473	0.919969	0.965522		ENSMUSG00000089844.7	40.8239	-0.208764	0.187418	-1.1139	0.265324	0.552389		ENSMUSG00000089844.7	40.8239	-0.0484263	0.180349	-0.268514	0.788304	0.912894
	ENSMUSG00000070034.13	63.476	0.42732	0.151237	2.8255	0.00472069	0.197815		ENSMUSG00000070034.13	63.476	-0.00180146	0.150583	-0.0119632	0.990455			ENSMUSG00000070034.13	63.476	0.0389291	0.149972	0.259576	0.795191	0.94672		ENSMUSG00000070034.13	63.476	0.241433	0.148327	1.62771	0.103586	0.297602		ENSMUSG00000070034.13	63.476	0.102307	0.148867	0.687235	0.491935	0.746823		ENSMUSG00000070034.13	63.476	-0.0862245	0.149272	-0.577632	0.563513	0.796036
	ENSMUSG00000070031.11	30.4295	-0.166726	0.19521	-0.854089	0.393056	0.838371		ENSMUSG00000070031.11	30.4295	0.241542	0.199302	1.21194	0.225537			ENSMUSG00000070031.11	30.4295	-0.375815	0.201946	-1.86097	0.062749	0.393612		ENSMUSG00000070031.11	30.4295	0.172229	0.194914	0.883615	0.376904	0.627417		ENSMUSG00000070031.11	30.4295	0.0197714	0.200026	0.0988438	0.921262			ENSMUSG00000070031.11	30.4295	0.0558531	0.205025	0.272421	0.785298	0.911267
	ENSMUSG00000026222.16	196.155	0.730419	0.105719	6.90903	4.8799e-12	1.8731e-08		ENSMUSG00000026222.16	196.155	0.236624	0.106151	2.22913	0.0258052	0.311059		ENSMUSG00000026222.16	196.155	0.0645392	0.106843	0.604057	0.545805	0.850444		ENSMUSG00000026222.16	196.155	0.106399	0.105861	1.00509	0.314853	0.568177		ENSMUSG00000026222.16	196.155	-0.0130824	0.107367	-0.121848	0.903019	0.966171		ENSMUSG00000026222.16	196.155	0.0285368	0.106962	0.266792	0.789629	0.91342
	ENSMUSG00000052760.16	38.5266	0.157275	0.17824	0.882374	0.377575	0.830748		ENSMUSG00000052760.16	38.5266	0.0142742	0.181463	0.0786619	0.937302			ENSMUSG00000052760.16	38.5266	-0.213821	0.174476	-1.22551	0.220384	0.62959		ENSMUSG00000052760.16	38.5266	0.119697	0.176498	0.678176	0.49766	0.726217		ENSMUSG00000052760.16	38.5266	-0.0401625	0.176385	-0.227697	0.819882	0.930802		ENSMUSG00000052760.16	38.5266	-0.154254	0.176125	-0.875821	0.381127	0.667394
	ENSMUSG00000036707.16	13385.8	-0.00345336	0.0246522	-0.140083	0.888594	0.979248		ENSMUSG00000036707.16	13385.8	-0.0343208	0.0248259	-1.38246	0.166831	0.636938		ENSMUSG00000036707.16	13385.8	-0.0250494	0.0247644	-1.01151	0.311774	0.714297		ENSMUSG00000036707.16	13385.8	-0.07699	0.0246678	-3.12107	0.00180193	0.0239878		ENSMUSG00000036707.16	13385.8	-0.0199362	0.0247542	-0.805369	0.420607	0.695796		ENSMUSG00000036707.16	13385.8	-0.0680471	0.024764	-2.74783	0.0059992	0.0594407
	ENSMUSG00000026223.15	48405.2	-0.0195403	0.0329229	-0.593518	0.552835	0.8914		ENSMUSG00000026223.15	48405.2	0.0284371	0.0329524	0.862976	0.388151	0.808388		ENSMUSG00000026223.15	48405.2	0.0191093	0.0329443	0.58005	0.561881	0.860783		ENSMUSG00000026223.15	48405.2	0.0406748	0.032923	1.23545	0.216662	0.458798		ENSMUSG00000026223.15	48405.2	0.107176	0.0329217	3.25549	0.00113196	0.0161411		ENSMUSG00000026223.15	48405.2	-0.0132492	0.0329323	-0.402317	0.687451	0.863453
	ENSMUSG00000026224.11	116.833	-0.0651606	0.110101	-0.591827	0.553966	0.8914		ENSMUSG00000026224.11	116.833	0.0563313	0.11002	0.512011	0.608643	0.905978		ENSMUSG00000026224.11	116.833	0.0697789	0.110361	0.632281	0.527203	0.84222		ENSMUSG00000026224.11	116.833	0.0151512	0.107717	0.140658	0.888141	0.954382		ENSMUSG00000026224.11	116.833	0.123474	0.110484	1.11758	0.263745	0.551024		ENSMUSG00000026224.11	116.833	0.199315	0.10997	1.81245	0.0699171	0.281586
	ENSMUSG00000099767.1	18.8127	-0.233821	0.284575	-0.821651	0.411275	0.845096		ENSMUSG00000099767.1	18.8127	-0.0576903	0.278823	-0.206907	0.836083			ENSMUSG00000099767.1	18.8127	0.404682	0.28378	1.42604	0.153856			ENSMUSG00000099767.1	18.8127	-0.107852	0.271685	-0.396975	0.691386	0.856652		ENSMUSG00000099767.1	18.8127	0.631034	0.266751	2.36563	0.0179994			ENSMUSG00000099767.1	18.8127	-0.387473	0.272708	-1.42083	0.155365	0.429464
	ENSMUSG00000049608.8	62.8195	-0.401013	0.15661	-2.56059	0.0104494	0.275852		ENSMUSG00000049608.8	62.8195	-0.0828441	0.152046	-0.544863	0.585848			ENSMUSG00000049608.8	62.8195	-0.15658	0.150356	-1.0414	0.297691	0.70281		ENSMUSG00000049608.8	62.8195	-0.330907	0.149189	-2.21804	0.0265518	0.131622		ENSMUSG00000049608.8	62.8195	0.0216719	0.150621	0.143884	0.885592	0.958081		ENSMUSG00000049608.8	62.8195	-0.409212	0.153526	-2.66543	0.00768909	0.0697725
	ENSMUSG00000099342.1	27.9779	-0.123464	0.212914	-0.579877	0.561997	0.893325		ENSMUSG00000099342.1	27.9779	0.304123	0.226659	1.34176	0.179672			ENSMUSG00000099342.1	27.9779	-0.120877	0.221668	-0.545304	0.585544	0.874027		ENSMUSG00000099342.1	27.9779	-0.0651404	0.216567	-0.300787	0.763577	0.895985		ENSMUSG00000099342.1	27.9779	0.266361	0.208037	1.28035	0.200421			ENSMUSG00000099342.1	27.9779	0.0180277	0.208497	0.0864651	0.931097	0.973971
	ENSMUSG00000026226.16	67.4697	0.184257	0.136043	1.3544	0.17561	0.689768		ENSMUSG00000026226.16	67.4697	0.0616762	0.139876	0.440934	0.659261			ENSMUSG00000026226.16	67.4697	-0.227748	0.138136	-1.64872	0.0992046	0.466104		ENSMUSG00000026226.16	67.4697	0.149251	0.132377	1.12747	0.259545	0.508501		ENSMUSG00000026226.16	67.4697	0.24395	0.136946	1.78136	0.0748538	0.268969		ENSMUSG00000026226.16	67.4697	-0.165449	0.139049	-1.18986	0.234102	0.527419
	ENSMUSG00000026227.11	1145.78	-0.0459992	0.083731	-0.549368	0.582753	0.901671		ENSMUSG00000026227.11	1145.78	-0.0133341	0.0841063	-0.158539	0.874032	0.976909		ENSMUSG00000026227.11	1145.78	-0.0972403	0.0840527	-1.1569	0.247314	0.660768		ENSMUSG00000026227.11	1145.78	-0.0433782	0.0836832	-0.518362	0.604206	0.801906		ENSMUSG00000026227.11	1145.78	0.0480644	0.0841203	0.571378	0.567744	0.795655		ENSMUSG00000026227.11	1145.78	-0.17563	0.0840777	-2.0889	0.0367169	0.190967
	ENSMUSG00000026229.17	7407.61	-0.0310962	0.0231285	-1.3445	0.178788	0.692911		ENSMUSG00000026229.17	7407.61	-0.0299335	0.0234273	-1.27772	0.201349	0.67664		ENSMUSG00000026229.17	7407.61	-0.0304445	0.0233498	-1.30384	0.192288	0.600322		ENSMUSG00000026229.17	7407.61	0.00655215	0.0231381	0.283176	0.777042	0.902749		ENSMUSG00000026229.17	7407.61	-0.0104653	0.0232639	-0.449852	0.652817	0.846015		ENSMUSG00000026229.17	7407.61	0.0353827	0.0232483	1.52195	0.128021	0.387171
	ENSMUSG00000103272.1	38.5576	0.0358754	0.163826	0.218985	0.826662	0.966835		ENSMUSG00000103272.1	38.5576	0.268965	0.17766	1.51393	0.130044			ENSMUSG00000103272.1	38.5576	0.116787	0.171424	0.681275	0.495698	0.823728		ENSMUSG00000103272.1	38.5576	-0.000111918	0.171617	-0.000652139	0.99948	0.999812		ENSMUSG00000103272.1	38.5576	-0.0060992	0.166619	-0.0366056	0.970799	0.991366		ENSMUSG00000103272.1	38.5576	-0.290767	0.171385	-1.69657	0.0897776	0.324852
	ENSMUSG00000062590.13	1852.13	-0.00456876	0.0355868	-0.128384	0.897845	0.979503		ENSMUSG00000062590.13	1852.13	-0.0318382	0.0365611	-0.870821	0.383852	0.808169		ENSMUSG00000062590.13	1852.13	-0.0258025	0.0363355	-0.710118	0.477631	0.815661		ENSMUSG00000062590.13	1852.13	0.0333499	0.0358703	0.929734	0.352509	0.604597		ENSMUSG00000062590.13	1852.13	-0.0557938	0.0360765	-1.54654	0.121973	0.356864		ENSMUSG00000062590.13	1852.13	0.00645194	0.0363019	0.17773	0.858935	0.942114
	ENSMUSG00000079445.3	34.4756	-0.292814	0.195052	-1.50121	0.133301	0.638115		ENSMUSG00000079445.3	34.4756	-0.309849	0.194599	-1.59224	0.11133			ENSMUSG00000079445.3	34.4756	0.0571246	0.194197	0.294158	0.768637	0.939007		ENSMUSG00000079445.3	34.4756	-0.431545	0.188935	-2.2841	0.0223657	0.118275		ENSMUSG00000079445.3	34.4756	-0.236399	0.197048	-1.19971	0.230254			ENSMUSG00000079445.3	34.4756	-0.487626	0.1997	-2.4418	0.0146143	0.107298
	ENSMUSG00000026234.12	18960.6	-0.00437582	0.0222397	-0.196757	0.844017	0.970195		ENSMUSG00000026234.12	18960.6	-0.0201062	0.022364	-0.89904	0.368631	0.801178		ENSMUSG00000026234.12	18960.6	-0.00254657	0.0223278	-0.114054	0.909195	0.979806		ENSMUSG00000026234.12	18960.6	0.00250941	0.0222457	0.112804	0.910186	0.962555		ENSMUSG00000026234.12	18960.6	-0.0140033	0.0222862	-0.628338	0.529782	0.772558		ENSMUSG00000026234.12	18960.6	0.02058	0.0222592	0.92456	0.355195	0.644358
	ENSMUSG00000073627.7	203.375	-0.216161	0.0945671	-2.28579	0.0222663	0.361595		ENSMUSG00000073627.7	203.375	-0.0856216	0.0967907	-0.884606	0.376369	0.804931		ENSMUSG00000073627.7	203.375	-0.0346414	0.0962309	-0.359983	0.71886	0.923484		ENSMUSG00000073627.7	203.375	-0.0992225	0.0960148	-1.03341	0.301413	0.553359		ENSMUSG00000073627.7	203.375	0.187614	0.0953651	1.96733	0.0491457	0.206986		ENSMUSG00000073627.7	203.375	-0.183291	0.0960563	-1.90816	0.0563707	0.249278
	ENSMUSG00000026238.14	15088.1	0.045822	0.0395572	1.15837	0.246711	0.75021		ENSMUSG00000026238.14	15088.1	0.0320737	0.0396342	0.809242	0.418376	0.828844		ENSMUSG00000026238.14	15088.1	-0.0615177	0.0396281	-1.55238	0.120572	0.501348		ENSMUSG00000026238.14	15088.1	0.0238846	0.0395481	0.603937	0.545885	0.763236		ENSMUSG00000026238.14	15088.1	-0.00297575	0.0395366	-0.0752657	0.940003	0.980932		ENSMUSG00000026238.14	15088.1	-0.0591425	0.0395375	-1.49586	0.134691	0.398364
	ENSMUSG00000026239.14	1940.2	0.0228432	0.0325617	0.701535	0.482969	0.869277		ENSMUSG00000026239.14	1940.2	0.00231333	0.0333125	0.0694431	0.944637	0.989967		ENSMUSG00000026239.14	1940.2	-0.0708968	0.0331581	-2.13814	0.0325051	0.296881		ENSMUSG00000026239.14	1940.2	-0.0413814	0.0326754	-1.26644	0.205356	0.444439		ENSMUSG00000026239.14	1940.2	-0.0432749	0.0327514	-1.32132	0.186396	0.451825		ENSMUSG00000026239.14	1940.2	-0.0843718	0.0328451	-2.56878	0.0102057	0.0846884
	ENSMUSG00000026240.12	1061.08	-0.0106091	0.0398129	-0.266475	0.789874	0.958585		ENSMUSG00000026240.12	1061.08	-0.0708403	0.0411629	-1.72098	0.0852551	0.502874		ENSMUSG00000026240.12	1061.08	-0.0537132	0.0408009	-1.31647	0.188016	0.596453		ENSMUSG00000026240.12	1061.08	-0.110677	0.0400039	-2.76666	0.00566342	0.050393		ENSMUSG00000026240.12	1061.08	-0.115692	0.0403902	-2.86435	0.00417867	0.0409901		ENSMUSG00000026240.12	1061.08	-0.102801	0.0405721	-2.53378	0.0112841	0.0903481
	ENSMUSG00000026241.5	147.508	-0.0304453	0.139089	-0.218891	0.826735	0.966835		ENSMUSG00000026241.5	147.508	0.010689	0.141619	0.0754772	0.939835	0.989894		ENSMUSG00000026241.5	147.508	0.196044	0.140801	1.39235	0.163817	0.567357		ENSMUSG00000026241.5	147.508	-0.273739	0.1375	-1.99083	0.0464993	0.185851		ENSMUSG00000026241.5	147.508	-0.0227868	0.139404	-0.163459	0.870157	0.951039		ENSMUSG00000026241.5	147.508	-0.109892	0.141433	-0.776993	0.437163	0.707244
	ENSMUSG00000053333.15	1523.05	0.00860975	0.0363263	0.237011	0.812648	0.964492		ENSMUSG00000053333.15	1523.05	0.0595243	0.0373643	1.59308	0.111142	0.552588		ENSMUSG00000053333.15	1523.05	0.0448774	0.0370147	1.21242	0.225351	0.635637		ENSMUSG00000053333.15	1523.05	0.0345126	0.0363685	0.94897	0.342636	0.596523		ENSMUSG00000053333.15	1523.05	0.0853613	0.036689	2.32662	0.0199856	0.117928		ENSMUSG00000053333.15	1523.05	0.0884118	0.0367784	2.4039	0.016221	0.114919
	ENSMUSG00000084106.4	55.8064	-0.211476	0.128889	-1.64077	0.100846	0.585839		ENSMUSG00000084106.4	55.8064	-0.211921	0.133362	-1.58906	0.112046			ENSMUSG00000084106.4	55.8064	-0.179721	0.130454	-1.37766	0.16831	0.571793		ENSMUSG00000084106.4	55.8064	-0.151696	0.128082	-1.18437	0.236269	0.483682		ENSMUSG00000084106.4	55.8064	-0.0782385	0.129375	-0.604741	0.545351	0.781221		ENSMUSG00000084106.4	55.8064	-0.0915061	0.128348	-0.712951	0.475876	0.737187
	ENSMUSG00000103984.1	22.9563	-0.357371	0.238816	-1.49643	0.134542	0.639466		ENSMUSG00000103984.1	22.9563	0.353219	0.250058	1.41255	0.157788			ENSMUSG00000103984.1	22.9563	-0.0130538	0.246217	-0.0530174	0.957718			ENSMUSG00000103984.1	22.9563	-0.281842	0.251877	-1.11897	0.263155	0.512016		ENSMUSG00000103984.1	22.9563	-0.0862043	0.242941	-0.354837	0.722712			ENSMUSG00000103984.1	22.9563	-0.0979799	0.251705	-0.389265	0.69708	0.868161
	ENSMUSG00000026247.13	234.754	-0.00835003	0.359091	-0.0232533	0.981448	0.996489		ENSMUSG00000026247.13	234.754	0.389169	0.357195	1.08951	0.275928	0.739195		ENSMUSG00000026247.13	234.754	-0.0286432	0.359414	-0.0796944	0.93648	0.988096		ENSMUSG00000026247.13	234.754	0.206625	0.357627	0.577768	0.563421	0.77566		ENSMUSG00000026247.13	234.754	0.466189	0.358018	1.30214	0.19287	0.459316		ENSMUSG00000026247.13	234.754	0.317403	0.358147	0.886237	0.37549	0.662109
	ENSMUSG00000026254.17	3204.36	-0.0336594	0.0288143	-1.16815	0.242747	0.748565		ENSMUSG00000026254.17	3204.36	-0.0491912	0.0294685	-1.66928	0.0950614	0.522581		ENSMUSG00000026254.17	3204.36	-0.0405302	0.0292566	-1.38533	0.16595	0.57002		ENSMUSG00000026254.17	3204.36	-0.0603981	0.0289173	-2.08865	0.036739	0.16033		ENSMUSG00000026254.17	3204.36	-0.0979614	0.0289927	-3.37883	0.000727955	0.0117608		ENSMUSG00000026254.17	3204.36	-0.0560769	0.0291616	-1.92297	0.0544834	0.244811
	ENSMUSG00000026255.15	1002.58	0.0564148	0.0846658	0.666323	0.505205	0.878477		ENSMUSG00000026255.15	1002.58	0.276181	0.0850316	3.24798	0.00116227	0.0696387		ENSMUSG00000026255.15	1002.58	-0.0815909	0.0850586	-0.959232	0.337442	0.73159		ENSMUSG00000026255.15	1002.58	0.183339	0.0843287	2.1741	0.0296979	0.141208		ENSMUSG00000026255.15	1002.58	0.149923	0.084615	1.77183	0.0764228	0.272271		ENSMUSG00000026255.15	1002.58	-0.0489261	0.0845629	-0.578577	0.562875	0.795486
	ENSMUSG00000048000.15	5292.89	-0.0371974	0.0310646	-1.19742	0.231143	0.73966		ENSMUSG00000048000.15	5292.89	-0.0416243	0.0315321	-1.32006	0.186814	0.663765		ENSMUSG00000048000.15	5292.89	-0.010122	0.0314008	-0.322349	0.747188	0.931185		ENSMUSG00000048000.15	5292.89	0.00509935	0.0311977	0.163453	0.870162	0.946722		ENSMUSG00000048000.15	5292.89	-0.102797	0.0312404	-3.2905	0.0010001	0.0148236		ENSMUSG00000048000.15	5292.89	-0.0646644	0.0312777	-2.06743	0.0386936	0.197083
	ENSMUSG00000079436.3	173.692	0.193671	1.13536	0.170581	0.864554	0.974462		ENSMUSG00000079436.3	173.692	-0.275624	1.13509	-0.242821	0.808144	0.96106		ENSMUSG00000079436.3	173.692	-1.4161	1.13564	-1.24697	0.212408	0.621214		ENSMUSG00000079436.3	173.692	2.18324	1.13682	1.92048	0.054797	0.205063		ENSMUSG00000079436.3	173.692	-0.689279	1.13561	-0.606968	0.543872	0.780757		ENSMUSG00000079436.3	173.692	0.744562	1.13557	0.65567	0.512037	0.762831
	ENSMUSG00000026259.14	5825.07	-0.0115825	0.0538335	-0.215154	0.829647	0.966997		ENSMUSG00000026259.14	5825.07	-0.0221892	0.0539877	-0.411004	0.68107	0.929092		ENSMUSG00000026259.14	5825.07	0.0779365	0.0539371	1.44495	0.148472	0.545957		ENSMUSG00000026259.14	5825.07	-0.155274	0.0538333	-2.88435	0.00392218	0.0402107		ENSMUSG00000026259.14	5825.07	-0.0371105	0.0538941	-0.688581	0.491087	0.746799		ENSMUSG00000026259.14	5825.07	-0.110844	0.0539076	-2.05618	0.0397648	0.200358
	ENSMUSG00000079434.8	37.8111	-0.0184979	0.243059	-0.0761043	0.939336	0.987739		ENSMUSG00000079434.8	37.8111	0.135995	0.245911	0.553025	0.580246			ENSMUSG00000079434.8	37.8111	0.00406064	0.24223	0.0167636	0.986625	0.997833		ENSMUSG00000079434.8	37.8111	0.303523	0.234837	1.29249	0.196189	0.433219		ENSMUSG00000079434.8	37.8111	0.0905647	0.24266	0.373216	0.708987	0.87685		ENSMUSG00000079434.8	37.8111	0.0669029	0.238031	0.281068	0.778659	0.908617
	ENSMUSG00000026288.14	755.514	0.113904	0.0578129	1.97022	0.0488127	0.463761		ENSMUSG00000026288.14	755.514	0.078034	0.0589977	1.32266	0.185948	0.661929		ENSMUSG00000026288.14	755.514	0.0838193	0.0587208	1.42742	0.153459	0.553112		ENSMUSG00000026288.14	755.514	0.117611	0.0579526	2.02943	0.0424147	0.175471		ENSMUSG00000026288.14	755.514	-0.0424513	0.0582037	-0.729356	0.465784	0.728974		ENSMUSG00000026288.14	755.514	0.0196025	0.0582228	0.336681	0.736357	0.887249
	ENSMUSG00000026289.15	4470.87	0.0114486	0.0276002	0.4148	0.678288	0.932433		ENSMUSG00000026289.15	4470.87	-0.0103978	0.028187	-0.368888	0.712211	0.937205		ENSMUSG00000026289.15	4470.87	0.00667834	0.0279736	0.238737	0.811309	0.951578		ENSMUSG00000026289.15	4470.87	-0.0104749	0.0277529	-0.377433	0.705852	0.865312		ENSMUSG00000026289.15	4470.87	-0.0370087	0.0278516	-1.32878	0.183919	0.448716		ENSMUSG00000026289.15	4470.87	-0.00344772	0.0278728	-0.123695	0.901557	0.961638
	ENSMUSG00000089281.1	14.7955	-0.233056	0.265646	-0.877318	0.380314	0.831888		ENSMUSG00000089281.1	14.7955	0.302283	0.28875	1.04687	0.295161			ENSMUSG00000089281.1	14.7955	-0.188678	0.290795	-0.648834	0.516446			ENSMUSG00000089281.1	14.7955	-0.0349253	0.285125	-0.122491	0.90251			ENSMUSG00000089281.1	14.7955	-0.021412	0.268445	-0.0797632	0.936426			ENSMUSG00000089281.1	14.7955	0.412503	0.275349	1.49811	0.134105	0.397551
	ENSMUSG00000056055.13	94.5905	0.0104162	0.205228	0.0507544	0.959521	0.991456		ENSMUSG00000056055.13	94.5905	-0.0264587	0.208249	-0.127053	0.898898	0.982419		ENSMUSG00000056055.13	94.5905	-0.0170645	0.206623	-0.0825875	0.93418	0.988019		ENSMUSG00000056055.13	94.5905	0.0181914	0.205291	0.0886124	0.92939	0.970513		ENSMUSG00000056055.13	94.5905	0.0915695	0.202903	0.451296	0.651776	0.845451		ENSMUSG00000056055.13	94.5905	-0.467341	0.207659	-2.25052	0.0244161	0.1485
	ENSMUSG00000070738.10	8186.14	-0.0131793	0.0293667	-0.448784	0.653588	0.92389		ENSMUSG00000070738.10	8186.14	-0.00882326	0.0296401	-0.29768	0.765948	0.951893		ENSMUSG00000070738.10	8186.14	0.0124773	0.029542	0.42236	0.672762	0.908553		ENSMUSG00000070738.10	8186.14	-0.0320142	0.0294453	-1.08724	0.27693	0.528219		ENSMUSG00000070738.10	8186.14	-0.0712064	0.0294836	-2.41512	0.0157299	0.10086		ENSMUSG00000070738.10	8186.14	-0.0264966	0.0295018	-0.898134	0.369114	0.656233
	ENSMUSG00000101942.1	13.4178	-0.23749	0.292224	-0.812697	0.416392	0.846456		ENSMUSG00000101942.1	13.4178	-0.255308	0.295503	-0.863977	0.3876			ENSMUSG00000101942.1	13.4178	-0.427688	0.299344	-1.42875	0.153076			ENSMUSG00000101942.1	13.4178	0.0351946	0.287112	0.122581	0.902439			ENSMUSG00000101942.1	13.4178	-0.169145	0.281101	-0.601724	0.547358			ENSMUSG00000101942.1	13.4178	-0.140978	0.315418	-0.446954	0.654908	0.845827
	ENSMUSG00000005501.14	1568.96	0.0151996	0.0513022	0.296276	0.76702	0.953016		ENSMUSG00000005501.14	1568.96	0.0629461	0.052112	1.2079	0.227086	0.701982		ENSMUSG00000005501.14	1568.96	0.0130499	0.0518142	0.251859	0.80115	0.947634		ENSMUSG00000005501.14	1568.96	0.191091	0.0515668	3.7057	0.000210811	0.00533051		ENSMUSG00000005501.14	1568.96	-0.010437	0.0517014	-0.201872	0.840017	0.940102		ENSMUSG00000005501.14	1568.96	0.0994228	0.0517092	1.92273	0.054514	0.244811
	ENSMUSG00000090124.7	23.0047	0.212284	0.20777	1.02173	0.30691	0.794152		ENSMUSG00000090124.7	23.0047	-0.0630042	0.211782	-0.297495	0.766089			ENSMUSG00000090124.7	23.0047	-0.0713206	0.209895	-0.339792	0.734013			ENSMUSG00000090124.7	23.0047	0.139179	0.215016	0.647297	0.51744	0.74229		ENSMUSG00000090124.7	23.0047	-0.147849	0.211982	-0.69746	0.485515			ENSMUSG00000090124.7	23.0047	0.1094	0.207545	0.527114	0.598114	0.815966
	ENSMUSG00000081984.3	72.4405	0.0840026	0.151021	0.55623	0.578054	0.900195		ENSMUSG00000081984.3	72.4405	0.294433	0.149174	1.97375	0.0484096			ENSMUSG00000081984.3	72.4405	0.0432876	0.15244	0.283965	0.776437	0.941877		ENSMUSG00000081984.3	72.4405	-0.31036	0.148427	-2.091	0.0365282	0.159695		ENSMUSG00000081984.3	72.4405	0.144179	0.148363	0.971802	0.331149	0.619146		ENSMUSG00000081984.3	72.4405	0.0899703	0.151603	0.593459	0.552874	0.789021
	ENSMUSG00000079429.9	154.493	0.043527	0.107236	0.4059	0.684816	0.933441		ENSMUSG00000079429.9	154.493	0.184225	0.113478	1.62344	0.104495	0.541225		ENSMUSG00000079429.9	154.493	-0.122198	0.10962	-1.11474	0.264962	0.676286		ENSMUSG00000079429.9	154.493	-0.231461	0.107599	-2.15114	0.0314648	0.14622		ENSMUSG00000079429.9	154.493	-0.0357545	0.108381	-0.329898	0.741477	0.894349		ENSMUSG00000079429.9	154.493	-0.152117	0.109841	-1.38488	0.166088	0.444568
	ENSMUSG00000044783.16	3922.69	0.0490318	0.0489517	1.00164	0.316519	0.800135		ENSMUSG00000044783.16	3922.69	0.081462	0.0493101	1.65204	0.0985273	0.530188		ENSMUSG00000044783.16	3922.69	0.0444992	0.0490892	0.906497	0.364673	0.74978		ENSMUSG00000044783.16	3922.69	0.0447475	0.0489188	0.914729	0.360334	0.612625		ENSMUSG00000044783.16	3922.69	0.0757842	0.0489955	1.54676	0.121922	0.356801		ENSMUSG00000044783.16	3922.69	0.0652442	0.04902	1.33097	0.183199	0.467733
	ENSMUSG00000099553.1	16.4078	-0.0803156	0.86318	-0.0930461	0.925867	0.984539		ENSMUSG00000099553.1	16.4078	-0.179527	0.855841	-0.209766	0.83385			ENSMUSG00000099553.1	16.4078	-1.48238	0.869146	-1.70556	0.0880898			ENSMUSG00000099553.1	16.4078	1.29991	0.863084	1.50613	0.132035			ENSMUSG00000099553.1	16.4078	-0.585062	0.861825	-0.678864	0.497224			ENSMUSG00000099553.1	16.4078	0.79906	0.861793	0.927207	0.353819	0.643222
	ENSMUSG00000049866.12	3391.31	0.0938868	0.0624461	1.50349	0.132714	0.638115		ENSMUSG00000049866.12	3391.31	0.0193768	0.0626747	0.309164	0.757196	0.949126		ENSMUSG00000049866.12	3391.31	0.116186	0.0625476	1.85755	0.0632323	0.39526		ENSMUSG00000049866.12	3391.31	-0.14996	0.0624078	-2.40291	0.0162654	0.0973748		ENSMUSG00000049866.12	3391.31	0.0914344	0.0624446	1.46425	0.143126	0.389022		ENSMUSG00000049866.12	3391.31	0.0158812	0.0625578	0.253865	0.7996	0.918587
	ENSMUSG00000036206.12	2021.34	-0.0367837	0.0443339	-0.829698	0.40671	0.843526		ENSMUSG00000036206.12	2021.34	-0.0225133	0.0449876	-0.500433	0.616771	0.908648		ENSMUSG00000036206.12	2021.34	0.0730746	0.0447169	1.63416	0.102225	0.470386		ENSMUSG00000036206.12	2021.34	-0.0117625	0.0444969	-0.264344	0.791515	0.909486		ENSMUSG00000036206.12	2021.34	-0.0275567	0.0446438	-0.617256	0.537066	0.776566		ENSMUSG00000036206.12	2021.34	-0.00776423	0.0448414	-0.173149	0.862535	0.94383
	ENSMUSG00000055013.15	8125.63	0.0596197	0.0410241	1.45329	0.146145	0.653009		ENSMUSG00000055013.15	8125.63	0.0911229	0.0412307	2.21007	0.0271002	0.317216		ENSMUSG00000055013.15	8125.63	0.057406	0.0411146	1.39624	0.162642	0.566299		ENSMUSG00000055013.15	8125.63	0.0622273	0.0410062	1.51751	0.129138	0.340906		ENSMUSG00000055013.15	8125.63	0.11153	0.0410422	2.71744	0.00657891	0.0571139		ENSMUSG00000055013.15	8125.63	0.0337332	0.0411174	0.820411	0.411982	0.688982
	ENSMUSG00000067081.12	290.881	0.124989	0.0977069	1.27923	0.200817	0.715895		ENSMUSG00000067081.12	290.881	0.0474521	0.0989445	0.479583	0.631524	0.913858		ENSMUSG00000067081.12	290.881	0.0658472	0.0985059	0.668459	0.503841	0.828792		ENSMUSG00000067081.12	290.881	0.252251	0.097268	2.59336	0.00950419	0.0690868		ENSMUSG00000067081.12	290.881	0.279613	0.0977867	2.85942	0.00424422	0.0413818		ENSMUSG00000067081.12	290.881	0.179375	0.0972216	1.84501	0.0650358	0.271187
	ENSMUSG00000026301.16	138.411	0.258093	0.214744	1.20186	0.229418	0.738213		ENSMUSG00000026301.16	138.411	0.337814	0.212984	1.5861	0.112717	0.555385		ENSMUSG00000026301.16	138.411	-0.276167	0.214897	-1.28511	0.198753	0.606884		ENSMUSG00000026301.16	138.411	0.153015	0.211045	0.725036	0.46843	0.70446		ENSMUSG00000026301.16	138.411	0.0501956	0.212354	0.236377	0.81314	0.927858		ENSMUSG00000026301.16	138.411	-0.115518	0.212534	-0.543526	0.586768	0.809157
	ENSMUSG00000044337.5	964.227	0.0621563	0.106328	0.584572	0.558835	0.89278		ENSMUSG00000044337.5	964.227	-0.0705348	0.107005	-0.659171	0.509786	0.872943		ENSMUSG00000044337.5	964.227	0.174687	0.106444	1.64112	0.100773	0.468289		ENSMUSG00000044337.5	964.227	0.413891	0.106118	3.9003	9.6074e-05	0.00297516		ENSMUSG00000044337.5	964.227	0.137506	0.106371	1.2927	0.196116	0.463698		ENSMUSG00000044337.5	964.227	0.268441	0.106378	2.52346	0.0116205	0.0923907
	ENSMUSG00000101028.1	10.2922	-0.10599	0.314733	-0.336762	0.736297			ENSMUSG00000101028.1	10.2922	0.809846	0.344279	2.3523	0.0186579			ENSMUSG00000101028.1	10.2922	0.71953	0.342478	2.10095	0.0356453			ENSMUSG00000101028.1	10.2922	0.286541	0.311208	0.920737	0.357188			ENSMUSG00000101028.1	10.2922	0.542821	0.327075	1.65962	0.0969903			ENSMUSG00000101028.1	10.2922	0.477811	0.317479	1.50502	0.13232
	ENSMUSG00000101997.1	17.5476	-0.196783	0.246998	-0.796697	0.425627	0.848866		ENSMUSG00000101997.1	17.5476	-0.217119	0.24931	-0.87088	0.38382			ENSMUSG00000101997.1	17.5476	0.256427	0.261259	0.981507	0.326343			ENSMUSG00000101997.1	17.5476	0.228341	0.2451	0.931624	0.351531	0.604087		ENSMUSG00000101997.1	17.5476	0.139217	0.243673	0.571327	0.567778			ENSMUSG00000101997.1	17.5476	0.540229	0.256091	2.10952	0.0348998	0.185721
	ENSMUSG00000034432.11	4926.07	0.0249902	0.0289739	0.862506	0.388409	0.835125		ENSMUSG00000034432.11	4926.07	-0.0216785	0.029369	-0.738141	0.460429	0.848612		ENSMUSG00000034432.11	4926.07	0.000651014	0.0292532	0.0222545	0.982245	0.997578		ENSMUSG00000034432.11	4926.07	-0.0255253	0.0290381	-0.87903	0.379385	0.629427		ENSMUSG00000034432.11	4926.07	0.0337683	0.0291472	1.15855	0.246642	0.527152		ENSMUSG00000034432.11	4926.07	-0.00832015	0.0291987	-0.284949	0.775683	0.906742
	ENSMUSG00000048126.16	272.43	-0.0912796	0.422824	-0.215881	0.829081	0.966835		ENSMUSG00000048126.16	272.43	1.08193	0.423259	2.55619	0.0105824	0.207288		ENSMUSG00000048126.16	272.43	-0.155607	0.424008	-0.366991	0.713626	0.921879		ENSMUSG00000048126.16	272.43	0.538061	0.421752	1.27578	0.202034	0.440949		ENSMUSG00000048126.16	272.43	0.0311098	0.423743	0.0734167	0.941475	0.981482		ENSMUSG00000048126.16	272.43	-1.15556	0.422933	-2.73225	0.00629037	0.0610338
	ENSMUSG00000026303.6	142.089	0.078576	0.118883	0.660951	0.508644	0.878916		ENSMUSG00000026303.6	142.089	0.0264341	0.122777	0.215302	0.829532	0.966185		ENSMUSG00000026303.6	142.089	0.192125	0.119354	1.60971	0.107461	0.476586		ENSMUSG00000026303.6	142.089	0.0358213	0.117174	0.305712	0.759824	0.894044		ENSMUSG00000026303.6	142.089	-0.127606	0.115578	-1.10407	0.269563	0.556699		ENSMUSG00000026303.6	142.089	0.222609	0.117046	1.9019	0.0571848	0.25147
	ENSMUSG00000026305.15	4620.55	-0.025447	0.0417892	-0.608937	0.542566	0.890067		ENSMUSG00000026305.15	4620.55	0.0987912	0.0421738	2.34248	0.0191562	0.273167		ENSMUSG00000026305.15	4620.55	0.0737638	0.0420689	1.7534	0.0795328	0.427486		ENSMUSG00000026305.15	4620.55	0.019893	0.0418898	0.47489	0.634865	0.82229		ENSMUSG00000026305.15	4620.55	-0.0244755	0.0418708	-0.584549	0.558851	0.79014		ENSMUSG00000026305.15	4620.55	-0.0262932	0.0419488	-0.626793	0.530795	0.774972
	ENSMUSG00000034353.14	3158.57	0.1053	0.0425198	2.47648	0.0132685	0.301772		ENSMUSG00000034353.14	3158.57	0.0625461	0.0429347	1.45677	0.145179	0.608002		ENSMUSG00000034353.14	3158.57	0.11023	0.0428119	2.57476	0.010031	0.167187		ENSMUSG00000034353.14	3158.57	-0.000340096	0.0425858	-0.00798613	0.993628	0.997542		ENSMUSG00000034353.14	3158.57	0.168524	0.0426166	3.95442	7.67202e-05	0.00220943		ENSMUSG00000034353.14	3158.57	0.0785755	0.0427072	1.83986	0.0657881	0.272996
	ENSMUSG00000034343.14	2894.58	0.0135641	0.0293967	0.461416	0.6445	0.920963		ENSMUSG00000034343.14	2894.58	-0.0106968	0.0301862	-0.35436	0.723069	0.939634		ENSMUSG00000034343.14	2894.58	-0.0243597	0.0298728	-0.815448	0.414816	0.780222		ENSMUSG00000034343.14	2894.58	-0.0517603	0.029521	-1.75334	0.079544	0.254897		ENSMUSG00000034343.14	2894.58	-0.0477779	0.0298089	-1.60281	0.108977	0.336128		ENSMUSG00000034343.14	2894.58	-0.0030442	0.0298345	-0.102036	0.918728	0.968431
	ENSMUSG00000083064.1	22.3153	0.344743	0.220776	1.56151	0.118404	0.616215		ENSMUSG00000083064.1	22.3153	-0.0929895	0.237069	-0.392246	0.694876			ENSMUSG00000083064.1	22.3153	0.0408081	0.231828	0.176027	0.860272			ENSMUSG00000083064.1	22.3153	0.0333988	0.221586	0.150726	0.880192	0.951219		ENSMUSG00000083064.1	22.3153	-0.197079	0.224237	-0.878886	0.379463			ENSMUSG00000083064.1	22.3153	-0.102964	0.214009	-0.481121	0.63043	0.832946
	ENSMUSG00000026307.12	729.772	0.0347897	0.0482758	0.720643	0.471129	0.865006		ENSMUSG00000026307.12	729.772	-0.0539576	0.0496028	-1.08779	0.276687	0.739851		ENSMUSG00000026307.12	729.772	-0.188962	0.049227	-3.83858	0.000123745	0.0113143		ENSMUSG00000026307.12	729.772	-0.0392271	0.048166	-0.814413	0.415408	0.658629		ENSMUSG00000026307.12	729.772	-0.0775468	0.0484217	-1.60149	0.109268	0.336383		ENSMUSG00000026307.12	729.772	-0.00427861	0.0485365	-0.0881525	0.929755	0.973585
	ENSMUSG00000026309.14	2234.27	-0.0107499	0.0338146	-0.317907	0.750555	0.950171		ENSMUSG00000026309.14	2234.27	-0.0278202	0.0345882	-0.804328	0.421208	0.830385		ENSMUSG00000026309.14	2234.27	-0.0343882	0.0343206	-1.00197	0.316359	0.716731		ENSMUSG00000026309.14	2234.27	-0.0716476	0.0339694	-2.10918	0.0349291	0.155208		ENSMUSG00000026309.14	2234.27	-0.0339779	0.0340942	-0.996588	0.318965	0.60733		ENSMUSG00000026309.14	2234.27	-0.0673575	0.0341582	-1.97193	0.0486181	0.227248
	ENSMUSG00000067071.8	700.624	0.0202712	0.0701888	0.288809	0.772727	0.954897		ENSMUSG00000067071.8	700.624	-0.054145	0.0710442	-0.76213	0.445982	0.843263		ENSMUSG00000067071.8	700.624	-0.0554923	0.0705896	-0.786126	0.431794	0.789258		ENSMUSG00000067071.8	700.624	0.0753649	0.0702907	1.07219	0.283636	0.535084		ENSMUSG00000067071.8	700.624	0.0327289	0.0703755	0.46506	0.641888	0.840831		ENSMUSG00000067071.8	700.624	-0.00536224	0.0704086	-0.0761588	0.939293	0.97791
	ENSMUSG00000055866.9	2389.93	0.0796457	0.119628	0.665779	0.505552	0.878477		ENSMUSG00000055866.9	2389.93	0.0790009	0.120066	0.657978	0.510552	0.872956		ENSMUSG00000055866.9	2389.93	0.162539	0.119965	1.35489	0.175451	0.581457		ENSMUSG00000055866.9	2389.93	0.249638	0.119683	2.08582	0.0369951	0.161136		ENSMUSG00000055866.9	2389.93	-0.0265554	0.119659	-0.221926	0.824371	0.932929		ENSMUSG00000055866.9	2389.93	0.175658	0.119717	1.46728	0.142299	0.410404
	ENSMUSG00000034292.13	1141.77	-0.00163506	0.0575217	-0.028425	0.977323	0.995548		ENSMUSG00000034292.13	1141.77	-0.0849688	0.0585701	-1.45072	0.146858	0.610604		ENSMUSG00000034292.13	1141.77	-0.104563	0.0580205	-1.80218	0.071517	0.414568		ENSMUSG00000034292.13	1141.77	-0.0333543	0.0576785	-0.578279	0.563076	0.775421		ENSMUSG00000034292.13	1141.77	-0.1659	0.0576307	-2.87868	0.00399342	0.0397277		ENSMUSG00000034292.13	1141.77	-0.101335	0.0577981	-1.75325	0.0795587	0.303331
	ENSMUSG00000026311.16	3688.29	-0.0450343	0.0335796	-1.34112	0.179881	0.694416		ENSMUSG00000026311.16	3688.29	-0.0590521	0.0340331	-1.73514	0.0827166	0.497511		ENSMUSG00000026311.16	3688.29	0.00178034	0.0338882	0.0525358	0.958102	0.991992		ENSMUSG00000026311.16	3688.29	0.00384335	0.0336149	0.114335	0.908973	0.962107		ENSMUSG00000026311.16	3688.29	-0.0370626	0.0337892	-1.09688	0.272695	0.560183		ENSMUSG00000026311.16	3688.29	0.0106708	0.0338106	0.315605	0.752302	0.895114
	ENSMUSG00000100980.1	96.6267	-0.0703276	0.128741	-0.54627	0.58488	0.902478		ENSMUSG00000100980.1	96.6267	0.118211	0.132345	0.893203	0.371748	0.801744		ENSMUSG00000100980.1	96.6267	0.368273	0.131726	2.79576	0.00517784	0.11709		ENSMUSG00000100980.1	96.6267	-0.0140535	0.129161	-0.108806	0.913357	0.96268		ENSMUSG00000100980.1	96.6267	0.279727	0.131316	2.13018	0.0331568	0.161447		ENSMUSG00000100980.1	96.6267	0.0623342	0.130053	0.4793	0.631725	0.833421
	ENSMUSG00000007805.4	28.5235	0.196055	0.197338	0.993497	0.320468	0.801644		ENSMUSG00000007805.4	28.5235	0.466696	0.193179	2.41588	0.0156974			ENSMUSG00000007805.4	28.5235	0.611564	0.19207	3.18407	0.00145219	0.0535159		ENSMUSG00000007805.4	28.5235	0.274382	0.182715	1.50169	0.133177	0.347376		ENSMUSG00000007805.4	28.5235	0.749251	0.19346	3.8729	0.000107549			ENSMUSG00000007805.4	28.5235	0.194174	0.187922	1.03327	0.301478	0.595265
	ENSMUSG00000026313.16	2916.85	-0.0872201	0.0695827	-1.25347	0.210033	0.724767		ENSMUSG00000026313.16	2916.85	-0.0260892	0.0698942	-0.373266	0.70895	0.93628		ENSMUSG00000026313.16	2916.85	0.0305933	0.0697442	0.438649	0.660916	0.906535		ENSMUSG00000026313.16	2916.85	0.0444356	0.0695772	0.638653	0.523049	0.747285		ENSMUSG00000026313.16	2916.85	-0.00580954	0.0696456	-0.0834158	0.933521	0.978877		ENSMUSG00000026313.16	2916.85	0.0507118	0.0698526	0.725983	0.467849	0.731992
	ENSMUSG00000026260.12	8613.74	0.0262896	0.0290958	0.903551	0.366233	0.825358		ENSMUSG00000026260.12	8613.74	-0.0238032	0.0293293	-0.811583	0.417031	0.827792		ENSMUSG00000026260.12	8613.74	-0.0610921	0.0292744	-2.08688	0.0368994	0.314895		ENSMUSG00000026260.12	8613.74	-0.0732618	0.0291341	-2.51464	0.0119153	0.0800892		ENSMUSG00000026260.12	8613.74	-0.0569639	0.0292215	-1.94938	0.0512499	0.212143		ENSMUSG00000026260.12	8613.74	-0.0588298	0.0292277	-2.01281	0.0441346	0.214093
	ENSMUSG00000073616.10	2911.52	0.0316362	0.0413336	0.765386	0.444042	0.856119		ENSMUSG00000073616.10	2911.52	-0.012172	0.0416967	-0.291918	0.770349	0.952963		ENSMUSG00000073616.10	2911.52	-0.0878928	0.0416416	-2.1107	0.0347985	0.305616		ENSMUSG00000073616.10	2911.52	-0.089331	0.0413712	-2.15925	0.0308305	0.144275		ENSMUSG00000073616.10	2911.52	-0.0583734	0.0415193	-1.40593	0.159744	0.415658		ENSMUSG00000073616.10	2911.52	-0.124917	0.0414972	-3.01026	0.00261026	0.0334644
	ENSMUSG00000044055.5	50.1259	0.113308	0.204868	0.553076	0.580212	0.900997		ENSMUSG00000044055.5	50.1259	0.0681348	0.207161	0.328898	0.742233			ENSMUSG00000044055.5	50.1259	-0.0168448	0.205036	-0.0821551	0.934523	0.988091		ENSMUSG00000044055.5	50.1259	0.170587	0.203177	0.839599	0.401133	0.64667		ENSMUSG00000044055.5	50.1259	-0.205606	0.201377	-1.021	0.307253	0.595435		ENSMUSG00000044055.5	50.1259	-0.240908	0.203288	-1.18506	0.235995	0.529712
	ENSMUSG00000100546.1	91.1949	-0.138842	0.125146	-1.10944	0.267239	0.766988		ENSMUSG00000100546.1	91.1949	-0.0961182	0.128682	-0.746942	0.455099	0.846677		ENSMUSG00000100546.1	91.1949	-0.321554	0.132044	-2.43521	0.0148832	0.206183		ENSMUSG00000100546.1	91.1949	-0.0731621	0.129216	-0.566199	0.571258	0.781503		ENSMUSG00000100546.1	91.1949	-0.115433	0.128586	-0.897708	0.369341	0.653282		ENSMUSG00000100546.1	91.1949	-0.065588	0.130144	-0.503964	0.614287	0.825204
	ENSMUSG00000034220.7	8278.6	0.039822	0.0516507	0.770986	0.440715	0.854618		ENSMUSG00000034220.7	8278.6	-0.0585291	0.051797	-1.12997	0.258488	0.727747		ENSMUSG00000034220.7	8278.6	-0.057192	0.0517453	-1.10526	0.269047	0.680345		ENSMUSG00000034220.7	8278.6	0.0220956	0.0516779	0.427563	0.668969	0.843524		ENSMUSG00000034220.7	8278.6	0.0572499	0.0516743	1.1079	0.267906	0.555122		ENSMUSG00000034220.7	8278.6	-0.0869834	0.0517399	-1.68117	0.0927302	0.3289
	ENSMUSG00000101995.1	28.9864	-0.0200926	0.200626	-0.100149	0.920226	0.98397		ENSMUSG00000101995.1	28.9864	0.0676967	0.207497	0.326254	0.744232			ENSMUSG00000101995.1	28.9864	0.0887459	0.198666	0.446708	0.655086	0.904345		ENSMUSG00000101995.1	28.9864	-0.302288	0.199426	-1.51579	0.129572	0.341502		ENSMUSG00000101995.1	28.9864	0.191825	0.199491	0.961574	0.336263			ENSMUSG00000101995.1	28.9864	-0.491335	0.208816	-2.35296	0.0186246	0.125155
	ENSMUSG00000034212.14	17.398	-0.0141161	0.252936	-0.0558088	0.955494	0.991419		ENSMUSG00000034212.14	17.398	0.0845766	0.254398	0.332458	0.739544			ENSMUSG00000034212.14	17.398	-0.127302	0.251164	-0.506847	0.612262			ENSMUSG00000034212.14	17.398	0.107268	0.252041	0.425597	0.670402	0.844445		ENSMUSG00000034212.14	17.398	0.13742	0.253763	0.541527	0.588144			ENSMUSG00000034212.14	17.398	-0.617877	0.259682	-2.37936	0.0173427	0.12034
	ENSMUSG00000047067.7	1076.55	-0.0140723	0.0459917	-0.305975	0.759624	0.951793		ENSMUSG00000047067.7	1076.55	0.0115319	0.0471455	0.244601	0.806765	0.96059		ENSMUSG00000047067.7	1076.55	0.0172516	0.0465291	0.370771	0.710808	0.920812		ENSMUSG00000047067.7	1076.55	0.0170648	0.0456758	0.373607	0.708697	0.86674		ENSMUSG00000047067.7	1076.55	0.151463	0.046197	3.27863	0.00104312	0.0151825		ENSMUSG00000047067.7	1076.55	0.00669362	0.0464561	0.144085	0.885433	0.954446
	ENSMUSG00000097251.2	126.167	-0.0774287	0.0948613	-0.816231	0.414368	0.845693		ENSMUSG00000097251.2	126.167	-0.0509329	0.0980535	-0.51944	0.603454	0.905054		ENSMUSG00000097251.2	126.167	-0.00778833	0.0975806	-0.0798143	0.936385	0.988096		ENSMUSG00000097251.2	126.167	-0.275195	0.0961402	-2.86243	0.004204	0.0420726		ENSMUSG00000097251.2	126.167	-0.0648726	0.0974078	-0.66599	0.505418	0.756102		ENSMUSG00000097251.2	126.167	-0.10886	0.0974576	-1.117	0.263993	0.559965
	ENSMUSG00000026269.14	2047.07	-0.0289256	0.0470929	-0.614225	0.539066	0.888387		ENSMUSG00000026269.14	2047.07	-0.0425751	0.0476472	-0.893548	0.371564	0.801744		ENSMUSG00000026269.14	2047.07	-0.00396686	0.0473649	-0.0837511	0.933254	0.987736		ENSMUSG00000026269.14	2047.07	0.0505121	0.0470747	1.07302	0.283261	0.534821		ENSMUSG00000026269.14	2047.07	0.0748383	0.047133	1.58781	0.112329	0.340869		ENSMUSG00000026269.14	2047.07	-0.0788098	0.0474459	-1.66105	0.0967044	0.335936
	ENSMUSG00000100632.1	22.1398	-0.0479157	0.227376	-0.210733	0.833095	0.967076		ENSMUSG00000100632.1	22.1398	-0.0676417	0.23626	-0.286301	0.774647			ENSMUSG00000100632.1	22.1398	-0.255619	0.231637	-1.10353	0.269796			ENSMUSG00000100632.1	22.1398	-0.0714825	0.226629	-0.315417	0.752445	0.890213		ENSMUSG00000100632.1	22.1398	0.0249453	0.228494	0.109173	0.913065			ENSMUSG00000100632.1	22.1398	0.13949	0.228604	0.610183	0.541741	0.782147
	ENSMUSG00000026270.11	1463.55	-0.0428266	0.0412313	-1.03869	0.298949	0.789699		ENSMUSG00000026270.11	1463.55	-0.112129	0.0423466	-2.64787	0.00809999	0.183634		ENSMUSG00000026270.11	1463.55	-0.0289904	0.0420309	-0.68974	0.490358	0.821086		ENSMUSG00000026270.11	1463.55	-0.0115723	0.041512	-0.27877	0.780421	0.904334		ENSMUSG00000026270.11	1463.55	-0.0762944	0.0416444	-1.83204	0.0669449	0.251292		ENSMUSG00000026270.11	1463.55	-0.0403884	0.042009	-0.961423	0.33634	0.628446
	ENSMUSG00000026271.15	31.6596	0.135992	0.187235	0.726314	0.467646	0.864054		ENSMUSG00000026271.15	31.6596	-0.154755	0.201618	-0.767565	0.442746			ENSMUSG00000026271.15	31.6596	-0.0277622	0.19883	-0.139628	0.888954	0.973624		ENSMUSG00000026271.15	31.6596	-0.093267	0.19938	-0.467785	0.639938	0.825423		ENSMUSG00000026271.15	31.6596	-0.438636	0.197498	-2.22097	0.0263532			ENSMUSG00000026271.15	31.6596	-0.411379	0.20434	-2.01321	0.0440926	0.214071
	ENSMUSG00000014602.15	74614.1	-0.0522667	0.0357251	-1.46302	0.143461	0.65028		ENSMUSG00000014602.15	74614.1	-0.0479913	0.0357521	-1.34234	0.179487	0.654267		ENSMUSG00000014602.15	74614.1	-0.0100853	0.0357396	-0.282187	0.7778	0.941934		ENSMUSG00000014602.15	74614.1	-0.0590657	0.0357297	-1.65313	0.0983048	0.287602		ENSMUSG00000014602.15	74614.1	0.0292359	0.0357302	0.818239	0.41322	0.690096		ENSMUSG00000014602.15	74614.1	-0.0299518	0.0357386	-0.838078	0.401987	0.68146
	ENSMUSG00000084989.3	119.546	0.111135	0.311364	0.356928	0.721146	0.943644		ENSMUSG00000084989.3	119.546	0.694088	0.309558	2.24219	0.024949	0.305677		ENSMUSG00000084989.3	119.546	-0.400735	0.310042	-1.29252	0.196178	0.604998		ENSMUSG00000084989.3	119.546	0.319376	0.306974	1.0404	0.298153	0.550242		ENSMUSG00000084989.3	119.546	0.405963	0.307672	1.31947	0.187012	0.452181		ENSMUSG00000084989.3	119.546	-0.0609935	0.308458	-0.197737	0.843251	0.936726
	ENSMUSG00000047793.13	816.589	-0.0982084	0.168533	-0.582725	0.560078	0.892795		ENSMUSG00000047793.13	816.589	0.164155	0.168427	0.974636	0.329741	0.779116		ENSMUSG00000047793.13	816.589	-0.050748	0.168108	-0.301877	0.762746	0.93601		ENSMUSG00000047793.13	816.589	0.451701	0.168125	2.68669	0.00721631	0.0587126		ENSMUSG00000047793.13	816.589	0.151569	0.168012	0.902131	0.366987	0.651039		ENSMUSG00000047793.13	816.589	0.150472	0.168218	0.894507	0.37105	0.657884
	ENSMUSG00000026273.13	700.896	0.0252922	0.0376343	0.672051	0.501551	0.877623		ENSMUSG00000026273.13	700.896	0.0513409	0.0398569	1.28813	0.1977	0.674105		ENSMUSG00000026273.13	700.896	-0.0217472	0.0395414	-0.549987	0.582329	0.872377		ENSMUSG00000026273.13	700.896	0.025236	0.0383115	0.658705	0.510085	0.736736		ENSMUSG00000026273.13	700.896	-0.0709181	0.0385754	-1.83843	0.0659994	0.249074		ENSMUSG00000026273.13	700.896	0.0229656	0.0378981	0.605983	0.544526	0.783928
	ENSMUSG00000026274.11	215.111	-0.076724	0.100485	-0.763536	0.445144	0.856486		ENSMUSG00000026274.11	215.111	-0.15733	0.104501	-1.50554	0.132185	0.58409		ENSMUSG00000026274.11	215.111	-0.226207	0.102565	-2.2055	0.027419	0.274169		ENSMUSG00000026274.11	215.111	-0.251232	0.101774	-2.46852	0.0135672	0.0868353		ENSMUSG00000026274.11	215.111	-0.391962	0.10251	-3.82365	0.000131493	0.0033142		ENSMUSG00000026274.11	215.111	-0.280209	0.10316	-2.71625	0.00660265	0.0631066
	ENSMUSG00000026275.13	7206.38	-0.0343093	0.0323074	-1.06196	0.288252	0.780722		ENSMUSG00000026275.13	7206.38	-0.0989106	0.0325672	-3.03712	0.00238849	0.0997994		ENSMUSG00000026275.13	7206.38	-0.0422456	0.0324913	-1.30021	0.193528	0.601863		ENSMUSG00000026275.13	7206.38	-0.136979	0.0323656	-4.23226	2.31355e-05	0.00101135		ENSMUSG00000026275.13	7206.38	-0.145575	0.0325029	-4.47883	7.50539e-06	0.000375409		ENSMUSG00000026275.13	7206.38	-0.151954	0.032471	-4.67969	2.87308e-06	0.000156648
	ENSMUSG00000064389.1	14.4673	0.1682	0.270382	0.622085	0.533886	0.885864		ENSMUSG00000064389.1	14.4673	-0.271468	0.279773	-0.970316	0.331889			ENSMUSG00000064389.1	14.4673	0.209926	0.272558	0.770208	0.441177			ENSMUSG00000064389.1	14.4673	-0.599293	0.274132	-2.18615	0.0288048			ENSMUSG00000064389.1	14.4673	-0.0612112	0.266592	-0.229606	0.818398			ENSMUSG00000064389.1	14.4673	0.363631	0.267314	1.36032	0.17373	0.454688
	ENSMUSG00000034107.10	11.2978	-0.293463	0.299159	-0.98096	0.326612			ENSMUSG00000034107.10	11.2978	0.444972	0.330493	1.34639	0.178178			ENSMUSG00000034107.10	11.2978	0.150577	0.330438	0.455688	0.648614			ENSMUSG00000034107.10	11.2978	0.145601	0.311384	0.467594	0.640075			ENSMUSG00000034107.10	11.2978	-0.277147	0.312519	-0.886818	0.375177			ENSMUSG00000034107.10	11.2978	-0.781432	0.311199	-2.51104	0.0120377
	ENSMUSG00000034088.15	13454	0.0390284	0.0317633	1.22873	0.219174	0.733341		ENSMUSG00000034088.15	13454	-0.00931331	0.0319097	-0.291865	0.77039	0.952963		ENSMUSG00000034088.15	13454	-0.0759115	0.0318568	-2.3829	0.0171771	0.221287		ENSMUSG00000034088.15	13454	0.0228679	0.0317902	0.719337	0.471933	0.707221		ENSMUSG00000034088.15	13454	-0.0327384	0.0318161	-1.02899	0.303485	0.591337		ENSMUSG00000034088.15	13454	0.0269722	0.0318351	0.847246	0.396858	0.678721
	ENSMUSG00000026276.20	114.397	-0.0894309	0.111066	-0.805202	0.420703	0.847838		ENSMUSG00000026276.20	114.397	-0.0113652	0.115591	-0.0983222	0.921676	0.985992		ENSMUSG00000026276.20	114.397	-0.0485085	0.114267	-0.424519	0.671187	0.908553		ENSMUSG00000026276.20	114.397	0.0426989	0.113004	0.377855	0.705539	0.865068		ENSMUSG00000026276.20	114.397	-0.0510012	0.112776	-0.452234	0.651101	0.845254		ENSMUSG00000026276.20	114.397	-0.00714046	0.112417	-0.0635174	0.949355	0.982423
	ENSMUSG00000034066.13	445.119	-0.0127742	0.0780467	-0.163673	0.869988	0.975549		ENSMUSG00000034066.13	445.119	0.0185435	0.0797807	0.232431	0.816203	0.962095		ENSMUSG00000034066.13	445.119	0.0330302	0.078981	0.418204	0.675798	0.909108		ENSMUSG00000034066.13	445.119	0.154745	0.078041	1.98287	0.047382	0.187884		ENSMUSG00000034066.13	445.119	0.0619834	0.0781763	0.792867	0.427855	0.702316		ENSMUSG00000034066.13	445.119	0.0308597	0.0792563	0.389367	0.697005	0.868161
	ENSMUSG00000026277.14	12074.6	-0.0251007	0.0290483	-0.864101	0.387532	0.834709		ENSMUSG00000026277.14	12074.6	-0.0373203	0.0292084	-1.27772	0.201348	0.67664		ENSMUSG00000026277.14	12074.6	-0.045521	0.0291604	-1.56105	0.118511	0.498475		ENSMUSG00000026277.14	12074.6	-0.113142	0.0290841	-3.89017	0.000100176	0.00306732		ENSMUSG00000026277.14	12074.6	-0.0622902	0.0291182	-2.13922	0.0324178	0.158951		ENSMUSG00000026277.14	12074.6	-0.049649	0.0291249	-1.70469	0.0882517	0.322185
	ENSMUSG00000026278.14	4384.45	0.0124536	0.0808999	0.153939	0.877658	0.976308		ENSMUSG00000026278.14	4384.45	-0.205269	0.0811034	-2.53095	0.0113754	0.21357		ENSMUSG00000026278.14	4384.45	-0.301747	0.0811318	-3.71922	0.000199835	0.0160962		ENSMUSG00000026278.14	4384.45	-0.362955	0.0809751	-4.4823	7.38417e-06	0.000421879		ENSMUSG00000026278.14	4384.45	-0.414696	0.081034	-5.11755	3.09526e-07	3.04921e-05		ENSMUSG00000026278.14	4384.45	-0.546555	0.0810076	-6.74696	1.50975e-11	3.96918e-09
	ENSMUSG00000026279.14	562.961	-0.00735255	0.0594958	-0.123581	0.901647	0.980138		ENSMUSG00000026279.14	562.961	0.0456505	0.0602868	0.757222	0.448917	0.844407		ENSMUSG00000026279.14	562.961	-0.10864	0.0599004	-1.81368	0.0697266	0.411135		ENSMUSG00000026279.14	562.961	0.109553	0.0591766	1.8513	0.0641269	0.226319		ENSMUSG00000026279.14	562.961	-0.0136616	0.059788	-0.228501	0.819256	0.930337		ENSMUSG00000026279.14	562.961	0.0389367	0.0597987	0.65113	0.514963	0.764683
	ENSMUSG00000026280.17	3851.26	-0.0174672	0.0244917	-0.713188	0.475729	0.867042		ENSMUSG00000026280.17	3851.26	-0.0275982	0.025113	-1.09896	0.271787	0.736961		ENSMUSG00000026280.17	3851.26	-0.0183865	0.0249552	-0.736777	0.461258	0.806086		ENSMUSG00000026280.17	3851.26	-0.0175509	0.0245311	-0.715454	0.474329	0.709665		ENSMUSG00000026280.17	3851.26	0.0147784	0.0246827	0.598735	0.54935	0.78387		ENSMUSG00000026280.17	3851.26	0.0135671	0.0247704	0.547714	0.583888	0.807921
	ENSMUSG00000026281.15	1662.65	-0.0271926	0.032517	-0.836256	0.403011	0.842661		ENSMUSG00000026281.15	1662.65	0.0085029	0.0334697	0.254047	0.799459	0.959297		ENSMUSG00000026281.15	1662.65	0.0362103	0.0331797	1.09134	0.275123	0.684973		ENSMUSG00000026281.15	1662.65	-0.0161655	0.0325276	-0.49698	0.619203	0.812028		ENSMUSG00000026281.15	1662.65	0.0210218	0.0327499	0.641889	0.520945	0.765893		ENSMUSG00000026281.15	1662.65	0.00610466	0.0329595	0.185217	0.853059	0.939958
	ENSMUSG00000026283.13	1056.66	0.00646167	0.0394652	0.163731	0.869943	0.975549		ENSMUSG00000026283.13	1056.66	-0.139922	0.0405057	-3.45438	0.000551551	0.0452458		ENSMUSG00000026283.13	1056.66	-0.0657184	0.0398428	-1.64944	0.0990573	0.46569		ENSMUSG00000026283.13	1056.66	-0.0782052	0.0391645	-1.99684	0.0458427	0.184412		ENSMUSG00000026283.13	1056.66	0.034519	0.0398633	0.865933	0.386527	0.668029		ENSMUSG00000026283.13	1056.66	-0.0102684	0.0397703	-0.258192	0.796259	0.916799
	ENSMUSG00000073609.9	707.559	0.0519007	0.0434176	1.19538	0.231937	0.740321		ENSMUSG00000073609.9	707.559	0.0464576	0.0450455	1.03135	0.302377	0.761683		ENSMUSG00000073609.9	707.559	-0.00525923	0.044844	-0.117279	0.906639	0.979204		ENSMUSG00000073609.9	707.559	-0.0016463	0.0437016	-0.0376715	0.96995	0.988709		ENSMUSG00000073609.9	707.559	0.061696	0.0439756	1.40296	0.160629	0.416821		ENSMUSG00000073609.9	707.559	0.0741796	0.0440561	1.68375	0.0922294	0.328319
	ENSMUSG00000034000.15	661.607	0.00453032	0.0557154	0.0813117	0.935194	0.986438		ENSMUSG00000034000.15	661.607	0.100337	0.0574959	1.74511	0.0809653	0.492853		ENSMUSG00000034000.15	661.607	-0.00249582	0.0568002	-0.0439403	0.964952	0.993326		ENSMUSG00000034000.15	661.607	0.00419028	0.0568041	0.0737672	0.941196	0.975609		ENSMUSG00000034000.15	661.607	-0.133433	0.056976	-2.34191	0.0191852	0.114701		ENSMUSG00000034000.15	661.607	-0.124618	0.0573915	-2.17136	0.0299039	0.169893
	ENSMUSG00000100347.1	23.3263	0.0358312	0.205987	0.173949	0.861906	0.973991		ENSMUSG00000100347.1	23.3263	-0.0158641	0.223789	-0.0708885	0.943487			ENSMUSG00000100347.1	23.3263	-0.320231	0.213879	-1.49725	0.134327			ENSMUSG00000100347.1	23.3263	-0.0659322	0.213026	-0.309503	0.756939	0.892683		ENSMUSG00000100347.1	23.3263	-0.159998	0.207369	-0.771563	0.440373			ENSMUSG00000100347.1	23.3263	0.468935	0.209136	2.24225	0.0249454	0.150978
	ENSMUSG00000051185.9	3551.11	0.00278044	0.0323787	0.0858726	0.931568	0.985862		ENSMUSG00000051185.9	3551.11	0.0168218	0.0327886	0.513037	0.607925	0.905956		ENSMUSG00000051185.9	3551.11	0.01252	0.0326569	0.383378	0.701439	0.917408		ENSMUSG00000051185.9	3551.11	-0.0474866	0.032464	-1.46275	0.143537	0.362436		ENSMUSG00000051185.9	3551.11	-0.0102708	0.0325915	-0.315138	0.752657	0.900469		ENSMUSG00000051185.9	3551.11	-0.0911636	0.032635	-2.79343	0.00521523	0.0542203
	ENSMUSG00000103973.1	63.2598	-0.0140022	0.143736	-0.0974163	0.922396	0.983979		ENSMUSG00000103973.1	63.2598	-0.0387646	0.151668	-0.255589	0.798268			ENSMUSG00000103973.1	63.2598	0.0424548	0.149801	0.283409	0.776863	0.941877		ENSMUSG00000103973.1	63.2598	-0.223913	0.148607	-1.50675	0.131875	0.345088		ENSMUSG00000103973.1	63.2598	-0.0560002	0.151682	-0.369195	0.711983	0.878475		ENSMUSG00000103973.1	63.2598	-0.0278813	0.148682	-0.187523	0.851251	0.939343
	ENSMUSG00000081051.4	37.0788	-0.0491929	0.181736	-0.270683	0.786635	0.957761		ENSMUSG00000081051.4	37.0788	-0.29817	0.189613	-1.57252	0.115829			ENSMUSG00000081051.4	37.0788	0.0119159	0.184008	0.0647574	0.948367	0.99043		ENSMUSG00000081051.4	37.0788	-0.0603236	0.17815	-0.338611	0.734902	0.880859		ENSMUSG00000081051.4	37.0788	-0.0166922	0.177497	-0.0940422	0.925076	0.976015		ENSMUSG00000081051.4	37.0788	-0.0517576	0.182722	-0.283259	0.776978	0.907635
	ENSMUSG00000040710.10	1373.61	-0.0355917	0.0526655	-0.675806	0.499164	0.876542		ENSMUSG00000040710.10	1373.61	-0.0266294	0.0534423	-0.498283	0.618285	0.908648		ENSMUSG00000040710.10	1373.61	0.0398304	0.0531994	0.7487	0.454038	0.802497		ENSMUSG00000040710.10	1373.61	-0.156307	0.0528317	-2.95859	0.00309047	0.0344		ENSMUSG00000040710.10	1373.61	-0.131654	0.05345	-2.46313	0.0137732	0.0924467		ENSMUSG00000040710.10	1373.61	-0.144903	0.0533735	-2.71489	0.00662968	0.063239
	ENSMUSG00000040693.7	264.015	0.0141964	0.0835421	0.169931	0.865064	0.974462		ENSMUSG00000040693.7	264.015	0.0072654	0.0873194	0.0832049	0.933689	0.988863		ENSMUSG00000040693.7	264.015	-0.139204	0.0861573	-1.6157	0.106159	0.475022		ENSMUSG00000040693.7	264.015	-0.14964	0.0851128	-1.75814	0.0787237	0.253709		ENSMUSG00000040693.7	264.015	-0.180278	0.0864174	-2.08613	0.0369671	0.173516		ENSMUSG00000040693.7	264.015	-0.129949	0.0865077	-1.50216	0.133055	0.39566
	ENSMUSG00000097814.5	221.333	0.0409979	0.087596	0.468034	0.63976	0.91994		ENSMUSG00000097814.5	221.333	-0.0192735	0.090207	-0.213659	0.830813	0.966192		ENSMUSG00000097814.5	221.333	-0.143167	0.0895627	-1.59851	0.10993	0.482006		ENSMUSG00000097814.5	221.333	-0.35283	0.0882639	-3.99744	6.40304e-05	0.00217703		ENSMUSG00000097814.5	221.333	-0.225245	0.089526	-2.51597	0.0118704	0.0840238		ENSMUSG00000097814.5	221.333	-0.43378	0.0900999	-4.81443	1.47619e-06	9.16865e-05
	ENSMUSG00000044768.16	2939.45	0.0143196	0.0357738	0.400282	0.688949	0.934062		ENSMUSG00000044768.16	2939.45	0.00430875	0.0362739	0.118784	0.905447	0.982561		ENSMUSG00000044768.16	2939.45	0.0211392	0.0360704	0.586053	0.55784	0.857884		ENSMUSG00000044768.16	2939.45	-0.00396234	0.0356882	-0.111027	0.911595	0.962565		ENSMUSG00000044768.16	2939.45	0.0462197	0.0359731	1.28484	0.198848	0.467353		ENSMUSG00000044768.16	2939.45	-0.0232012	0.0359773	-0.644885	0.519001	0.767772
	ENSMUSG00000040648.14	2086.32	-0.0244662	0.0352381	-0.694311	0.487487	0.870641		ENSMUSG00000040648.14	2086.32	-0.0390064	0.0360058	-1.08334	0.278659	0.740519		ENSMUSG00000040648.14	2086.32	0.0438997	0.0356996	1.2297	0.218811	0.628215		ENSMUSG00000040648.14	2086.32	-0.0709286	0.0353193	-2.00821	0.0446207	0.181315		ENSMUSG00000040648.14	2086.32	-0.05479	0.0358611	-1.52784	0.126552	0.363863		ENSMUSG00000040648.14	2086.32	-0.0453923	0.0357711	-1.26897	0.204453	0.494234
	ENSMUSG00000026333.14	420.333	0.0767198	0.0631245	1.21537	0.224224	0.735225		ENSMUSG00000026333.14	420.333	0.0736437	0.0650666	1.13182	0.25771	0.727469		ENSMUSG00000026333.14	420.333	-0.0805141	0.0651557	-1.23572	0.216563	0.625647		ENSMUSG00000026333.14	420.333	0.039165	0.063656	0.615261	0.538383	0.758156		ENSMUSG00000026333.14	420.333	-0.0347583	0.0644493	-0.539312	0.589671	0.8112		ENSMUSG00000026333.14	420.333	0.0304803	0.0648293	0.470162	0.63824	0.837087
	ENSMUSG00000026335.16	12438.7	-0.0196104	0.0308142	-0.636407	0.524511	0.883353		ENSMUSG00000026335.16	12438.7	-0.051501	0.0309525	-1.66387	0.0961381	0.524224		ENSMUSG00000026335.16	12438.7	0.0617684	0.0308715	2.00082	0.0454115	0.350587		ENSMUSG00000026335.16	12438.7	-0.0681844	0.0307892	-2.21455	0.0267907	0.132406		ENSMUSG00000026335.16	12438.7	-0.0247461	0.0308514	-0.802105	0.422492	0.697352		ENSMUSG00000026335.16	12438.7	0.0081907	0.0308576	0.265435	0.790674	0.913803
	ENSMUSG00000089782.1	34.8571	-0.097559	0.159819	-0.610436	0.541573	0.889991		ENSMUSG00000089782.1	34.8571	-0.269581	0.175649	-1.53477	0.124841			ENSMUSG00000089782.1	34.8571	0.252898	0.174158	1.45212	0.146469	0.542247		ENSMUSG00000089782.1	34.8571	-0.0962341	0.165391	-0.581858	0.560662	0.773868		ENSMUSG00000089782.1	34.8571	0.0820843	0.169962	0.482957	0.629126			ENSMUSG00000089782.1	34.8571	0.150734	0.165939	0.908374	0.363681	0.65268
	ENSMUSG00000089706.7	250.248	0.0753302	0.122373	0.61558	0.538172	0.888167		ENSMUSG00000089706.7	250.248	-0.172593	0.123348	-1.39924	0.161741	0.631633		ENSMUSG00000089706.7	250.248	-0.0109115	0.12209	-0.0893726	0.928786	0.986054		ENSMUSG00000089706.7	250.248	-0.420792	0.122557	-3.43344	0.000595978	0.0112904		ENSMUSG00000089706.7	250.248	0.0063458	0.122878	0.0516429	0.958813	0.988076		ENSMUSG00000089706.7	250.248	-0.0282531	0.123587	-0.228608	0.819173	0.926597
	ENSMUSG00000100009.6	51.7664	-0.0683135	0.176732	-0.386536	0.6991	0.935657		ENSMUSG00000100009.6	51.7664	-0.0888343	0.177574	-0.500266	0.616887			ENSMUSG00000100009.6	51.7664	-0.132797	0.179129	-0.741352	0.45848	0.803647		ENSMUSG00000100009.6	51.7664	0.227376	0.176474	1.28844	0.197594	0.435151		ENSMUSG00000100009.6	51.7664	0.279244	0.177147	1.57634	0.114947	0.345376		ENSMUSG00000100009.6	51.7664	0.0681135	0.174665	0.389966	0.696562	0.867992
	ENSMUSG00000067028.11	921.086	-0.0548389	0.0883905	-0.620416	0.534984	0.886227		ENSMUSG00000067028.11	921.086	0.0804565	0.0892147	0.901831	0.367147	0.800108		ENSMUSG00000067028.11	921.086	0.16985	0.0888324	1.91203	0.0558729	0.37623		ENSMUSG00000067028.11	921.086	-0.0721189	0.0886216	-0.813785	0.415768	0.658966		ENSMUSG00000067028.11	921.086	0.0722587	0.0887431	0.814246	0.415504	0.691764		ENSMUSG00000067028.11	921.086	0.109485	0.0889947	1.23024	0.218606	0.510523
	ENSMUSG00000050840.8	1228.66	0.0598777	0.100781	0.594137	0.55242	0.891303		ENSMUSG00000050840.8	1228.66	0.0282943	0.101271	0.279391	0.779945	0.955127		ENSMUSG00000050840.8	1228.66	-0.0160321	0.100917	-0.158865	0.873775	0.970515		ENSMUSG00000050840.8	1228.66	-0.270395	0.100633	-2.68694	0.00721095	0.0586954		ENSMUSG00000050840.8	1228.66	0.0149362	0.100785	0.148199	0.882186	0.956951		ENSMUSG00000050840.8	1228.66	-0.108303	0.101034	-1.07195	0.283743	0.579905
	ENSMUSG00000047496.6	503.951	0.45278	0.239058	1.89402	0.0582225	0.496166		ENSMUSG00000047496.6	503.951	0.13337	0.239158	0.557662	0.577075	0.893715		ENSMUSG00000047496.6	503.951	-0.182463	0.238917	-0.763712	0.445039	0.797947		ENSMUSG00000047496.6	503.951	0.573338	0.238949	2.39942	0.0164211	0.0977002		ENSMUSG00000047496.6	503.951	0.0869265	0.239027	0.363668	0.716106	0.879803		ENSMUSG00000047496.6	503.951	0.53099	0.23908	2.22098	0.0263526	0.156485
	ENSMUSG00000067017.5	21.0553	0.226064	0.236541	0.955708	0.33922	0.811707		ENSMUSG00000067017.5	21.0553	-0.134902	0.23533	-0.573246	0.566478			ENSMUSG00000067017.5	21.0553	0.0955288	0.234587	0.407222	0.683845			ENSMUSG00000067017.5	21.0553	-0.262831	0.223629	-1.1753	0.239876	0.487644		ENSMUSG00000067017.5	21.0553	-0.243967	0.237262	-1.02826	0.303826			ENSMUSG00000067017.5	21.0553	-0.149304	0.24348	-0.613209	0.539738	0.780607
	ENSMUSG00000056536.14	1323.3	-0.0454391	0.0379245	-1.19814	0.230861	0.739199		ENSMUSG00000056536.14	1323.3	0.037284	0.038926	0.957818	0.338155	0.782522		ENSMUSG00000056536.14	1323.3	0.0295099	0.0386038	0.764431	0.44461	0.797686		ENSMUSG00000056536.14	1323.3	0.0979216	0.0380242	2.57524	0.010017	0.0714526		ENSMUSG00000056536.14	1323.3	0.00140781	0.0384224	0.0366403	0.970772	0.991366		ENSMUSG00000056536.14	1323.3	0.104738	0.0385547	2.71662	0.00659529	0.063092
	ENSMUSG00000026319.13	5999.44	-0.0548516	0.0223013	-2.45957	0.0139104	0.308277		ENSMUSG00000026319.13	5999.44	-0.033436	0.0227778	-1.46792	0.142125	0.601395		ENSMUSG00000026319.13	5999.44	0.0100969	0.0225791	0.447179	0.654746	0.904345		ENSMUSG00000026319.13	5999.44	-0.012208	0.0223825	-0.545424	0.585462	0.789358		ENSMUSG00000026319.13	5999.44	-0.0522836	0.0226009	-2.31334	0.020704	0.120196		ENSMUSG00000026319.13	5999.44	0.0132534	0.0226188	0.585946	0.557912	0.792439
	ENSMUSG00000026321.7	137.15	0.151414	0.106381	1.42332	0.154643	0.665748		ENSMUSG00000026321.7	137.15	-0.068314	0.108084	-0.632043	0.527359	0.881607		ENSMUSG00000026321.7	137.15	0.00937392	0.106095	0.0883538	0.929595	0.986208		ENSMUSG00000026321.7	137.15	-0.291456	0.105833	-2.75392	0.00588858	0.0515561		ENSMUSG00000026321.7	137.15	0.136227	0.106656	1.27726	0.201512	0.471084		ENSMUSG00000026321.7	137.15	0.00743897	0.108885	0.0683195	0.945531	0.980541
	ENSMUSG00000099843.1	92.9415	0.264001	0.112997	2.33636	0.0194725	0.34965		ENSMUSG00000099843.1	92.9415	-0.0195086	0.113232	-0.172289	0.863211	0.97292		ENSMUSG00000099843.1	92.9415	0.0182059	0.11335	0.160617	0.872395	0.97038		ENSMUSG00000099843.1	92.9415	-0.121065	0.110305	-1.09754	0.272404	0.522689		ENSMUSG00000099843.1	92.9415	0.0233706	0.110997	0.210552	0.833237	0.937254		ENSMUSG00000099843.1	92.9415	-0.075061	0.112015	-0.670096	0.502797	0.756659
	ENSMUSG00000038866.15	2022.16	-0.129456	0.0693405	-1.86697	0.0619061	0.504755		ENSMUSG00000038866.15	2022.16	-0.107338	0.0699431	-1.53464	0.124872	0.574623		ENSMUSG00000038866.15	2022.16	-0.0216492	0.0696996	-0.310607	0.7561	0.934353		ENSMUSG00000038866.15	2022.16	-0.0694593	0.0694134	-1.00066	0.31699	0.57082		ENSMUSG00000038866.15	2022.16	-0.155988	0.0695044	-2.24429	0.0248137	0.134437		ENSMUSG00000038866.15	2022.16	-0.150754	0.0696282	-2.16513	0.030378	0.171425
	ENSMUSG00000097612.1	11.8062	-0.250657	0.293803	-0.853147	0.393578	0.838371		ENSMUSG00000097612.1	11.8062	-0.453659	0.326943	-1.38758	0.165265			ENSMUSG00000097612.1	11.8062	-0.356636	0.283621	-1.25744	0.208594			ENSMUSG00000097612.1	11.8062	-0.744552	0.30052	-2.47755	0.0132289			ENSMUSG00000097612.1	11.8062	-0.0907709	0.311333	-0.291555	0.770627			ENSMUSG00000097612.1	11.8062	-0.327057	0.309875	-1.05545	0.291222	0.586965
	ENSMUSG00000101583.1	28.9107	0.142173	0.182668	0.778313	0.436384	0.852053		ENSMUSG00000101583.1	28.9107	0.083649	0.197833	0.422826	0.672422			ENSMUSG00000101583.1	28.9107	0.331923	0.18794	1.76611	0.0773772	0.423571		ENSMUSG00000101583.1	28.9107	-0.113742	0.179123	-0.634997	0.52543	0.749168		ENSMUSG00000101583.1	28.9107	-0.0346341	0.176028	-0.196754	0.84402			ENSMUSG00000101583.1	28.9107	0.25513	0.17333	1.47193	0.14104	0.40863
	ENSMUSG00000044340.7	8636.93	-0.0235255	0.0345527	-0.680857	0.495962	0.875222		ENSMUSG00000044340.7	8636.93	0.0650355	0.0347464	1.87172	0.0612456	0.438655		ENSMUSG00000044340.7	8636.93	-0.0109339	0.0346982	-0.315114	0.752675	0.932869		ENSMUSG00000044340.7	8636.93	0.0839691	0.0345432	2.43084	0.0150638	0.0929468		ENSMUSG00000044340.7	8636.93	0.0586677	0.0345882	1.69617	0.0898531	0.30049		ENSMUSG00000044340.7	8636.93	0.0224348	0.0346556	0.647364	0.517397	0.766472
	ENSMUSG00000057329.7	845.381	0.0641813	0.0745482	0.860937	0.389273	0.835361		ENSMUSG00000057329.7	845.381	0.0557474	0.0752652	0.74068	0.458887	0.847913		ENSMUSG00000057329.7	845.381	0.03828	0.0749653	0.510636	0.609606	0.885574		ENSMUSG00000057329.7	845.381	0.114766	0.0743556	1.54348	0.122715	0.330573		ENSMUSG00000057329.7	845.381	0.0862438	0.0747609	1.15359	0.248666	0.530156		ENSMUSG00000057329.7	845.381	0.149012	0.0750475	1.98557	0.0470808	0.222665
	ENSMUSG00000009905.5	2341.5	-0.106526	0.0333344	-3.1957	0.00139494	0.108404		ENSMUSG00000009905.5	2341.5	-0.0665423	0.0342117	-1.94501	0.0517734	0.406307		ENSMUSG00000009905.5	2341.5	0.0375528	0.0337479	1.11274	0.265818	0.677257		ENSMUSG00000009905.5	2341.5	0.0190857	0.033323	0.572749	0.566815	0.777911		ENSMUSG00000009905.5	2341.5	-0.0605157	0.0337811	-1.79141	0.0732279	0.266306		ENSMUSG00000009905.5	2341.5	-0.0352913	0.0337405	-1.04596	0.295579	0.590611
	ENSMUSG00000009907.17	3767.99	-0.0158148	0.024622	-0.642304	0.520676	0.882669		ENSMUSG00000009907.17	3767.99	-0.00742279	0.0250951	-0.295787	0.767393	0.952327		ENSMUSG00000009907.17	3767.99	0.00630996	0.0249277	0.25313	0.800167	0.947634		ENSMUSG00000009907.17	3767.99	0.0579384	0.0246276	2.35258	0.0186435	0.105846		ENSMUSG00000009907.17	3767.99	-0.0187257	0.0248193	-0.754483	0.450559	0.718275		ENSMUSG00000009907.17	3767.99	0.0306403	0.0247178	1.2396	0.215122	0.506456
	ENSMUSG00000026315.13	298.431	0.230215	0.12219	1.88407	0.0595554	0.499338		ENSMUSG00000026315.13	298.431	-0.121094	0.124303	-0.97418	0.329967	0.779157		ENSMUSG00000026315.13	298.431	-0.102394	0.123185	-0.831222	0.405848	0.775481		ENSMUSG00000026315.13	298.431	0.105708	0.122911	0.860034	0.38977	0.63785		ENSMUSG00000026315.13	298.431	-0.390965	0.123944	-3.15437	0.00160845	0.0211071		ENSMUSG00000026315.13	298.431	-0.146561	0.122536	-1.19607	0.231669	0.524933
	ENSMUSG00000026312.17	546.306	0.0241723	0.12767	0.189333	0.849832	0.971063		ENSMUSG00000026312.17	546.306	0.0965485	0.128027	0.754125	0.450774	0.844941		ENSMUSG00000026312.17	546.306	0.144825	0.127793	1.13328	0.257098	0.669566		ENSMUSG00000026312.17	546.306	-0.270482	0.127099	-2.12813	0.0333265	0.151091		ENSMUSG00000026312.17	546.306	0.142409	0.127577	1.11626	0.264311	0.551492		ENSMUSG00000026312.17	546.306	0.0508173	0.127734	0.397836	0.690751	0.865471
	ENSMUSG00000047216.8	633.378	0.167014	0.119128	1.40197	0.160924	0.673366		ENSMUSG00000047216.8	633.378	0.238369	0.120367	1.98035	0.047664	0.394961		ENSMUSG00000047216.8	633.378	0.0506872	0.120041	0.422247	0.672844	0.908553		ENSMUSG00000047216.8	633.378	0.275218	0.118987	2.31301	0.020722	0.113362		ENSMUSG00000047216.8	633.378	-0.0498301	0.119445	-0.41718	0.676547	0.85937		ENSMUSG00000047216.8	633.378	0.224057	0.119462	1.87556	0.0607163	0.260861
	ENSMUSG00000102788.1	15.5967	-0.388051	0.325456	-1.19233	0.233131	0.740905		ENSMUSG00000102788.1	15.5967	0.514745	0.320541	1.60587	0.108303			ENSMUSG00000102788.1	15.5967	-0.139545	0.324021	-0.430668	0.66671			ENSMUSG00000102788.1	15.5967	0.32782	0.328575	0.997701	0.318424			ENSMUSG00000102788.1	15.5967	0.0220508	0.31168	0.0707483	0.943598			ENSMUSG00000102788.1	15.5967	0.682297	0.341847	1.99591	0.0459433	0.219285
	ENSMUSG00000102160.1	11.4676	0.771664	0.356254	2.16605	0.0303076	0.405417		ENSMUSG00000102160.1	11.4676	0.495057	0.365558	1.35425	0.175656			ENSMUSG00000102160.1	11.4676	-0.313116	0.356413	-0.878519	0.379662			ENSMUSG00000102160.1	11.4676	0.383302	0.350926	1.09226	0.27472			ENSMUSG00000102160.1	11.4676	0.307914	0.347966	0.884897	0.376212			ENSMUSG00000102160.1	11.4676	0.730038	0.364966	2.00029	0.0454689	0.217809
	ENSMUSG00000100555.1	9.76379	-0.738918	0.334735	-2.20747	0.0272809			ENSMUSG00000100555.1	9.76379	0.0766163	0.386762	0.198097	0.842969			ENSMUSG00000100555.1	9.76379	-0.20473	0.385597	-0.530942	0.595459			ENSMUSG00000100555.1	9.76379	-0.195032	0.342981	-0.568639	0.569601			ENSMUSG00000100555.1	9.76379	-0.293313	0.327683	-0.895113	0.370727			ENSMUSG00000100555.1	9.76379	-0.770895	0.343611	-2.24351	0.0248638
	ENSMUSG00000038702.6	1388.47	-0.108241	0.0465376	-2.32588	0.0200248	0.350197		ENSMUSG00000038702.6	1388.47	-0.0565371	0.0471267	-1.19968	0.230263	0.70436		ENSMUSG00000038702.6	1388.47	-0.104343	0.047039	-2.21823	0.026539	0.27012		ENSMUSG00000038702.6	1388.47	-0.0954034	0.0465403	-2.04991	0.0403733	0.170595		ENSMUSG00000038702.6	1388.47	-0.120501	0.0471647	-2.55489	0.010622	0.0779336		ENSMUSG00000038702.6	1388.47	-0.224023	0.047167	-4.74958	2.03837e-06	0.000118189
	ENSMUSG00000101054.1	31.1138	0.0162581	0.214518	0.0757893	0.939587	0.987773		ENSMUSG00000101054.1	31.1138	0.290781	0.213604	1.36131	0.173416			ENSMUSG00000101054.1	31.1138	0.0384282	0.201024	0.191163	0.848398	0.964231		ENSMUSG00000101054.1	31.1138	-0.543871	0.199644	-2.7242	0.00644574	0.0546344		ENSMUSG00000101054.1	31.1138	-0.34254	0.202324	-1.69303	0.0904504			ENSMUSG00000101054.1	31.1138	-0.546915	0.205655	-2.65938	0.00782842	0.0705035
	ENSMUSG00000097648.1	10.789	0.218092	0.549842	0.396645	0.691629			ENSMUSG00000097648.1	10.789	-0.0437868	0.533083	-0.0821387	0.934536			ENSMUSG00000097648.1	10.789	-0.24821	0.540261	-0.459426	0.645928			ENSMUSG00000097648.1	10.789	-0.264764	0.528911	-0.500584	0.616664			ENSMUSG00000097648.1	10.789	-0.649277	0.551653	-1.17697	0.239209			ENSMUSG00000097648.1	10.789	-0.19654	0.547573	-0.358929	0.719648
	ENSMUSG00000100515.6	27.6081	0.141262	0.185372	0.762042	0.446035	0.856716		ENSMUSG00000100515.6	27.6081	-0.110577	0.194386	-0.56885	0.569458			ENSMUSG00000100515.6	27.6081	0.0744777	0.188821	0.394435	0.69326	0.914541		ENSMUSG00000100515.6	27.6081	-0.273422	0.184016	-1.48586	0.137317	0.353301		ENSMUSG00000100515.6	27.6081	0.00298929	0.191757	0.015589	0.987562			ENSMUSG00000100515.6	27.6081	-0.495628	0.194467	-2.54864	0.0108143	0.087866
	ENSMUSG00000070695.4	2747.85	-0.195423	0.0608664	-3.21069	0.00132416	0.106571		ENSMUSG00000070695.4	2747.85	-0.137503	0.0610753	-2.25136	0.0243628	0.302098		ENSMUSG00000070695.4	2747.85	-0.0228186	0.0608888	-0.374759	0.70784	0.919794		ENSMUSG00000070695.4	2747.85	-0.144616	0.0609027	-2.37455	0.0175704	0.102184		ENSMUSG00000070695.4	2747.85	-0.0331305	0.0611057	-0.542183	0.587692	0.80978		ENSMUSG00000070695.4	2747.85	-0.197671	0.0610704	-3.23676	0.00120893	0.0190335
	ENSMUSG00000026374.14	6091.79	-0.0207124	0.0253974	-0.815534	0.414767	0.845693		ENSMUSG00000026374.14	6091.79	0.0206777	0.0257295	0.803658	0.421595	0.830714		ENSMUSG00000026374.14	6091.79	-0.00732286	0.0256004	-0.286045	0.774844	0.941084		ENSMUSG00000026374.14	6091.79	-0.0194311	0.0253941	-0.765183	0.444162	0.684137		ENSMUSG00000026374.14	6091.79	0.0207248	0.0255567	0.810934	0.417404	0.693498		ENSMUSG00000026374.14	6091.79	0.0478266	0.0255239	1.87379	0.0609589	0.261157
	ENSMUSG00000026377.12	1717.96	-0.0348012	0.0420898	-0.826832	0.408332	0.844067		ENSMUSG00000026377.12	1717.96	-0.0771359	0.0429113	-1.79757	0.0722457	0.471261		ENSMUSG00000026377.12	1717.96	-0.015656	0.0426837	-0.366791	0.713775	0.921879		ENSMUSG00000026377.12	1717.96	-0.0885882	0.0422852	-2.09502	0.0361694	0.158766		ENSMUSG00000026377.12	1717.96	-0.182997	0.04266	-4.28966	1.78945e-05	0.000732658		ENSMUSG00000026377.12	1717.96	-0.100002	0.0424617	-2.35511	0.0185172	0.124783
	ENSMUSG00000064302.13	7007.76	-0.0136884	0.0314572	-0.435143	0.663459	0.928538		ENSMUSG00000064302.13	7007.76	0.0302788	0.0318087	0.951903	0.341146	0.785777		ENSMUSG00000064302.13	7007.76	0.0563375	0.0316521	1.77989	0.0750933	0.418806		ENSMUSG00000064302.13	7007.76	0.0392107	0.0315253	1.24378	0.213579	0.454498		ENSMUSG00000064302.13	7007.76	0.0460917	0.0315768	1.45967	0.144381	0.390657		ENSMUSG00000064302.13	7007.76	0.0328	0.0316628	1.03591	0.300242	0.594169
	ENSMUSG00000026380.10	307.451	0.235618	0.152957	1.54042	0.123458	0.625834		ENSMUSG00000026380.10	307.451	0.259589	0.154052	1.68508	0.0919739	0.515748		ENSMUSG00000026380.10	307.451	0.247844	0.153108	1.61875	0.1055	0.474592		ENSMUSG00000026380.10	307.451	0.457438	0.152302	3.00349	0.002669	0.0312694		ENSMUSG00000026380.10	307.451	0.0675598	0.153083	0.441327	0.658977	0.849743		ENSMUSG00000026380.10	307.451	0.20691	0.152914	1.35311	0.176019	0.458367
	ENSMUSG00000048402.14	307.351	0.167343	0.0837966	1.99701	0.0458238	0.45709		ENSMUSG00000048402.14	307.351	0.181029	0.0862317	2.09933	0.0357875	0.353414		ENSMUSG00000048402.14	307.351	0.220008	0.0843129	2.60943	0.0090694	0.158032		ENSMUSG00000048402.14	307.351	-0.0682651	0.0831703	-0.820787	0.411768	0.655156		ENSMUSG00000048402.14	307.351	0.14047	0.083341	1.68548	0.0918954	0.304421		ENSMUSG00000048402.14	307.351	-0.011367	0.0843072	-0.134828	0.892748	0.958128
	ENSMUSG00000101179.1	12.423	-0.420345	0.350579	-1.199	0.230526	0.739019		ENSMUSG00000101179.1	12.423	-0.0903952	0.356258	-0.253736	0.7997			ENSMUSG00000101179.1	12.423	-0.0892152	0.34227	-0.260658	0.794357			ENSMUSG00000101179.1	12.423	0.064105	0.319935	0.200369	0.841192			ENSMUSG00000101179.1	12.423	-0.396055	0.31676	-1.25033	0.211179			ENSMUSG00000101179.1	12.423	-0.136133	0.322046	-0.422713	0.672505	0.855094
	ENSMUSG00000037035.5	590.739	-0.193034	0.103726	-1.86101	0.062743	0.507522		ENSMUSG00000037035.5	590.739	-0.339211	0.104816	-3.23626	0.00121107	0.0707346		ENSMUSG00000037035.5	590.739	-0.211484	0.104464	-2.02446	0.042923	0.339519		ENSMUSG00000037035.5	590.739	-0.209424	0.10382	-2.01718	0.0436772	0.17885		ENSMUSG00000037035.5	590.739	-0.378122	0.104322	-3.62458	0.000289437	0.00605718		ENSMUSG00000037035.5	590.739	-0.549883	0.104675	-5.25326	1.4943e-07	1.35918e-05
	ENSMUSG00000004451.14	974.274	0.0442971	0.048805	0.907634	0.364072	0.82474		ENSMUSG00000004451.14	974.274	0.0955432	0.0501833	1.90389	0.0569251	0.424579		ENSMUSG00000004451.14	974.274	0.0768611	0.0496672	1.54752	0.121737	0.503107		ENSMUSG00000004451.14	974.274	0.0626286	0.04878	1.2839	0.199178	0.437304		ENSMUSG00000004451.14	974.274	-0.00214721	0.0491051	-0.0437269	0.965122	0.990378		ENSMUSG00000004451.14	974.274	0.139037	0.049452	2.81155	0.00493032	0.0521625
	ENSMUSG00000098447.2	12.1833	0.221803	0.284402	0.77989	0.435456	0.851487		ENSMUSG00000098447.2	12.1833	-0.130693	0.301934	-0.432853	0.665121			ENSMUSG00000098447.2	12.1833	0.0516202	0.296833	0.173903	0.861942			ENSMUSG00000098447.2	12.1833	-0.106934	0.277554	-0.385271	0.700037			ENSMUSG00000098447.2	12.1833	-0.226377	0.299952	-0.75471	0.450423			ENSMUSG00000098447.2	12.1833	-0.36831	0.324881	-1.13368	0.256929	0.55204
	ENSMUSG00000098923.1	745.307	0.0146998	0.0433344	0.339219	0.734445	0.945975		ENSMUSG00000098923.1	745.307	-0.0059322	0.0451316	-0.131442	0.895426	0.98191		ENSMUSG00000098923.1	745.307	0.00579311	0.0444568	0.130309	0.896322	0.976053		ENSMUSG00000098923.1	745.307	0.0639926	0.0434764	1.47189	0.14105	0.359321		ENSMUSG00000098923.1	745.307	-0.027038	0.0441708	-0.612123	0.540456	0.779229		ENSMUSG00000098923.1	745.307	0.0572577	0.0441877	1.29578	0.19505	0.483332
	ENSMUSG00000026383.14	486.21	-0.0306224	0.0979368	-0.312675	0.754528	0.951139		ENSMUSG00000026383.14	486.21	-0.0151191	0.098755	-0.153097	0.878322	0.97736		ENSMUSG00000026383.14	486.21	-0.16568	0.0982138	-1.68693	0.0916173	0.451032		ENSMUSG00000026383.14	486.21	0.25705	0.0974538	2.63766	0.00834798	0.063727		ENSMUSG00000026383.14	486.21	0.0210327	0.0981496	0.214292	0.830319	0.935084		ENSMUSG00000026383.14	486.21	0.154666	0.098291	1.57355	0.115591	0.368339
	ENSMUSG00000026384.13	6664.26	0.00356281	0.0485271	0.0734188	0.941473	0.987773		ENSMUSG00000026384.13	6664.26	0.0499125	0.0486877	1.02516	0.30529	0.763829		ENSMUSG00000026384.13	6664.26	0.050531	0.0486197	1.03931	0.29866	0.703206		ENSMUSG00000026384.13	6664.26	-0.0507954	0.0485315	-1.04665	0.295262	0.547407		ENSMUSG00000026384.13	6664.26	0.0233441	0.04864	0.479936	0.631273	0.835218		ENSMUSG00000026384.13	6664.26	0.00606696	0.0486551	0.124693	0.900766	0.961325
	ENSMUSG00000036975.5	524.261	0.0276508	0.060271	0.458774	0.646396	0.921293		ENSMUSG00000036975.5	524.261	0.0286473	0.0621977	0.460585	0.645096	0.918611		ENSMUSG00000036975.5	524.261	0.00857674	0.0617225	0.138957	0.889484	0.973953		ENSMUSG00000036975.5	524.261	-0.00712229	0.0603569	-0.118003	0.906065	0.961563		ENSMUSG00000036975.5	524.261	-0.0923867	0.0607759	-1.52012	0.128481	0.366738		ENSMUSG00000036975.5	524.261	-0.0368998	0.061417	-0.600807	0.547968	0.786499
	ENSMUSG00000036962.12	31.5042	0.0628048	0.286731	0.219037	0.826621	0.966835		ENSMUSG00000036962.12	31.5042	0.214135	0.285127	0.751018	0.452642			ENSMUSG00000036962.12	31.5042	-0.925421	0.29642	-3.12199	0.00179634	0.0617583		ENSMUSG00000036962.12	31.5042	-0.244917	0.274684	-0.891633	0.37259	0.62358		ENSMUSG00000036962.12	31.5042	0.0258355	0.279646	0.0923862	0.926391			ENSMUSG00000036962.12	31.5042	0.144988	0.28761	0.504113	0.614182	0.825204
	ENSMUSG00000026387.15	46.3722	0.0271557	0.169417	0.160289	0.872653	0.97595		ENSMUSG00000026387.15	46.3722	0.417104	0.172195	2.42228	0.0154234			ENSMUSG00000026387.15	46.3722	0.0569096	0.169852	0.335054	0.737585	0.927531		ENSMUSG00000026387.15	46.3722	0.0706077	0.166337	0.424486	0.671211	0.844751		ENSMUSG00000026387.15	46.3722	0.177845	0.167451	1.06207	0.288203	0.575764		ENSMUSG00000026387.15	46.3722	-0.0636776	0.171806	-0.370636	0.710909	0.87561
	ENSMUSG00000050777.7	42.3707	0.414154	0.308217	1.34371	0.179043	0.693194		ENSMUSG00000050777.7	42.3707	-0.0030325	0.309601	-0.00979487	0.992185			ENSMUSG00000050777.7	42.3707	-0.0193454	0.308267	-0.0627553	0.949961	0.99043		ENSMUSG00000050777.7	42.3707	0.580253	0.305255	1.90088	0.0573177	0.210879		ENSMUSG00000050777.7	42.3707	0.0974121	0.307701	0.316581	0.751562	0.900314		ENSMUSG00000050777.7	42.3707	0.572523	0.30548	1.87417	0.0609067	0.261148
	ENSMUSG00000026385.16	5403.55	0.0306085	0.0603308	0.507345	0.611913	0.910731		ENSMUSG00000026385.16	5403.55	0.0650745	0.0603874	1.07762	0.281205	0.743125		ENSMUSG00000026385.16	5403.55	-0.139328	0.0604173	-2.3061	0.0211052	0.24507		ENSMUSG00000026385.16	5403.55	0.109213	0.0602785	1.81181	0.0700153	0.237325		ENSMUSG00000026385.16	5403.55	-0.00546362	0.0604003	-0.0904569	0.927924	0.977157		ENSMUSG00000026385.16	5403.55	0.0326999	0.0603483	0.541853	0.58792	0.810004
	ENSMUSG00000026388.15	57.6688	0.0784354	0.139559	0.562024	0.5741	0.899003		ENSMUSG00000026388.15	57.6688	0.0441156	0.141774	0.311169	0.755673			ENSMUSG00000026388.15	57.6688	-0.0656164	0.14232	-0.461049	0.644764	0.899701		ENSMUSG00000026388.15	57.6688	-0.0104164	0.136841	-0.0761201	0.939324	0.975236		ENSMUSG00000026388.15	57.6688	-0.0858116	0.142373	-0.602723	0.546693	0.781904		ENSMUSG00000026388.15	57.6688	-0.0645233	0.14064	-0.458784	0.646389	0.840559
	ENSMUSG00000026389.16	418.13	-0.0100102	0.0658766	-0.151954	0.879223	0.976308		ENSMUSG00000026389.16	418.13	0.0641871	0.0672745	0.954107	0.340029	0.784091		ENSMUSG00000026389.16	418.13	-0.0285495	0.0666785	-0.428167	0.668529	0.908413		ENSMUSG00000026389.16	418.13	0.13311	0.0660201	2.0162	0.0437787	0.179103		ENSMUSG00000026389.16	418.13	-0.0177892	0.0666486	-0.266911	0.789538	0.917484		ENSMUSG00000026389.16	418.13	-0.196624	0.0667957	-2.94367	0.00324351	0.039126
	ENSMUSG00000036907.9	6282.08	-0.0855986	0.100378	-0.852764	0.39379	0.838431		ENSMUSG00000036907.9	6282.08	0.119248	0.100419	1.1875	0.235031	0.707625		ENSMUSG00000036907.9	6282.08	0.132596	0.100363	1.32117	0.186446	0.595814		ENSMUSG00000036907.9	6282.08	0.0234136	0.100355	0.233307	0.815523	0.92139		ENSMUSG00000036907.9	6282.08	0.0560406	0.100317	0.558634	0.576411	0.801914		ENSMUSG00000036907.9	6282.08	-0.185222	0.10032	-1.84632	0.0648459	0.270725
	ENSMUSG00000097881.7	166.253	-0.0519532	0.0829125	-0.626603	0.53092	0.885266		ENSMUSG00000097881.7	166.253	0.148243	0.0860082	1.72359	0.0847823	0.502701		ENSMUSG00000097881.7	166.253	-0.013763	0.0830988	-0.165622	0.868455	0.970279		ENSMUSG00000097881.7	166.253	0.0731857	0.0823114	0.889133	0.373932	0.624742		ENSMUSG00000097881.7	166.253	-0.0449332	0.0834447	-0.538479	0.590247	0.811508		ENSMUSG00000097881.7	166.253	0.00219157	0.0833305	0.0262998	0.979018	0.992201
	ENSMUSG00000003721.14	3436.6	0.0935098	0.0298413	3.13357	0.00172691	0.124034		ENSMUSG00000003721.14	3436.6	-0.0176675	0.0303828	-0.581495	0.560907	0.888818		ENSMUSG00000003721.14	3436.6	-0.0343646	0.0302547	-1.13584	0.256022	0.669329		ENSMUSG00000003721.14	3436.6	0.0357759	0.029991	1.19289	0.232912	0.479858		ENSMUSG00000003721.14	3436.6	-0.0336587	0.030144	-1.1166	0.264167	0.551372		ENSMUSG00000003721.14	3436.6	0.0267121	0.0301861	0.884915	0.376203	0.663001
	ENSMUSG00000104253.1	104.818	0.0460925	0.114021	0.404246	0.686032	0.933441		ENSMUSG00000104253.1	104.818	0.149753	0.113979	1.31387	0.188891	0.666544		ENSMUSG00000104253.1	104.818	0.0266859	0.113358	0.235413	0.813888	0.952034		ENSMUSG00000104253.1	104.818	0.134114	0.11257	1.19138	0.233504	0.480475		ENSMUSG00000104253.1	104.818	-0.21596	0.113915	-1.89579	0.0579872	0.229393		ENSMUSG00000104253.1	104.818	-0.0469934	0.11433	-0.411032	0.681049	0.85991
	ENSMUSG00000026339.18	2606.39	-0.00538699	0.0552459	-0.0975094	0.922322	0.983979		ENSMUSG00000026339.18	2606.39	0.0201197	0.0558404	0.360308	0.718617	0.938026		ENSMUSG00000026339.18	2606.39	0.0476633	0.0556176	0.856982	0.391455	0.766634		ENSMUSG00000026339.18	2606.39	0.0599371	0.0553914	1.08207	0.279224	0.530587		ENSMUSG00000026339.18	2606.39	-0.0695463	0.0554381	-1.25448	0.209666	0.480594		ENSMUSG00000026339.18	2606.39	0.0086231	0.055596	0.155103	0.87674	0.950248
	ENSMUSG00000050534.8	412.707	0.0465982	0.0938435	0.496552	0.619505	0.912385		ENSMUSG00000050534.8	412.707	-0.191874	0.096146	-1.99565	0.0459718	0.391611		ENSMUSG00000050534.8	412.707	-0.198126	0.0966762	-2.04938	0.0404253	0.331924		ENSMUSG00000050534.8	412.707	-0.298921	0.0945907	-3.16015	0.00157687	0.0220352		ENSMUSG00000050534.8	412.707	-0.223643	0.095476	-2.3424	0.0191602	0.114699		ENSMUSG00000050534.8	412.707	-0.259523	0.0958254	-2.70829	0.00676316	0.0640664
	ENSMUSG00000001674.11	1414.17	-0.00841278	0.035043	-0.24007	0.810276	0.963678		ENSMUSG00000001674.11	1414.17	-0.0535168	0.0363106	-1.47386	0.140519	0.599043		ENSMUSG00000001674.11	1414.17	-0.0152196	0.0359026	-0.423913	0.671629	0.908553		ENSMUSG00000001674.11	1414.17	0.00383186	0.0350367	0.109367	0.912911	0.962643		ENSMUSG00000001674.11	1414.17	-0.0691276	0.0355385	-1.94515	0.0517572	0.213437		ENSMUSG00000001674.11	1414.17	-0.0488173	0.0357064	-1.36719	0.171567	0.451426
	ENSMUSG00000036815.16	3784.49	-0.0503843	0.13495	-0.373356	0.708884	0.937576		ENSMUSG00000036815.16	3784.49	-0.067747	0.135017	-0.501765	0.615833	0.908522		ENSMUSG00000036815.16	3784.49	0.117779	0.135006	0.872404	0.382988	0.761435		ENSMUSG00000036815.16	3784.49	-0.144066	0.134897	-1.06797	0.285534	0.537346		ENSMUSG00000036815.16	3784.49	0.108931	0.134997	0.806913	0.419717	0.695125		ENSMUSG00000036815.16	3784.49	0.122832	0.135038	0.90961	0.363028	0.652058
	ENSMUSG00000102801.1	23.4904	-0.267516	0.287364	-0.930932	0.351889	0.817385		ENSMUSG00000102801.1	23.4904	0.374412	0.283072	1.32267	0.185944			ENSMUSG00000102801.1	23.4904	0.383869	0.284892	1.34742	0.177845			ENSMUSG00000102801.1	23.4904	0.107284	0.284592	0.376975	0.706192	0.865435		ENSMUSG00000102801.1	23.4904	0.369599	0.283178	1.30518	0.191831			ENSMUSG00000102801.1	23.4904	0.430317	0.293733	1.46499	0.142923	0.410995
	ENSMUSG00000100851.1	24.0692	0.288031	0.344124	0.836999	0.402593	0.842661		ENSMUSG00000100851.1	24.0692	-0.342591	0.34683	-0.987779	0.323261			ENSMUSG00000100851.1	24.0692	0.626772	0.338354	1.85241	0.0639665			ENSMUSG00000100851.1	24.0692	-0.460194	0.336976	-1.36566	0.172046	0.400997		ENSMUSG00000100851.1	24.0692	0.068377	0.340328	0.200915	0.840765			ENSMUSG00000100851.1	24.0692	0.239214	0.350894	0.681726	0.495413	0.751574
	ENSMUSG00000026341.16	20768.1	-0.0338621	0.0362738	-0.933514	0.350555	0.817262		ENSMUSG00000026341.16	20768.1	0.00030445	0.0363453	0.00837661	0.993317	0.998452		ENSMUSG00000026341.16	20768.1	0.0098865	0.0363195	0.272209	0.785461	0.944045		ENSMUSG00000026341.16	20768.1	0.0193306	0.0362825	0.53278	0.594186	0.795627		ENSMUSG00000026341.16	20768.1	-0.0385508	0.0363011	-1.06197	0.288249	0.575764		ENSMUSG00000026341.16	20768.1	-0.0103567	0.0362887	-0.285398	0.775339	0.906507
	ENSMUSG00000026342.10	1383.88	-0.0902132	0.0400092	-2.25481	0.0241453	0.372767		ENSMUSG00000026342.10	1383.88	-0.0586178	0.0407834	-1.43729	0.150634	0.615815		ENSMUSG00000026342.10	1383.88	0.0273154	0.040414	0.675889	0.499111	0.825685		ENSMUSG00000026342.10	1383.88	0.00394864	0.0399741	0.0987801	0.921313	0.966153		ENSMUSG00000026342.10	1383.88	0.0219787	0.0404054	0.543954	0.586473	0.80879		ENSMUSG00000026342.10	1383.88	0.0187559	0.0403834	0.464445	0.642329	0.838798
	ENSMUSG00000026344.9	2523.28	0.0337604	0.0888267	0.38007	0.703893	0.936507		ENSMUSG00000026344.9	2523.28	0.0585879	0.089051	0.657914	0.510594	0.872956		ENSMUSG00000026344.9	2523.28	0.0592827	0.0891215	0.66519	0.505929	0.829645		ENSMUSG00000026344.9	2523.28	0.0204182	0.0889233	0.229616	0.81839	0.922965		ENSMUSG00000026344.9	2523.28	0.0929134	0.0890339	1.04357	0.296683	0.586263		ENSMUSG00000026344.9	2523.28	0.0377509	0.0891659	0.423378	0.672019	0.855094
	ENSMUSG00000049690.15	401.499	0.000184985	0.0877189	0.00210884	0.998317	0.999776		ENSMUSG00000049690.15	401.499	-0.011332	0.0884435	-0.128127	0.898048	0.98207		ENSMUSG00000049690.15	401.499	-0.0333723	0.0883154	-0.377876	0.705523	0.919106		ENSMUSG00000049690.15	401.499	0.149954	0.0876718	1.7104	0.0871911	0.26858		ENSMUSG00000049690.15	401.499	-0.0411115	0.088608	-0.463971	0.642669	0.840861		ENSMUSG00000049690.15	401.499	0.0343561	0.0890995	0.385592	0.699799	0.870022
	ENSMUSG00000102723.1	10.5766	0.372879	0.342904	1.08741	0.276854			ENSMUSG00000102723.1	10.5766	-0.021108	0.360252	-0.0585921	0.953277			ENSMUSG00000102723.1	10.5766	0.689288	0.367837	1.8739	0.0609449			ENSMUSG00000102723.1	10.5766	0.105229	0.379021	0.277634	0.781293			ENSMUSG00000102723.1	10.5766	-0.130687	0.335972	-0.388982	0.69729			ENSMUSG00000102723.1	10.5766	-0.303358	0.357086	-0.849537	0.395582
	ENSMUSG00000036155.13	5438.61	0.0293755	0.0378001	0.777127	0.437084	0.852053		ENSMUSG00000036155.13	5438.61	0.117487	0.0380776	3.08547	0.00203229	0.0940924		ENSMUSG00000036155.13	5438.61	0.0524876	0.0379193	1.38419	0.166299	0.570101		ENSMUSG00000036155.13	5438.61	0.0569592	0.0377668	1.50818	0.131507	0.344641		ENSMUSG00000036155.13	5438.61	0.0858341	0.0378916	2.26525	0.0234972	0.129563		ENSMUSG00000036155.13	5438.61	0.00114727	0.0379447	0.0302354	0.975879	0.990472
	ENSMUSG00000026347.13	551.76	-0.0375257	0.110317	-0.340161	0.733735	0.945975		ENSMUSG00000026347.13	551.76	0.114149	0.110853	1.02974	0.303133	0.762014		ENSMUSG00000026347.13	551.76	0.0894872	0.111021	0.806038	0.420221	0.782095		ENSMUSG00000026347.13	551.76	0.0820445	0.109831	0.747009	0.455058	0.693354		ENSMUSG00000026347.13	551.76	0.232797	0.110587	2.1051	0.0352829	0.16815		ENSMUSG00000026347.13	551.76	0.238305	0.111231	2.14244	0.0321578	0.177247
	ENSMUSG00000026348.7	15.09	0.15492	0.283758	0.545958	0.585095	0.902518		ENSMUSG00000026348.7	15.09	0.458462	0.284245	1.61291	0.106763			ENSMUSG00000026348.7	15.09	0.130605	0.28461	0.45889	0.646313			ENSMUSG00000026348.7	15.09	-0.282506	0.286872	-0.98478	0.324732			ENSMUSG00000026348.7	15.09	-0.0673503	0.277793	-0.242447	0.808433			ENSMUSG00000026348.7	15.09	-0.620189	0.304827	-2.03456	0.0418953	0.206494
	ENSMUSG00000026349.14	7184.05	0.00427608	0.043479	0.0983483	0.921656	0.98397		ENSMUSG00000026349.14	7184.05	0.0515046	0.0437175	1.17812	0.238748	0.708541		ENSMUSG00000026349.14	7184.05	0.0581444	0.0436333	1.33257	0.182674	0.590469		ENSMUSG00000026349.14	7184.05	0.065845	0.0435476	1.51202	0.130528	0.34322		ENSMUSG00000026349.14	7184.05	-0.0611443	0.0435824	-1.40296	0.160629	0.416821		ENSMUSG00000026349.14	7184.05	0.0278534	0.0436087	0.638711	0.523011	0.769698
	ENSMUSG00000051590.9	392.857	-0.0337897	0.17249	-0.195894	0.844693	0.970396		ENSMUSG00000051590.9	392.857	0.0595399	0.173411	0.343346	0.731338	0.941731		ENSMUSG00000051590.9	392.857	-0.197303	0.173101	-1.13982	0.254363	0.666747		ENSMUSG00000051590.9	392.857	0.156363	0.172022	0.908973	0.363364	0.615459		ENSMUSG00000051590.9	392.857	-0.12116	0.172088	-0.704059	0.481396	0.740896		ENSMUSG00000051590.9	392.857	-0.0974493	0.172742	-0.564133	0.572664	0.801412
	ENSMUSG00000036104.12	6901.45	-2.87547e-05	0.0224918	-0.00127845	0.99898	0.999794		ENSMUSG00000036104.12	6901.45	0.00389439	0.0229159	0.169942	0.865056	0.973211		ENSMUSG00000036104.12	6901.45	-0.00859216	0.0227457	-0.377749	0.705617	0.919106		ENSMUSG00000036104.12	6901.45	-0.00305301	0.0225327	-0.135492	0.892223	0.955805		ENSMUSG00000036104.12	6901.45	0.0373862	0.0226625	1.6497	0.0990048	0.318195		ENSMUSG00000036104.12	6901.45	0.0750554	0.0226874	3.30825	0.000938822	0.0159598
	ENSMUSG00000036086.16	551.652	-0.0473139	0.0597597	-0.791736	0.428515	0.849986		ENSMUSG00000036086.16	551.652	-0.030912	0.060764	-0.508723	0.610946	0.907039		ENSMUSG00000036086.16	551.652	0.0312825	0.0604055	0.517875	0.604545	0.883218		ENSMUSG00000036086.16	551.652	-0.0676135	0.0593032	-1.14013	0.254232	0.502617		ENSMUSG00000036086.16	551.652	-0.0151643	0.0603332	-0.251343	0.801549	0.922857		ENSMUSG00000036086.16	551.652	-0.0414797	0.0602436	-0.688532	0.491118	0.747803
	ENSMUSG00000099760.1	46.6508	-0.232729	0.164803	-1.41216	0.157903	0.670756		ENSMUSG00000099760.1	46.6508	-0.429648	0.170855	-2.5147	0.0119133			ENSMUSG00000099760.1	46.6508	-0.164166	0.168086	-0.976677	0.328729	0.725623		ENSMUSG00000099760.1	46.6508	-0.589602	0.169387	-3.48079	0.00049994	0.0099514		ENSMUSG00000099760.1	46.6508	0.0278919	0.163964	0.17011	0.864924	0.94913		ENSMUSG00000099760.1	46.6508	-0.114815	0.165472	-0.693862	0.487769	0.745107
	ENSMUSG00000104164.1	38.3486	-0.218617	0.214529	-1.01906	0.308176	0.794153		ENSMUSG00000104164.1	38.3486	-0.240746	0.216447	-1.11226	0.266025			ENSMUSG00000104164.1	38.3486	0.35346	0.212652	1.66215	0.0964829	0.460096		ENSMUSG00000104164.1	38.3486	-0.131088	0.210892	-0.621587	0.534213	0.754629		ENSMUSG00000104164.1	38.3486	-0.0296654	0.209413	-0.14166	0.887349	0.958994		ENSMUSG00000104164.1	38.3486	-0.269059	0.21792	-1.23466	0.216955	0.508277
	ENSMUSG00000058603.10	30.2243	-0.143823	0.177298	-0.811193	0.417255	0.84653		ENSMUSG00000058603.10	30.2243	-0.0283116	0.188214	-0.150422	0.880431			ENSMUSG00000058603.10	30.2243	-0.0594606	0.187044	-0.317896	0.750564	0.932032		ENSMUSG00000058603.10	30.2243	0.202224	0.194559	1.0394	0.298619	0.55067		ENSMUSG00000058603.10	30.2243	-0.0479818	0.190133	-0.252359	0.800764			ENSMUSG00000058603.10	30.2243	0.143682	0.182465	0.787452	0.431017	0.702317
	ENSMUSG00000056211.13	13304.8	-0.0843558	0.0506339	-1.66599	0.0957148	0.578685		ENSMUSG00000056211.13	13304.8	0.0241279	0.0507265	0.475647	0.634326	0.914686		ENSMUSG00000056211.13	13304.8	0.0477637	0.0506796	0.942465	0.345955	0.737099		ENSMUSG00000056211.13	13304.8	-0.0288719	0.0506454	-0.570079	0.568624	0.779332		ENSMUSG00000056211.13	13304.8	0.0062849	0.0506501	0.124085	0.901248	0.965171		ENSMUSG00000056211.13	13304.8	0.0267678	0.0506772	0.528202	0.597359	0.815342
	ENSMUSG00000103497.1	15.957	0.0622785	0.275508	0.226049	0.821163	0.966835		ENSMUSG00000103497.1	15.957	0.324124	0.293139	1.1057	0.268857			ENSMUSG00000103497.1	15.957	0.137747	0.280529	0.491027	0.623407			ENSMUSG00000103497.1	15.957	0.0628594	0.27699	0.226937	0.820472			ENSMUSG00000103497.1	15.957	-0.0570739	0.279771	-0.204002	0.838352			ENSMUSG00000103497.1	15.957	-0.252605	0.272031	-0.928587	0.353103	0.64259
	ENSMUSG00000065520.2	16.0406	-0.0151601	0.248851	-0.0609205	0.951422	0.990749		ENSMUSG00000065520.2	16.0406	0.320855	0.261219	1.2283	0.219336			ENSMUSG00000065520.2	16.0406	0.14309	0.248229	0.576443	0.564316			ENSMUSG00000065520.2	16.0406	0.21084	0.262515	0.803156	0.421884			ENSMUSG00000065520.2	16.0406	0.208137	0.255687	0.814031	0.415627			ENSMUSG00000065520.2	16.0406	0.0481181	0.253696	0.189669	0.849569	0.939137
	ENSMUSG00000026353.9	6028.52	-0.00520543	0.0273544	-0.190296	0.849077	0.971036		ENSMUSG00000026353.9	6028.52	-0.0294527	0.0277414	-1.06169	0.288377	0.750184		ENSMUSG00000026353.9	6028.52	0.00348956	0.0276215	0.126335	0.899467	0.977355		ENSMUSG00000026353.9	6028.52	0.0393688	0.0274361	1.43493	0.151307	0.373081		ENSMUSG00000026353.9	6028.52	-0.0508144	0.0274608	-1.85044	0.0642509	0.245271		ENSMUSG00000026353.9	6028.52	-0.00112897	0.0274928	-0.0410643	0.967245	0.988149
	ENSMUSG00000026354.8	3284.47	-0.0171316	0.116906	-0.146541	0.883494	0.977969		ENSMUSG00000026354.8	3284.47	0.0605548	0.117137	0.516956	0.605187	0.905928		ENSMUSG00000026354.8	3284.47	0.109273	0.116986	0.934073	0.350266	0.739119		ENSMUSG00000026354.8	3284.47	0.0832845	0.116969	0.712023	0.47645	0.710836		ENSMUSG00000026354.8	3284.47	-0.0827389	0.116975	-0.707321	0.479367	0.739356		ENSMUSG00000026354.8	3284.47	-0.188031	0.116959	-1.60767	0.107908	0.355642
	ENSMUSG00000026355.11	1137.82	0.0540803	0.0703006	0.769273	0.441732	0.855424		ENSMUSG00000026355.11	1137.82	0.0160022	0.0710254	0.225303	0.821744	0.964426		ENSMUSG00000026355.11	1137.82	0.0676439	0.0707283	0.956392	0.338874	0.732532		ENSMUSG00000026355.11	1137.82	0.0544502	0.0705367	0.771942	0.440149	0.680485		ENSMUSG00000026355.11	1137.82	-0.0474467	0.070805	-0.670104	0.502791	0.754593		ENSMUSG00000026355.11	1137.82	-0.046598	0.0705765	-0.660249	0.509094	0.760955
	ENSMUSG00000026356.15	4487.43	-0.021804	0.0323288	-0.674446	0.500028	0.87688		ENSMUSG00000026356.15	4487.43	0.00983773	0.0326061	0.301714	0.76287	0.950985		ENSMUSG00000026356.15	4487.43	-0.0212198	0.0325278	-0.65236	0.514169	0.8345		ENSMUSG00000026356.15	4487.43	0.0493633	0.0323285	1.52693	0.126779	0.337007		ENSMUSG00000026356.15	4487.43	0.0103563	0.0325118	0.318539	0.750076	0.899312		ENSMUSG00000026356.15	4487.43	0.0213993	0.0324379	0.659703	0.509445	0.761011
	ENSMUSG00000100078.1	15.7003	-0.0543678	0.239813	-0.226709	0.82065	0.966835		ENSMUSG00000100078.1	15.7003	-0.0571923	0.243198	-0.235168	0.814078			ENSMUSG00000100078.1	15.7003	-0.238425	0.243996	-0.977167	0.328486			ENSMUSG00000100078.1	15.7003	0.310163	0.241193	1.28595	0.198459			ENSMUSG00000100078.1	15.7003	-0.0805071	0.246009	-0.327253	0.743476			ENSMUSG00000100078.1	15.7003	-0.106078	0.248423	-0.427006	0.669375	0.853314
	ENSMUSG00000045382.6	182.024	0.0609275	0.105033	0.580082	0.561859	0.893325		ENSMUSG00000045382.6	182.024	-0.0179471	0.106206	-0.168984	0.865809	0.973592		ENSMUSG00000045382.6	182.024	-0.181054	0.10629	-1.7034	0.0884929	0.445418		ENSMUSG00000045382.6	182.024	0.027807	0.103872	0.267703	0.788928	0.908142		ENSMUSG00000045382.6	182.024	-0.0658612	0.106349	-0.619292	0.535724	0.776042		ENSMUSG00000045382.6	182.024	-0.222102	0.106584	-2.08383	0.0371757	0.192451
	ENSMUSG00000042581.14	896.202	0.0819984	0.0598345	1.37042	0.170556	0.684481		ENSMUSG00000042581.14	896.202	0.00152166	0.0609479	0.0249666	0.980082	0.996575		ENSMUSG00000042581.14	896.202	0.0856872	0.060495	1.41643	0.156648	0.557773		ENSMUSG00000042581.14	896.202	0.179434	0.0600619	2.98748	0.0028129	0.0323259		ENSMUSG00000042581.14	896.202	0.129733	0.060414	2.1474	0.0317618	0.156781		ENSMUSG00000042581.14	896.202	0.250024	0.0607574	4.11512	3.86982e-05	0.00129389
	ENSMUSG00000087691.1	15.1726	0.0124354	0.26971	0.0461066	0.963225	0.991957		ENSMUSG00000087691.1	15.1726	0.00893553	0.290197	0.0307912	0.975436			ENSMUSG00000087691.1	15.1726	0.216169	0.275445	0.784798	0.432572			ENSMUSG00000087691.1	15.1726	0.276211	0.276661	0.998371	0.3181			ENSMUSG00000087691.1	15.1726	-0.374225	0.28708	-1.30356	0.192385			ENSMUSG00000087691.1	15.1726	0.309121	0.278836	1.10861	0.267597	0.563533
	ENSMUSG00000086825.1	43.4257	-0.0881358	0.182849	-0.482014	0.629796	0.915548		ENSMUSG00000086825.1	43.4257	0.19992	0.199332	1.00295	0.315885			ENSMUSG00000086825.1	43.4257	0.0241966	0.18944	0.127727	0.898365	0.976972		ENSMUSG00000086825.1	43.4257	-0.124212	0.18896	-0.657345	0.510959	0.737458		ENSMUSG00000086825.1	43.4257	-0.241128	0.191341	-1.2602	0.207596	0.477793		ENSMUSG00000086825.1	43.4257	0.213254	0.193931	1.09964	0.271489	0.567036
	ENSMUSG00000026399.12	431.195	0.0387995	0.184266	0.210562	0.833229	0.967076		ENSMUSG00000026399.12	431.195	-0.101534	0.184439	-0.5505	0.581976	0.895878		ENSMUSG00000026399.12	431.195	-0.394069	0.184543	-2.13538	0.03273	0.297284		ENSMUSG00000026399.12	431.195	0.211282	0.184306	1.14636	0.251644	0.499636		ENSMUSG00000026399.12	431.195	-0.318276	0.18479	-1.72237	0.0850032	0.291302		ENSMUSG00000026399.12	431.195	0.170383	0.184744	0.92227	0.356388	0.645934
	ENSMUSG00000085526.1	49.4548	-0.163677	0.153736	-1.06466	0.287029	0.780154		ENSMUSG00000085526.1	49.4548	0.141572	0.15544	0.910786	0.362408			ENSMUSG00000085526.1	49.4548	-0.0033777	0.160942	-0.020987	0.983256	0.997615		ENSMUSG00000085526.1	49.4548	0.0826158	0.153643	0.537713	0.590775	0.793507		ENSMUSG00000085526.1	49.4548	0.0279855	0.156927	0.178335	0.85846	0.946612		ENSMUSG00000085526.1	49.4548	-0.0069032	0.16221	-0.0425573	0.966054	0.988133
	ENSMUSG00000026405.14	45.6053	-0.707123	0.148804	-4.75203	2.01381e-06	0.00128765		ENSMUSG00000026405.14	45.6053	-0.588131	0.166898	-3.52389	0.000425254			ENSMUSG00000026405.14	45.6053	-0.747649	0.170645	-4.38131	1.17969e-05	0.00197569		ENSMUSG00000026405.14	45.6053	-0.732972	0.156324	-4.68881	2.74801e-06	0.000185121		ENSMUSG00000026405.14	45.6053	-0.917587	0.166443	-5.51291	3.52945e-08	4.95841e-06		ENSMUSG00000026405.14	45.6053	-0.81651	0.161223	-5.06448	4.09521e-07	3.13129e-05
	ENSMUSG00000026409.14	1809.48	-0.0242417	0.0411616	-0.588941	0.555901	0.891988		ENSMUSG00000026409.14	1809.48	-0.000143607	0.0420193	-0.00341764	0.997273	0.999376		ENSMUSG00000026409.14	1809.48	0.00219459	0.0417017	0.052626	0.95803	0.991992		ENSMUSG00000026409.14	1809.48	0.0224019	0.0413906	0.541231	0.588348	0.791862		ENSMUSG00000026409.14	1809.48	-0.0342199	0.0415599	-0.823388	0.410288	0.687336		ENSMUSG00000026409.14	1809.48	0.00372735	0.0416244	0.0895473	0.928647	0.972921
	ENSMUSG00000046404.5	1624.9	0.0232293	0.0386474	0.601058	0.547801	0.890442		ENSMUSG00000046404.5	1624.9	0.00775526	0.0395701	0.195988	0.84462	0.967341		ENSMUSG00000046404.5	1624.9	0.0580817	0.0390158	1.48867	0.136575	0.526353		ENSMUSG00000046404.5	1624.9	0.00395062	0.0387104	0.102056	0.918712	0.965105		ENSMUSG00000046404.5	1624.9	-0.0590731	0.0392767	-1.50402	0.132575	0.372741		ENSMUSG00000046404.5	1624.9	0.042177	0.0390762	1.07935	0.280431	0.576791
	ENSMUSG00000042510.7	124.201	0.012751	0.0944727	0.13497	0.892635	0.979444		ENSMUSG00000042510.7	124.201	-0.140835	0.100121	-1.40665	0.159532	0.627277		ENSMUSG00000042510.7	124.201	-0.0230273	0.0973549	-0.236529	0.813022	0.951714		ENSMUSG00000042510.7	124.201	0.144228	0.0923248	1.56218	0.118246	0.322674		ENSMUSG00000042510.7	124.201	0.0237824	0.0960654	0.247565	0.804471	0.924292		ENSMUSG00000042510.7	124.201	-0.0739711	0.0969262	-0.763169	0.445363	0.713996
	ENSMUSG00000016528.10	2129.15	-0.0799299	0.0427423	-1.87004	0.0614782	0.504609		ENSMUSG00000016528.10	2129.15	-0.0668282	0.0431594	-1.5484	0.121525	0.569113		ENSMUSG00000016528.10	2129.15	-0.0371452	0.0429874	-0.864096	0.387535	0.764503		ENSMUSG00000016528.10	2129.15	0.0410568	0.0426411	0.962845	0.335625	0.589343		ENSMUSG00000016528.10	2129.15	0.0303091	0.0425615	0.712124	0.476388	0.737356		ENSMUSG00000016528.10	2129.15	0.0994666	0.0427774	2.32521	0.0200605	0.131176
	ENSMUSG00000016526.8	1103.99	-0.08038	0.076709	-1.04786	0.294705	0.785047		ENSMUSG00000016526.8	1103.99	-0.0952043	0.0774453	-1.22931	0.218955	0.696418		ENSMUSG00000016526.8	1103.99	0.0893849	0.0769381	1.16178	0.245326	0.657637		ENSMUSG00000016526.8	1103.99	0.0278064	0.0766993	0.362537	0.716951	0.871697		ENSMUSG00000016526.8	1103.99	0.0495203	0.0768668	0.644236	0.519422	0.764419		ENSMUSG00000016526.8	1103.99	0.139832	0.0768287	1.82005	0.0687508	0.278898
	ENSMUSG00000026427.16	1832.92	-0.0112992	0.0337927	-0.334367	0.738102	0.946769		ENSMUSG00000026427.16	1832.92	-0.000637789	0.0346006	-0.0184329	0.985294	0.996748		ENSMUSG00000026427.16	1832.92	0.050166	0.0343417	1.46079	0.144073	0.538305		ENSMUSG00000026427.16	1832.92	0.049626	0.0340192	1.45877	0.14463	0.363872		ENSMUSG00000026427.16	1832.92	-0.0135656	0.0340993	-0.397826	0.690759	0.867703		ENSMUSG00000026427.16	1832.92	0.0639209	0.0342976	1.86371	0.0623622	0.26409
	ENSMUSG00000026430.16	1415.53	0.132679	0.0531936	2.49427	0.0126218	0.297402		ENSMUSG00000026430.16	1415.53	0.0572964	0.0541223	1.05865	0.28976	0.75162		ENSMUSG00000026430.16	1415.53	0.142534	0.0536656	2.65597	0.00790812	0.147644		ENSMUSG00000026430.16	1415.53	0.117355	0.0531488	2.20805	0.0272408	0.133498		ENSMUSG00000026430.16	1415.53	0.123739	0.0533802	2.31806	0.0204459	0.119596		ENSMUSG00000026430.16	1415.53	0.154846	0.0536014	2.88883	0.00386673	0.0439859
	ENSMUSG00000042349.13	93.4097	0.302355	0.153502	1.96972	0.0488708	0.463761		ENSMUSG00000042349.13	93.4097	0.0122705	0.155387	0.078967	0.937059	0.989536		ENSMUSG00000042349.13	93.4097	-0.164935	0.152931	-1.07849	0.280814	0.6898		ENSMUSG00000042349.13	93.4097	0.10085	0.153179	0.658377	0.510296	0.736794		ENSMUSG00000042349.13	93.4097	0.116723	0.153021	0.762795	0.445586	0.715157		ENSMUSG00000042349.13	93.4097	0.15266	0.156583	0.974944	0.329588	0.622667
	ENSMUSG00000026425.15	6139.96	-0.0581319	0.0321848	-1.80619	0.0708888	0.532276		ENSMUSG00000026425.15	6139.96	-0.068682	0.0325201	-2.11199	0.0346876	0.350066		ENSMUSG00000026425.15	6139.96	-0.0908217	0.0324077	-2.80247	0.00507125	0.115451		ENSMUSG00000026425.15	6139.96	-0.0533997	0.0322716	-1.6547	0.0979859	0.286902		ENSMUSG00000026425.15	6139.96	-0.101498	0.0323237	-3.14003	0.0016893	0.0217816		ENSMUSG00000026425.15	6139.96	-0.0139581	0.0323778	-0.4311	0.666395	0.852063
	ENSMUSG00000055184.4	84.3745	-0.0546343	0.118161	-0.462373	0.643814	0.920961		ENSMUSG00000055184.4	84.3745	-0.0652724	0.123627	-0.527977	0.597515			ENSMUSG00000055184.4	84.3745	-0.298363	0.120268	-2.48081	0.0131084	0.194068		ENSMUSG00000055184.4	84.3745	-0.253197	0.116107	-2.18073	0.0292033	0.139776		ENSMUSG00000055184.4	84.3745	-0.162291	0.118358	-1.37118	0.170317	0.429878		ENSMUSG00000055184.4	84.3745	-0.281381	0.121097	-2.3236	0.020147	0.131478
	ENSMUSG00000026432.7	33.3806	-0.0370011	0.217998	-0.169732	0.865221	0.974462		ENSMUSG00000026432.7	33.3806	-0.145527	0.235731	-0.617346	0.537007			ENSMUSG00000026432.7	33.3806	-0.0451514	0.227564	-0.198412	0.842723	0.962478		ENSMUSG00000026432.7	33.3806	-0.44688	0.228387	-1.95668	0.0503848	0.195195		ENSMUSG00000026432.7	33.3806	-0.31347	0.224975	-1.39336	0.163512			ENSMUSG00000026432.7	33.3806	-0.829607	0.229185	-3.61982	0.000294812	0.00666434
	ENSMUSG00000052688.12	69.064	0.25364	0.165862	1.52923	0.126208	0.628997		ENSMUSG00000052688.12	69.064	0.142556	0.166815	0.854578	0.392785			ENSMUSG00000052688.12	69.064	0.0273665	0.165285	0.165572	0.868494	0.970279		ENSMUSG00000052688.12	69.064	0.10147	0.16452	0.616762	0.537392	0.757293		ENSMUSG00000052688.12	69.064	-0.0729808	0.167144	-0.436635	0.662376	0.851389		ENSMUSG00000052688.12	69.064	0.0108996	0.168542	0.06467	0.948437	0.981897
	ENSMUSG00000042251.12	167.917	0.0541746	0.153494	0.352942	0.724132	0.944768		ENSMUSG00000042251.12	167.917	0.085829	0.155232	0.552909	0.580326	0.895477		ENSMUSG00000042251.12	167.917	-0.202242	0.154348	-1.3103	0.190095	0.598313		ENSMUSG00000042251.12	167.917	0.163444	0.15327	1.06638	0.286251	0.537995		ENSMUSG00000042251.12	167.917	-0.208519	0.153764	-1.3561	0.175068	0.436245		ENSMUSG00000042251.12	167.917	-0.203422	0.151695	-1.341	0.179921	0.463294
	ENSMUSG00000013275.9	5328.76	0.0216195	0.0349455	0.618662	0.536139	0.88658		ENSMUSG00000013275.9	5328.76	-0.00354311	0.0352709	-0.100454	0.919984	0.985141		ENSMUSG00000013275.9	5328.76	0.0128335	0.0351302	0.365312	0.714879	0.921941		ENSMUSG00000013275.9	5328.76	0.0724305	0.0349258	2.07384	0.0380944	0.164378		ENSMUSG00000013275.9	5328.76	-0.0161603	0.0350149	-0.461525	0.644422	0.841467		ENSMUSG00000013275.9	5328.76	-0.00385962	0.0350853	-0.110007	0.912404	0.965584
	ENSMUSG00000026433.13	242.68	-0.0647168	0.0725147	-0.892464	0.372144	0.827984		ENSMUSG00000026433.13	242.68	-0.0528971	0.0731612	-0.723021	0.469667	0.852526		ENSMUSG00000026433.13	242.68	-0.155694	0.0725247	-2.14677	0.0318116	0.293719		ENSMUSG00000026433.13	242.68	-0.0656778	0.0716708	-0.916381	0.359467	0.611555		ENSMUSG00000026433.13	242.68	-0.108234	0.0722414	-1.49823	0.134074	0.374627		ENSMUSG00000026433.13	242.68	-0.0704442	0.0727782	-0.967931	0.333079	0.625975
	ENSMUSG00000026434.12	6370.65	-0.0699569	0.0348293	-2.00857	0.044583	0.453313		ENSMUSG00000026434.12	6370.65	-0.0433301	0.0350751	-1.23535	0.2167	0.69421		ENSMUSG00000026434.12	6370.65	0.00580388	0.0349389	0.166115	0.868066	0.970279		ENSMUSG00000026434.12	6370.65	-0.0475377	0.0348322	-1.36476	0.172328	0.401304		ENSMUSG00000026434.12	6370.65	-0.00386015	0.0349548	-0.110432	0.912066	0.970206		ENSMUSG00000026434.12	6370.65	-0.0326967	0.0349698	-0.934999	0.349789	0.640182
	ENSMUSG00000026435.15	45.5685	0.187513	0.19594	0.956992	0.338571	0.811707		ENSMUSG00000026435.15	45.5685	0.0892035	0.195869	0.455423	0.648805			ENSMUSG00000026435.15	45.5685	-0.247017	0.196573	-1.25662	0.208893	0.617126		ENSMUSG00000026435.15	45.5685	-0.0783235	0.192339	-0.407217	0.683849	0.852285		ENSMUSG00000026435.15	45.5685	-0.283929	0.198292	-1.43187	0.152181	0.403479		ENSMUSG00000026435.15	45.5685	-0.185685	0.202605	-0.916484	0.359413	0.648572
	ENSMUSG00000026436.15	1822.52	-0.0660525	0.0523923	-1.26073	0.207407	0.723063		ENSMUSG00000026436.15	1822.52	-0.0435176	0.0532533	-0.817181	0.413825	0.825944		ENSMUSG00000026436.15	1822.52	0.0334725	0.0526879	0.635298	0.525234	0.84116		ENSMUSG00000026436.15	1822.52	0.00662336	0.0524194	0.126353	0.899452	0.958658		ENSMUSG00000026436.15	1822.52	-0.0444525	0.0527488	-0.84272	0.399385	0.678771		ENSMUSG00000026436.15	1822.52	-0.0566404	0.0526982	-1.07481	0.282461	0.57865
	ENSMUSG00000059149.17	3256.34	-0.0488368	0.0699319	-0.698349	0.484959	0.870414		ENSMUSG00000059149.17	3256.34	-0.0383573	0.070144	-0.546837	0.584491	0.895878		ENSMUSG00000059149.17	3256.34	0.136837	0.0699757	1.95549	0.0505256	0.362751		ENSMUSG00000059149.17	3256.34	-0.0288224	0.0698931	-0.412379	0.680062	0.850384		ENSMUSG00000059149.17	3256.34	-0.00148337	0.0700092	-0.0211882	0.983096	0.995231		ENSMUSG00000059149.17	3256.34	-0.100414	0.0699409	-1.43569	0.15109	0.422577
	ENSMUSG00000103966.1	25.6096	-0.505207	0.225435	-2.24104	0.0250237	0.377699		ENSMUSG00000103966.1	25.6096	-0.349998	0.215304	-1.6256	0.104035			ENSMUSG00000103966.1	25.6096	0.1056	0.216553	0.487642	0.625804			ENSMUSG00000103966.1	25.6096	-0.422015	0.221998	-1.90099	0.0573036	0.210879		ENSMUSG00000103966.1	25.6096	-0.358003	0.21994	-1.62773	0.103582			ENSMUSG00000103966.1	25.6096	-0.054853	0.21164	-0.259181	0.795495	0.916492
	ENSMUSG00000026437.11	1189.61	-0.132115	0.0934472	-1.4138	0.157422	0.670343		ENSMUSG00000026437.11	1189.61	-0.119374	0.0937988	-1.27266	0.203138	0.680146		ENSMUSG00000026437.11	1189.61	-0.159872	0.0937391	-1.7055	0.0881013	0.444999		ENSMUSG00000026437.11	1189.61	-0.271881	0.0934615	-2.90902	0.00362569	0.0381014		ENSMUSG00000026437.11	1189.61	-0.0787893	0.0935802	-0.841944	0.399819	0.679159		ENSMUSG00000026437.11	1189.61	-0.19816	0.0938871	-2.11062	0.034805	0.185446
	ENSMUSG00000079330.8	85.0851	0.411627	0.259168	1.58826	0.112227	0.608183		ENSMUSG00000079330.8	85.0851	-0.163582	0.260984	-0.626792	0.530796			ENSMUSG00000079330.8	85.0851	0.00479559	0.258683	0.0185385	0.985209	0.997737		ENSMUSG00000079330.8	85.0851	-0.867376	0.258253	-3.35864	0.000783283	0.0134937		ENSMUSG00000079330.8	85.0851	-0.104774	0.25909	-0.404391	0.685925	0.864952		ENSMUSG00000079330.8	85.0851	-0.446198	0.261461	-1.70656	0.0879048	0.32153
	ENSMUSG00000042115.4	458.208	0.165399	0.167432	0.987853	0.323224	0.801767		ENSMUSG00000042115.4	458.208	-0.106389	0.167888	-0.633693	0.526281	0.881161		ENSMUSG00000042115.4	458.208	0.0694155	0.16751	0.414395	0.678585	0.910178		ENSMUSG00000042115.4	458.208	-0.653084	0.167279	-3.90417	9.45478e-05	0.00294304		ENSMUSG00000042115.4	458.208	-0.0434316	0.167264	-0.25966	0.795126	0.920337		ENSMUSG00000042115.4	458.208	-0.21932	0.167469	-1.30962	0.190324	0.477455
	ENSMUSG00000009772.15	92.1463	0.327934	0.124301	2.63822	0.00833415	0.250677		ENSMUSG00000009772.15	92.1463	0.234983	0.126876	1.85207	0.0640159	0.448751		ENSMUSG00000009772.15	92.1463	0.0670759	0.127796	0.524868	0.599675	0.880818		ENSMUSG00000009772.15	92.1463	0.307373	0.123528	2.48828	0.0128362	0.0841226		ENSMUSG00000009772.15	92.1463	0.157054	0.124585	1.26062	0.207447	0.477695		ENSMUSG00000009772.15	92.1463	0.314379	0.125634	2.50235	0.0123372	0.0961393
	ENSMUSG00000042066.15	14931	-0.00192035	0.0428781	-0.0447862	0.964278	0.992047		ENSMUSG00000042066.15	14931	-0.105891	0.0429702	-2.46429	0.0137287	0.233271		ENSMUSG00000042066.15	14931	-0.0442431	0.042938	-1.03039	0.302825	0.707629		ENSMUSG00000042066.15	14931	-0.089853	0.0428813	-2.09539	0.0361366	0.158738		ENSMUSG00000042066.15	14931	0.0141871	0.0428848	0.33082	0.740781	0.894178		ENSMUSG00000042066.15	14931	-0.101266	0.0429292	-2.35891	0.0183287	0.124342
	ENSMUSG00000042046.15	5129.82	-0.0359351	0.0334119	-1.07552	0.282142	0.776549		ENSMUSG00000042046.15	5129.82	0.00555146	0.033813	0.164181	0.869589	0.974246		ENSMUSG00000042046.15	5129.82	0.022951	0.033649	0.682072	0.495194	0.823377		ENSMUSG00000042046.15	5129.82	0.0719614	0.0334231	2.15305	0.0313151	0.145749		ENSMUSG00000042046.15	5129.82	0.0274481	0.033512	0.819053	0.412756	0.689606		ENSMUSG00000042046.15	5129.82	0.0162379	0.0335705	0.483696	0.628602	0.832184
	ENSMUSG00000097760.2	48.1483	-0.138907	0.135788	-1.02297	0.306322	0.793701		ENSMUSG00000097760.2	48.1483	-0.135042	0.144653	-0.933555	0.350534			ENSMUSG00000097760.2	48.1483	-0.0914225	0.142661	-0.640838	0.521628	0.839004		ENSMUSG00000097760.2	48.1483	0.109102	0.136084	0.801719	0.422715	0.664724		ENSMUSG00000097760.2	48.1483	0.309651	0.140212	2.20845	0.0272131	0.141556		ENSMUSG00000097760.2	48.1483	-0.0404906	0.140204	-0.288799	0.772735	0.905283
	ENSMUSG00000026439.14	4037.26	0.0130799	0.0310484	0.421276	0.673554	0.93153		ENSMUSG00000026439.14	4037.26	-0.00499351	0.0316005	-0.15802	0.874441	0.976909		ENSMUSG00000026439.14	4037.26	0.0334446	0.0314503	1.06341	0.287597	0.696086		ENSMUSG00000026439.14	4037.26	0.0275347	0.0311924	0.88274	0.377377	0.627768		ENSMUSG00000026439.14	4037.26	-0.0391616	0.0312196	-1.25439	0.2097	0.480594		ENSMUSG00000026439.14	4037.26	-0.00221712	0.0312908	-0.0708554	0.943513	0.979759
	ENSMUSG00000048174.2	316.106	0.0461183	0.0734699	0.627717	0.53019	0.88483		ENSMUSG00000048174.2	316.106	0.0443235	0.0773683	0.572889	0.56672	0.889793		ENSMUSG00000048174.2	316.106	-0.122177	0.0757569	-1.61276	0.106798	0.475922		ENSMUSG00000048174.2	316.106	-0.107352	0.0744358	-1.44221	0.149243	0.370419		ENSMUSG00000048174.2	316.106	-0.080748	0.0748336	-1.07903	0.280573	0.568464		ENSMUSG00000048174.2	316.106	0.0161766	0.0750399	0.215573	0.82932	0.931034
	ENSMUSG00000053024.14	7670.34	0.0889206	0.0822615	1.08095	0.279719	0.773524		ENSMUSG00000053024.14	7670.34	0.131248	0.0823597	1.5936	0.111027	0.552483		ENSMUSG00000053024.14	7670.34	-0.186738	0.0823305	-2.26815	0.0233201	0.257531		ENSMUSG00000053024.14	7670.34	0.0190643	0.0822412	0.23181	0.816686	0.922162		ENSMUSG00000053024.14	7670.34	-0.0230274	0.0822474	-0.279977	0.779495	0.913483		ENSMUSG00000053024.14	7670.34	-0.176218	0.0822782	-2.14173	0.032215	0.17746
	ENSMUSG00000026442.14	18110	0.110213	0.0465835	2.36592	0.0179852	0.340784		ENSMUSG00000026442.14	18110	0.110944	0.0466666	2.37737	0.0174368	0.259821		ENSMUSG00000026442.14	18110	-0.0426452	0.0466313	-0.914518	0.360445	0.747447		ENSMUSG00000026442.14	18110	0.0347624	0.0466	0.745974	0.455683	0.694078		ENSMUSG00000026442.14	18110	0.00260044	0.0466045	0.0557979	0.955503	0.986953		ENSMUSG00000026442.14	18110	-0.0881117	0.0466375	-1.88929	0.058853	0.256066
	ENSMUSG00000026443.3	14126.2	0.0215572	0.0513695	0.41965	0.674741	0.932366		ENSMUSG00000026443.3	14126.2	-0.0388802	0.051473	-0.755352	0.450038	0.844747		ENSMUSG00000026443.3	14126.2	-0.024088	0.0514391	-0.468282	0.639583	0.897822		ENSMUSG00000026443.3	14126.2	0.0703522	0.0514015	1.36868	0.1711	0.399771		ENSMUSG00000026443.3	14126.2	0.083615	0.0514062	1.62655	0.103832	0.32719		ENSMUSG00000026443.3	14126.2	0.00541011	0.0514453	0.105163	0.916247	0.967326
	ENSMUSG00000054387.13	6596.51	-0.043582	0.0421633	-1.03365	0.301302	0.790583		ENSMUSG00000054387.13	6596.51	0.0333833	0.0424141	0.78708	0.431235	0.837451		ENSMUSG00000054387.13	6596.51	0.0465433	0.0422881	1.10063	0.27106	0.681375		ENSMUSG00000054387.13	6596.51	0.0442667	0.0421995	1.04899	0.294185	0.546348		ENSMUSG00000054387.13	6596.51	-0.0680454	0.0422765	-1.60953	0.1075	0.33348		ENSMUSG00000054387.13	6596.51	-0.00825835	0.0422964	-0.195249	0.845198	0.937556
	ENSMUSG00000026447.16	1225.28	-0.140547	0.0858496	-1.63713	0.101603	0.587102		ENSMUSG00000026447.16	1225.28	0.0149898	0.0864894	0.173314	0.862404	0.972423		ENSMUSG00000026447.16	1225.28	-0.167296	0.0861597	-1.94169	0.0521741	0.367578		ENSMUSG00000026447.16	1225.28	-0.174167	0.0858563	-2.02859	0.0425002	0.175704		ENSMUSG00000026447.16	1225.28	-0.303592	0.0858686	-3.53555	0.000406933	0.00771645		ENSMUSG00000026447.16	1225.28	-0.42065	0.086426	-4.86717	1.13207e-06	7.36495e-05
	ENSMUSG00000102425.1	12.9867	0.055313	0.276525	0.200029	0.841458	0.969053		ENSMUSG00000102425.1	12.9867	-0.298557	0.303202	-0.984679	0.324782			ENSMUSG00000102425.1	12.9867	-0.0902827	0.281678	-0.320518	0.748576			ENSMUSG00000102425.1	12.9867	0.279735	0.296328	0.944005	0.345167			ENSMUSG00000102425.1	12.9867	0.0630775	0.300542	0.209879	0.833762			ENSMUSG00000102425.1	12.9867	0.85539	0.317803	2.69157	0.00711164	0.0664168
	ENSMUSG00000046062.5	3391.51	-0.0386137	0.0447426	-0.863018	0.388128	0.83499		ENSMUSG00000046062.5	3391.51	-0.0975292	0.0452087	-2.15731	0.0309813	0.331179		ENSMUSG00000046062.5	3391.51	-0.0503014	0.0450087	-1.11759	0.263742	0.675324		ENSMUSG00000046062.5	3391.51	-0.00942946	0.0447332	-0.210794	0.833048	0.928805		ENSMUSG00000046062.5	3391.51	-0.136405	0.0450449	-3.0282	0.00246015	0.0284511		ENSMUSG00000046062.5	3391.51	-0.0482932	0.0450073	-1.07301	0.283268	0.579555
	ENSMUSG00000041757.16	4985.67	-0.0219565	0.0551884	-0.397846	0.690744	0.934454		ENSMUSG00000041757.16	4985.67	0.022398	0.0554281	0.40409	0.686146	0.930416		ENSMUSG00000041757.16	4985.67	0.0504695	0.0553008	0.912637	0.361434	0.747852		ENSMUSG00000041757.16	4985.67	-0.0295402	0.0552124	-0.535029	0.59263	0.794778		ENSMUSG00000041757.16	4985.67	0.0615419	0.0552104	1.11468	0.264988	0.552145		ENSMUSG00000041757.16	4985.67	0.0328567	0.055315	0.593992	0.552517	0.788973
	ENSMUSG00000101693.1	24.2003	0.335087	0.325275	1.03016	0.302934	0.790991		ENSMUSG00000101693.1	24.2003	0.475004	0.321401	1.47792	0.13943			ENSMUSG00000101693.1	24.2003	-0.574717	0.324304	-1.77215	0.076369			ENSMUSG00000101693.1	24.2003	0.387832	0.320137	1.21146	0.22572	0.470524		ENSMUSG00000101693.1	24.2003	0.352258	0.319348	1.10306	0.270003			ENSMUSG00000101693.1	24.2003	0.117022	0.320644	0.364958	0.715142	0.87764
	ENSMUSG00000070644.13	146.367	0.0013785	0.198003	0.00696203	0.994445	0.998841		ENSMUSG00000070644.13	146.367	-0.275707	0.198628	-1.38806	0.165119	0.63469		ENSMUSG00000070644.13	146.367	-0.369641	0.198494	-1.86223	0.0625705	0.393303		ENSMUSG00000070644.13	146.367	-0.135515	0.197478	-0.686227	0.49257	0.722997		ENSMUSG00000070644.13	146.367	-0.171538	0.198222	-0.86538	0.38683	0.66841		ENSMUSG00000070644.13	146.367	-0.0265443	0.199571	-0.133007	0.894188	0.958527
	ENSMUSG00000070643.11	488.126	0.157902	0.094037	1.67915	0.0931238	0.572097		ENSMUSG00000070643.11	488.126	-0.0854927	0.0947852	-0.901963	0.367077	0.800108		ENSMUSG00000070643.11	488.126	-0.0379031	0.0946172	-0.400594	0.688719	0.913358		ENSMUSG00000070643.11	488.126	0.224681	0.0932797	2.40869	0.0160101	0.0963167		ENSMUSG00000070643.11	488.126	0.0489304	0.0942564	0.51912	0.603677	0.819649		ENSMUSG00000070643.11	488.126	-0.0187346	0.0943091	-0.198651	0.842536	0.936592
	ENSMUSG00000090553.8	911.32	-0.000264605	0.0404563	-0.00654052	0.994781	0.998841		ENSMUSG00000090553.8	911.32	0.0325438	0.0415618	0.783022	0.433614	0.838342		ENSMUSG00000090553.8	911.32	-0.0214929	0.0413561	-0.519702	0.603271	0.882591		ENSMUSG00000090553.8	911.32	-0.0174503	0.0408742	-0.426927	0.669433	0.843929		ENSMUSG00000090553.8	911.32	-0.0181895	0.0415715	-0.437547	0.661714	0.851052		ENSMUSG00000090553.8	911.32	-0.0498276	0.0411302	-1.21146	0.225719	0.518928
	ENSMUSG00000102976.6	654.506	-0.094832	0.0768689	-1.23369	0.21732	0.731721		ENSMUSG00000102976.6	654.506	0.0289304	0.0785805	0.368163	0.712752	0.937281		ENSMUSG00000102976.6	654.506	-0.0326068	0.0776329	-0.420013	0.674476	0.908634		ENSMUSG00000102976.6	654.506	0.0633839	0.077183	0.821217	0.411523	0.655106		ENSMUSG00000102976.6	654.506	-0.256398	0.078193	-3.27904	0.0010416	0.0151742		ENSMUSG00000102976.6	654.506	-0.0277803	0.0782158	-0.355175	0.722459	0.881016
	ENSMUSG00000094410.7	178.803	-0.0580802	0.093678	-0.619998	0.535259	0.886314		ENSMUSG00000094410.7	178.803	-0.00256878	0.100788	-0.0254869	0.979667	0.99654		ENSMUSG00000094410.7	178.803	0.059685	0.0967401	0.616962	0.53726	0.846002		ENSMUSG00000094410.7	178.803	0.109969	0.0968302	1.13569	0.256088	0.504442		ENSMUSG00000094410.7	178.803	-0.173215	0.0976652	-1.77356	0.0761361	0.27153		ENSMUSG00000094410.7	178.803	-0.159388	0.0995188	-1.60158	0.109248	0.357475
	ENSMUSG00000026463.17	6888.01	-0.223944	0.15528	-1.4422	0.149246	0.657941		ENSMUSG00000026463.17	6888.01	-0.10392	0.155313	-0.669099	0.503432	0.869227		ENSMUSG00000026463.17	6888.01	0.0434634	0.155306	0.279858	0.779587	0.941934		ENSMUSG00000026463.17	6888.01	-0.136937	0.155262	-0.881969	0.377794	0.628171		ENSMUSG00000026463.17	6888.01	-0.0227658	0.155314	-0.146579	0.883464	0.957371		ENSMUSG00000026463.17	6888.01	-0.117614	0.155345	-0.757115	0.448981	0.716466
	ENSMUSG00000010311.15	26.4223	-0.413902	0.273684	-1.51234	0.130448	0.636135		ENSMUSG00000010311.15	26.4223	-0.0349023	0.27655	-0.126206	0.899569			ENSMUSG00000010311.15	26.4223	-0.205025	0.276077	-0.742637	0.457701	0.80309		ENSMUSG00000010311.15	26.4223	-0.259465	0.274138	-0.946477	0.343905	0.597408		ENSMUSG00000010311.15	26.4223	0.295125	0.275966	1.06943	0.284877			ENSMUSG00000010311.15	26.4223	0.440587	0.280853	1.56875	0.116707	0.370099
	ENSMUSG00000041577.5	1890.28	0.207852	0.216477	0.960158	0.336976	0.81158		ENSMUSG00000041577.5	1890.28	0.0323132	0.216465	0.149277	0.881335	0.978142		ENSMUSG00000041577.5	1890.28	-0.383349	0.216485	-1.77079	0.0765955	0.421749		ENSMUSG00000041577.5	1890.28	0.467547	0.216396	2.16061	0.0307253	0.144007		ENSMUSG00000041577.5	1890.28	0.0317112	0.216411	0.146532	0.883501	0.957371		ENSMUSG00000041577.5	1890.28	0.263545	0.216379	1.21798	0.223233	0.516242
	ENSMUSG00000041559.7	474.871	0.0549506	0.525698	0.104529	0.91675	0.983359		ENSMUSG00000041559.7	474.871	-0.301003	0.52531	-0.573	0.566644	0.889793		ENSMUSG00000041559.7	474.871	0.533675	0.524907	1.0167	0.309295	0.712651		ENSMUSG00000041559.7	474.871	0.146996	0.52507	0.279956	0.779512	0.903805		ENSMUSG00000041559.7	474.871	0.582276	0.525277	1.10851	0.267641	0.554962		ENSMUSG00000041559.7	474.871	1.40407	0.525449	2.67214	0.00753682	0.0689779
	ENSMUSG00000020423.6	1308.72	0.511405	0.222005	2.30357	0.0212466	0.354887		ENSMUSG00000020423.6	1308.72	-0.322203	0.221942	-1.45175	0.146572	0.610396		ENSMUSG00000020423.6	1308.72	0.00466263	0.221867	0.0210154	0.983233	0.997615		ENSMUSG00000020423.6	1308.72	-0.19152	0.221776	-0.863578	0.38782	0.636056		ENSMUSG00000020423.6	1308.72	0.381711	0.221974	1.71962	0.0855009	0.292164		ENSMUSG00000020423.6	1308.72	0.113773	0.221922	0.51267	0.608182	0.821525
	ENSMUSG00000026450.14	12.3008	0.471827	0.336445	1.40239	0.160799	0.673366		ENSMUSG00000026450.14	12.3008	-0.0554223	0.341267	-0.162402	0.87099			ENSMUSG00000026450.14	12.3008	0.180311	0.351798	0.512541	0.608273			ENSMUSG00000026450.14	12.3008	0.37074	0.339634	1.09159	0.275015			ENSMUSG00000026450.14	12.3008	0.394437	0.355376	1.10991	0.267036			ENSMUSG00000026450.14	12.3008	0.602659	0.350314	1.72034	0.0853704	0.315681
	ENSMUSG00000064246.10	439.651	0.00506533	0.07425	0.0682199	0.945611	0.988516		ENSMUSG00000064246.10	439.651	0.0735535	0.0760053	0.967741	0.333174	0.780969		ENSMUSG00000064246.10	439.651	0.0367441	0.0753592	0.487587	0.625843	0.890621		ENSMUSG00000064246.10	439.651	0.244019	0.0742125	3.28811	0.00100862	0.0163758		ENSMUSG00000064246.10	439.651	0.000812427	0.0749844	0.0108346	0.991355	0.997643		ENSMUSG00000064246.10	439.651	-0.00417782	0.0749724	-0.0557248	0.955561	0.984598
	ENSMUSG00000042451.12	35.8348	0.0611063	0.180754	0.338064	0.735315	0.946173		ENSMUSG00000042451.12	35.8348	0.0646707	0.195574	0.330671	0.740893			ENSMUSG00000042451.12	35.8348	-0.407013	0.186673	-2.18035	0.0292313	0.283398		ENSMUSG00000042451.12	35.8348	0.0575745	0.187386	0.307251	0.758653	0.893575		ENSMUSG00000042451.12	35.8348	0.0405134	0.182137	0.222434	0.823976			ENSMUSG00000042451.12	35.8348	0.101739	0.185931	0.547185	0.584251	0.808024
	ENSMUSG00000042429.8	12158.9	0.048335	0.0429191	1.12619	0.260086	0.760229		ENSMUSG00000042429.8	12158.9	0.00361427	0.0430551	0.0839452	0.9331	0.988863		ENSMUSG00000042429.8	12158.9	-0.024834	0.0430082	-0.577424	0.563653	0.861662		ENSMUSG00000042429.8	12158.9	-0.0697811	0.0429395	-1.6251	0.104141	0.298437		ENSMUSG00000042429.8	12158.9	-0.0477115	0.0429396	-1.11113	0.266512	0.553568		ENSMUSG00000042429.8	12158.9	-0.0804869	0.0429675	-1.8732	0.0610401	0.261317
	ENSMUSG00000026458.13	7411.32	-0.0515532	0.0468056	-1.10143	0.270709	0.768939		ENSMUSG00000026458.13	7411.32	-0.0569383	0.0469822	-1.21191	0.225547	0.699844		ENSMUSG00000026458.13	7411.32	-0.0498037	0.0469042	-1.06182	0.288319	0.696323		ENSMUSG00000026458.13	7411.32	-0.177881	0.0468474	-3.79703	0.000146439	0.00407366		ENSMUSG00000026458.13	7411.32	-0.199889	0.0468901	-4.26293	2.01762e-05	0.000796986		ENSMUSG00000026458.13	7411.32	-0.34996	0.0469562	-7.45289	9.13173e-14	3.89458e-11
	ENSMUSG00000042305.12	4266.05	-0.00926763	0.0280483	-0.330417	0.741085	0.947795		ENSMUSG00000042305.12	4266.05	-0.0386273	0.0284612	-1.35719	0.174721	0.646913		ENSMUSG00000042305.12	4266.05	-0.069133	0.0283743	-2.43647	0.0148314	0.206089		ENSMUSG00000042305.12	4266.05	-0.115918	0.0281716	-4.11473	3.87635e-05	0.00145632		ENSMUSG00000042305.12	4266.05	-0.0910811	0.028362	-3.21138	0.00132099	0.0181633		ENSMUSG00000042305.12	4266.05	-0.0563354	0.0283905	-1.98431	0.0472215	0.222736
	ENSMUSG00000026456.18	1439.55	-0.0289474	0.0439647	-0.658423	0.510266	0.879042		ENSMUSG00000026456.18	1439.55	-0.0575739	0.0448662	-1.28324	0.199409	0.674953		ENSMUSG00000026456.18	1439.55	-0.096997	0.0445911	-2.17525	0.029611	0.284586		ENSMUSG00000026456.18	1439.55	-0.155042	0.0440781	-3.51745	0.000435719	0.00906275		ENSMUSG00000026456.18	1439.55	-0.124121	0.0442362	-2.80587	0.00501816	0.0467055		ENSMUSG00000026456.18	1439.55	-0.0753027	0.0442483	-1.70182	0.088789	0.322918
	ENSMUSG00000026457.14	4236.47	0.0548279	0.0421468	1.30088	0.1933	0.710343		ENSMUSG00000026457.14	4236.47	-0.000963537	0.0424651	-0.0226901	0.981897	0.996717		ENSMUSG00000026457.14	4236.47	-0.142662	0.0423397	-3.36946	0.000753148	0.0363173		ENSMUSG00000026457.14	4236.47	0.0740613	0.0421478	1.75718	0.0788865	0.253774		ENSMUSG00000026457.14	4236.47	-0.0339749	0.0422736	-0.803691	0.421575	0.696347		ENSMUSG00000026457.14	4236.47	-0.0143067	0.0423262	-0.33801	0.735356	0.886714
	ENSMUSG00000102722.1	10.0685	0.0712459	0.359839	0.197994	0.84305			ENSMUSG00000102722.1	10.0685	-0.103521	0.347583	-0.297832	0.765832			ENSMUSG00000102722.1	10.0685	0.443268	0.371244	1.194	0.232476			ENSMUSG00000102722.1	10.0685	-0.38846	0.35696	-1.08825	0.276487			ENSMUSG00000102722.1	10.0685	0.276047	0.349161	0.790599	0.429178			ENSMUSG00000102722.1	10.0685	0.348204	0.36537	0.953018	0.340581
	ENSMUSG00000026455.14	3085.28	-0.057983	0.0280109	-2.07001	0.0384512	0.436984		ENSMUSG00000026455.14	3085.28	-0.0410392	0.0288015	-1.4249	0.154187	0.618829		ENSMUSG00000026455.14	3085.28	-0.0548158	0.0286044	-1.91634	0.0553215	0.375321		ENSMUSG00000026455.14	3085.28	-0.0818841	0.0281528	-2.90856	0.00363094	0.0381016		ENSMUSG00000026455.14	3085.28	-0.102908	0.0284225	-3.62065	0.000293867	0.00610247		ENSMUSG00000026455.14	3085.28	-0.0509647	0.0284134	-1.79369	0.0728635	0.287795
	ENSMUSG00000042229.9	1973.9	-0.0132942	0.0346269	-0.383926	0.701034	0.936167		ENSMUSG00000042229.9	1973.9	0.000737938	0.0355104	0.0207809	0.98342	0.996717		ENSMUSG00000042229.9	1973.9	-0.0472126	0.0353288	-1.33638	0.181426	0.588435		ENSMUSG00000042229.9	1973.9	-0.0858729	0.03466	-2.47758	0.0132278	0.0857336		ENSMUSG00000042229.9	1973.9	-0.010723	0.0352585	-0.304126	0.761032	0.905122		ENSMUSG00000042229.9	1973.9	-0.0319901	0.0352166	-0.908383	0.363676	0.65268
	ENSMUSG00000042207.17	5540.7	-0.0742172	0.0402505	-1.84388	0.0652	0.516735		ENSMUSG00000042207.17	5540.7	-0.082571	0.0406018	-2.03368	0.041984	0.376711		ENSMUSG00000042207.17	5540.7	-0.00569717	0.0404472	-0.140855	0.887985	0.973535		ENSMUSG00000042207.17	5540.7	-0.00426209	0.0403186	-0.10571	0.915812	0.963468		ENSMUSG00000042207.17	5540.7	-0.0706922	0.040391	-1.7502	0.0800842	0.279931		ENSMUSG00000042207.17	5540.7	-0.0385797	0.0404648	-0.953414	0.340381	0.632243
	ENSMUSG00000097435.1	10.9304	0.15542	0.326407	0.476154	0.633965			ENSMUSG00000097435.1	10.9304	-0.107147	0.342341	-0.312983	0.754293			ENSMUSG00000097435.1	10.9304	0.336111	0.337523	0.995817	0.319339			ENSMUSG00000097435.1	10.9304	-0.317483	0.323539	-0.98128	0.326455			ENSMUSG00000097435.1	10.9304	-0.101491	0.345509	-0.293744	0.768953			ENSMUSG00000097435.1	10.9304	0.132695	0.333444	0.397953	0.690665
	ENSMUSG00000026452.15	1892.92	0.294586	0.161343	1.82584	0.0678746	0.524205		ENSMUSG00000026452.15	1892.92	0.335957	0.16147	2.08062	0.0374691	0.360532		ENSMUSG00000026452.15	1892.92	0.15503	0.161276	0.961271	0.336416	0.730653		ENSMUSG00000026452.15	1892.92	-0.306031	0.161193	-1.89854	0.0576252	0.211477		ENSMUSG00000026452.15	1892.92	-0.0292273	0.161245	-0.18126	0.856164	0.945909		ENSMUSG00000026452.15	1892.92	-0.0653016	0.161358	-0.404701	0.685697	0.862388
	ENSMUSG00000073557.11	8516.71	-0.00460037	0.0294552	-0.156182	0.87589	0.976256		ENSMUSG00000073557.11	8516.71	-0.00885588	0.0297028	-0.298149	0.765589	0.951837		ENSMUSG00000073557.11	8516.71	0.0805939	0.0296064	2.72218	0.00648534	0.132089		ENSMUSG00000073557.11	8516.71	0.0534297	0.0294979	1.81131	0.0700935	0.237335		ENSMUSG00000073557.11	8516.71	0.036731	0.0295321	1.24376	0.213587	0.486535		ENSMUSG00000073557.11	8516.71	0.0225853	0.0296152	0.762625	0.445687	0.714171
	ENSMUSG00000103976.1	10.6404	-0.271162	0.356243	-0.761169	0.446556			ENSMUSG00000103976.1	10.6404	0.294235	0.380095	0.774109	0.438866			ENSMUSG00000103976.1	10.6404	-0.306134	0.364165	-0.840647	0.400546			ENSMUSG00000103976.1	10.6404	-0.347296	0.381415	-0.910544	0.362536			ENSMUSG00000103976.1	10.6404	-0.312406	0.349492	-0.893887	0.371383			ENSMUSG00000103976.1	10.6404	-0.151397	0.386204	-0.392014	0.695048
	ENSMUSG00000026429.9	55.1556	0.0445775	0.139715	0.319061	0.74968	0.949681		ENSMUSG00000026429.9	55.1556	0.00249054	0.15131	0.0164598	0.986868			ENSMUSG00000026429.9	55.1556	-0.0735733	0.143399	-0.513066	0.607905	0.885448		ENSMUSG00000026429.9	55.1556	0.167022	0.142737	1.17013	0.241948	0.489756		ENSMUSG00000026429.9	55.1556	0.240489	0.144731	1.66163	0.0965873	0.313977		ENSMUSG00000026429.9	55.1556	-0.122394	0.145068	-0.843697	0.398839	0.679616
	ENSMUSG00000042793.13	204.139	0.294158	0.121178	2.4275	0.0152035	0.319213		ENSMUSG00000042793.13	204.139	0.129445	0.12432	1.04122	0.297773	0.758392		ENSMUSG00000042793.13	204.139	-0.0195112	0.123139	-0.158449	0.874103	0.970515		ENSMUSG00000042793.13	204.139	-0.132729	0.121947	-1.08841	0.276415	0.527581		ENSMUSG00000042793.13	204.139	0.0960888	0.122464	0.784628	0.432672	0.706511		ENSMUSG00000042793.13	204.139	-0.282892	0.126082	-2.24371	0.0248512	0.150693
	ENSMUSG00000097993.7	11.0333	-0.680371	0.370744	-1.83515	0.0664831			ENSMUSG00000097993.7	11.0333	0.554741	0.38577	1.43801	0.150431			ENSMUSG00000097993.7	11.0333	0.25194	0.39221	0.642361	0.520639			ENSMUSG00000097993.7	11.0333	0.342223	0.375458	0.911481	0.362042			ENSMUSG00000097993.7	11.0333	-0.857839	0.427373	-2.00724	0.0447246			ENSMUSG00000097993.7	11.0333	-1.10377	0.400989	-2.75262	0.00591211
	ENSMUSG00000026426.10	10448.7	-0.0567194	0.0320165	-1.77157	0.0764667	0.544742		ENSMUSG00000026426.10	10448.7	-0.0447167	0.0321427	-1.39119	0.164167	0.634426		ENSMUSG00000026426.10	10448.7	-0.0219454	0.0320946	-0.683772	0.494119	0.823308		ENSMUSG00000026426.10	10448.7	-0.0677542	0.0319876	-2.11814	0.0341633	0.1532		ENSMUSG00000026426.10	10448.7	-0.0237471	0.0320329	-0.741335	0.45849	0.723998		ENSMUSG00000026426.10	10448.7	-0.0748184	0.0320565	-2.33395	0.0195982	0.129476
	ENSMUSG00000087721.1	43.7799	-0.082757	0.174064	-0.47544	0.634474	0.917626		ENSMUSG00000087721.1	43.7799	0.0893937	0.177182	0.50453	0.613889			ENSMUSG00000087721.1	43.7799	0.0661918	0.174314	0.379728	0.704148	0.918607		ENSMUSG00000087721.1	43.7799	0.0837642	0.171289	0.489022	0.624826	0.815245		ENSMUSG00000087721.1	43.7799	-0.152195	0.169056	-0.900264	0.36798	0.651801		ENSMUSG00000087721.1	43.7799	-0.222108	0.177737	-1.24965	0.211429	0.502382
	ENSMUSG00000085311.1	37.8366	-0.0286122	0.186102	-0.153745	0.877811	0.976308		ENSMUSG00000085311.1	37.8366	0.15682	0.198858	0.788605	0.430343			ENSMUSG00000085311.1	37.8366	0.145289	0.189781	0.765561	0.443938	0.797313		ENSMUSG00000085311.1	37.8366	0.0414771	0.185203	0.223955	0.822792	0.92425		ENSMUSG00000085311.1	37.8366	-0.18256	0.187847	-0.971855	0.331123	0.619146		ENSMUSG00000085311.1	37.8366	-0.366492	0.189996	-1.92895	0.0537372	0.242664
	ENSMUSG00000026424.8	11018	0.0293642	0.0433619	0.677189	0.498286	0.876201		ENSMUSG00000026424.8	11018	0.0851769	0.0434609	1.95985	0.0500133	0.403645		ENSMUSG00000026424.8	11018	-0.0275854	0.0434267	-0.635218	0.525286	0.841164		ENSMUSG00000026424.8	11018	-0.0903439	0.0433628	-2.08344	0.0372108	0.161647		ENSMUSG00000026424.8	11018	0.00407954	0.0433869	0.094027	0.925088	0.976015		ENSMUSG00000026424.8	11018	-0.140383	0.043395	-3.23502	0.00121636	0.0190879
	ENSMUSG00000079139.4	737.095	-0.0746125	0.046524	-1.60374	0.108771	0.602154		ENSMUSG00000079139.4	737.095	0.0318398	0.0476874	0.667677	0.50434	0.870074		ENSMUSG00000079139.4	737.095	0.029458	0.0473467	0.622177	0.533826	0.844753		ENSMUSG00000079139.4	737.095	0.0222195	0.046334	0.479551	0.631547	0.820048		ENSMUSG00000079139.4	737.095	-0.0228107	0.0469926	-0.485411	0.627385	0.834052		ENSMUSG00000079139.4	737.095	0.0522373	0.0470099	1.1112	0.266483	0.562695
	ENSMUSG00000097680.1	65.2078	-0.182927	0.133395	-1.37132	0.170275	0.684235		ENSMUSG00000097680.1	65.2078	-0.0379688	0.143475	-0.264636	0.79129			ENSMUSG00000097680.1	65.2078	-0.0225589	0.137956	-0.163523	0.870107	0.970279		ENSMUSG00000097680.1	65.2078	-0.319665	0.13834	-2.31072	0.0208484	0.113715		ENSMUSG00000097680.1	65.2078	-0.335193	0.136782	-2.45056	0.0142633	0.0945937		ENSMUSG00000097680.1	65.2078	-0.21531	0.13863	-1.55312	0.120394	0.375401
	ENSMUSG00000041926.15	1790.81	0.0489626	0.046401	1.05521	0.291331	0.783194		ENSMUSG00000041926.15	1790.81	-0.000727846	0.047166	-0.0154316	0.987688	0.996918		ENSMUSG00000041926.15	1790.81	-0.104052	0.0470515	-2.21145	0.0270049	0.272408		ENSMUSG00000041926.15	1790.81	-0.137594	0.0467448	-2.94351	0.00324516	0.0355295		ENSMUSG00000041926.15	1790.81	-0.137828	0.0466187	-2.95649	0.00311164	0.0335592		ENSMUSG00000041926.15	1790.81	-0.162425	0.0471023	-3.44834	0.000564034	0.0109232
	ENSMUSG00000062580.9	5203.89	0.00730251	0.0246672	0.296041	0.767199	0.953016		ENSMUSG00000062580.9	5203.89	0.014038	0.0250857	0.5596	0.575752	0.893044		ENSMUSG00000062580.9	5203.89	-0.00132639	0.0249723	-0.0531143	0.957641	0.991992		ENSMUSG00000062580.9	5203.89	-0.0380885	0.0246725	-1.54377	0.122645	0.330433		ENSMUSG00000062580.9	5203.89	-0.0217052	0.0248408	-0.873772	0.382242	0.663602		ENSMUSG00000062580.9	5203.89	-0.0105022	0.0248087	-0.423327	0.672057	0.855094
	ENSMUSG00000048096.7	95.1414	0.139272	0.199708	0.69738	0.485565	0.870598		ENSMUSG00000048096.7	95.1414	-0.162374	0.198943	-0.81618	0.414397	0.826467		ENSMUSG00000048096.7	95.1414	-0.00977296	0.196418	-0.049756	0.960317	0.992617		ENSMUSG00000048096.7	95.1414	-0.102752	0.196441	-0.523067	0.600928	0.799614		ENSMUSG00000048096.7	95.1414	-0.238435	0.198409	-1.20173	0.229466	0.506039		ENSMUSG00000048096.7	95.1414	0.323533	0.197213	1.64053	0.100896	0.343819
	ENSMUSG00000041889.7	4615.85	-0.0194918	0.0473545	-0.411615	0.680622	0.933049		ENSMUSG00000041889.7	4615.85	-0.112687	0.0475193	-2.3714	0.0177207	0.261591		ENSMUSG00000041889.7	4615.85	-0.177526	0.0475255	-3.73539	0.000187423	0.0155405		ENSMUSG00000041889.7	4615.85	-0.288303	0.0473729	-6.08583	1.15889e-09	3.21886e-07		ENSMUSG00000041889.7	4615.85	-0.184454	0.0474423	-3.88796	0.00010109	0.00268197		ENSMUSG00000041889.7	4615.85	-0.242936	0.0475125	-5.1131	3.16914e-07	2.56633e-05
	ENSMUSG00000041879.13	10584.5	-0.0160924	0.0266681	-0.603432	0.546221	0.890442		ENSMUSG00000041879.13	10584.5	-0.0115289	0.026865	-0.429141	0.66782	0.925343		ENSMUSG00000041879.13	10584.5	0.0515238	0.0267733	1.92445	0.0542983	0.373019		ENSMUSG00000041879.13	10584.5	0.0146345	0.0266796	0.548525	0.583332	0.787906		ENSMUSG00000041879.13	10584.5	0.000574518	0.026729	0.0214942	0.982851	0.995046		ENSMUSG00000041879.13	10584.5	0.0355776	0.0267687	1.32907	0.183824	0.468447
	ENSMUSG00000009418.15	9548.34	-0.163587	0.0627871	-2.60543	0.00917592	0.263891		ENSMUSG00000009418.15	9548.34	-0.130176	0.062922	-2.06885	0.0385606	0.365249		ENSMUSG00000009418.15	9548.34	-0.0677592	0.0628638	-1.07787	0.28109	0.689983		ENSMUSG00000009418.15	9548.34	-0.149941	0.062855	-2.38551	0.0170556	0.100072		ENSMUSG00000009418.15	9548.34	-0.172221	0.0628496	-2.74021	0.00613994	0.0541468		ENSMUSG00000009418.15	9548.34	-0.215396	0.0629142	-3.42365	0.000617871	0.0116371
	ENSMUSG00000054412.5	67.3057	-0.303216	0.136429	-2.22251	0.0262485	0.381576		ENSMUSG00000054412.5	67.3057	-0.318533	0.144585	-2.20308	0.0275893			ENSMUSG00000054412.5	67.3057	-0.0619632	0.140387	-0.441375	0.658942	0.90563		ENSMUSG00000054412.5	67.3057	-0.386145	0.138829	-2.78144	0.00541176	0.0493454		ENSMUSG00000054412.5	67.3057	-0.333673	0.140435	-2.376	0.0175012	0.108168		ENSMUSG00000054412.5	67.3057	-0.404315	0.143209	-2.82326	0.00475382	0.0507091
	ENSMUSG00000090399.1	23.2951	-0.0858065	0.240545	-0.356717	0.721304	0.943644		ENSMUSG00000090399.1	23.2951	0.10526	0.24731	0.425618	0.670386			ENSMUSG00000090399.1	23.2951	0.138844	0.234214	0.59281	0.553308			ENSMUSG00000090399.1	23.2951	-0.120646	0.230523	-0.523356	0.600727	0.799614		ENSMUSG00000090399.1	23.2951	0.17567	0.228517	0.768738	0.442049			ENSMUSG00000090399.1	23.2951	-0.375414	0.245446	-1.52952	0.126136	0.384056
	ENSMUSG00000026421.14	13026	0.0720698	0.0631149	1.14188	0.253503	0.757232		ENSMUSG00000026421.14	13026	0.125974	0.0631631	1.99442	0.0461062	0.392191		ENSMUSG00000026421.14	13026	-0.0956894	0.0631522	-1.51522	0.129717	0.516638		ENSMUSG00000026421.14	13026	0.0543124	0.0630892	0.860883	0.389302	0.637426		ENSMUSG00000026421.14	13026	0.077794	0.0631024	1.23282	0.217642	0.491231		ENSMUSG00000026421.14	13026	-0.0079529	0.0630921	-0.126052	0.899691	0.960954
	ENSMUSG00000041801.5	989.055	0.147885	0.0708374	2.08767	0.036828	0.431118		ENSMUSG00000041801.5	989.055	0.157646	0.0713973	2.20802	0.0272432	0.317912		ENSMUSG00000041801.5	989.055	-0.0204715	0.0713	-0.287117	0.774022	0.941084		ENSMUSG00000041801.5	989.055	0.0542261	0.0706823	0.76718	0.442974	0.683213		ENSMUSG00000041801.5	989.055	0.0807731	0.0705594	1.14475	0.252311	0.535023		ENSMUSG00000041801.5	989.055	-0.0499026	0.0710731	-0.702131	0.482598	0.741716
	ENSMUSG00000026418.16	192.002	0.103104	0.149862	0.687992	0.491458	0.872772		ENSMUSG00000026418.16	192.002	0.205725	0.150385	1.36799	0.171315	0.643194		ENSMUSG00000026418.16	192.002	-0.094915	0.150457	-0.630846	0.528141	0.842288		ENSMUSG00000026418.16	192.002	0.167163	0.149232	1.12015	0.262648	0.511747		ENSMUSG00000026418.16	192.002	0.123047	0.14965	0.822231	0.410945	0.687932		ENSMUSG00000026418.16	192.002	-0.111355	0.149339	-0.745652	0.455877	0.72246
	ENSMUSG00000041782.14	119.601	0.0649804	0.164842	0.394197	0.693435	0.935117		ENSMUSG00000041782.14	119.601	-0.171506	0.165524	-1.03614	0.300138	0.760468		ENSMUSG00000041782.14	119.601	0.114228	0.162777	0.70175	0.482835	0.817843		ENSMUSG00000041782.14	119.601	-0.286663	0.16061	-1.78484	0.0742877	0.245946		ENSMUSG00000041782.14	119.601	0.0156273	0.162679	0.0960626	0.923471	0.975711		ENSMUSG00000041782.14	119.601	-0.0779449	0.165084	-0.472153	0.636817	0.836307
	ENSMUSG00000026414.13	106.78	0.174405	0.349123	0.499551	0.617391	0.912016		ENSMUSG00000026414.13	106.78	-0.00508509	0.349147	-0.0145643	0.98838	0.997027		ENSMUSG00000026414.13	106.78	0.535523	0.348115	1.53835	0.123963	0.506727		ENSMUSG00000026414.13	106.78	-0.884404	0.347138	-2.5477	0.0108436	0.0754108		ENSMUSG00000026414.13	106.78	-0.0285943	0.346316	-0.0825671	0.934196	0.979154		ENSMUSG00000026414.13	106.78	-0.0830771	0.347828	-0.238845	0.811226	0.923347
	ENSMUSG00000051985.12	129.738	0.151462	0.763254	0.198442	0.842699	0.969643		ENSMUSG00000051985.12	129.738	-0.876412	0.763347	-1.14812	0.25092	0.72038		ENSMUSG00000051985.12	129.738	-0.699776	0.762915	-0.917239	0.359017	0.746769		ENSMUSG00000051985.12	129.738	1.09621	0.763522	1.43573	0.15108	0.372776		ENSMUSG00000051985.12	129.738	-0.699207	0.763396	-0.915918	0.35971	0.645074		ENSMUSG00000051985.12	129.738	0.294136	0.763257	0.385369	0.699964	0.870115
	ENSMUSG00000026411.17	3455.37	0.0321662	0.0338655	0.949822	0.342203	0.812716		ENSMUSG00000026411.17	3455.37	-0.0661414	0.0342653	-1.93027	0.0535728	0.413308		ENSMUSG00000026411.17	3455.37	-0.0476208	0.0341602	-1.39404	0.163305	0.566511		ENSMUSG00000026411.17	3455.37	0.0150066	0.0339144	0.442484	0.658139	0.836131		ENSMUSG00000026411.17	3455.37	0.0278571	0.0339522	0.82048	0.411943	0.688888		ENSMUSG00000026411.17	3455.37	0.00411656	0.0340127	0.12103	0.903667	0.962355
	ENSMUSG00000026407.17	11.7811	-0.263441	0.281972	-0.934281	0.350159	0.817262		ENSMUSG00000026407.17	11.7811	-0.715542	0.326036	-2.19467	0.028187			ENSMUSG00000026407.17	11.7811	-0.465033	0.30026	-1.54877	0.121438			ENSMUSG00000026407.17	11.7811	-0.217441	0.289102	-0.752124	0.451977			ENSMUSG00000026407.17	11.7811	-0.337832	0.296014	-1.14127	0.253757			ENSMUSG00000026407.17	11.7811	-0.149935	0.305833	-0.490249	0.623958	0.830061
	ENSMUSG00000086264.9	13.2161	-0.302446	0.289964	-1.04305	0.296926	0.788082		ENSMUSG00000086264.9	13.2161	0.717155	0.295143	2.42986	0.0151046			ENSMUSG00000086264.9	13.2161	-0.00567728	0.300317	-0.0189043	0.984917			ENSMUSG00000086264.9	13.2161	-0.4765	0.2935	-1.62351	0.104481			ENSMUSG00000086264.9	13.2161	0.170026	0.289368	0.587577	0.556816			ENSMUSG00000086264.9	13.2161	-0.184995	0.288733	-0.640711	0.52171	0.768821
	ENSMUSG00000041642.18	4857.97	-0.0738633	0.071488	-1.03323	0.301498	0.790583		ENSMUSG00000041642.18	4857.97	-0.128046	0.0716398	-1.78735	0.0738804	0.476281		ENSMUSG00000041642.18	4857.97	-0.0401317	0.0715388	-0.560978	0.574813	0.867656		ENSMUSG00000041642.18	4857.97	-0.140596	0.0714946	-1.96652	0.049238	0.192222		ENSMUSG00000041642.18	4857.97	-0.00807817	0.0715147	-0.112958	0.910064	0.969292		ENSMUSG00000041642.18	4857.97	-0.165798	0.0716004	-2.3156	0.0205801	0.133191
	ENSMUSG00000087230.10	29.7834	0.16046	0.194673	0.824258	0.409793	0.844695		ENSMUSG00000087230.10	29.7834	0.104959	0.209207	0.501696	0.615881			ENSMUSG00000087230.10	29.7834	0.243279	0.194197	1.25274	0.210299	0.619176		ENSMUSG00000087230.10	29.7834	0.0929283	0.184451	0.503811	0.614394	0.808888		ENSMUSG00000087230.10	29.7834	0.341633	0.191746	1.78169	0.0747993			ENSMUSG00000087230.10	29.7834	0.223327	0.191077	1.16878	0.242491	0.536656
	ENSMUSG00000041605.16	196.935	-0.0531837	0.092042	-0.57782	0.563386	0.893595		ENSMUSG00000041605.16	196.935	0.0363816	0.0945605	0.384745	0.700427	0.934765		ENSMUSG00000041605.16	196.935	-0.0362591	0.0942884	-0.384555	0.700567	0.917048		ENSMUSG00000041605.16	196.935	0.127873	0.0921037	1.38836	0.165028	0.39225		ENSMUSG00000041605.16	196.935	-0.0583214	0.0925924	-0.629872	0.528778	0.771626		ENSMUSG00000041605.16	196.935	0.0738862	0.0937754	0.787906	0.430752	0.70227
	ENSMUSG00000097433.1	168.905	0.0581835	0.103498	0.56217	0.574	0.899003		ENSMUSG00000097433.1	168.905	0.179612	0.105805	1.69758	0.089587	0.512029		ENSMUSG00000097433.1	168.905	0.0539768	0.104026	0.518875	0.603848	0.882813		ENSMUSG00000097433.1	168.905	0.00252818	0.102864	0.024578	0.980392	0.992987		ENSMUSG00000097433.1	168.905	0.191602	0.102223	1.87436	0.0608812	0.237526		ENSMUSG00000097433.1	168.905	0.14963	0.103543	1.44509	0.148431	0.419441
	ENSMUSG00000052759.7	25.8093	-0.253959	0.208635	-1.21724	0.223513	0.73516		ENSMUSG00000052759.7	25.8093	0.167058	0.221792	0.753219	0.451318			ENSMUSG00000052759.7	25.8093	0.304001	0.215814	1.40862	0.158946			ENSMUSG00000052759.7	25.8093	0.0223016	0.209767	0.106316	0.915332	0.963411		ENSMUSG00000052759.7	25.8093	0.0934161	0.202614	0.461054	0.64476			ENSMUSG00000052759.7	25.8093	0.39863	0.218512	1.82429	0.068108	0.278231
	ENSMUSG00000041570.14	14928.3	-0.0285225	0.0316925	-0.899979	0.368132	0.825569		ENSMUSG00000041570.14	14928.3	0.020809	0.0318474	0.653398	0.5135	0.874434		ENSMUSG00000041570.14	14928.3	0.0762015	0.031777	2.39801	0.0164844	0.217234		ENSMUSG00000041570.14	14928.3	0.0516704	0.0317082	1.62956	0.103194	0.296904		ENSMUSG00000041570.14	14928.3	-0.00800977	0.0317598	-0.252199	0.800887	0.922469		ENSMUSG00000041570.14	14928.3	0.0719033	0.0317802	2.26252	0.0236654	0.145947
	ENSMUSG00000097403.2	21.1464	-0.0153008	0.217925	-0.0702113	0.944025	0.988075		ENSMUSG00000097403.2	21.1464	0.0157523	0.224199	0.0702603	0.943986			ENSMUSG00000097403.2	21.1464	0.179473	0.21988	0.816234	0.414366			ENSMUSG00000097403.2	21.1464	0.291654	0.220046	1.32542	0.185031	0.417986		ENSMUSG00000097403.2	21.1464	0.233593	0.219198	1.06567	0.286573			ENSMUSG00000097403.2	21.1464	0.155678	0.223641	0.696106	0.486362	0.744181
	ENSMUSG00000026404.12	427.561	0.062006	0.0600679	1.03226	0.301948	0.790583		ENSMUSG00000026404.12	427.561	0.0469833	0.0613565	0.765743	0.443829	0.842436		ENSMUSG00000026404.12	427.561	0.0173013	0.0610845	0.283235	0.776996	0.941877		ENSMUSG00000026404.12	427.561	0.0212277	0.0595466	0.356489	0.721474	0.874395		ENSMUSG00000026404.12	427.561	0.0851418	0.0604461	1.40856	0.158966	0.414257		ENSMUSG00000026404.12	427.561	0.0903265	0.0606836	1.48848	0.136624	0.401483
	ENSMUSG00000041498.13	23.1098	0.25196	0.209058	1.20522	0.22812	0.737265		ENSMUSG00000041498.13	23.1098	0.376078	0.220389	1.70643	0.0879285			ENSMUSG00000041498.13	23.1098	0.122908	0.211695	0.580591	0.561516			ENSMUSG00000041498.13	23.1098	0.221726	0.212162	1.04508	0.295988	0.547966		ENSMUSG00000041498.13	23.1098	0.0471602	0.212143	0.222304	0.824077			ENSMUSG00000041498.13	23.1098	0.275612	0.213856	1.28877	0.197478	0.486046
	ENSMUSG00000041483.14	3942.76	-0.0283829	0.0426742	-0.665107	0.505982	0.878477		ENSMUSG00000041483.14	3942.76	0.0385065	0.0429803	0.89591	0.370301	0.801178		ENSMUSG00000041483.14	3942.76	-0.00216878	0.0428376	-0.050628	0.959622	0.992482		ENSMUSG00000041483.14	3942.76	-0.0151548	0.0426727	-0.355141	0.722484	0.874808		ENSMUSG00000041483.14	3942.76	0.031054	0.0428194	0.725232	0.468309	0.730521		ENSMUSG00000041483.14	3942.76	0.0471463	0.0427786	1.1021	0.270418	0.566053
	ENSMUSG00000097113.7	66.649	-0.144419	0.129663	-1.1138	0.265365	0.765092		ENSMUSG00000097113.7	66.649	0.0819417	0.132097	0.620317	0.535049			ENSMUSG00000097113.7	66.649	-0.206432	0.132473	-1.5583	0.119163	0.49986		ENSMUSG00000097113.7	66.649	0.0304465	0.126521	0.240645	0.80983	0.918846		ENSMUSG00000097113.7	66.649	-0.132885	0.128483	-1.03426	0.301016	0.589525		ENSMUSG00000097113.7	66.649	-0.0757642	0.130699	-0.579684	0.562128	0.795367
	ENSMUSG00000098243.3	15.4316	0.180084	0.245952	0.732191	0.464052	0.862492		ENSMUSG00000098243.3	15.4316	0.187075	0.267623	0.699022	0.484538			ENSMUSG00000098243.3	15.4316	0.125639	0.260098	0.483044	0.629064			ENSMUSG00000098243.3	15.4316	-0.198658	0.237885	-0.835103	0.40366			ENSMUSG00000098243.3	15.4316	0.0778224	0.247837	0.314007	0.753516			ENSMUSG00000098243.3	15.4316	-0.0326353	0.264873	-0.123211	0.90194	0.961675
	ENSMUSG00000103427.1	10.7176	-0.190203	0.296852	-0.640734	0.521696			ENSMUSG00000103427.1	10.7176	0.43167	0.330883	1.3046	0.19203			ENSMUSG00000103427.1	10.7176	-0.671772	0.331552	-2.02615	0.0427497			ENSMUSG00000103427.1	10.7176	-0.292718	0.301974	-0.969349	0.332371			ENSMUSG00000103427.1	10.7176	0.153134	0.309162	0.495319	0.620375			ENSMUSG00000103427.1	10.7176	-0.325336	0.318181	-1.02249	0.30655
	ENSMUSG00000098206.1	45.6892	-0.0252142	0.166107	-0.151795	0.879349	0.976308		ENSMUSG00000098206.1	45.6892	0.226659	0.180345	1.25681	0.208824			ENSMUSG00000098206.1	45.6892	0.113008	0.169559	0.666482	0.505103	0.829343		ENSMUSG00000098206.1	45.6892	0.00666088	0.166065	0.0401101	0.968005	0.987874		ENSMUSG00000098206.1	45.6892	-0.0577895	0.174582	-0.331016	0.740632	0.894178		ENSMUSG00000098206.1	45.6892	-0.0143686	0.169938	-0.0845519	0.932618	0.974676
	ENSMUSG00000026395.16	250.545	0.0678383	0.115902	0.585305	0.558343	0.892604		ENSMUSG00000026395.16	250.545	-0.0248775	0.117001	-0.212627	0.831618	0.96633		ENSMUSG00000026395.16	250.545	-0.0808586	0.116991	-0.691151	0.489471	0.820678		ENSMUSG00000026395.16	250.545	0.124715	0.117106	1.06497	0.286888	0.538708		ENSMUSG00000026395.16	250.545	0.0153144	0.117504	0.130331	0.896305	0.963069		ENSMUSG00000026395.16	250.545	-0.0157643	0.117304	-0.134388	0.893095	0.958128
	ENSMUSG00000026393.10	3505.23	0.0494323	0.0392513	1.25938	0.207893	0.723346		ENSMUSG00000026393.10	3505.23	0.106987	0.0394836	2.70967	0.00673509	0.170288		ENSMUSG00000026393.10	3505.23	0.000452889	0.0393204	0.0115179	0.99081	0.998095		ENSMUSG00000026393.10	3505.23	0.155667	0.0390943	3.98185	6.83815e-05	0.00229046		ENSMUSG00000026393.10	3505.23	0.0500429	0.03932	1.27271	0.203121	0.47354		ENSMUSG00000026393.10	3505.23	0.11124	0.0392738	2.83243	0.00461962	0.0496971
	ENSMUSG00000019230.14	1313.61	0.0343438	0.0827614	0.414974	0.678161	0.932433		ENSMUSG00000019230.14	1313.61	0.0750685	0.0833982	0.900121	0.368056	0.800883		ENSMUSG00000019230.14	1313.61	0.11657	0.0831439	1.40202	0.160909	0.56335		ENSMUSG00000019230.14	1313.61	0.281311	0.0828289	3.39629	0.000683068	0.01221		ENSMUSG00000019230.14	1313.61	0.18728	0.0828726	2.25985	0.0238305	0.13091		ENSMUSG00000019230.14	1313.61	0.352614	0.0830922	4.24365	2.19914e-05	0.000833587
	ENSMUSG00000079283.2	523.238	0.0304371	0.0601533	0.505993	0.612862	0.911351		ENSMUSG00000079283.2	523.238	0.0459377	0.0617217	0.744271	0.456712	0.847633		ENSMUSG00000079283.2	523.238	0.0606544	0.0611537	0.991835	0.321278	0.71981		ENSMUSG00000079283.2	523.238	0.0832413	0.0602846	1.38081	0.167339	0.394843		ENSMUSG00000079283.2	523.238	0.173567	0.0607822	2.85556	0.00429604	0.0417108		ENSMUSG00000079283.2	523.238	0.103439	0.0608787	1.6991	0.0892997	0.324222
	ENSMUSG00000056268.15	1088.53	0.0312021	0.0426831	0.731019	0.464767	0.862659		ENSMUSG00000056268.15	1088.53	0.160765	0.0440025	3.65355	0.000258642	0.0299354		ENSMUSG00000056268.15	1088.53	0.143576	0.0434555	3.30397	0.00095326	0.0422853		ENSMUSG00000056268.15	1088.53	0.070959	0.042663	1.66325	0.0962634	0.284269		ENSMUSG00000056268.15	1088.53	0.087157	0.0432327	2.016	0.0438	0.192818		ENSMUSG00000056268.15	1088.53	0.191815	0.0433546	4.42432	9.67461e-06	0.000428161
	ENSMUSG00000063681.14	88.6149	-0.594364	0.203321	-2.92328	0.00346368	0.172662		ENSMUSG00000063681.14	88.6149	-0.353076	0.204902	-1.72314	0.0848629	0.502874		ENSMUSG00000063681.14	88.6149	-0.697448	0.203691	-3.42404	0.000616967	0.032467		ENSMUSG00000063681.14	88.6149	-0.344262	0.203421	-1.69236	0.0905767	0.273897		ENSMUSG00000063681.14	88.6149	-0.343228	0.205322	-1.67165	0.0945929	0.309737		ENSMUSG00000063681.14	88.6149	-0.391601	0.207499	-1.88724	0.0591276	0.256853
	ENSMUSG00000033964.12	2130.17	-0.0150998	0.0464093	-0.325361	0.744908	0.948616		ENSMUSG00000033964.12	2130.17	-0.025697	0.0469084	-0.547811	0.583822	0.895878		ENSMUSG00000033964.12	2130.17	-0.0241238	0.0467368	-0.516162	0.605741	0.883654		ENSMUSG00000033964.12	2130.17	-0.0162394	0.046445	-0.349649	0.726602	0.877575		ENSMUSG00000033964.12	2130.17	-0.099151	0.0468527	-2.11623	0.0343255	0.165294		ENSMUSG00000033964.12	2130.17	-0.0637493	0.0468129	-1.36179	0.173264	0.4539
	ENSMUSG00000033952.14	44.3786	0.383952	0.163728	2.34506	0.0190238	0.346071		ENSMUSG00000033952.14	44.3786	0.0587895	0.169301	0.347247	0.728405			ENSMUSG00000033952.14	44.3786	0.00994477	0.162692	0.0611265	0.951258	0.990753		ENSMUSG00000033952.14	44.3786	0.0770797	0.166661	0.462494	0.643727	0.828003		ENSMUSG00000033952.14	44.3786	0.00700057	0.175795	0.0398223	0.968235	0.991117		ENSMUSG00000033952.14	44.3786	-0.0676193	0.176865	-0.382321	0.702223	0.871051
	ENSMUSG00000104496.1	12.979	-0.352033	0.261566	-1.34587	0.178345	0.692035		ENSMUSG00000104496.1	12.979	0.125238	0.274918	0.455545	0.648717			ENSMUSG00000104496.1	12.979	-0.34995	0.289648	-1.20819	0.226974			ENSMUSG00000104496.1	12.979	0.0824843	0.286068	0.288339	0.773088			ENSMUSG00000104496.1	12.979	0.1738	0.272088	0.638762	0.522978			ENSMUSG00000104496.1	12.979	0.0340157	0.261545	0.130057	0.896521	0.959462
	ENSMUSG00000026365.15	1862.14	0.247101	0.19395	1.27404	0.202648	0.716839		ENSMUSG00000026365.15	1862.14	-0.111538	0.193941	-0.575112	0.565215	0.889612		ENSMUSG00000026365.15	1862.14	0.134674	0.193846	0.694751	0.487211	0.819259		ENSMUSG00000026365.15	1862.14	0.332146	0.193917	1.71282	0.0867454	0.267847		ENSMUSG00000026365.15	1862.14	-0.0553009	0.193995	-0.285063	0.775596	0.911693		ENSMUSG00000026365.15	1862.14	0.298896	0.193967	1.54096	0.123326	0.380161
	ENSMUSG00000052726.15	2490.68	-0.0449875	0.0498673	-0.902146	0.366979	0.825551		ENSMUSG00000052726.15	2490.68	0.107852	0.0503395	2.1425	0.0321531	0.337135		ENSMUSG00000052726.15	2490.68	0.10736	0.0501489	2.14082	0.0322887	0.295383		ENSMUSG00000052726.15	2490.68	0.113359	0.0499651	2.26877	0.0232826	0.121311		ENSMUSG00000052726.15	2490.68	0.0134516	0.0501643	0.268152	0.788583	0.916867		ENSMUSG00000052726.15	2490.68	0.081404	0.0501309	1.62383	0.104412	0.350428
	ENSMUSG00000101795.2	29.9986	0.111793	0.171955	0.650129	0.515609	0.880718		ENSMUSG00000101795.2	29.9986	-0.231504	0.183327	-1.26279	0.206666			ENSMUSG00000101795.2	29.9986	0.301695	0.188634	1.59937	0.109739	0.481643		ENSMUSG00000101795.2	29.9986	-0.242406	0.176857	-1.37063	0.170489	0.39934		ENSMUSG00000101795.2	29.9986	-0.0313399	0.179374	-0.174719	0.861301			ENSMUSG00000101795.2	29.9986	0.172563	0.178601	0.966195	0.333947	0.626636
	ENSMUSG00000026361.9	3906.21	-0.0704166	0.0345255	-2.03956	0.0413946	0.445106		ENSMUSG00000026361.9	3906.21	0.0265956	0.0350376	0.759059	0.447817	0.844018		ENSMUSG00000026361.9	3906.21	0.039027	0.0348245	1.12068	0.262425	0.673844		ENSMUSG00000026361.9	3906.21	0.0597132	0.0346149	1.72507	0.0845142	0.263609		ENSMUSG00000026361.9	3906.21	-0.0456861	0.0347415	-1.31503	0.1885	0.453658		ENSMUSG00000026361.9	3906.21	0.0272932	0.0347481	0.785458	0.432185	0.703161
	ENSMUSG00000033849.3	3735.66	-0.108975	0.0703613	-1.54879	0.121432	0.623847		ENSMUSG00000033849.3	3735.66	-0.0385912	0.0704809	-0.547542	0.584007	0.895878		ENSMUSG00000033849.3	3735.66	0.00531831	0.0704516	0.0754887	0.939826	0.988486		ENSMUSG00000033849.3	3735.66	-0.136096	0.0703682	-1.93405	0.053107	0.201131		ENSMUSG00000033849.3	3735.66	-0.0156642	0.0704862	-0.22223	0.824135	0.932929		ENSMUSG00000033849.3	3735.66	0.0755835	0.0705144	1.07189	0.28377	0.579905
	ENSMUSG00000018196.18	4474.09	-0.0790901	0.0327338	-2.41616	0.0156853	0.322738		ENSMUSG00000018196.18	4474.09	-0.0508597	0.0331283	-1.53524	0.124726	0.574623		ENSMUSG00000018196.18	4474.09	-0.0416304	0.0329898	-1.26192	0.206979	0.615206		ENSMUSG00000018196.18	4474.09	-0.0962183	0.0328073	-2.93283	0.00335888	0.03633		ENSMUSG00000018196.18	4474.09	-0.0989555	0.0328436	-3.01293	0.00258739	0.0294379		ENSMUSG00000018196.18	4474.09	-0.0336813	0.0329005	-1.02373	0.305961	0.59955
	ENSMUSG00000018199.9	5619.95	-0.0397002	0.0422535	-0.939572	0.347437	0.815702		ENSMUSG00000018199.9	5619.95	0.0268592	0.0424802	0.632276	0.527207	0.881607		ENSMUSG00000018199.9	5619.95	0.0523981	0.0423909	1.23607	0.216432	0.625623		ENSMUSG00000018199.9	5619.95	0.0894802	0.042233	2.11872	0.0341138	0.1531		ENSMUSG00000018199.9	5619.95	0.00629176	0.042334	0.148622	0.881852	0.956855		ENSMUSG00000018199.9	5619.95	0.0934678	0.0423592	2.20656	0.0273451	0.160198
	ENSMUSG00000018189.12	1871.12	-0.0645093	0.0400688	-1.60996	0.107406	0.598527		ENSMUSG00000018189.12	1871.12	-0.031382	0.0406784	-0.771467	0.44043	0.840501		ENSMUSG00000018189.12	1871.12	0.0596005	0.0404585	1.47313	0.140717	0.533697		ENSMUSG00000018189.12	1871.12	-0.014646	0.0399471	-0.366635	0.713891	0.869706		ENSMUSG00000018189.12	1871.12	-0.0304138	0.0401665	-0.757193	0.448934	0.717265		ENSMUSG00000018189.12	1871.12	0.0100167	0.0400431	0.250149	0.802472	0.919685
	ENSMUSG00000100455.1	554.642	-0.0326286	0.0640934	-0.509078	0.610697	0.91051		ENSMUSG00000100455.1	554.642	0.0395564	0.0653693	0.605121	0.545098	0.8851		ENSMUSG00000100455.1	554.642	0.0634448	0.0646515	0.981336	0.326427	0.722751		ENSMUSG00000100455.1	554.642	-0.159321	0.0638295	-2.49603	0.0125591	0.0830251		ENSMUSG00000100455.1	554.642	-0.0139222	0.0646277	-0.215421	0.829439	0.934674		ENSMUSG00000100455.1	554.642	0.00206874	0.0649016	0.0318751	0.974572	0.989995
	ENSMUSG00000026360.9	2343.47	0.00122712	0.0534066	0.0229769	0.981669	0.996567		ENSMUSG00000026360.9	2343.47	0.118271	0.0536705	2.20365	0.0275491	0.318364		ENSMUSG00000026360.9	2343.47	0.162028	0.0535495	3.02575	0.00248016	0.0766945		ENSMUSG00000026360.9	2343.47	0.0514027	0.0531067	0.967915	0.333087	0.587146		ENSMUSG00000026360.9	2343.47	0.145834	0.0534654	2.72763	0.0063792	0.0557999		ENSMUSG00000026360.9	2343.47	0.0132826	0.0532977	0.249214	0.803195	0.919739
	ENSMUSG00000051079.8	57.365	-0.339185	0.198488	-1.70884	0.0874804	0.560074		ENSMUSG00000051079.8	57.365	0.062826	0.194796	0.322522	0.747057			ENSMUSG00000051079.8	57.365	0.635796	0.190078	3.34493	0.000823044	0.037934		ENSMUSG00000051079.8	57.365	0.433605	0.190661	2.27422	0.0229525	0.120286		ENSMUSG00000051079.8	57.365	0.423175	0.187957	2.25144	0.0243576	0.132874		ENSMUSG00000051079.8	57.365	0.425806	0.18502	2.3014	0.021369	0.136538
	ENSMUSG00000099964.6	65.2928	-0.022186	0.143215	-0.154914	0.876889	0.976308		ENSMUSG00000099964.6	65.2928	-0.193902	0.150197	-1.29099	0.196709			ENSMUSG00000099964.6	65.2928	-0.148339	0.150139	-0.988011	0.323147	0.721337		ENSMUSG00000099964.6	65.2928	-0.0283369	0.144388	-0.196255	0.844411	0.934645		ENSMUSG00000099964.6	65.2928	-0.0763873	0.147088	-0.519331	0.60353	0.819595		ENSMUSG00000099964.6	65.2928	-0.0624132	0.147624	-0.422785	0.672452	0.855094
	ENSMUSG00000035131.14	837.406	-0.112578	0.110573	-1.01813	0.308614	0.794153		ENSMUSG00000035131.14	837.406	-0.0655962	0.110675	-0.592694	0.553386	0.887892		ENSMUSG00000035131.14	837.406	0.175948	0.110612	1.59067	0.111683	0.485341		ENSMUSG00000035131.14	837.406	-0.263168	0.110201	-2.38807	0.016937	0.0996675		ENSMUSG00000035131.14	837.406	-0.0297397	0.110562	-0.268986	0.78794	0.916763		ENSMUSG00000035131.14	837.406	0.0312797	0.110645	0.282703	0.777404	0.90787
	ENSMUSG00000087627.2	12.3928	-0.265273	0.341458	-0.776883	0.437228	0.852053		ENSMUSG00000087627.2	12.3928	0.512048	0.348904	1.46759	0.142216			ENSMUSG00000087627.2	12.3928	0.137215	0.328815	0.4173	0.676459			ENSMUSG00000087627.2	12.3928	-0.412389	0.329242	-1.25254	0.210373			ENSMUSG00000087627.2	12.3928	0.218423	0.320642	0.681206	0.495741			ENSMUSG00000087627.2	12.3928	-0.0224444	0.341942	-0.065638	0.947666	0.981628
	ENSMUSG00000056220.14	205.36	0.248972	0.144852	1.71881	0.0856492	0.557024		ENSMUSG00000056220.14	205.36	0.0862415	0.145077	0.594454	0.552209	0.887892		ENSMUSG00000056220.14	205.36	-0.00376178	0.144717	-0.025994	0.979262	0.997291		ENSMUSG00000056220.14	205.36	0.407341	0.143878	2.83116	0.00463798	0.0448495		ENSMUSG00000056220.14	205.36	0.04893	0.144901	0.337679	0.735605	0.89132		ENSMUSG00000056220.14	205.36	0.181432	0.145337	1.24836	0.2119	0.50288
	ENSMUSG00000097028.2	50.2111	0.0574326	0.169214	0.339409	0.734302	0.945975		ENSMUSG00000097028.2	50.2111	0.0586821	0.168355	0.348561	0.727419			ENSMUSG00000097028.2	50.2111	0.029482	0.167075	0.17646	0.859933	0.967911		ENSMUSG00000097028.2	50.2111	0.0487754	0.163115	0.299025	0.764921	0.896497		ENSMUSG00000097028.2	50.2111	-0.0164979	0.16409	-0.100542	0.919914	0.974048		ENSMUSG00000097028.2	50.2111	0.0293915	0.169684	0.173213	0.862484	0.94383
	ENSMUSG00000032487.8	2148.23	0.1181	0.103283	1.14346	0.252847	0.756805		ENSMUSG00000032487.8	2148.23	0.218345	0.103342	2.11284	0.0346141	0.350066		ENSMUSG00000032487.8	2148.23	0.291397	0.103313	2.82052	0.00479456	0.111248		ENSMUSG00000032487.8	2148.23	0.332161	0.103186	3.21905	0.00128617	0.0191272		ENSMUSG00000032487.8	2148.23	0.352411	0.103274	3.41238	0.00064399	0.0108233		ENSMUSG00000032487.8	2148.23	0.380945	0.103166	3.69256	0.000222009	0.00527979
	ENSMUSG00000097754.1	13.7232	-0.105857	0.295949	-0.357688	0.720577	0.943299		ENSMUSG00000097754.1	13.7232	-0.0228354	0.318488	-0.0716993	0.942841			ENSMUSG00000097754.1	13.7232	0.280532	0.312542	0.897581	0.369409			ENSMUSG00000097754.1	13.7232	0.278609	0.292475	0.952592	0.340797			ENSMUSG00000097754.1	13.7232	0.46994	0.304337	1.54414	0.122553			ENSMUSG00000097754.1	13.7232	0.888252	0.291122	3.05113	0.00227981	0.0304907
	ENSMUSG00000099875.1	11.1016	0.172687	0.29946	0.576662	0.564168			ENSMUSG00000099875.1	11.1016	0.393053	0.317077	1.23961	0.215119			ENSMUSG00000099875.1	11.1016	0.15317	0.293607	0.521682	0.601892			ENSMUSG00000099875.1	11.1016	0.442137	0.30458	1.45163	0.146606			ENSMUSG00000099875.1	11.1016	-0.288489	0.300689	-0.959429	0.337343			ENSMUSG00000099875.1	11.1016	0.580357	0.288474	2.01182	0.0442394
	ENSMUSG00000006010.14	4051.55	0.0432212	0.0269055	1.60641	0.108184	0.600248		ENSMUSG00000006010.14	4051.55	0.0760554	0.0273661	2.77919	0.00544951	0.156984		ENSMUSG00000006010.14	4051.55	0.026866	0.0271941	0.987933	0.323185	0.721337		ENSMUSG00000006010.14	4051.55	0.0315552	0.0269173	1.1723	0.241077	0.488923		ENSMUSG00000006010.14	4051.55	-0.0137602	0.0271887	-0.506102	0.612785	0.82577		ENSMUSG00000006010.14	4051.55	0.0274064	0.027051	1.01314	0.310995	0.604763
	ENSMUSG00000006005.18	9106.89	-0.0536953	0.0284619	-1.88657	0.0592186	0.498913		ENSMUSG00000006005.18	9106.89	-0.0249957	0.0287011	-0.870896	0.383811	0.808169		ENSMUSG00000006005.18	9106.89	-0.0310874	0.0286191	-1.08625	0.27737	0.687457		ENSMUSG00000006005.18	9106.89	0.00891671	0.028521	0.312637	0.754557	0.891414		ENSMUSG00000006005.18	9106.89	-0.0692827	0.0285582	-2.42602	0.0152654	0.0991272		ENSMUSG00000006005.18	9106.89	-0.0208111	0.0285733	-0.728342	0.466404	0.730832
	ENSMUSG00000006014.16	148.166	0.267295	0.407173	0.656465	0.511525	0.87938		ENSMUSG00000006014.16	148.166	0.0799043	0.407665	0.196005	0.844606	0.967341		ENSMUSG00000006014.16	148.166	-0.161183	0.406162	-0.396843	0.691483	0.913491		ENSMUSG00000006014.16	148.166	-0.36568	0.406709	-0.89912	0.368589	0.619852		ENSMUSG00000006014.16	148.166	0.096917	0.407401	0.237891	0.811966	0.927373		ENSMUSG00000006014.16	148.166	0.813022	0.408481	1.99036	0.0465518	0.221288
	ENSMUSG00000066842.18	283.842	-0.201724	0.125978	-1.60125	0.109321	0.602897		ENSMUSG00000066842.18	283.842	-0.0837122	0.12654	-0.661547	0.508261	0.872708		ENSMUSG00000066842.18	283.842	-0.122227	0.126186	-0.968627	0.332731	0.727621		ENSMUSG00000066842.18	283.842	-0.159169	0.125329	-1.27002	0.204079	0.443162		ENSMUSG00000066842.18	283.842	-0.182319	0.126371	-1.44273	0.149098	0.398608		ENSMUSG00000066842.18	283.842	-0.253291	0.127413	-1.98796	0.046816	0.22184
	ENSMUSG00000102628.1	17.2763	-0.402902	0.255949	-1.57415	0.115453	0.612707		ENSMUSG00000102628.1	17.2763	0.710563	0.284973	2.49344	0.0126512			ENSMUSG00000102628.1	17.2763	0.553598	0.273853	2.02151	0.0432268			ENSMUSG00000102628.1	17.2763	-0.0313882	0.263472	-0.119133	0.90517	0.961121		ENSMUSG00000102628.1	17.2763	0.627022	0.27139	2.31041	0.0208655			ENSMUSG00000102628.1	17.2763	0.269242	0.259211	1.0387	0.298945	0.593345
	ENSMUSG00000100954.4	58.1772	0.101561	0.136494	0.744067	0.456836	0.858166		ENSMUSG00000100954.4	58.1772	-0.309311	0.139919	-2.21065	0.0270601			ENSMUSG00000100954.4	58.1772	-0.135511	0.143494	-0.944367	0.344982	0.73679		ENSMUSG00000100954.4	58.1772	-0.266197	0.136457	-1.95078	0.0510832	0.196517		ENSMUSG00000100954.4	58.1772	-0.0696512	0.138361	-0.503403	0.614681	0.826698		ENSMUSG00000100954.4	58.1772	-0.199648	0.139966	-1.4264	0.153752	0.426541
	ENSMUSG00000023150.14	8153.08	0.0453767	0.0400889	1.1319	0.257676	0.758295		ENSMUSG00000023150.14	8153.08	0.0503502	0.040266	1.25044	0.21114	0.690268		ENSMUSG00000023150.14	8153.08	0.0494868	0.0401986	1.23106	0.218301	0.627773		ENSMUSG00000023150.14	8153.08	0.0596729	0.0400764	1.48898	0.136493	0.352035		ENSMUSG00000023150.14	8153.08	-0.0511966	0.0401776	-1.27426	0.202572	0.472736		ENSMUSG00000023150.14	8153.08	0.0192057	0.0401511	0.478336	0.632411	0.83391
	ENSMUSG00000052748.14	715.78	-0.153564	0.0931408	-1.64873	0.0992033	0.583675		ENSMUSG00000052748.14	715.78	-0.0519786	0.0945129	-0.549963	0.582345	0.895878		ENSMUSG00000052748.14	715.78	-0.0215637	0.0938605	-0.229742	0.818292	0.953425		ENSMUSG00000052748.14	715.78	-0.0322107	0.093289	-0.345279	0.729885	0.878607		ENSMUSG00000052748.14	715.78	-0.291491	0.0936455	-3.1127	0.00185382	0.0233622		ENSMUSG00000052748.14	715.78	-0.152461	0.0936136	-1.62862	0.103394	0.348708
	ENSMUSG00000053286.11	1951.28	-0.0486222	0.0596435	-0.815213	0.41495	0.845693		ENSMUSG00000053286.11	1951.28	-0.0190106	0.0603216	-0.315154	0.752645	0.947368		ENSMUSG00000053286.11	1951.28	-0.0635672	0.0600507	-1.05856	0.289801	0.697096		ENSMUSG00000053286.11	1951.28	0.037668	0.0597138	0.630809	0.528166	0.750531		ENSMUSG00000053286.11	1951.28	-0.0897899	0.0598265	-1.50084	0.133398	0.373549		ENSMUSG00000053286.11	1951.28	-0.000274122	0.0600287	-0.00456651	0.996356	0.998542
	ENSMUSG00000103928.1	229.117	-0.157499	0.125747	-1.25251	0.210383	0.724767		ENSMUSG00000103928.1	229.117	0.0731201	0.128503	0.569013	0.569347	0.891009		ENSMUSG00000103928.1	229.117	-0.170564	0.126804	-1.34511	0.178591	0.583969		ENSMUSG00000103928.1	229.117	0.0719125	0.126036	0.570572	0.56829	0.778977		ENSMUSG00000103928.1	229.117	-0.0659281	0.126171	-0.522529	0.601302	0.81835		ENSMUSG00000103928.1	229.117	-0.0192915	0.12663	-0.152345	0.878915	0.951295
	ENSMUSG00000026484.13	2865.08	-0.0398435	0.0335872	-1.18627	0.235515	0.741393		ENSMUSG00000026484.13	2865.08	0.0356752	0.0342465	1.04172	0.297542	0.758227		ENSMUSG00000026484.13	2865.08	0.0754915	0.0339804	2.22162	0.026309	0.269707		ENSMUSG00000026484.13	2865.08	0.0705936	0.0336489	2.09794	0.03591	0.1582		ENSMUSG00000026484.13	2865.08	-0.0359791	0.0340905	-1.0554	0.291243	0.579051		ENSMUSG00000026484.13	2865.08	0.0701352	0.0339096	2.0683	0.0386121	0.196807
	ENSMUSG00000026483.13	223.9	0.19823	0.121388	1.63303	0.102464	0.587303		ENSMUSG00000026483.13	223.9	0.0977645	0.121216	0.806532	0.419936	0.829978		ENSMUSG00000026483.13	223.9	-0.0623465	0.120695	-0.516561	0.605462	0.883654		ENSMUSG00000026483.13	223.9	0.357734	0.119611	2.99082	0.00278229	0.0321967		ENSMUSG00000026483.13	223.9	0.160566	0.121234	1.32443	0.185361	0.450642		ENSMUSG00000026483.13	223.9	0.203454	0.120855	1.68345	0.0922885	0.328365
	ENSMUSG00000100594.1	98.5727	0.0551259	0.0999291	0.551651	0.581188	0.901288		ENSMUSG00000100594.1	98.5727	0.146024	0.105959	1.37811	0.168168	0.639146		ENSMUSG00000100594.1	98.5727	-0.246288	0.105991	-2.32368	0.0201427	0.239433		ENSMUSG00000100594.1	98.5727	-0.07551	0.099049	-0.76235	0.445851	0.685755		ENSMUSG00000100594.1	98.5727	0.0110865	0.103738	0.10687	0.914892	0.971577		ENSMUSG00000100594.1	98.5727	-0.0778622	0.0995457	-0.782176	0.434111	0.704623
	ENSMUSG00000043019.12	5003.25	-0.0648156	0.032713	-1.98134	0.0475532	0.4601		ENSMUSG00000043019.12	5003.25	-0.0117516	0.0331404	-0.354602	0.722888	0.939634		ENSMUSG00000043019.12	5003.25	0.00440161	0.0329813	0.133458	0.893831	0.975227		ENSMUSG00000043019.12	5003.25	-0.00597797	0.0327799	-0.182367	0.855295	0.939263		ENSMUSG00000043019.12	5003.25	-0.0809165	0.0329394	-2.45652	0.0140288	0.0936957		ENSMUSG00000043019.12	5003.25	-0.0125381	0.0329703	-0.380283	0.703735	0.871808
	ENSMUSG00000032666.16	7506.61	-0.00949809	0.0361902	-0.262449	0.792975	0.959477		ENSMUSG00000032666.16	7506.61	0.0375059	0.0363981	1.03044	0.302805	0.762014		ENSMUSG00000032666.16	7506.61	0.127709	0.0363211	3.5161	0.000437934	0.0271195		ENSMUSG00000032666.16	7506.61	0.0396889	0.0362091	1.0961	0.273034	0.523453		ENSMUSG00000032666.16	7506.61	0.0150237	0.036266	0.414266	0.678679	0.860864		ENSMUSG00000032666.16	7506.61	0.0648309	0.0362956	1.78619	0.0740682	0.290754
	ENSMUSG00000014980.14	1352.78	0.0530138	0.0387737	1.36726	0.171544	0.685461		ENSMUSG00000014980.14	1352.78	0.0548392	0.0396809	1.382	0.166971	0.636938		ENSMUSG00000014980.14	1352.78	0.036879	0.0392639	0.93926	0.347597	0.737875		ENSMUSG00000014980.14	1352.78	0.0534508	0.038807	1.37735	0.168404	0.396139		ENSMUSG00000014980.14	1352.78	0.0360185	0.0391148	0.92084	0.357134	0.642737		ENSMUSG00000014980.14	1352.78	0.0505818	0.0389173	1.29972	0.193695	0.481569
	ENSMUSG00000032649.14	498.857	-0.0630472	0.0624326	-1.00984	0.31257	0.798		ENSMUSG00000032649.14	498.857	0.0764382	0.0642254	1.19016	0.233985	0.707512		ENSMUSG00000032649.14	498.857	0.103132	0.0633545	1.62786	0.103555	0.471124		ENSMUSG00000032649.14	498.857	0.0128865	0.0628274	0.205109	0.837487	0.93069		ENSMUSG00000032649.14	498.857	0.032356	0.0633468	0.510776	0.609508	0.823552		ENSMUSG00000032649.14	498.857	0.0173104	0.0631502	0.274114	0.783997	0.910803
	ENSMUSG00000026482.13	7858	0.12671	0.0543285	2.3323	0.019685	0.350133		ENSMUSG00000026482.13	7858	0.191061	0.0545136	3.50484	0.000456884	0.0420333		ENSMUSG00000026482.13	7858	0.097328	0.0544359	1.78794	0.073786	0.417282		ENSMUSG00000026482.13	7858	0.0956913	0.0543373	1.76106	0.0782283	0.252963		ENSMUSG00000026482.13	7858	0.166819	0.0543762	3.06786	0.00215597	0.0261109		ENSMUSG00000026482.13	7858	0.104145	0.0544085	1.91414	0.0556028	0.24782
	ENSMUSG00000080950.1	14.2826	0.0837796	0.250713	0.334166	0.738255	0.946769		ENSMUSG00000080950.1	14.2826	-0.173626	0.253874	-0.683904	0.494036			ENSMUSG00000080950.1	14.2826	0.163867	0.251229	0.652262	0.514232			ENSMUSG00000080950.1	14.2826	0.179786	0.258064	0.696672	0.486008			ENSMUSG00000080950.1	14.2826	0.316166	0.254959	1.24007	0.214951			ENSMUSG00000080950.1	14.2826	0.131635	0.255262	0.515686	0.606073	0.820791
	ENSMUSG00000008475.13	11696.7	0.111689	0.0444557	2.51236	0.0119927	0.291348		ENSMUSG00000008475.13	11696.7	0.118856	0.0445723	2.66658	0.0076628	0.179682		ENSMUSG00000008475.13	11696.7	0.135076	0.0445392	3.03275	0.00242334	0.0753508		ENSMUSG00000008475.13	11696.7	0.149433	0.0444643	3.36075	0.000777319	0.0134165		ENSMUSG00000008475.13	11696.7	0.135654	0.0444958	3.04869	0.00229843	0.0271642		ENSMUSG00000008475.13	11696.7	0.120172	0.0444854	2.70139	0.00690511	0.0651218
	ENSMUSG00000026480.12	208.336	0.0547056	0.0733765	0.745547	0.455941	0.858166		ENSMUSG00000026480.12	208.336	-0.0588441	0.077664	-0.757675	0.448646	0.844356		ENSMUSG00000026480.12	208.336	-0.0644319	0.0760974	-0.846703	0.397161	0.770174		ENSMUSG00000026480.12	208.336	0.0525511	0.0748962	0.701652	0.482897	0.716016		ENSMUSG00000026480.12	208.336	0.0215849	0.0758699	0.284499	0.776028	0.911929		ENSMUSG00000026480.12	208.336	-0.0473096	0.0756769	-0.625152	0.531871	0.775593
	ENSMUSG00000042772.15	6856.84	-0.0223452	0.0440004	-0.507841	0.611565	0.91051		ENSMUSG00000042772.15	6856.84	-0.014966	0.0442979	-0.337849	0.735477	0.942319		ENSMUSG00000042772.15	6856.84	0.0286798	0.0441765	0.649211	0.516202	0.83605		ENSMUSG00000042772.15	6856.84	0.0596228	0.0440524	1.35345	0.175911	0.406334		ENSMUSG00000042772.15	6856.84	-0.106051	0.0441054	-2.40449	0.016195	0.102889		ENSMUSG00000042772.15	6856.84	0.00590696	0.0441391	0.133826	0.89354	0.958142
	ENSMUSG00000042751.14	8376.02	0.0442071	0.034726	1.27303	0.203009	0.717258		ENSMUSG00000042751.14	8376.02	0.0499747	0.0349177	1.43121	0.152369	0.616282		ENSMUSG00000042751.14	8376.02	0.127781	0.0348296	3.66875	0.000243735	0.0180034		ENSMUSG00000042751.14	8376.02	0.0969529	0.0346884	2.79497	0.00519052	0.0481055		ENSMUSG00000042751.14	8376.02	0.140003	0.0347714	4.02638	5.66432e-05	0.00176666		ENSMUSG00000042751.14	8376.02	0.168797	0.034804	4.84995	1.23495e-06	7.84809e-05
	ENSMUSG00000026479.13	204.449	0.387831	0.372951	1.0399	0.298387	0.789092		ENSMUSG00000026479.13	204.449	-0.23264	0.373994	-0.62204	0.533915	0.882959		ENSMUSG00000026479.13	204.449	0.247761	0.372919	0.664382	0.506446	0.830011		ENSMUSG00000026479.13	204.449	-0.901513	0.37264	-2.41926	0.0155521	0.0947934		ENSMUSG00000026479.13	204.449	0.125433	0.372909	0.336363	0.736597	0.891875		ENSMUSG00000026479.13	204.449	-0.0352437	0.373962	-0.0942441	0.924915	0.971379
	ENSMUSG00000026478.14	2792.18	-0.0461294	0.0586372	-0.786692	0.431462	0.850995		ENSMUSG00000026478.14	2792.18	0.0180516	0.0591097	0.305392	0.760067	0.949834		ENSMUSG00000026478.14	2792.18	0.0428075	0.0588682	0.727176	0.467118	0.808824		ENSMUSG00000026478.14	2792.18	0.20333	0.058683	3.46488	0.000530471	0.0104099		ENSMUSG00000026478.14	2792.18	0.0365416	0.0587633	0.621845	0.534044	0.775134		ENSMUSG00000026478.14	2792.18	0.0770256	0.0588874	1.30802	0.190868	0.477967
	ENSMUSG00000073538.10	14.2714	0.115484	0.302205	0.382138	0.702359	0.936189		ENSMUSG00000073538.10	14.2714	0.307385	0.319491	0.962108	0.335995			ENSMUSG00000073538.10	14.2714	0.0680246	0.300695	0.226224	0.821027			ENSMUSG00000073538.10	14.2714	0.353347	0.299848	1.17842	0.238629			ENSMUSG00000073538.10	14.2714	-0.382116	0.299761	-1.27474	0.202402			ENSMUSG00000073538.10	14.2714	-0.0885812	0.299225	-0.296036	0.767203	0.902492
	ENSMUSG00000042708.12	200.568	0.0542596	0.0890494	0.60932	0.542312	0.889991		ENSMUSG00000042708.12	200.568	0.232323	0.0928404	2.5024	0.0123356	0.222968		ENSMUSG00000042708.12	200.568	0.272629	0.0905458	3.01095	0.00260435	0.0790889		ENSMUSG00000042708.12	200.568	0.224234	0.0899861	2.49188	0.0127069	0.0836047		ENSMUSG00000042708.12	200.568	0.135553	0.0901342	1.5039	0.132607	0.372741		ENSMUSG00000042708.12	200.568	0.0946927	0.0896459	1.0563	0.290832	0.586863
	ENSMUSG00000103543.1	27.4117	0.070748	0.207341	0.341216	0.732941	0.945975		ENSMUSG00000103543.1	27.4117	0.183559	0.223422	0.821576	0.411318			ENSMUSG00000103543.1	27.4117	0.375192	0.216805	1.73056	0.0835312	0.4352		ENSMUSG00000103543.1	27.4117	0.267136	0.209238	1.27671	0.201705	0.440519		ENSMUSG00000103543.1	27.4117	-0.0474558	0.209579	-0.226434	0.820864			ENSMUSG00000103543.1	27.4117	0.331243	0.219162	1.5114	0.130686	0.392078
	ENSMUSG00000042699.11	9643.38	-0.0470458	0.0282069	-1.66788	0.0953393	0.578073		ENSMUSG00000042699.11	9643.38	0.0260426	0.0284464	0.915496	0.359931	0.797727		ENSMUSG00000042699.11	9643.38	0.00251735	0.028359	0.088767	0.929267	0.986054		ENSMUSG00000042699.11	9643.38	0.0490113	0.0282697	1.7337	0.0829708	0.261001		ENSMUSG00000042699.11	9643.38	-0.0195413	0.0283057	-0.690367	0.489964	0.746356		ENSMUSG00000042699.11	9643.38	0.0104496	0.0283312	0.368835	0.71225	0.876478
	ENSMUSG00000042684.8	153.483	0.161099	0.0764672	2.10677	0.0351376	0.426002		ENSMUSG00000042684.8	153.483	0.137939	0.0819218	1.68378	0.0922237	0.515997		ENSMUSG00000042684.8	153.483	-0.00436221	0.0815717	-0.053477	0.957352	0.991992		ENSMUSG00000042684.8	153.483	0.0827323	0.0803307	1.0299	0.303059	0.555418		ENSMUSG00000042684.8	153.483	0.0783717	0.0799158	0.980678	0.326752	0.615105		ENSMUSG00000042684.8	153.483	0.0768822	0.0818699	0.939078	0.347691	0.638603
	ENSMUSG00000042671.12	7188.59	0.144739	0.0506337	2.85854	0.00425591	0.189831		ENSMUSG00000042671.12	7188.59	0.1959	0.0507712	3.85849	0.000114089	0.0190263		ENSMUSG00000042671.12	7188.59	0.309535	0.0506857	6.10696	1.01547e-09	1.43124e-06		ENSMUSG00000042671.12	7188.59	0.322013	0.0505892	6.36526	1.94965e-10	7.18345e-08		ENSMUSG00000042671.12	7188.59	0.282187	0.0506031	5.57647	2.45454e-08	3.77671e-06		ENSMUSG00000042671.12	7188.59	0.246549	0.0505961	4.8729	1.09974e-06	7.20352e-05
	ENSMUSG00000026475.7	326.955	0.317954	0.127234	2.49898	0.0124553	0.296947		ENSMUSG00000026475.7	326.955	0.0894763	0.129357	0.691698	0.489127	0.864039		ENSMUSG00000026475.7	326.955	0.120355	0.128579	0.936039	0.349253	0.738452		ENSMUSG00000026475.7	326.955	-0.189598	0.127223	-1.49028	0.13615	0.351703		ENSMUSG00000026475.7	326.955	-0.0448963	0.127614	-0.351814	0.724978	0.885116		ENSMUSG00000026475.7	326.955	-0.0768105	0.127675	-0.601612	0.547433	0.78599
	ENSMUSG00000066800.11	556.061	0.0335656	0.0755744	0.444139	0.656942	0.925849		ENSMUSG00000066800.11	556.061	-0.0863373	0.0763731	-1.13047	0.258279	0.727605		ENSMUSG00000066800.11	556.061	0.0860429	0.0758646	1.13416	0.256726	0.669511		ENSMUSG00000066800.11	556.061	-0.211247	0.0754313	-2.80052	0.00510211	0.0475302		ENSMUSG00000066800.11	556.061	0.00687761	0.0757721	0.090767	0.927678	0.977157		ENSMUSG00000066800.11	556.061	0.0528304	0.0763883	0.691603	0.489187	0.746598
	ENSMUSG00000100183.1	30.7681	0.0471787	0.20937	0.225336	0.821718	0.966835		ENSMUSG00000100183.1	30.7681	-0.245874	0.214909	-1.14408	0.252589			ENSMUSG00000100183.1	30.7681	0.400421	0.208851	1.91726	0.0552054	0.37487		ENSMUSG00000100183.1	30.7681	0.099221	0.206355	0.480828	0.630639	0.819459		ENSMUSG00000100183.1	30.7681	0.354565	0.201429	1.76025	0.078366			ENSMUSG00000100183.1	30.7681	0.322971	0.214375	1.50657	0.131922	0.394123
	ENSMUSG00000042641.18	113.694	-0.0760756	0.143417	-0.53045	0.5958	0.90607		ENSMUSG00000042641.18	113.694	0.201126	0.147863	1.36021	0.173763	0.646483		ENSMUSG00000042641.18	113.694	0.25143	0.145257	1.73093	0.0834644	0.4352		ENSMUSG00000042641.18	113.694	-0.0425761	0.143918	-0.295835	0.767356	0.897659		ENSMUSG00000042641.18	113.694	0.100518	0.144088	0.69762	0.485415	0.743211		ENSMUSG00000042641.18	113.694	0.0549767	0.147282	0.373274	0.708945	0.874715
	ENSMUSG00000045968.7	111.025	-0.196118	0.11978	-1.63732	0.101563	0.587102		ENSMUSG00000045968.7	111.025	0.0675011	0.12274	0.549954	0.582351	0.895878		ENSMUSG00000045968.7	111.025	0.0595579	0.119864	0.496877	0.619276	0.888996		ENSMUSG00000045968.7	111.025	0.0323145	0.117446	0.275142	0.783207	0.905509		ENSMUSG00000045968.7	111.025	-0.0231374	0.117165	-0.197476	0.843455	0.941463		ENSMUSG00000045968.7	111.025	0.0759909	0.121475	0.625566	0.5316	0.775484
	ENSMUSG00000026473.15	77136.7	0.130854	0.0548624	2.38514	0.0170726	0.331942		ENSMUSG00000026473.15	77136.7	0.130174	0.0548769	2.37211	0.0176868	0.261591		ENSMUSG00000026473.15	77136.7	0.117559	0.0548708	2.14247	0.0321557	0.295221		ENSMUSG00000026473.15	77136.7	0.180805	0.0548577	3.2959	0.000981084	0.0160327		ENSMUSG00000026473.15	77136.7	0.121296	0.054862	2.21093	0.0270409	0.141161		ENSMUSG00000026473.15	77136.7	0.133017	0.0548619	2.42458	0.0153262	0.110754
	ENSMUSG00000100502.1	11.8819	0.100262	0.320138	0.313184	0.754141	0.951139		ENSMUSG00000100502.1	11.8819	-0.175582	0.30048	-0.584337	0.558993			ENSMUSG00000100502.1	11.8819	-0.203135	0.300063	-0.676974	0.498422			ENSMUSG00000100502.1	11.8819	0.299921	0.307781	0.974463	0.329827			ENSMUSG00000100502.1	11.8819	0.18814	0.293717	0.640549	0.521816			ENSMUSG00000100502.1	11.8819	0.195101	0.290767	0.670986	0.502229	0.756042
	ENSMUSG00000100627.6	28.4901	0.223813	0.203209	1.10139	0.270725	0.768939		ENSMUSG00000100627.6	28.4901	0.0365259	0.215664	0.169365	0.86551			ENSMUSG00000100627.6	28.4901	0.327403	0.217376	1.50616	0.132027	0.521083		ENSMUSG00000100627.6	28.4901	0.403875	0.201642	2.00293	0.0451846	0.183071		ENSMUSG00000100627.6	28.4901	0.159973	0.199242	0.802908	0.422028			ENSMUSG00000100627.6	28.4901	0.437446	0.197181	2.2185	0.0265207	0.15724
	ENSMUSG00000066797.6	60.5331	0.305638	0.278696	1.09667	0.272786	0.769793		ENSMUSG00000066797.6	60.5331	-0.219402	0.280104	-0.783288	0.433458			ENSMUSG00000066797.6	60.5331	0.286226	0.277076	1.03302	0.301593	0.706862		ENSMUSG00000066797.6	60.5331	-0.763068	0.273836	-2.78659	0.00532662	0.0488652		ENSMUSG00000066797.6	60.5331	0.140564	0.277883	0.505839	0.612969	0.825949		ENSMUSG00000066797.6	60.5331	-0.178486	0.280778	-0.635686	0.524981	0.771416
	ENSMUSG00000004110.16	29791.9	-0.0819618	0.058545	-1.39998	0.16152	0.673449		ENSMUSG00000004110.16	29791.9	-0.0255381	0.0586023	-0.435787	0.662991	0.922817		ENSMUSG00000004110.16	29791.9	0.00896111	0.0585753	0.152985	0.87841	0.971432		ENSMUSG00000004110.16	29791.9	-0.100714	0.0585699	-1.71954	0.0855153	0.26562		ENSMUSG00000004110.16	29791.9	-0.0497124	0.0585679	-0.848799	0.395993	0.676214		ENSMUSG00000004110.16	29791.9	-0.138521	0.0585818	-2.36458	0.0180505	0.123283
	ENSMUSG00000056708.5	3369.92	0.201059	0.0845279	2.37861	0.0173778	0.335191		ENSMUSG00000056708.5	3369.92	0.13704	0.0847282	1.61741	0.105789	0.543428		ENSMUSG00000056708.5	3369.92	0.278617	0.0845585	3.29496	0.00098434	0.0429127		ENSMUSG00000056708.5	3369.92	0.0156007	0.0844094	0.184822	0.853369	0.93829		ENSMUSG00000056708.5	3369.92	0.228848	0.0844051	2.7113	0.0067019	0.0577008		ENSMUSG00000056708.5	3369.92	0.158113	0.0844904	1.87137	0.0612937	0.261818
	ENSMUSG00000026471.14	433.076	0.119633	0.203142	0.588913	0.55592	0.891988		ENSMUSG00000026471.14	433.076	0.0290878	0.202988	0.143298	0.886054	0.979668		ENSMUSG00000026471.14	433.076	-0.309393	0.202931	-1.52462	0.127353	0.512737		ENSMUSG00000026471.14	433.076	0.562329	0.202774	2.77318	0.00555118	0.0497114		ENSMUSG00000026471.14	433.076	-0.00847046	0.202999	-0.0417266	0.966717	0.990802		ENSMUSG00000026471.14	433.076	0.357201	0.202756	1.76173	0.0781147	0.300196
	ENSMUSG00000026470.14	5864.88	0.0230047	0.0355082	0.64787	0.517069	0.88166		ENSMUSG00000026470.14	5864.88	0.0986956	0.0357681	2.75932	0.00579223	0.160498		ENSMUSG00000026470.14	5864.88	0.10071	0.0356619	2.82403	0.00474244	0.110844		ENSMUSG00000026470.14	5864.88	0.0557392	0.0354986	1.57018	0.116373	0.319642		ENSMUSG00000026470.14	5864.88	0.105261	0.0355214	2.9633	0.00304363	0.0330576		ENSMUSG00000026470.14	5864.88	0.0153	0.0355699	0.430138	0.667095	0.852414
	ENSMUSG00000104181.1	18.2009	0.0575315	0.264986	0.217111	0.828121	0.966835		ENSMUSG00000104181.1	18.2009	0.348332	0.259553	1.34205	0.179581			ENSMUSG00000104181.1	18.2009	0.272134	0.269486	1.00983	0.312578			ENSMUSG00000104181.1	18.2009	0.40244	0.270018	1.49042	0.136114	0.351659		ENSMUSG00000104181.1	18.2009	-0.245445	0.256957	-0.955201	0.339476			ENSMUSG00000104181.1	18.2009	-0.104693	0.265815	-0.393855	0.693688	0.86638
	ENSMUSG00000033722.9	494.861	0.17015	0.152789	1.11363	0.265437	0.765092		ENSMUSG00000033722.9	494.861	0.0849328	0.153046	0.554949	0.57893	0.894585		ENSMUSG00000033722.9	494.861	-0.323801	0.152948	-2.11706	0.0342546	0.303055		ENSMUSG00000033722.9	494.861	0.287166	0.152412	1.88414	0.0595466	0.216079		ENSMUSG00000033722.9	494.861	0.0799947	0.152714	0.523819	0.600405	0.81769		ENSMUSG00000033722.9	494.861	0.00869558	0.152758	0.0569239	0.954606	0.984486
	ENSMUSG00000026469.14	9455.72	0.0056978	0.0275827	0.206572	0.836345	0.967227		ENSMUSG00000026469.14	9455.72	0.080369	0.0277847	2.89257	0.00382108	0.13537		ENSMUSG00000026469.14	9455.72	0.0535654	0.02771	1.93307	0.0532276	0.369903		ENSMUSG00000026469.14	9455.72	0.10049	0.0275818	3.64333	0.000269131	0.00629882		ENSMUSG00000026469.14	9455.72	0.0300562	0.0276914	1.0854	0.277745	0.565538		ENSMUSG00000026469.14	9455.72	0.0619514	0.0277072	2.23593	0.0253563	0.152839
[truncated: 18,708 more rows]

## Sheet: Notes
aKO time course table contains the results for the Flox;Cre+Tamoxifen vs. Flox;Cre+Vehicle
Fisher p-value contains log2 fold changes and Fisher p-value per genotype
Empty cells for p-value or p-adjusted denote a value of NaN

## Sheet: Fisher p-value
aKO	Gene ID	Wk1 log2 FC	Wk2 log2 FC	Wk3 log2 FC	Wk4 log2 FC	Wk6 log2 FC	Wk8 log2 FC	Fisher p-value		Wild-type	Gene ID	Wk1 log2 FC	Wk2 log2 FC	Wk3 log2 FC	Wk4 log2 FC	Wk6 log2 FC	Wk8 log2 FC	Fisher p-value		Flox	Gene ID	Wk1 log2 FC	Wk2 log2 FC	Wk3 log2 FC	Wk4 log2 FC	Wk6 log2 FC	Wk8 log2 FC	Fisher p-value		CreER	Gene ID	Wk1 log2 FC	Wk2 log2 FC	Wk3 log2 FC	Wk4 log2 FC	Wk6 log2 FC	Wk8 log2 FC	Fisher p-value
[truncated: 19,573 more rows]
