# Supplementary material for: Acute MeCP2 loss in adult mice reveals transcriptional and chromatin changes that precede neurological dysfunction and inform pathogenic cascade
Source: Neuron. Author manuscript; Available in PMC 2025 Feb 7. (PMC11802321; doi:10.1016/j.neuron.2024.11.006)
Supplement: 6 — Table S5. DESeq2 data from MeCP2 CUT&RUN, related to Figure 5. This file contains DESeq2 analysis of MeCP2 binding per meta-gene of detected genes. Excel file containing additional data too large to fit in a PDF. [file NIHMS2040931-supplement-6.xlsx]

## Sheet: MeCP2 integrated signal
Week 1	Gene ID	baseMean	log2FoldChange	lfcSE	stat	pvalue	padj	Week 2	Gene ID	baseMean	log2FoldChange	lfcSE	stat	pvalue	padj	Week 4	Gene ID	baseMean	log2FoldChange	lfcSE	stat	pvalue	padj	Week 8	Gene ID	baseMean	log2FoldChange	lfcSE	stat	pvalue	padj
	ENSMUSG00000051951	0.128269	-0.45399	0.227745	-1.99341	0.0462163	0.0981668		ENSMUSG00000051951	0.128269	-0.949649	0.227743	-4.16982	3.04839e-05	0.000542617		ENSMUSG00000051951	0.128269	-1.10127	0.22781	-4.83415	1.33717e-06	8.64536e-06		ENSMUSG00000051951	0.128269	-2.46681	0.227909	-10.8237	2.6589e-27	2.18687e-26
	ENSMUSG00000102331	0.00347512	-0.533338	0.228928	-2.32972	0.0198211			ENSMUSG00000102331	0.00347512	-1.01036	0.229148	-4.40919	1.03757e-05	0.00045408		ENSMUSG00000102331	0.00347512	-0.914897	0.230972	-3.96108	7.46119e-05	0.000126944		ENSMUSG00000102331	0.00347512	-2.55224	0.236687	-10.7832	4.13272e-27	3.22827e-26
	ENSMUSG00000025900	0.0622952	-0.435905	0.273242	-1.59531	0.110643	0.134534		ENSMUSG00000025900	0.0622952	-1.00265	0.273292	-3.66878	0.000243707	0.00113052		ENSMUSG00000025900	0.0622952	-0.925695	0.273336	-3.38665	0.000707512	0.000872328		ENSMUSG00000025900	0.0622952	-2.06866	0.273422	-7.56583	3.85387e-14	4.50174e-14
	ENSMUSG00000025902	0.00131585	-0.0951792	0.287739	-0.330783	0.740809			ENSMUSG00000025902	0.00131585	-0.759767	0.28669	-2.65014	0.00804592	0.0109039		ENSMUSG00000025902	0.00131585	-0.500288	0.290459	-1.72241	0.0849959	0.0863466		ENSMUSG00000025902	0.00131585	-1.50656	0.291378	-5.17045	2.33525e-07	2.38019e-07
	ENSMUSG00000103922	0.00155499	-0.421736	0.296377	-1.42297	0.154744			ENSMUSG00000103922	0.00155499	-0.72402	0.296254	-2.44392	0.0145286	0.0178587		ENSMUSG00000103922	0.00155499	-1.05955	0.30036	-3.52759	0.00041936	0.000545862		ENSMUSG00000103922	0.00155499	-2.36119	0.302669	-7.80123	6.13045e-15	7.41876e-15
	ENSMUSG00000033845	0.00516594	-0.517746	0.248895	-2.08017	0.0375095			ENSMUSG00000033845	0.00516594	-0.811253	0.248549	-3.26395	0.00109871	0.00256713		ENSMUSG00000033845	0.00516594	-0.935312	0.249605	-3.74717	0.000178841	0.000260146		ENSMUSG00000033845	0.00516594	-2.23262	0.251897	-8.86325	7.77174e-19	1.26027e-18
	ENSMUSG00000102275	0.000968026	-0.460278	0.253288	-1.81722	0.069184			ENSMUSG00000102275	0.000968026	-0.738509	0.252894	-2.92023	0.0034977	0.00571867		ENSMUSG00000102275	0.000968026	-0.738908	0.259964	-2.84234	0.00447831	0.00490233		ENSMUSG00000102275	0.000968026	-2.31283	0.269572	-8.57964	9.51683e-18	1.38765e-17
	ENSMUSG00000025903	0.0104074	-0.267004	0.220325	-1.21186	0.225565	0.234604		ENSMUSG00000025903	0.0104074	-0.792574	0.220203	-3.59929	0.000319081	0.00128179		ENSMUSG00000025903	0.0104074	-0.95479	0.221014	-4.32005	1.55995e-05	3.94709e-05		ENSMUSG00000025903	0.0104074	-2.04932	0.221818	-9.23874	2.49411e-20	4.83715e-20
	ENSMUSG00000033813	0.0111979	-0.41353	0.198095	-2.08753	0.0368399	0.0978725		ENSMUSG00000033813	0.0111979	-0.776782	0.197984	-3.92347	8.72835e-05	0.000744045		ENSMUSG00000033813	0.0111979	-0.900235	0.198894	-4.5262	6.00525e-06	2.09801e-05		ENSMUSG00000033813	0.0111979	-2.10067	0.19967	-10.5207	6.93304e-26	3.90901e-25
	ENSMUSG00000103280	0.00081802	-0.532906	0.282245	-1.8881	0.0590128			ENSMUSG00000103280	0.00081802	-0.561069	0.282983	-1.9827	0.0474014	0.0508751		ENSMUSG00000103280	0.00081802	-1.38469	0.294909	-4.69533	2.66178e-06	1.26931e-05		ENSMUSG00000103280	0.00081802	-2.30727	0.297261	-7.76175	8.37628e-15	1.00719e-14
	ENSMUSG00000002459	0.0319863	-0.355261	0.22837	-1.55564	0.119795	0.141439		ENSMUSG00000002459	0.0319863	-0.799077	0.228367	-3.49909	0.00046685	0.00155369		ENSMUSG00000002459	0.0319863	-0.877805	0.228587	-3.84014	0.000122966	0.000190487		ENSMUSG00000002459	0.0319863	-1.7138	0.228738	-7.49242	6.76158e-14	7.82489e-14
	ENSMUSG00000033793	0.0257871	-0.47944	0.229623	-2.08795	0.0368027	0.0978725		ENSMUSG00000033793	0.0257871	-0.882743	0.229586	-3.84493	0.000120587	0.000842058		ENSMUSG00000033793	0.0257871	-1.02753	0.229887	-4.46973	7.83192e-06	2.47864e-05		ENSMUSG00000033793	0.0257871	-2.32882	0.230348	-10.11	4.98761e-24	1.80544e-23
	ENSMUSG00000025905	0.00246778	-0.387159	0.280121	-1.38211	0.166937			ENSMUSG00000025905	0.00246778	-0.883406	0.280835	-3.14564	0.00165721	0.00337323		ENSMUSG00000025905	0.00246778	-0.748371	0.281913	-2.65462	0.00793982	0.00849072		ENSMUSG00000025905	0.00246778	-1.66076	0.283782	-5.85222	4.85042e-09	5.02253e-09
	ENSMUSG00000033774	0.00158459	-0.737739	0.293218	-2.51601	0.0118693			ENSMUSG00000033774	0.00158459	-1.29336	0.290826	-4.44718	8.70039e-06	0.00045408		ENSMUSG00000033774	0.00158459	-1.31357	0.297735	-4.41189	1.02472e-05	2.96471e-05		ENSMUSG00000033774	0.00158459	-2.76292	0.304546	-9.07226	1.16578e-19	2.07785e-19
	ENSMUSG00000025907	0.0207051	-0.501874	0.204998	-2.44819	0.0143576	0.0978725		ENSMUSG00000025907	0.0207051	-0.84817	0.204904	-4.13935	3.4829e-05	0.000557049		ENSMUSG00000025907	0.0207051	-0.887239	0.205301	-4.32164	1.54873e-05	3.92599e-05		ENSMUSG00000025907	0.0207051	-2.30525	0.205957	-11.1929	4.41777e-29	6.02522e-28
	ENSMUSG00000090031	0.00291009	-0.307341	0.233416	-1.31671	0.187936			ENSMUSG00000090031	0.00291009	-0.924245	0.232201	-3.98036	6.88099e-05	0.000680125		ENSMUSG00000090031	0.00291009	-0.877388	0.234965	-3.73412	0.000188374	0.000272145		ENSMUSG00000090031	0.00291009	-2.10098	0.239149	-8.78524	1.56028e-18	2.45301e-18
	ENSMUSG00000103845	0.00308998	-0.4027	0.251993	-1.59806	0.110029			ENSMUSG00000103845	0.00308998	-0.641822	0.252651	-2.54035	0.011074	0.0141949		ENSMUSG00000103845	0.00308998	-0.825822	0.254885	-3.23997	0.00119541	0.00141216		ENSMUSG00000103845	0.00308998	-2.17782	0.256798	-8.48066	2.23912e-17	3.16927e-17
	ENSMUSG00000033740	0.0878189	-0.426707	0.226665	-1.88254	0.0597627	0.101249		ENSMUSG00000033740	0.0878189	-0.969992	0.226651	-4.27967	1.87169e-05	0.000494476		ENSMUSG00000033740	0.0878189	-0.976976	0.226752	-4.30856	1.6432e-05	4.0863e-05		ENSMUSG00000033740	0.0878189	-2.27761	0.226868	-10.0394	1.02308e-23	3.46103e-23
	ENSMUSG00000103329	0.00163363	-0.416817	0.240863	-1.73051	0.0835384			ENSMUSG00000103329	0.00163363	-0.877959	0.239801	-3.66119	0.000251045	0.00114362		ENSMUSG00000103329	0.00163363	-1.10831	0.247322	-4.48122	7.42184e-06	2.39546e-05		ENSMUSG00000103329	0.00163363	-2.7063	0.253661	-10.669	1.42205e-26	9.56404e-26
	ENSMUSG00000051285	0.0307659	-0.365516	0.21244	-1.72056	0.0853302	0.116481		ENSMUSG00000051285	0.0307659	-0.697897	0.212342	-3.28666	0.00101384	0.00244286		ENSMUSG00000051285	0.0307659	-0.823939	0.21264	-3.87481	0.000106709	0.00016938		ENSMUSG00000051285	0.0307659	-2.12818	0.213009	-9.99103	1.66841e-23	5.40965e-23
	ENSMUSG00000103509	0.00169121	-0.297937	0.262833	-1.13356	0.256979			ENSMUSG00000103509	0.00169121	-0.904403	0.262081	-3.45085	0.000558819	0.00171081		ENSMUSG00000103509	0.00169121	-1.27969	0.266448	-4.80278	1.5648e-06	9.3546e-06		ENSMUSG00000103509	0.00169121	-2.40933	0.273635	-8.8049	1.30964e-18	2.07271e-18
	ENSMUSG00000097797	0.0138559	-0.342375	0.23281	-1.47062	0.141393	0.159155		ENSMUSG00000097797	0.0138559	-0.758003	0.232582	-3.25908	0.00111776	0.00259648		ENSMUSG00000097797	0.0138559	-0.7585	0.233195	-3.25265	0.00114336	0.00135404		ENSMUSG00000097797	0.0138559	-1.9062	0.233741	-8.15518	3.48646e-16	4.5327e-16
	ENSMUSG00000025909	0.177946	-0.43003	0.227869	-1.88718	0.0591361	0.100981		ENSMUSG00000025909	0.177946	-0.963571	0.227866	-4.22867	2.35077e-05	0.000511184		ENSMUSG00000025909	0.177946	-0.968944	0.227914	-4.25136	2.12479e-05	4.90968e-05		ENSMUSG00000025909	0.177946	-2.22577	0.227966	-9.76363	1.61282e-22	4.39684e-22
	ENSMUSG00000102647	0.00073344	-0.380073	0.343357	-1.10693	0.268323			ENSMUSG00000102647	0.00073344	-1.12458	0.344182	-3.26741	0.00108536	0.00254975		ENSMUSG00000102647	0.00073344	-0.813258	0.352897	-2.30452	0.0211934	0.0220358		ENSMUSG00000102647	0.00073344	-2.14489	0.361184	-5.93848	2.87671e-09	2.98818e-09
	ENSMUSG00000061024	0.00297346	-0.520579	0.245862	-2.11736	0.034229			ENSMUSG00000061024	0.00297346	-0.599829	0.243869	-2.45964	0.0139077	0.0172073		ENSMUSG00000061024	0.00297346	-0.766641	0.246812	-3.10617	0.00189526	0.00216928		ENSMUSG00000061024	0.00297346	-2.08016	0.248872	-8.35838	6.35854e-17	8.73036e-17
	ENSMUSG00000025911	0.0104784	-0.441631	0.224169	-1.97008	0.0488292	0.098353		ENSMUSG00000025911	0.0104784	-0.767281	0.223877	-3.42724	0.00060974	0.00179469		ENSMUSG00000025911	0.0104784	-0.858056	0.224872	-3.81576	0.000135764	0.000206969		ENSMUSG00000025911	0.0104784	-1.87119	0.225172	-8.31005	9.56656e-17	1.29403e-16
	ENSMUSG00000079671	0.0216755	-0.519343	0.221866	-2.3408	0.0192425	0.0978725		ENSMUSG00000079671	0.0216755	-0.794165	0.221738	-3.58155	0.000341563	0.00132112		ENSMUSG00000079671	0.0216755	-1.03756	0.222248	-4.66846	3.03471e-06	1.38e-05		ENSMUSG00000079671	0.0216755	-2.20621	0.222657	-9.90855	3.82165e-23	1.15601e-22
	ENSMUSG00000067879	0.00919182	-0.534679	0.206699	-2.58676	0.00968842	0.0978725		ENSMUSG00000067879	0.00919182	-0.834639	0.206388	-4.04403	5.25404e-05	0.000624691		ENSMUSG00000067879	0.00919182	-1.06796	0.207809	-5.13916	2.75966e-07	3.79575e-06		ENSMUSG00000067879	0.00919182	-2.38952	0.209056	-11.4301	2.95798e-30	5.81865e-29
	ENSMUSG00000025912	0.00797095	-0.428456	0.227325	-1.88477	0.0594609	0.1011		ENSMUSG00000025912	0.00797095	-0.860236	0.227076	-3.78831	0.000151673	0.000923699		ENSMUSG00000025912	0.00797095	-0.884605	0.227948	-3.88073	0.000104145	0.000166179		ENSMUSG00000025912	0.00797095	-1.95716	0.228991	-8.5469	1.26434e-17	1.82665e-17
	ENSMUSG00000045210	0.0113805	-0.429721	0.218614	-1.96567	0.049337	0.0983811		ENSMUSG00000045210	0.0113805	-0.742129	0.218252	-3.40034	0.000673028	0.00189756		ENSMUSG00000045210	0.0113805	-0.660405	0.219142	-3.0136	0.00258169	0.00290365		ENSMUSG00000045210	0.0113805	-2.03164	0.219866	-9.24035	2.45682e-20	4.7734e-20
	ENSMUSG00000025915	0.0281431	-0.391553	0.226484	-1.72883	0.0838392	0.115603		ENSMUSG00000025915	0.0281431	-0.826721	0.226372	-3.65204	0.000260167	0.00116372		ENSMUSG00000025915	0.0281431	-0.835452	0.226708	-3.68514	0.000228578	0.000321634		ENSMUSG00000025915	0.0281431	-2.19973	0.227041	-9.68868	3.36858e-22	8.69434e-22
	ENSMUSG00000046101	0.00775986	-0.572979	0.232029	-2.46943	0.0135329	0.0978725		ENSMUSG00000046101	0.00775986	-1.17939	0.232062	-5.08221	3.73073e-07	0.000306851		ENSMUSG00000046101	0.00775986	-1.02574	0.233186	-4.39879	1.08855e-05	3.08531e-05		ENSMUSG00000046101	0.00775986	-2.29333	0.234316	-9.7873	1.2766e-22	3.54187e-22
	ENSMUSG00000098234	0.00226185	-0.405149	0.219595	-1.84498	0.06504			ENSMUSG00000098234	0.00226185	-0.765861	0.217564	-3.52017	0.000431267	0.00148423		ENSMUSG00000098234	0.00226185	-0.773939	0.220895	-3.50365	0.000458927	0.000592208		ENSMUSG00000098234	0.00226185	-2.42015	0.228067	-10.6115	2.6335e-26	1.64732e-25
	ENSMUSG00000099032	0.00294688	-0.564326	0.266242	-2.1196	0.0340401			ENSMUSG00000099032	0.00294688	-1.01899	0.264864	-3.84722	0.000119464	0.000836984		ENSMUSG00000099032	0.00294688	-0.949339	0.268829	-3.53138	0.000413398	0.000539003		ENSMUSG00000099032	0.00294688	-2.41524	0.270362	-8.93337	4.13238e-19	6.8944e-19
	ENSMUSG00000025916	0.0103427	-0.502289	0.231292	-2.17167	0.0298807	0.0978725		ENSMUSG00000025916	0.0103427	-0.892492	0.231028	-3.86313	0.000111944	0.000815454		ENSMUSG00000025916	0.0103427	-1.00738	0.232003	-4.3421	1.41125e-05	3.68532e-05		ENSMUSG00000025916	0.0103427	-2.08078	0.232699	-8.94196	3.82339e-19	6.40748e-19
	ENSMUSG00000025917	0.00510502	-0.286556	0.246259	-1.16364	0.244571			ENSMUSG00000025917	0.00510502	-0.65994	0.245776	-2.68513	0.0072502	0.0100333		ENSMUSG00000025917	0.00510502	-0.899271	0.247328	-3.63595	0.000276963	0.000380381		ENSMUSG00000025917	0.00510502	-2.03002	0.24892	-8.15533	3.4823e-16	4.52789e-16
	ENSMUSG00000056763	0.0283282	-0.48448	0.220449	-2.19769	0.027971	0.0978725		ENSMUSG00000056763	0.0283282	-0.90001	0.220352	-4.08441	4.41887e-05	0.000587017		ENSMUSG00000056763	0.0283282	-0.969484	0.220695	-4.39286	1.11871e-05	3.14228e-05		ENSMUSG00000056763	0.0283282	-2.18866	0.221038	-9.90172	4.09195e-23	1.23107e-22
	ENSMUSG00000067851	0.0266087	-0.496058	0.218293	-2.27244	0.0230601	0.0978725		ENSMUSG00000067851	0.0266087	-0.846655	0.218202	-3.88014	0.000104396	0.000792193		ENSMUSG00000067851	0.0266087	-1.00767	0.218547	-4.61078	4.01155e-06	1.61284e-05		ENSMUSG00000067851	0.0266087	-2.34976	0.219002	-10.7294	7.40867e-27	5.31908e-26
	ENSMUSG00000042501	0.0556935	-0.41633	0.249987	-1.6654	0.0958325	0.123084		ENSMUSG00000042501	0.0556935	-1.03118	0.249997	-4.12476	3.71125e-05	0.000565853		ENSMUSG00000042501	0.0556935	-0.899521	0.250101	-3.59663	0.000322369	0.000433911		ENSMUSG00000042501	0.0556935	-2.00495	0.250236	-8.01225	1.12627e-15	1.41537e-15
	ENSMUSG00000048960	0.0749171	-0.364641	0.219507	-1.66119	0.0966761	0.123835		ENSMUSG00000048960	0.0749171	-0.799029	0.219481	-3.64054	0.000272064	0.00118756		ENSMUSG00000048960	0.0749171	-0.826471	0.219594	-3.76363	0.000167464	0.000245857		ENSMUSG00000048960	0.0749171	-1.85803	0.219665	-8.45847	2.70915e-17	3.81042e-17
	ENSMUSG00000057715	0.118257	-0.504986	0.218925	-2.30666	0.0210735	0.0978725		ENSMUSG00000057715	0.118257	-0.966956	0.218908	-4.41718	9.99952e-06	0.00045408		ENSMUSG00000057715	0.118257	-1.01643	0.218998	-4.64127	3.46276e-06	1.4824e-05		ENSMUSG00000057715	0.118257	-2.34801	0.219084	-10.7174	8.43381e-27	5.98434e-26
	ENSMUSG00000103825	0.00164271	-0.477892	0.224574	-2.12799	0.0333376			ENSMUSG00000103825	0.00164271	-0.877043	0.223362	-3.92655	8.61724e-05	0.000740062		ENSMUSG00000103825	0.00164271	-1.35841	0.231255	-5.87406	4.25245e-09	6.09548e-07		ENSMUSG00000103825	0.00164271	-2.64263	0.240941	-10.968	5.44757e-28	5.35526e-27
	ENSMUSG00000016918	0.037513	-0.470052	0.228055	-2.06113	0.0392905	0.0978725		ENSMUSG00000016918	0.037513	-0.934208	0.227971	-4.09793	4.1686e-05	0.000576631		ENSMUSG00000016918	0.037513	-0.973853	0.228276	-4.26612	1.98906e-05	4.68233e-05		ENSMUSG00000016918	0.037513	-2.29833	0.228511	-10.0578	8.48543e-24	2.92044e-23
	ENSMUSG00000025938	0.0237714	-0.472104	0.226399	-2.08527	0.0370445	0.0978725		ENSMUSG00000025938	0.0237714	-0.951829	0.226358	-4.20498	2.61107e-05	0.000521894		ENSMUSG00000025938	0.0237714	-1.11003	0.226791	-4.8945	9.85583e-07	7.23642e-06		ENSMUSG00000025938	0.0237714	-2.15433	0.227137	-9.48473	2.43019e-21	5.43757e-21
	ENSMUSG00000005886	0.0828847	-0.423674	0.208852	-2.02858	0.0425007	0.0978725		ENSMUSG00000005886	0.0828847	-0.759599	0.208807	-3.63781	0.000274965	0.00119205		ENSMUSG00000005886	0.0828847	-0.891898	0.208939	-4.26869	1.96622e-05	4.64431e-05		ENSMUSG00000005886	0.0828847	-2.26752	0.2091	-10.8442	2.12512e-27	1.79261e-26
	ENSMUSG00000025935	0.00790325	-0.526045	0.237116	-2.21851	0.0265198	0.0978725		ENSMUSG00000025935	0.00790325	-0.886996	0.236776	-3.74615	0.000179573	0.000987269		ENSMUSG00000025935	0.00790325	-1.02346	0.237945	-4.30125	1.6984e-05	4.18146e-05		ENSMUSG00000025935	0.00790325	-2.2384	0.239207	-9.35759	8.15799e-21	1.69012e-20
	ENSMUSG00000025937	0.0105735	-0.527348	0.232059	-2.27248	0.0230577	0.0978725		ENSMUSG00000025937	0.0105735	-0.774414	0.231732	-3.34186	0.000832201	0.00216575		ENSMUSG00000025937	0.0105735	-0.930127	0.232559	-3.99953	6.34694e-05	0.000111269		ENSMUSG00000025937	0.0105735	-2.16747	0.233731	-9.27335	1.80393e-20	3.56481e-20
	ENSMUSG00000025932	0.0452388	-0.344448	0.216815	-1.58867	0.112134	0.135553		ENSMUSG00000025932	0.0452388	-0.716481	0.21672	-3.30603	0.000946291	0.00234602		ENSMUSG00000025932	0.0452388	-0.744332	0.216971	-3.43056	0.000602342	0.000755894		ENSMUSG00000025932	0.0452388	-1.95935	0.217106	-9.02487	1.79914e-19	3.12982e-19
	ENSMUSG00000054493	0.00511219	-0.481097	0.227395	-2.11569	0.0343714			ENSMUSG00000054493	0.00511219	-0.938527	0.226859	-4.13704	3.51808e-05	0.000557293		ENSMUSG00000054493	0.00511219	-1.06239	0.229018	-4.63889	3.50283e-06	1.49195e-05		ENSMUSG00000054493	0.00511219	-2.14508	0.230771	-9.2953	1.46794e-20	2.93936e-20
	ENSMUSG00000025930	0.00109147	-0.567455	0.289901	-1.95741	0.0502991			ENSMUSG00000025930	0.00109147	-0.875396	0.288971	-3.02935	0.0024508	0.00441931		ENSMUSG00000025930	0.00109147	-0.818039	0.295705	-2.7664	0.00566785	0.00613606		ENSMUSG00000025930	0.00109147	-2.06748	0.303803	-6.80532	1.00823e-11	1.09225e-11
	ENSMUSG00000103492	0.00100824	-0.602588	0.294012	-2.04953	0.0404099			ENSMUSG00000103492	0.00100824	-1.16539	0.292292	-3.98707	6.6893e-05	0.000672614		ENSMUSG00000103492	0.00100824	-0.951296	0.299782	-3.17329	0.00150719	0.00174974		ENSMUSG00000103492	0.00100824	-2.17947	0.302153	-7.21312	5.46828e-13	6.13462e-13
	ENSMUSG00000082193	0.000591272	-0.296051	0.297941	-0.993659	0.320389			ENSMUSG00000082193	0.000591272	-1.03376	0.300533	-3.43976	0.000582226	0.0017543		ENSMUSG00000082193	0.000591272	-0.620708	0.314835	-1.97153	0.0486631	0.0498586		ENSMUSG00000082193	0.000591272	-2.01589	0.312744	-6.44581	1.14982e-10	1.2192e-10
	ENSMUSG00000032769	0.00800528	-0.413451	0.241264	-1.71369	0.0865864	0.117234		ENSMUSG00000032769	0.00800528	-1.0327	0.241306	-4.27963	1.87205e-05	0.000494476		ENSMUSG00000032769	0.00800528	-0.993132	0.241953	-4.10465	4.04929e-05	7.84557e-05		ENSMUSG00000032769	0.00800528	-2.17986	0.243089	-8.96732	3.03823e-19	5.15613e-19
	ENSMUSG00000092083	0.100493	-0.484708	0.220475	-2.19847	0.0279154	0.0978725		ENSMUSG00000092083	0.100493	-0.95426	0.220456	-4.32857	1.50081e-05	0.000483831		ENSMUSG00000092083	0.100493	-1.06318	0.220561	-4.82032	1.43331e-06	8.97723e-06		ENSMUSG00000092083	0.100493	-2.42166	0.220696	-10.9728	5.16473e-28	5.11603e-27
	ENSMUSG00000025925	0.0104081	-0.436994	0.215298	-2.02972	0.0423854	0.0978725		ENSMUSG00000025925	0.0104081	-0.959542	0.215093	-4.46105	8.15584e-06	0.000452317		ENSMUSG00000025925	0.0104081	-0.807393	0.215806	-3.74129	0.000183075	0.000265448		ENSMUSG00000025925	0.0104081	-2.11825	0.216898	-9.76613	1.57347e-22	4.30285e-22
	ENSMUSG00000104379	0.00123174	-0.415334	0.280333	-1.48157	0.138455			ENSMUSG00000104379	0.00123174	-1.07237	0.28205	-3.80206	0.000143499	0.000907516		ENSMUSG00000104379	0.00123174	-1.11624	0.287871	-3.87757	0.000105505	0.000167867		ENSMUSG00000104379	0.00123174	-2.1365	0.291109	-7.33917	2.14918e-13	2.44379e-13
	ENSMUSG00000032719	0.00896273	-0.457204	0.218418	-2.09325	0.0363269	0.0978725		ENSMUSG00000032719	0.00896273	-1.01378	0.218193	-4.64627	3.3799e-06	0.000404784		ENSMUSG00000032719	0.00896273	-1.01623	0.219526	-4.62921	3.67057e-06	1.53381e-05		ENSMUSG00000032719	0.00896273	-2.23505	0.220443	-10.1389	3.71303e-24	1.37847e-23
	ENSMUSG00000067795	0.00602141	-0.419365	0.254673	-1.64668	0.0996233	0.125963		ENSMUSG00000067795	0.00602141	-0.800956	0.254607	-3.14586	0.001656	0.00337149		ENSMUSG00000067795	0.00602141	-0.946374	0.255853	-3.6989	0.000216535	0.000306821		ENSMUSG00000067795	0.00602141	-2.30752	0.257591	-8.95809	3.30363e-19	5.57829e-19
	ENSMUSG00000043716	0.00302814	-0.288439	0.259695	-1.11068	0.266705			ENSMUSG00000043716	0.00302814	-0.71307	0.258905	-2.75418	0.00588402	0.00850419		ENSMUSG00000043716	0.00302814	-0.752556	0.262007	-2.87227	0.00407528	0.00447956		ENSMUSG00000043716	0.00302814	-1.97158	0.264438	-7.45572	8.93754e-14	1.02977e-13
	ENSMUSG00000025921	0.0115326	-0.364669	0.234779	-1.55324	0.120365	0.141941		ENSMUSG00000025921	0.0115326	-0.755505	0.234545	-3.22115	0.00127677	0.00283119		ENSMUSG00000025921	0.0115326	-0.85483	0.235369	-3.63186	0.000281381	0.000385904		ENSMUSG00000025921	0.0115326	-2.20672	0.236229	-9.34147	9.50065e-21	1.9502e-20
	ENSMUSG00000025920	0.0690712	-0.460414	0.211417	-2.17775	0.0294247	0.0978725		ENSMUSG00000025920	0.0690712	-0.895151	0.211388	-4.23463	2.28931e-05	0.000511184		ENSMUSG00000025920	0.0690712	-0.99853	0.211548	-4.7201	2.35732e-06	1.18557e-05		ENSMUSG00000025920	0.0690712	-2.32554	0.21172	-10.984	4.56051e-28	4.58765e-27
	ENSMUSG00000025939	0.0248403	-0.521992	0.211084	-2.47291	0.0134019	0.0978725		ENSMUSG00000025939	0.0248403	-0.998548	0.210981	-4.73287	2.21363e-06	0.000401658		ENSMUSG00000025939	0.0248403	-1.04503	0.211397	-4.94347	7.67428e-07	6.25766e-06		ENSMUSG00000025939	0.0248403	-2.34062	0.211935	-11.0441	2.34175e-28	2.55398e-27
	ENSMUSG00000102457	0.00305866	-0.451822	0.260877	-1.73194	0.0832848			ENSMUSG00000102457	0.00305866	-0.915203	0.259359	-3.52871	0.000417594	0.00146323		ENSMUSG00000102457	0.00305866	-0.868885	0.261309	-3.32512	0.000883792	0.00106792		ENSMUSG00000102457	0.00305866	-2.03034	0.265689	-7.6418	2.14211e-14	2.53266e-14
	ENSMUSG00000079658	0.00754679	-0.360644	0.220666	-1.63435	0.102186	0.128111		ENSMUSG00000079658	0.00754679	-0.768182	0.219992	-3.49186	0.000479662	0.00157603		ENSMUSG00000079658	0.00754679	-0.851658	0.22149	-3.84513	0.000120487	0.000187259		ENSMUSG00000079658	0.00754679	-2.17624	0.222948	-9.76121	1.65172e-22	4.49471e-22
	ENSMUSG00000025940	0.00468139	-0.339614	0.23591	-1.43959	0.149983			ENSMUSG00000025940	0.00468139	-0.698338	0.235336	-2.96741	0.00300319	0.00511274		ENSMUSG00000025940	0.00468139	-0.714013	0.237362	-3.00812	0.00262873	0.00295246		ENSMUSG00000025940	0.00468139	-2.32348	0.239504	-9.7012	2.97976e-22	7.74635e-22
	ENSMUSG00000025779	0.0049545	-0.315013	0.235866	-1.33556	0.181693			ENSMUSG00000025779	0.0049545	-0.831193	0.235514	-3.52928	0.000416698	0.00146156		ENSMUSG00000025779	0.0049545	-0.836899	0.236966	-3.53172	0.000412862	0.000538377		ENSMUSG00000025779	0.0049545	-1.98573	0.238801	-8.31541	9.14357e-17	1.23914e-16
	ENSMUSG00000042686	0.0402971	-0.407298	0.215753	-1.8878	0.0590527	0.100965		ENSMUSG00000042686	0.0402971	-0.911405	0.215679	-4.22575	2.38143e-05	0.00051385		ENSMUSG00000042686	0.0402971	-1.04876	0.215969	-4.85605	1.19753e-06	8.07921e-06		ENSMUSG00000042686	0.0402971	-2.44285	0.216287	-11.2945	1.39724e-29	2.22767e-28
	ENSMUSG00000025777	0.00688257	-0.433273	0.233001	-1.85953	0.0629517	0.10289		ENSMUSG00000025777	0.00688257	-0.803966	0.232592	-3.45655	0.000547131	0.00169027		ENSMUSG00000025777	0.00688257	-1.21173	0.233791	-5.18296	2.18398e-07	3.39065e-06		ENSMUSG00000025777	0.00688257	-2.38452	0.23567	-10.118	4.59618e-24	1.67593e-23
	ENSMUSG00000067780	0.00669913	-0.474744	0.241295	-1.96748	0.0491277	0.0983811		ENSMUSG00000067780	0.00669913	-1.07934	0.241	-4.47858	7.51429e-06	0.000452317		ENSMUSG00000067780	0.00669913	-1.04377	0.242082	-4.31162	1.62062e-05	4.05521e-05		ENSMUSG00000067780	0.00669913	-2.28148	0.243396	-9.37352	7.01514e-21	1.46617e-20
	ENSMUSG00000100053	0.00581959	-0.420283	0.229109	-1.83442	0.0665911	0.104209		ENSMUSG00000100053	0.00581959	-1.00349	0.228933	-4.38334	1.16876e-05	0.000473226		ENSMUSG00000100053	0.00581959	-0.951811	0.230176	-4.13514	3.54735e-05	7.11705e-05		ENSMUSG00000100053	0.00581959	-2.06157	0.231384	-8.90972	5.11635e-19	8.45402e-19
	ENSMUSG00000085125	0.00925696	-0.363379	0.221494	-1.64058	0.100885	0.127037		ENSMUSG00000085125	0.00925696	-1.11629	0.221474	-5.0403	4.64799e-07	0.000347437		ENSMUSG00000085125	0.00925696	-0.872158	0.222355	-3.92237	8.76839e-05	0.000144565		ENSMUSG00000085125	0.00925696	-2.0659	0.223196	-9.25598	2.1227e-20	4.15413e-20
	ENSMUSG00000025776	0.00794866	-0.524906	0.236999	-2.2148	0.0267736	0.0978725		ENSMUSG00000025776	0.00794866	-1.08512	0.236786	-4.58269	4.59032e-06	0.00042604		ENSMUSG00000025776	0.00794866	-0.972803	0.237812	-4.09063	4.30201e-05	8.22657e-05		ENSMUSG00000025776	0.00794866	-2.21871	0.239293	-9.27191	1.82848e-20	3.60961e-20
	ENSMUSG00000109887	0.0109254	-0.48648	0.237906	-2.04485	0.0408701	0.0978725		ENSMUSG00000109887	0.0109254	-0.960337	0.237785	-4.03868	5.37538e-05	0.000630111		ENSMUSG00000109887	0.0109254	-1.03219	0.238567	-4.32664	1.51399e-05	3.86653e-05		ENSMUSG00000109887	0.0109254	-2.19082	0.239488	-9.14795	5.80262e-20	1.07281e-19
	ENSMUSG00000025927	0.00348385	-0.343057	0.252374	-1.35932	0.174044			ENSMUSG00000025927	0.00348385	-0.840981	0.252655	-3.32858	0.000872906	0.00223458		ENSMUSG00000025927	0.00348385	-0.501944	0.253589	-1.97936	0.0477757	0.0489648		ENSMUSG00000025927	0.00348385	-1.6318	0.255641	-6.38317	1.73464e-10	1.83333e-10
	ENSMUSG00000041859	0.00675572	-0.287956	0.220035	-1.30868	0.190643	0.202945		ENSMUSG00000041859	0.00675572	-0.456919	0.219173	-2.08474	0.0370925	0.0406343		ENSMUSG00000041859	0.00675572	-0.416209	0.219838	-1.89325	0.0583247	0.0595847		ENSMUSG00000041859	0.00675572	-1.67686	0.221203	-7.58065	3.43815e-14	4.0263e-14
	ENSMUSG00000097934	0.00241815	-0.159589	0.289889	-0.550518	0.581964			ENSMUSG00000097934	0.00241815	-0.48143	0.288095	-1.67108	0.0947054	0.0978938		ENSMUSG00000097934	0.00241815	-0.79107	0.29076	-2.7207	0.00651443	0.00701391		ENSMUSG00000097934	0.00241815	-2.08022	0.294317	-7.06796	1.5723e-12	1.73761e-12
	ENSMUSG00000025931	0.0259323	-0.263129	0.208132	-1.26424	0.206143	0.21668		ENSMUSG00000025931	0.0259323	-0.580657	0.207933	-2.79252	0.00522997	0.00775498		ENSMUSG00000025931	0.0259323	-0.788153	0.208391	-3.78208	0.000155522	0.000231118		ENSMUSG00000025931	0.0259323	-1.7646	0.208585	-8.45987	2.67667e-17	3.76692e-17
	ENSMUSG00000100929	0.000855352	-0.22146	0.323258	-0.685086	0.493289			ENSMUSG00000100929	0.000855352	-0.357104	0.321335	-1.11131	0.266433	0.268394		ENSMUSG00000100929	0.000855352	-0.453509	0.329194	-1.37763	0.168316	0.169757		ENSMUSG00000100929	0.000855352	-1.43134	0.325962	-4.39111	1.12772e-05	1.13738e-05
	ENSMUSG00000041809	0.00950288	-0.428356	0.248418	-1.72434	0.0846472	0.116183		ENSMUSG00000041809	0.00950288	-0.754271	0.248195	-3.03903	0.00237342	0.00432552		ENSMUSG00000041809	0.00950288	-0.883638	0.248931	-3.54974	0.000385617	0.000507515		ENSMUSG00000041809	0.00950288	-1.967	0.249621	-7.87992	3.27601e-15	4.01953e-15
	ENSMUSG00000041779	0.0184622	-0.392713	0.226415	-1.73448	0.0828321	0.114843		ENSMUSG00000041779	0.0184622	-0.62303	0.226295	-2.75318	0.00590193	0.008525		ENSMUSG00000041779	0.0184622	-0.76986	0.226769	-3.39491	0.00068651	0.000848694		ENSMUSG00000041779	0.0184622	-1.81735	0.227094	-8.00264	1.21777e-15	1.52752e-15
	ENSMUSG00000100819	0.00170904	-0.779184	0.252966	-3.0802	0.00206864			ENSMUSG00000100819	0.00170904	-0.725523	0.253718	-2.85956	0.00424224	0.00660615		ENSMUSG00000100819	0.00170904	-0.748324	0.25652	-2.91722	0.00353166	0.00390831		ENSMUSG00000100819	0.00170904	-2.27687	0.260678	-8.73442	2.44915e-18	3.77562e-18
	ENSMUSG00000025933	0.00484663	-0.254706	0.251272	-1.01367	0.310742			ENSMUSG00000025933	0.00484663	-0.586852	0.250746	-2.34042	0.0192619	0.0227544		ENSMUSG00000025933	0.00484663	-0.805975	0.251943	-3.19904	0.00137885	0.0016124		ENSMUSG00000025933	0.00484663	-1.9309	0.254016	-7.60149	2.92748e-14	3.43863e-14
	ENSMUSG00000025934	0.00639951	-0.286784	0.229052	-1.25205	0.210553	0.220711		ENSMUSG00000025934	0.00639951	-0.667973	0.228714	-2.92057	0.00349396	0.00571571		ENSMUSG00000025934	0.00639951	-0.849691	0.229957	-3.695	0.000219889	0.00031101		ENSMUSG00000025934	0.00639951	-2.00783	0.231052	-8.68994	3.62638e-18	5.49927e-18
	ENSMUSG00000028033	0.131802	-0.500553	0.216044	-2.3169	0.0205092	0.0978725		ENSMUSG00000028033	0.131802	-0.964025	0.216028	-4.4625	8.10103e-06	0.000452317		ENSMUSG00000028033	0.131802	-1.04023	0.21612	-4.8132	1.48531e-06	9.09859e-06		ENSMUSG00000028033	0.131802	-2.36539	0.216206	-10.9404	7.38663e-28	7.02344e-27
	ENSMUSG00000041670	0.14766	-0.556678	0.214435	-2.59603	0.00943089	0.0978725		ENSMUSG00000041670	0.14766	-0.935341	0.214417	-4.36226	1.28725e-05	0.000476532		ENSMUSG00000041670	0.14766	-1.11437	0.214506	-5.19504	2.04677e-07	3.29738e-06		ENSMUSG00000041670	0.14766	-2.57916	0.2146	-12.0185	2.84242e-33	1.56494e-31
	ENSMUSG00000097970	0.000693842	-0.626271	0.328442	-1.90679	0.0565475			ENSMUSG00000097970	0.000693842	-1.07345	0.325543	-3.2974	0.000975835	0.00238544		ENSMUSG00000097970	0.000693842	-1.02247	0.331228	-3.0869	0.00202256	0.00230494		ENSMUSG00000097970	0.000693842	-2.10826	0.342887	-6.14857	7.81834e-10	8.18032e-10
	ENSMUSG00000026158	0.0113174	-0.48266	0.240407	-2.00768	0.0446775	0.0980224		ENSMUSG00000026158	0.0113174	-0.88522	0.24017	-3.6858	0.000227983	0.00109838		ENSMUSG00000026158	0.0113174	-0.990247	0.241046	-4.10812	3.98894e-05	7.76648e-05		ENSMUSG00000026158	0.0113174	-2.27041	0.241828	-9.38853	6.08442e-21	1.28352e-20
	ENSMUSG00000026156	0.0230917	-0.561469	0.210756	-2.66407	0.00772019	0.0978725		ENSMUSG00000026156	0.0230917	-0.819451	0.210634	-3.8904	0.000100078	0.000783019		ENSMUSG00000026156	0.0230917	-0.966323	0.211123	-4.57706	4.71561e-06	1.79631e-05		ENSMUSG00000026156	0.0230917	-2.0922	0.211474	-9.8934	4.44682e-23	1.32756e-22
	ENSMUSG00000026155	0.0240988	-0.452939	0.199185	-2.27396	0.0229686	0.0978725		ENSMUSG00000026155	0.0240988	-0.829232	0.199081	-4.1653	3.10939e-05	0.000543248		ENSMUSG00000026155	0.0240988	-0.93331	0.199526	-4.67765	2.90186e-06	1.34151e-05		ENSMUSG00000026155	0.0240988	-2.10563	0.199966	-10.53	6.28645e-26	3.58186e-25
	ENSMUSG00000026154	0.0045951	-0.485528	0.245407	-1.97846	0.0478769			ENSMUSG00000026154	0.0045951	-0.808146	0.244837	-3.30076	0.00096424	0.00237035		ENSMUSG00000026154	0.0045951	-1.08921	0.247025	-4.4093	1.03703e-05	2.98545e-05		ENSMUSG00000026154	0.0045951	-2.28931	0.249189	-9.18705	4.03775e-20	7.6092e-20
	ENSMUSG00000026153	0.0259646	-0.533153	0.218362	-2.4416	0.0146224	0.0978725		ENSMUSG00000026153	0.0259646	-0.853936	0.218225	-3.91309	9.11224e-05	0.000754243		ENSMUSG00000026153	0.0259646	-0.98056	0.218649	-4.48462	7.30426e-06	2.37122e-05		ENSMUSG00000026153	0.0259646	-2.28262	0.219015	-10.4222	1.96269e-25	9.80335e-25
	ENSMUSG00000102398	0.00233212	-0.256205	0.23184	-1.10509	0.26912			ENSMUSG00000102398	0.00233212	-0.565724	0.230213	-2.45739	0.0139949	0.0172979		ENSMUSG00000102398	0.00233212	-0.836154	0.235355	-3.55273	0.000381257	0.000502559		ENSMUSG00000102398	0.00233212	-2.31764	0.238342	-9.72401	2.38211e-22	6.30999e-22
	ENSMUSG00000026147	0.0234233	-0.426362	0.223117	-1.91093	0.0560134	0.0997318		ENSMUSG00000026147	0.0234233	-0.788024	0.222953	-3.53448	0.000408579	0.00144983		ENSMUSG00000026147	0.0234233	-0.862388	0.223408	-3.86015	0.000113318	0.000178009		ENSMUSG00000026147	0.0234233	-2.00627	0.223774	-8.96564	3.08497e-19	5.2286e-19
	ENSMUSG00000026141	0.0718663	-0.540557	0.222994	-2.42409	0.0153468	0.0978725		ENSMUSG00000026141	0.0718663	-0.962603	0.222964	-4.31729	1.57955e-05	0.00048791		ENSMUSG00000026141	0.0718663	-1.05305	0.223132	-4.7194	2.36539e-06	1.18849e-05		ENSMUSG00000026141	0.0718663	-2.35969	0.223262	-10.5692	4.1421e-26	2.47477e-25
	ENSMUSG00000100131	0.293058	-0.464592	0.257143	-1.80675	0.0708018	0.106437		ENSMUSG00000100131	0.293058	-0.455405	0.257138	-1.77105	0.0765518	0.0798896		ENSMUSG00000100131	0.293058	-0.401307	0.257228	-1.56012	0.118731	0.120147		ENSMUSG00000100131	0.293058	-1.35531	0.257163	-5.27025	1.36235e-07	1.39156e-07
	ENSMUSG00000067736	0.222972	-0.510141	0.252031	-2.02412	0.0429582	0.0978725		ENSMUSG00000067736	0.222972	-0.453525	0.252024	-1.79953	0.0719351	0.0753345		ENSMUSG00000067736	0.222972	-0.419451	0.252147	-1.66352	0.0962081	0.0976042		ENSMUSG00000067736	0.222972	-1.40537	0.252059	-5.57555	2.46752e-08	2.53683e-08
	ENSMUSG00000101939	0.241569	-0.49405	0.250154	-1.97498	0.0482705	0.0982991		ENSMUSG00000101939	0.241569	-0.425388	0.250148	-1.70055	0.089028	0.0922608		ENSMUSG00000101939	0.241569	-0.396988	0.250264	-1.58628	0.112676	0.114073		ENSMUSG00000101939	0.241569	-1.37646	0.250179	-5.5019	3.75718e-08	3.85741e-08
	ENSMUSG00000101111	0.376018	-0.463214	0.257129	-1.80149	0.0716263	0.106943		ENSMUSG00000101111	0.376018	-0.42249	0.257125	-1.64313	0.100355	0.103545		ENSMUSG00000101111	0.376018	-0.451854	0.2572	-1.75682	0.0789487	0.0802871		ENSMUSG00000101111	0.376018	-1.34997	0.257144	-5.24985	1.5222e-07	1.55402e-07
	ENSMUSG00000100862	0.352276	-0.430864	0.257132	-1.67565	0.093806	0.121844		ENSMUSG00000100862	0.352276	-0.39854	0.257129	-1.54996	0.12115	0.124186		ENSMUSG00000100862	0.352276	-0.464493	0.25721	-1.80589	0.0709348	0.0722319		ENSMUSG00000100862	0.352276	-1.32084	0.257147	-5.13651	2.79881e-07	2.85043e-07
	ENSMUSG00000102070	0.231724	-0.460532	0.249003	-1.8495	0.0643851	0.103576		ENSMUSG00000102070	0.231724	-0.411191	0.248999	-1.65138	0.0986614	0.101837		ENSMUSG00000102070	0.231724	-0.452245	0.249126	-1.81533	0.0694731	0.0707546		ENSMUSG00000102070	0.231724	-1.37703	0.24903	-5.52956	3.21037e-08	3.29758e-08
	ENSMUSG00000101249	0.0809349	-0.519662	0.249729	-2.08091	0.0374426	0.0978725		ENSMUSG00000101249	0.0809349	-0.440235	0.249712	-1.76297	0.0779049	0.0812407		ENSMUSG00000101249	0.0809349	-0.482571	0.250092	-1.92957	0.0536595	0.054888		ENSMUSG00000101249	0.0809349	-1.44293	0.249817	-5.77597	7.65114e-09	7.90788e-09
	ENSMUSG00000073725	0.0301495	-0.432393	0.219326	-1.97146	0.0486712	0.098353		ENSMUSG00000073725	0.0301495	-0.768045	0.219219	-3.50356	0.000459086	0.00154099		ENSMUSG00000073725	0.0301495	-0.932894	0.219605	-4.24806	2.15633e-05	4.96241e-05		ENSMUSG00000073725	0.0301495	-2.19264	0.219895	-9.97134	2.03466e-23	6.49108e-23
	ENSMUSG00000033569	0.254144	-0.505454	0.206898	-2.44301	0.0145652	0.0978725		ENSMUSG00000033569	0.254144	-0.899874	0.206887	-4.3496	1.36386e-05	0.000477946		ENSMUSG00000033569	0.254144	-1.03136	0.206937	-4.98391	6.23116e-07	5.65811e-06		ENSMUSG00000033569	0.254144	-2.38245	0.206982	-11.5104	1.16905e-30	2.66673e-29
	ENSMUSG00000102465	0.00176503	-0.276151	0.251851	-1.09649	0.272865			ENSMUSG00000102465	0.00176503	-0.868253	0.250742	-3.46274	0.000534714	0.00167238		ENSMUSG00000102465	0.00176503	-1.00619	0.255879	-3.93227	8.41476e-05	0.000140018		ENSMUSG00000102465	0.00176503	-2.52364	0.264174	-9.55292	1.26088e-21	2.95457e-21
	ENSMUSG00000104132	0.00185452	-0.723588	0.219575	-3.29541	0.000982794			ENSMUSG00000104132	0.00185452	-0.715228	0.217671	-3.28582	0.00101686	0.0024474		ENSMUSG00000104132	0.00185452	-0.894843	0.224256	-3.99027	6.59977e-05	0.00011478		ENSMUSG00000104132	0.00185452	-2.5038	0.231998	-10.7923	3.74111e-27	2.95442e-26
	ENSMUSG00000102747	0.00203025	-0.344588	0.235519	-1.4631	0.14344			ENSMUSG00000102747	0.00203025	-0.885732	0.233014	-3.80119	0.000144002	0.00090824		ENSMUSG00000102747	0.00203025	-0.988309	0.238889	-4.13711	3.51708e-05	7.07399e-05		ENSMUSG00000102747	0.00203025	-2.09832	0.242542	-8.65135	5.0896e-18	7.60602e-18
	ENSMUSG00000102386	0.00118319	-0.484459	0.315821	-1.53396	0.125038			ENSMUSG00000102386	0.00118319	-0.457457	0.313507	-1.45916	0.14452	0.147279		ENSMUSG00000102386	0.00118319	-1.21894	0.3199	-3.81037	0.000138761	0.000210573		ENSMUSG00000102386	0.00118319	-1.69805	0.323857	-5.24321	1.57805e-07	1.6107e-07
	ENSMUSG00000104516	0.0020345	-0.470005	0.238051	-1.97439	0.0483379			ENSMUSG00000104516	0.0020345	-0.777504	0.235958	-3.2951	0.000983884	0.00239791		ENSMUSG00000104516	0.0020345	-0.877421	0.241474	-3.63361	0.000279488	0.000383578		ENSMUSG00000104516	0.0020345	-2.34101	0.247609	-9.45445	3.24712e-21	7.12357e-21
	ENSMUSG00000086240	0.000228084	-1.14439	0.450015	-2.54301	0.0109903			ENSMUSG00000086240	0.000228084	-0.899997	0.452431	-1.98925	0.0466739	0.0501358		ENSMUSG00000086240	0.000228084	-0.891468	0.468973	-1.9009	0.0573157	0.0585786		ENSMUSG00000086240	0.000228084	-1.32457	0.469967	-2.81843	0.00482586	0.00483008
	ENSMUSG00000099492	0.000376381	-0.532405	0.390414	-1.36369	0.172664			ENSMUSG00000099492	0.000376381	-0.905239	0.397156	-2.27931	0.0226489	0.0261794		ENSMUSG00000099492	0.000376381	-0.393277	0.395496	-0.99439	0.320033	0.321372		ENSMUSG00000099492	0.000376381	-2.01763	0.407314	-4.95351	7.28878e-07	7.40576e-07
	ENSMUSG00000048874	0.0208858	-0.477749	0.208884	-2.28715	0.0221869	0.0978725		ENSMUSG00000048874	0.0208858	-0.850768	0.208826	-4.07406	4.62008e-05	0.000597016		ENSMUSG00000048874	0.0208858	-0.82679	0.20919	-3.95233	7.73937e-05	0.000130659		ENSMUSG00000048874	0.0208858	-2.12056	0.209671	-10.1137	4.80229e-24	1.74486e-23
	ENSMUSG00000026064	0.00518888	-0.48893	0.220551	-2.21685	0.0266333			ENSMUSG00000026064	0.00518888	-0.624777	0.219735	-2.84332	0.00446467	0.00686696		ENSMUSG00000026064	0.00518888	-0.695945	0.222236	-3.13156	0.00173883	0.00200001		ENSMUSG00000026064	0.00518888	-1.92268	0.223206	-8.61392	7.06027e-18	1.04204e-17
	ENSMUSG00000026058	0.125133	-0.534407	0.216433	-2.46916	0.0135431	0.0978725		ENSMUSG00000026058	0.125133	-0.928788	0.216412	-4.29176	1.77259e-05	0.000492147		ENSMUSG00000026058	0.125133	-1.04539	0.216511	-4.82833	1.37685e-06	8.78499e-06		ENSMUSG00000026058	0.125133	-2.43536	0.216607	-11.2432	2.5002e-29	3.68116e-28
	ENSMUSG00000103482	0.000872602	-0.373223	0.298867	-1.24879	0.211741			ENSMUSG00000103482	0.000872602	-0.772711	0.29725	-2.59953	0.00933517	0.0123354		ENSMUSG00000103482	0.000872602	-0.874956	0.303469	-2.88318	0.0039368	0.00433715		ENSMUSG00000103482	0.000872602	-2.11178	0.312361	-6.7607	1.37327e-11	1.48299e-11
	ENSMUSG00000102865	0.000592354	-0.139756	0.3187	-0.43852	0.66101			ENSMUSG00000102865	0.000592354	-1.1037	0.319538	-3.45404	0.000552262	0.00170125		ENSMUSG00000102865	0.000592354	-0.800061	0.328279	-2.43714	0.0148039	0.0155261		ENSMUSG00000102865	0.000592354	-2.35672	0.337144	-6.99024	2.74418e-12	3.01505e-12
	ENSMUSG00000102321	0.00116379	-0.716755	0.26316	-2.72365	0.00645649			ENSMUSG00000102321	0.00116379	-0.842192	0.261433	-3.22145	0.00127545	0.00282973		ENSMUSG00000102321	0.00116379	-1.2656	0.270224	-4.68352	2.81986e-06	1.3174e-05		ENSMUSG00000102321	0.00116379	-2.47002	0.27449	-8.99857	2.2867e-19	3.93519e-19
	ENSMUSG00000091318	0.00101224	-0.798057	0.240949	-3.31214	0.000925858			ENSMUSG00000091318	0.00101224	-0.71248	0.237023	-3.00595	0.00264756	0.00466611		ENSMUSG00000091318	0.00101224	-0.966254	0.255487	-3.782	0.000155571	0.000231157		ENSMUSG00000091318	0.00101224	-2.44073	0.253398	-9.632	5.85806e-22	1.45126e-21
	ENSMUSG00000026134	0.0646294	-0.46007	0.218737	-2.1033	0.0354392	0.0978725		ENSMUSG00000026134	0.0646294	-0.850382	0.218686	-3.8886	0.000100822	0.000786161		ENSMUSG00000026134	0.0646294	-0.97045	0.218864	-4.43404	9.24836e-06	2.76228e-05		ENSMUSG00000026134	0.0646294	-2.335	0.219025	-10.6609	1.55092e-26	1.0305e-25
	ENSMUSG00000103746	0.00159343	-0.389221	0.282854	-1.37605	0.168808			ENSMUSG00000103746	0.00159343	-0.742209	0.281586	-2.63581	0.00839357	0.011297		ENSMUSG00000103746	0.00159343	-0.944001	0.286269	-3.2976	0.000975146	0.00116937		ENSMUSG00000103746	0.00159343	-2.44154	0.295951	-8.24979	1.58677e-16	2.11254e-16
	ENSMUSG00000004768	0.00856011	-0.443961	0.226782	-1.95766	0.0502705	0.0987096		ENSMUSG00000004768	0.00856011	-0.748946	0.22647	-3.30704	0.000942874	0.00234062		ENSMUSG00000004768	0.00856011	-0.949676	0.228232	-4.16101	3.16838e-05	6.52788e-05		ENSMUSG00000004768	0.00856011	-2.4315	0.229103	-10.6131	2.58965e-26	1.62249e-25
	ENSMUSG00000042215	0.00609371	-0.537413	0.243817	-2.20416	0.0275127	0.0978725		ENSMUSG00000042215	0.00609371	-0.809242	0.243322	-3.32581	0.000881618	0.00224965		ENSMUSG00000042215	0.00609371	-1.16655	0.245405	-4.75359	1.99836e-06	1.07377e-05		ENSMUSG00000042215	0.00609371	-2.59619	0.247179	-10.5033	8.34303e-26	4.58171e-25
	ENSMUSG00000042197	0.0183751	-0.429633	0.219211	-1.9599	0.0500069	0.0987096		ENSMUSG00000042197	0.0183751	-0.730593	0.219022	-3.3357	0.00085084	0.00219718		ENSMUSG00000042197	0.0183751	-1.03384	0.219699	-4.70572	2.52977e-06	1.24031e-05		ENSMUSG00000042197	0.0183751	-2.27418	0.220167	-10.3293	5.19282e-25	2.33833e-24
	ENSMUSG00000042182	0.0188099	-0.461037	0.218783	-2.10728	0.0350936	0.0978725		ENSMUSG00000042182	0.0188099	-0.775929	0.21862	-3.54922	0.00038638	0.00140571		ENSMUSG00000042182	0.0188099	-1.01713	0.219354	-4.63692	3.53632e-06	1.49797e-05		ENSMUSG00000042182	0.0188099	-2.3467	0.219839	-10.6746	1.33781e-26	9.05307e-26
	ENSMUSG00000104416	0.00160425	-0.461263	0.32011	-1.44095	0.149599			ENSMUSG00000104416	0.00160425	-0.672647	0.319062	-2.1082	0.0350133	0.0385434		ENSMUSG00000104416	0.00160425	-1.164	0.324341	-3.58882	0.00033218	0.000444959		ENSMUSG00000104416	0.00160425	-2.35497	0.330203	-7.13188	9.90077e-13	1.10194e-12
	ENSMUSG00000026131	0.154609	-0.405305	0.206555	-1.96222	0.0497368	0.0985742		ENSMUSG00000026131	0.154609	-0.678493	0.206528	-3.28524	0.00101895	0.00245091		ENSMUSG00000026131	0.154609	-0.876182	0.206611	-4.24073	2.22793e-05	5.07462e-05		ENSMUSG00000026131	0.154609	-2.07286	0.206659	-10.0304	1.12103e-23	3.76161e-23
	ENSMUSG00000096992	0.00579557	-0.408549	0.222516	-1.83604	0.066352	0.104199		ENSMUSG00000096992	0.00579557	-0.612363	0.221699	-2.76214	0.00574232	0.00834407		ENSMUSG00000096992	0.00579557	-0.866882	0.223868	-3.87229	0.000107819	0.000170881		ENSMUSG00000096992	0.00579557	-1.96571	0.22438	-8.76064	1.94149e-18	3.02492e-18
	ENSMUSG00000101462	0.000982663	-0.402046	0.263805	-1.52403	0.127502			ENSMUSG00000101462	0.000982663	-1.09235	0.261749	-4.17327	3.00261e-05	0.000541026		ENSMUSG00000101462	0.000982663	-0.928891	0.27456	-3.3832	0.000716461	0.000882018		ENSMUSG00000101462	0.000982663	-2.07383	0.27489	-7.5442	4.55088e-14	5.30158e-14
	ENSMUSG00000102336	0.00396005	-0.264137	0.223956	-1.17941	0.238233			ENSMUSG00000102336	0.00396005	-0.693005	0.222601	-3.11321	0.00185064	0.00363276		ENSMUSG00000102336	0.00396005	-0.995985	0.226779	-4.39188	1.12373e-05	3.15011e-05		ENSMUSG00000102336	0.00396005	-2.22319	0.227818	-9.75863	1.69428e-22	4.60343e-22
	ENSMUSG00000042111	0.00495708	-0.337675	0.240526	-1.4039	0.160348			ENSMUSG00000042111	0.00495708	-0.68988	0.239637	-2.87885	0.0039913	0.0063076		ENSMUSG00000042111	0.00495708	-0.829322	0.242158	-3.42471	0.000615446	0.000770249		ENSMUSG00000042111	0.00495708	-1.93537	0.243001	-7.96444	1.65971e-15	2.06573e-15
	ENSMUSG00000026127	0.00709455	-0.408913	0.231762	-1.76437	0.0776699	0.111029		ENSMUSG00000026127	0.00709455	-0.714387	0.231046	-3.09196	0.00198837	0.00382273		ENSMUSG00000026127	0.00709455	-0.887554	0.233091	-3.80775	0.000140235	0.000212479		ENSMUSG00000026127	0.00709455	-2.059	0.233698	-8.81054	1.24547e-18	1.97549e-18
	ENSMUSG00000026126	0.00575947	-0.44482	0.216948	-2.05035	0.04033	0.0978725		ENSMUSG00000026126	0.00575947	-0.77918	0.21635	-3.60148	0.000316412	0.00127821		ENSMUSG00000026126	0.00575947	-0.919451	0.218364	-4.21064	2.54643e-05	5.5738e-05		ENSMUSG00000026126	0.00575947	-2.13238	0.21995	-9.69484	3.17127e-22	8.20906e-22
	ENSMUSG00000045174	0.00490807	-0.678622	0.244352	-2.77723	0.00548245			ENSMUSG00000045174	0.00490807	-0.970285	0.243669	-3.98199	6.83419e-05	0.000678358		ENSMUSG00000045174	0.00490807	-1.02277	0.246474	-4.1496	3.33054e-05	6.78644e-05		ENSMUSG00000045174	0.00490807	-2.5469	0.24868	-10.2417	1.28979e-24	5.29064e-24
	ENSMUSG00000037509	0.0465341	-0.412222	0.212817	-1.93698	0.0527482	0.0992006		ENSMUSG00000037509	0.0465341	-0.797695	0.212763	-3.74922	0.000177384	0.00098256		ENSMUSG00000037509	0.0465341	-0.985414	0.213049	-4.62529	3.74075e-06	1.55095e-05		ENSMUSG00000037509	0.0465341	-2.22935	0.213234	-10.455	1.39069e-25	7.24808e-25
	ENSMUSG00000104002	0.00233407	-0.369702	0.266014	-1.38978	0.164595			ENSMUSG00000104002	0.00233407	-0.837216	0.265312	-3.1556	0.0016017	0.00329304		ENSMUSG00000104002	0.00233407	-0.961109	0.269794	-3.56238	0.000367508	0.000486448		ENSMUSG00000104002	0.00233407	-2.80834	0.275505	-10.1934	2.12202e-24	8.33162e-24
	ENSMUSG00000037503	0.0150172	-0.474451	0.209139	-2.26859	0.0232935	0.0978725		ENSMUSG00000037503	0.0150172	-0.716283	0.208855	-3.42957	0.000604546	0.00178847		ENSMUSG00000037503	0.0150172	-0.915881	0.209664	-4.36833	1.25198e-05	3.3948e-05		ENSMUSG00000037503	0.0150172	-2.0462	0.210139	-9.73735	2.08933e-22	5.58084e-22
	ENSMUSG00000104358	0.00249463	-0.646692	0.262175	-2.46664	0.0136387			ENSMUSG00000104358	0.00249463	-0.785963	0.260522	-3.01688	0.00255389	0.00454281		ENSMUSG00000104358	0.00249463	-1.01342	0.264638	-3.82947	0.00012842	0.000197504		ENSMUSG00000104358	0.00249463	-2.4979	0.269129	-9.2814	1.67269e-20	3.32128e-20
	ENSMUSG00000026123	0.012351	-0.54575	0.222875	-2.44868	0.0143381	0.0978725		ENSMUSG00000026123	0.012351	-0.82969	0.222584	-3.72753	0.000193366	0.00101839		ENSMUSG00000026123	0.012351	-0.967223	0.223703	-4.32369	1.53443e-05	3.90065e-05		ENSMUSG00000026123	0.012351	-2.27336	0.224287	-10.1359	3.82677e-24	1.41609e-23
	ENSMUSG00000045216	0.0131733	-0.453667	0.218829	-2.07315	0.0381581	0.0978725		ENSMUSG00000045216	0.0131733	-0.673686	0.218596	-3.08188	0.00205697	0.00392145		ENSMUSG00000045216	0.0131733	-1.03057	0.219455	-4.69605	2.65241e-06	1.26564e-05		ENSMUSG00000045216	0.0131733	-2.18991	0.220305	-9.94037	2.77802e-23	8.6344e-23
	ENSMUSG00000102202	0.00306403	-0.493054	0.231042	-2.13405	0.0328388			ENSMUSG00000102202	0.00306403	-0.599107	0.229512	-2.61035	0.00904487	0.0120229		ENSMUSG00000102202	0.00306403	-0.915787	0.232568	-3.93772	8.22591e-05	0.000137335		ENSMUSG00000102202	0.00306403	-2.0542	0.234817	-8.74811	2.16956e-18	3.36301e-18
	ENSMUSG00000037470	0.0289838	-0.557471	0.214948	-2.59351	0.0095001	0.0978725		ENSMUSG00000037470	0.0289838	-0.791798	0.214875	-3.68492	0.000228775	0.00110043		ENSMUSG00000037470	0.0289838	-1.06177	0.215271	-4.93223	8.12971e-07	6.45165e-06		ENSMUSG00000037470	0.0289838	-2.251	0.215551	-10.443	1.57726e-25	8.08812e-25
	ENSMUSG00000047180	0.0028562	-0.526627	0.229022	-2.29946	0.0214786			ENSMUSG00000047180	0.0028562	-0.72841	0.229142	-3.17885	0.00147858	0.00311947		ENSMUSG00000047180	0.0028562	-0.780669	0.232516	-3.35748	0.00078656	0.000960708		ENSMUSG00000047180	0.0028562	-2.15817	0.234709	-9.19508	3.74709e-20	7.09861e-20
	ENSMUSG00000037447	0.0109877	-0.384653	0.206404	-1.86359	0.0623793	0.102656		ENSMUSG00000037447	0.0109877	-0.550912	0.205918	-2.67539	0.00746414	0.010265		ENSMUSG00000037447	0.0109877	-0.773845	0.207237	-3.73411	0.000188379	0.000272145		ENSMUSG00000037447	0.0109877	-1.72641	0.207672	-8.31317	9.3182e-17	1.26193e-16
	ENSMUSG00000010453	0.0111382	-0.571712	0.227716	-2.51063	0.0120515	0.0978725		ENSMUSG00000010453	0.0111382	-0.786219	0.227537	-3.45534	0.000549594	0.00169554		ENSMUSG00000010453	0.0111382	-1.06415	0.228647	-4.65412	3.25361e-06	1.43225e-05		ENSMUSG00000010453	0.0111382	-2.29583	0.229297	-10.0124	1.3439e-23	4.43741e-23
	ENSMUSG00000037432	0.0138654	-0.414004	0.211488	-1.95758	0.0502794	0.0987096		ENSMUSG00000037432	0.0138654	-0.700474	0.211447	-3.31276	0.000923801	0.0023098		ENSMUSG00000037432	0.0138654	-1.11113	0.212449	-5.23009	1.69427e-07	3.00462e-06		ENSMUSG00000037432	0.0138654	-2.27175	0.212936	-10.6687	1.42604e-26	9.58337e-26
	ENSMUSG00000001143	0.0103118	-0.506015	0.216645	-2.33569	0.0195073	0.0978725		ENSMUSG00000001143	0.0103118	-0.820534	0.216372	-3.79224	0.000149292	0.0009201		ENSMUSG00000001143	0.0103118	-0.84304	0.217613	-3.87403	0.000107049	0.000169851		ENSMUSG00000001143	0.0103118	-2.28384	0.21857	-10.449	1.48053e-25	7.66285e-25
	ENSMUSG00000037408	0.0162372	-0.537691	0.215698	-2.49279	0.0126743	0.0978725		ENSMUSG00000037408	0.0162372	-0.600582	0.215427	-2.78786	0.00530568	0.0078467		ENSMUSG00000037408	0.0162372	-1.01065	0.216394	-4.6704	3.0062e-06	1.37246e-05		ENSMUSG00000037408	0.0162372	-2.13391	0.216731	-9.84588	7.14093e-23	2.06278e-22
	ENSMUSG00000001138	0.00849422	-0.511646	0.219167	-2.33451	0.0195693	0.0978725		ENSMUSG00000001138	0.00849422	-0.525703	0.218707	-2.40368	0.0162308	0.0196319		ENSMUSG00000001138	0.00849422	-1.05895	0.220484	-4.80284	1.56429e-06	9.35443e-06		ENSMUSG00000001138	0.00849422	-2.11402	0.221016	-9.56501	1.12192e-21	2.65456e-21
	ENSMUSG00000067653	0.00364737	-0.407215	0.206321	-1.97369	0.0484165			ENSMUSG00000067653	0.00364737	-0.778456	0.205325	-3.79134	0.000149837	0.0009201		ENSMUSG00000067653	0.00364737	-1.09688	0.210236	-5.21737	1.81483e-07	3.08542e-06		ENSMUSG00000067653	0.00364737	-2.47087	0.21225	-11.6413	2.54051e-31	7.3148e-30
	ENSMUSG00000079610	0.00705332	-0.461315	0.207995	-2.21791	0.0265607	0.0978725		ENSMUSG00000079610	0.00705332	-0.546516	0.207171	-2.63799	0.00833991	0.0112388		ENSMUSG00000079610	0.00705332	-0.762026	0.209089	-3.64451	0.000267906	0.00036964		ENSMUSG00000079610	0.00705332	-2.10478	0.210108	-10.0176	1.27554e-23	4.22461e-23
	ENSMUSG00000026121	0.00585319	-0.328443	0.231989	-1.41577	0.156844	0.172807		ENSMUSG00000026121	0.00585319	-0.513387	0.23113	-2.22121	0.026337	0.0299215		ENSMUSG00000026121	0.00585319	-0.89932	0.233723	-3.8478	0.000119185	0.000185502		ENSMUSG00000026121	0.00585319	-1.94807	0.234272	-8.31545	9.14082e-17	1.23894e-16
	ENSMUSG00000087589	0.00480212	-0.372483	0.237882	-1.56583	0.117388			ENSMUSG00000087589	0.00480212	-0.549371	0.236855	-2.31944	0.020371	0.0238846		ENSMUSG00000087589	0.00480212	-0.873906	0.239527	-3.64846	0.000263818	0.000364751		ENSMUSG00000087589	0.00480212	-1.87652	0.240876	-7.79041	6.67916e-15	8.07072e-15
	ENSMUSG00000061518	0.00327535	-0.381068	0.236731	-1.60971	0.107461			ENSMUSG00000061518	0.00327535	-0.615382	0.235374	-2.61448	0.0089363	0.0119059		ENSMUSG00000061518	0.00327535	-0.906401	0.239249	-3.78853	0.000151544	0.000226453		ENSMUSG00000061518	0.00327535	-1.96762	0.240536	-8.18012	2.83557e-16	3.71382e-16
	ENSMUSG00000037351	0.00856186	-0.326499	0.222473	-1.46759	0.142216	0.159928		ENSMUSG00000037351	0.00856186	-0.812169	0.2219	-3.66008	0.00025214	0.00114553		ENSMUSG00000037351	0.00856186	-1.06978	0.223526	-4.78593	1.70198e-06	9.81277e-06		ENSMUSG00000037351	0.00856186	-2.28299	0.224382	-10.1746	2.57536e-24	9.88781e-24
	ENSMUSG00000102416	0.0169081	-0.441668	0.228787	-1.93048	0.053548	0.0992234		ENSMUSG00000102416	0.0169081	-0.730004	0.228622	-3.19306	0.00140772	0.0030185		ENSMUSG00000102416	0.0169081	-1.10666	0.229406	-4.82402	1.40692e-06	8.89506e-06		ENSMUSG00000102416	0.0169081	-2.38717	0.229853	-10.3856	2.88294e-25	1.38311e-24
	ENSMUSG00000104237	0.0024524	-0.497427	0.249815	-1.99118	0.0464609			ENSMUSG00000104237	0.0024524	-0.677761	0.249513	-2.71633	0.00660098	0.00931667		ENSMUSG00000104237	0.0024524	-1.12294	0.254133	-4.41871	9.92931e-06	2.90221e-05		ENSMUSG00000104237	0.0024524	-2.58456	0.259947	-9.94262	2.71597e-23	8.45912e-23
	ENSMUSG00000026117	0.00625081	-0.606157	0.223895	-2.70733	0.00678271	0.0978725		ENSMUSG00000026117	0.00625081	-0.888126	0.223683	-3.97047	7.17304e-05	0.000690823		ENSMUSG00000026117	0.00625081	-1.10129	0.225892	-4.87531	1.08636e-06	7.64979e-06		ENSMUSG00000026117	0.00625081	-2.45339	0.227269	-10.7951	3.63e-27	2.8772e-26
	ENSMUSG00000026116	0.0642653	-0.477772	0.207651	-2.30084	0.0214009	0.0978725		ENSMUSG00000026116	0.0642653	-0.775909	0.207598	-3.73755	0.000185822	0.000999569		ENSMUSG00000026116	0.0642653	-0.960326	0.20782	-4.62095	3.81992e-06	1.56315e-05		ENSMUSG00000026116	0.0642653	-2.24971	0.207941	-10.819	2.7994e-27	2.29176e-26
	ENSMUSG00000050122	0.0503237	-0.539942	0.217707	-2.48013	0.0131336	0.0978725		ENSMUSG00000050122	0.0503237	-0.905803	0.217658	-4.16159	3.16046e-05	0.000545502		ENSMUSG00000050122	0.0503237	-1.16801	0.217957	-5.35891	8.37252e-08	2.17793e-06		ENSMUSG00000050122	0.0503237	-2.47394	0.218146	-11.3408	8.24081e-30	1.40824e-28
	ENSMUSG00000026113	0.0441678	-0.459761	0.208287	-2.20735	0.0272899	0.0978725		ENSMUSG00000026113	0.0441678	-0.774067	0.208196	-3.71798	0.000200823	0.00103665		ENSMUSG00000026113	0.0441678	-1.04891	0.208532	-5.02997	4.90563e-07	4.96309e-06		ENSMUSG00000026113	0.0441678	-2.44569	0.208776	-11.7144	1.07519e-31	3.52612e-30
	ENSMUSG00000026112	0.00598006	-0.396917	0.211792	-1.87409	0.0609181	0.101746		ENSMUSG00000026112	0.00598006	-0.674553	0.21141	-3.19073	0.00141915	0.00303391		ENSMUSG00000026112	0.00598006	-1.0272	0.213649	-4.80787	1.52548e-06	9.23543e-06		ENSMUSG00000026112	0.00598006	-2.07423	0.21497	-9.6489	4.96855e-22	1.24518e-21
	ENSMUSG00000026111	0.00464061	-0.40609	0.206076	-1.97058	0.0487715			ENSMUSG00000026111	0.00464061	-0.829333	0.205205	-4.04148	5.31139e-05	0.000627206		ENSMUSG00000026111	0.00464061	-0.96206	0.208401	-4.61639	3.90467e-06	1.58429e-05		ENSMUSG00000026111	0.00464061	-2.28566	0.210381	-10.8644	1.70312e-27	1.46785e-26
	ENSMUSG00000026110	0.0369204	-0.573278	0.209526	-2.73607	0.00621783	0.0978725		ENSMUSG00000026110	0.0369204	-0.8045	0.209435	-3.84129	0.000122389	0.000847406		ENSMUSG00000026110	0.0369204	-1.04772	0.209843	-4.99288	5.94841e-07	5.50592e-06		ENSMUSG00000026110	0.0369204	-2.27608	0.210036	-10.8366	2.30847e-27	1.92758e-26
	ENSMUSG00000026090	0.0478309	-0.565725	0.226536	-2.49728	0.0125149	0.0978725		ENSMUSG00000026090	0.0478309	-0.906437	0.226466	-4.00253	6.26678e-05	0.000657086		ENSMUSG00000026090	0.0478309	-1.3378	0.226816	-5.89819	3.67501e-09	5.68909e-07		ENSMUSG00000026090	0.0478309	-2.75468	0.227115	-12.129	7.41364e-34	4.73961e-32
	ENSMUSG00000089767	0.00140919	-0.671287	0.265305	-2.53025	0.0113983			ENSMUSG00000089767	0.00140919	-1.11022	0.263819	-4.20826	2.5735e-05	0.000520458		ENSMUSG00000089767	0.00140919	-1.191	0.272638	-4.36842	1.25151e-05	3.39422e-05		ENSMUSG00000089767	0.00140919	-3.02356	0.279403	-10.8215	2.72236e-27	2.23315e-26
	ENSMUSG00000060771	0.0348881	-0.52425	0.214366	-2.44559	0.0144615	0.0978725		ENSMUSG00000060771	0.0348881	-0.919789	0.214299	-4.29208	1.77003e-05	0.000492147		ENSMUSG00000060771	0.0348881	-1.03829	0.214701	-4.83599	1.32483e-06	8.60275e-06		ENSMUSG00000060771	0.0348881	-2.46319	0.214966	-11.4585	2.1319e-30	4.40782e-29
	ENSMUSG00000097268	0.00741314	-0.558536	0.218772	-2.55306	0.0106782	0.0978725		ENSMUSG00000097268	0.00741314	-0.734157	0.218221	-3.36428	0.000767443	0.00205674		ENSMUSG00000097268	0.00741314	-0.880887	0.220427	-3.99628	6.43458e-05	0.000112471		ENSMUSG00000097268	0.00741314	-2.09584	0.220957	-9.48529	2.41709e-21	5.40951e-21
	ENSMUSG00000037216	0.00384719	-0.387719	0.206734	-1.87545	0.0607314			ENSMUSG00000037216	0.00384719	-0.78546	0.205795	-3.81671	0.000135241	0.000883926		ENSMUSG00000037216	0.00384719	-0.925071	0.21068	-4.39089	1.12887e-05	3.15961e-05		ENSMUSG00000037216	0.00384719	-2.23887	0.212172	-10.5522	4.96447e-26	2.89222e-25
	ENSMUSG00000026088	0.00688497	-0.401	0.2106	-1.90408	0.0568992	0.100173		ENSMUSG00000026088	0.00688497	-0.798272	0.210117	-3.79918	0.000145176	0.000910157		ENSMUSG00000026088	0.00688497	-1.09179	0.212554	-5.13654	2.79842e-07	3.81933e-06		ENSMUSG00000026088	0.00688497	-2.31325	0.21337	-10.8415	2.18871e-27	1.84066e-26
	ENSMUSG00000026087	0.00385596	-0.464009	0.233598	-1.98635	0.046994			ENSMUSG00000026087	0.00385596	-0.71153	0.232992	-3.05388	0.00225899	0.00417809		ENSMUSG00000026087	0.00385596	-0.781087	0.236082	-3.30854	0.000937842	0.00112748		ENSMUSG00000026087	0.00385596	-2.31569	0.23815	-9.72367	2.39011e-22	6.32944e-22
	ENSMUSG00000061584	0.00258841	-0.553029	0.254501	-2.17299	0.0297808			ENSMUSG00000061584	0.00258841	-0.968024	0.25474	-3.80004	0.000144671	0.000908751		ENSMUSG00000061584	0.00258841	-1.05717	0.257929	-4.0987	4.15482e-05	8.00445e-05		ENSMUSG00000061584	0.00258841	-2.39072	0.261127	-9.15539	5.41611e-20	1.0043e-19
	ENSMUSG00000058407	0.00830665	-0.295388	0.215657	-1.36971	0.170776	0.185133		ENSMUSG00000058407	0.00830665	-0.644363	0.215159	-2.99482	0.00274605	0.00479208		ENSMUSG00000058407	0.00830665	-0.781539	0.217308	-3.59646	0.000322573	0.000434096		ENSMUSG00000058407	0.00830665	-1.88122	0.217307	-8.65701	4.84314e-18	7.25053e-18
	ENSMUSG00000026083	0.0224608	-0.454939	0.193747	-2.34811	0.0188688	0.0978725		ENSMUSG00000026083	0.0224608	-0.843805	0.193634	-4.35772	1.31423e-05	0.000476532		ENSMUSG00000026083	0.0224608	-0.942054	0.194306	-4.8483	1.24522e-06	8.305e-06		ENSMUSG00000026083	0.0224608	-2.27758	0.194679	-11.6991	1.28803e-31	4.11724e-30
	ENSMUSG00000026082	0.0280132	-0.547905	0.191512	-2.86094	0.00422387	0.0978725		ENSMUSG00000026082	0.0280132	-0.916488	0.191424	-4.78774	1.68667e-06	0.000390076		ENSMUSG00000026082	0.0280132	-1.00718	0.191951	-5.2471	1.54515e-07	2.85957e-06		ENSMUSG00000026082	0.0280132	-2.37589	0.192299	-12.3552	4.5662e-35	4.3502e-33
	ENSMUSG00000103804	0.000936695	-0.658432	0.295571	-2.22766	0.0259031			ENSMUSG00000103804	0.000936695	-1.20569	0.296004	-4.07322	4.63679e-05	0.000598008		ENSMUSG00000103804	0.000936695	-0.835809	0.30413	-2.7482	0.00599236	0.00647476		ENSMUSG00000103804	0.000936695	-2.3408	0.310137	-7.54763	4.43251e-14	5.16709e-14
	ENSMUSG00000037138	0.176533	-0.498938	0.216853	-2.30081	0.0214024	0.0978725		ENSMUSG00000037138	0.176533	-0.757649	0.216835	-3.49413	0.000475611	0.00156987		ENSMUSG00000037138	0.176533	-1.05836	0.216923	-4.87897	1.06639e-06	7.58888e-06		ENSMUSG00000037138	0.176533	-2.40016	0.216968	-11.0623	1.91148e-28	2.13381e-27
	ENSMUSG00000085391	0.00432135	-0.477691	0.250933	-1.90366	0.0569548			ENSMUSG00000085391	0.00432135	-0.809258	0.250486	-3.23074	0.00123468	0.0027711		ENSMUSG00000085391	0.00432135	-1.03538	0.253449	-4.08516	4.4047e-05	8.38692e-05		ENSMUSG00000085391	0.00432135	-2.4779	0.254616	-9.73189	2.20448e-22	5.86825e-22
	ENSMUSG00000087131	0.00561582	-0.547046	0.227737	-2.4021	0.0163012	0.0978725		ENSMUSG00000087131	0.00561582	-0.861885	0.227067	-3.79574	0.000147206	0.000916577		ENSMUSG00000087131	0.00561582	-1.14104	0.229727	-4.96693	6.80204e-07	5.90803e-06		ENSMUSG00000087131	0.00561582	-2.36238	0.231101	-10.2223	1.57609e-24	6.34976e-24
	ENSMUSG00000048814	0.0149919	-0.583383	0.211799	-2.75442	0.00587958	0.0978725		ENSMUSG00000048814	0.0149919	-0.84697	0.211614	-4.00243	6.26965e-05	0.000657086		ENSMUSG00000048814	0.0149919	-1.13288	0.21262	-5.32822	9.91791e-08	2.33359e-06		ENSMUSG00000048814	0.0149919	-2.36647	0.21328	-11.0956	1.31712e-28	1.55801e-27
	ENSMUSG00000026080	0.0108344	-0.498851	0.211478	-2.35887	0.0183305	0.0978725		ENSMUSG00000026080	0.0108344	-0.646077	0.211191	-3.0592	0.00221927	0.00412742		ENSMUSG00000026080	0.0108344	-0.943972	0.21266	-4.43889	9.04254e-06	2.7213e-05		ENSMUSG00000026080	0.0108344	-1.88219	0.212783	-8.84562	9.10204e-19	1.46443e-18
	ENSMUSG00000026078	0.00594443	-0.540483	0.218554	-2.47299	0.0133988	0.0978725		ENSMUSG00000026078	0.00594443	-0.56634	0.217701	-2.60146	0.00928274	0.0122828		ENSMUSG00000026078	0.00594443	-1.06131	0.220041	-4.82325	1.41237e-06	8.90923e-06		ENSMUSG00000026078	0.00594443	-2.12894	0.22127	-9.62147	6.48989e-22	1.59599e-21
	ENSMUSG00000103046	0.0010275	-0.525329	0.259658	-2.02316	0.0430569			ENSMUSG00000103046	0.0010275	-0.84429	0.255256	-3.30762	0.000940925	0.00233877		ENSMUSG00000103046	0.0010275	-0.905321	0.270869	-3.34228	0.000830922	0.00100925		ENSMUSG00000103046	0.0010275	-2.35761	0.274646	-8.58418	9.14893e-18	1.33641e-17
	ENSMUSG00000026077	0.0585429	-0.494685	0.21879	-2.26101	0.0237589	0.0978725		ENSMUSG00000026077	0.0585429	-0.756815	0.218734	-3.45998	0.000540218	0.00167925		ENSMUSG00000026077	0.0585429	-0.980586	0.21899	-4.47776	7.5431e-06	2.41795e-05		ENSMUSG00000026077	0.0585429	-2.23361	0.219091	-10.1949	2.08962e-24	8.21769e-24
	ENSMUSG00000073702	0.00393246	-0.358809	0.218803	-1.63987	0.101032			ENSMUSG00000073702	0.00393246	-0.699583	0.217581	-3.21528	0.00130317	0.00286701		ENSMUSG00000073702	0.00393246	-0.838089	0.221733	-3.77972	0.000157003	0.000233053		ENSMUSG00000073702	0.00393246	-1.95336	0.22261	-8.77479	1.71222e-18	2.68017e-18
	ENSMUSG00000003134	0.03287	-0.455623	0.226392	-2.01254	0.0441629	0.0978725		ENSMUSG00000003134	0.03287	-0.712691	0.226306	-3.14924	0.00163697	0.00334302		ENSMUSG00000003134	0.03287	-0.978091	0.226731	-4.31388	1.60412e-05	4.0279e-05		ENSMUSG00000003134	0.03287	-2.17636	0.226919	-9.59093	8.72939e-22	2.10439e-21
	ENSMUSG00000003135	0.00614297	-0.369186	0.209063	-1.76591	0.0774104	0.110799		ENSMUSG00000003135	0.00614297	-0.679325	0.208428	-3.25928	0.00111696	0.00259543		ENSMUSG00000003135	0.00614297	-0.933167	0.210804	-4.42671	9.56799e-06	2.82773e-05		ENSMUSG00000003135	0.00614297	-2.14505	0.211908	-10.1226	4.38768e-24	1.60502e-23
	ENSMUSG00000085894	0.00255956	-0.505056	0.249308	-2.02583	0.0427818			ENSMUSG00000085894	0.00255956	-0.889423	0.248724	-3.57595	0.000348965	0.00133656		ENSMUSG00000085894	0.00255956	-0.969227	0.253311	-3.82623	0.000130122	0.00019963		ENSMUSG00000085894	0.00255956	-2.13093	0.256068	-8.32173	8.66891e-17	1.17748e-16
	ENSMUSG00000077704	0.000414612	-0.805265	0.437154	-1.84206	0.0654663			ENSMUSG00000077704	0.000414612	-0.989983	0.432682	-2.28801	0.0221367	0.0256621		ENSMUSG00000077704	0.000414612	-0.936822	0.4515	-2.07491	0.0379951	0.0390541		ENSMUSG00000077704	0.000414612	-2.10732	0.456363	-4.61763	3.88149e-06	3.92593e-06
	ENSMUSG00000048234	0.0130075	-0.475055	0.228898	-2.0754	0.0379495	0.0978725		ENSMUSG00000048234	0.0130075	-0.805742	0.228644	-3.524	0.000425076	0.00147428		ENSMUSG00000048234	0.0130075	-0.992453	0.229615	-4.32225	1.54444e-05	3.91973e-05		ENSMUSG00000048234	0.0130075	-2.18921	0.230319	-9.5051	1.99858e-21	4.5419e-21
	ENSMUSG00000050967	0.0130146	-0.458552	0.217074	-2.11243	0.0346497	0.0978725		ENSMUSG00000050967	0.0130146	-0.873854	0.216828	-4.03018	5.57348e-05	0.000634682		ENSMUSG00000050967	0.0130146	-1.06413	0.217863	-4.88437	1.03761e-06	7.48119e-06		ENSMUSG00000050967	0.0130146	-2.45198	0.218763	-11.2084	3.70787e-29	5.20683e-28
	ENSMUSG00000097083	0.00477857	-0.48974	0.229916	-2.13008	0.0331648			ENSMUSG00000097083	0.00477857	-0.767319	0.229098	-3.3493	0.000810153	0.00213034		ENSMUSG00000097083	0.00477857	-1.23073	0.232031	-5.30416	1.13192e-07	2.47457e-06		ENSMUSG00000097083	0.00477857	-2.77572	0.235361	-11.7935	4.2172e-32	1.59148e-30
	ENSMUSG00000057173	0.0198339	-0.433694	0.216931	-1.99922	0.0455843	0.0981203		ENSMUSG00000057173	0.0198339	-0.673645	0.21678	-3.10751	0.0018867	0.00367856		ENSMUSG00000057173	0.0198339	-0.920228	0.217414	-4.23262	2.30989e-05	5.20738e-05		ENSMUSG00000057173	0.0198339	-1.98204	0.217726	-9.10335	8.75892e-20	1.58387e-19
	ENSMUSG00000026074	0.0633977	-0.371067	0.20397	-1.81922	0.0688783	0.105375		ENSMUSG00000026074	0.0633977	-0.585342	0.203891	-2.87085	0.00409369	0.00643227		ENSMUSG00000026074	0.0633977	-0.877608	0.204103	-4.29982	1.70936e-05	4.19835e-05		ENSMUSG00000026074	0.0633977	-1.80825	0.204188	-8.85581	8.30766e-19	1.34326e-18
	ENSMUSG00000102985	0.000744399	-0.654129	0.334205	-1.95727	0.0503157			ENSMUSG00000102985	0.000744399	-0.936987	0.331216	-2.82893	0.00467042	0.00710469		ENSMUSG00000102985	0.000744399	-1.22543	0.350131	-3.49991	0.000465423	0.000599596		ENSMUSG00000102985	0.000744399	-2.03491	0.347624	-5.85377	4.80558e-09	4.9769e-09
	ENSMUSG00000026073	0.0163461	-0.489021	0.238133	-2.05356	0.0400181	0.0978725		ENSMUSG00000026073	0.0163461	-0.860625	0.238024	-3.61572	0.000299519	0.0012465		ENSMUSG00000026073	0.0163461	-0.982911	0.238691	-4.11792	3.8231e-05	7.51587e-05		ENSMUSG00000026073	0.0163461	-2.13859	0.239057	-8.94594	3.68801e-19	6.19449e-19
	ENSMUSG00000097899	0.00425181	-0.512741	0.239163	-2.1439	0.032041			ENSMUSG00000097899	0.00425181	-0.722158	0.238676	-3.02569	0.00248069	0.00445626		ENSMUSG00000097899	0.00425181	-1.15482	0.241302	-4.78578	1.70322e-06	9.81385e-06		ENSMUSG00000097899	0.00425181	-2.09596	0.242767	-8.63362	5.94415e-18	8.82811e-18
	ENSMUSG00000026072	0.0306119	-0.555963	0.217473	-2.55647	0.010574	0.0978725		ENSMUSG00000026072	0.0306119	-0.951113	0.21739	-4.37514	1.21353e-05	0.000476532		ENSMUSG00000026072	0.0306119	-1.06027	0.217826	-4.86751	1.1301e-06	7.81621e-06		ENSMUSG00000026072	0.0306119	-2.41134	0.218123	-11.055	2.07424e-28	2.2879e-27
	ENSMUSG00000070942	0.00919464	-0.374342	0.233149	-1.60559	0.108364	0.132828		ENSMUSG00000070942	0.00919464	-0.829872	0.232895	-3.5633	0.000366226	0.00136453		ENSMUSG00000070942	0.00919464	-0.876424	0.233951	-3.74619	0.000179541	0.000261025		ENSMUSG00000070942	0.00919464	-1.97524	0.234433	-8.42558	3.58965e-17	4.99963e-17
	ENSMUSG00000026069	0.00664104	-0.661959	0.232757	-2.844	0.00445516	0.0978725		ENSMUSG00000026069	0.00664104	-1.1154	0.233172	-4.7836	1.7218e-06	0.000390076		ENSMUSG00000026069	0.00664104	-0.834079	0.233899	-3.56598	0.000362496	0.00048037		ENSMUSG00000026069	0.00664104	-1.84507	0.234678	-7.86214	3.77613e-15	4.61915e-15
	ENSMUSG00000026065	0.0166071	-0.455236	0.225327	-2.02033	0.0433489	0.0978725		ENSMUSG00000026065	0.0166071	-0.995443	0.225186	-4.42053	9.84577e-06	0.00045408		ENSMUSG00000026065	0.0166071	-1.10026	0.225978	-4.86889	1.12228e-06	7.79782e-06		ENSMUSG00000026065	0.0166071	-2.53766	0.226678	-11.195	4.31507e-29	5.91004e-28
	ENSMUSG00000026062	0.0207481	-0.542151	0.239767	-2.26116	0.0237494	0.0978725		ENSMUSG00000026062	0.0207481	-1.0267	0.239726	-4.28281	1.84551e-05	0.000494463		ENSMUSG00000026062	0.0207481	-1.2492	0.240349	-5.19744	2.02048e-07	3.27234e-06		ENSMUSG00000026062	0.0207481	-2.49593	0.240685	-10.3701	3.3927e-25	1.60107e-24
	ENSMUSG00000041945	0.00559427	-0.45464	0.229305	-1.98269	0.0474019	0.0982451		ENSMUSG00000041945	0.00559427	-0.755527	0.228997	-3.29928	0.000969328	0.00237697		ENSMUSG00000041945	0.00559427	-0.987761	0.230575	-4.2839	1.83642e-05	4.42321e-05		ENSMUSG00000041945	0.00559427	-2.23108	0.232261	-9.60592	7.54783e-22	1.83491e-21
	ENSMUSG00000101299	0.0114411	-0.353678	0.232954	-1.51823	0.128955	0.148797		ENSMUSG00000101299	0.0114411	-0.800075	0.232741	-3.43761	0.000586866	0.00176199		ENSMUSG00000101299	0.0114411	-0.862589	0.233706	-3.69091	0.000223451	0.000315356		ENSMUSG00000101299	0.0114411	-2.07513	0.234209	-8.86014	7.99114e-19	1.2945e-18
	ENSMUSG00000060424	0.0357786	-0.331816	0.21738	-1.52643	0.126902	0.147147		ENSMUSG00000060424	0.0357786	-0.613007	0.2173	-2.82103	0.00478704	0.00724468		ENSMUSG00000060424	0.0357786	-0.761179	0.217602	-3.49804	0.000468692	0.000603247		ENSMUSG00000060424	0.0357786	-1.74048	0.217708	-7.99454	1.30059e-15	1.62878e-15
	ENSMUSG00000093436	0.020929	-0.362709	0.212709	-1.70519	0.0881597	0.118257		ENSMUSG00000093436	0.020929	-0.668636	0.212544	-3.14587	0.00165592	0.00337149		ENSMUSG00000093436	0.020929	-0.923301	0.213156	-4.33157	1.48048e-05	3.8099e-05		ENSMUSG00000093436	0.020929	-1.99687	0.213432	-9.35599	8.28213e-21	1.71511e-20
	ENSMUSG00000045515	0.00480374	-0.308485	0.229205	-1.3459	0.178336			ENSMUSG00000045515	0.00480374	-0.390073	0.228681	-1.70575	0.0880545	0.0912909		ENSMUSG00000045515	0.00480374	-0.835084	0.231552	-3.60646	0.000310402	0.000419956		ENSMUSG00000045515	0.00480374	-1.69121	0.231429	-7.30769	2.71784e-13	3.07977e-13
	ENSMUSG00000097063	0.00440683	-0.381192	0.241036	-1.58148	0.113769			ENSMUSG00000097063	0.00440683	-0.670656	0.240089	-2.79336	0.00521639	0.00774015		ENSMUSG00000097063	0.00440683	-0.788842	0.242414	-3.25411	0.00113747	0.00134765		ENSMUSG00000097063	0.00440683	-1.77949	0.243702	-7.3019	2.83724e-13	3.21302e-13
	ENSMUSG00000099784	0.00112351	-0.395664	0.266795	-1.48303	0.138067			ENSMUSG00000099784	0.00112351	-1.20171	0.26606	-4.51669	6.28133e-06	0.000447773		ENSMUSG00000099784	0.00112351	-1.16699	0.276432	-4.22163	2.4254e-05	5.37723e-05		ENSMUSG00000099784	0.00112351	-3.0103	0.288392	-10.4382	1.65872e-25	8.46345e-25
	ENSMUSG00000060679	0.0177677	-0.450121	0.235428	-1.91193	0.0558851	0.099716		ENSMUSG00000060679	0.0177677	-0.814878	0.235279	-3.46345	0.000533289	0.001669		ENSMUSG00000060679	0.0177677	-0.982668	0.235794	-4.16748	3.07983e-05	6.39492e-05		ENSMUSG00000060679	0.0177677	-2.18502	0.23643	-9.24172	2.42574e-20	4.71584e-20
	ENSMUSG00000041907	0.0203597	-0.442024	0.226537	-1.95122	0.0510306	0.0987631		ENSMUSG00000041907	0.0203597	-0.84127	0.226478	-3.71459	0.000203537	0.00104291		ENSMUSG00000041907	0.0203597	-1.05165	0.22709	-4.63097	3.63962e-06	1.52648e-05		ENSMUSG00000041907	0.0203597	-2.49803	0.227581	-10.9764	4.96092e-28	4.93679e-27
	ENSMUSG00000070939	0.0180752	-0.441979	0.226051	-1.95522	0.0505574	0.098725		ENSMUSG00000070939	0.0180752	-0.761915	0.225873	-3.3732	0.00074301	0.00201627		ENSMUSG00000070939	0.0180752	-0.930509	0.226433	-4.10943	3.96635e-05	7.7324e-05		ENSMUSG00000070939	0.0180752	-2.17112	0.227035	-9.56296	1.14439e-21	2.70376e-21
	ENSMUSG00000041878	0.00152757	-0.397742	0.265295	-1.49924	0.13381			ENSMUSG00000041878	0.00152757	-0.652468	0.262985	-2.48101	0.013101	0.0163563		ENSMUSG00000041878	0.00152757	-0.777674	0.269624	-2.88429	0.00392303	0.00432296		ENSMUSG00000041878	0.00152757	-2.01252	0.275332	-7.3094	2.68329e-13	3.04098e-13
	ENSMUSG00000010290	0.00752215	-0.322098	0.232918	-1.38288	0.166702	0.181582		ENSMUSG00000010290	0.00752215	-0.760728	0.23243	-3.27293	0.0010644	0.00252153		ENSMUSG00000010290	0.00752215	-0.972516	0.233774	-4.16006	3.18158e-05	6.54813e-05		ENSMUSG00000010290	0.00752215	-2.15466	0.234961	-9.17031	4.71677e-20	8.80937e-20
	ENSMUSG00000008136	0.0241435	-0.561118	0.223421	-2.51148	0.0120225	0.0978725		ENSMUSG00000008136	0.0241435	-0.845397	0.223285	-3.78618	0.000152981	0.000927763		ENSMUSG00000008136	0.0241435	-1.11808	0.223861	-4.99453	5.8979e-07	5.47662e-06		ENSMUSG00000008136	0.0241435	-2.46786	0.22434	-11.0005	3.79934e-28	3.90483e-27
	ENSMUSG00000066877	0.0513629	-0.472409	0.21732	-2.17379	0.0297208	0.0978725		ENSMUSG00000066877	0.0513629	-0.760897	0.217249	-3.50243	0.000461043	0.0015459		ENSMUSG00000066877	0.0513629	-1.02359	0.217479	-4.70662	2.51864e-06	1.23704e-05		ENSMUSG00000066877	0.0513629	-2.26644	0.217712	-10.4103	2.22619e-25	1.09396e-24
	ENSMUSG00000103945	0.00103985	-0.415696	0.332415	-1.25053	0.211104			ENSMUSG00000103945	0.00103985	-0.662823	0.331798	-1.99767	0.0457522	0.049241		ENSMUSG00000103945	0.00103985	-0.986783	0.338999	-2.91088	0.00360416	0.00398628		ENSMUSG00000103945	0.00103985	-2.14941	0.346255	-6.20759	5.38043e-10	5.64534e-10
	ENSMUSG00000026051	0.00550664	-0.387693	0.243733	-1.59064	0.11169			ENSMUSG00000026051	0.00550664	-0.659012	0.243365	-2.70791	0.00677077	0.00950657		ENSMUSG00000026051	0.00550664	-1.0001	0.245258	-4.07775	4.54739e-05	8.58962e-05		ENSMUSG00000026051	0.00550664	-1.84339	0.24562	-7.50502	6.14172e-14	7.12155e-14
	ENSMUSG00000100764	0.00125516	-0.436616	0.243519	-1.79295	0.0729816			ENSMUSG00000100764	0.00125516	-0.738371	0.241276	-3.06028	0.0022113	0.00411772		ENSMUSG00000100764	0.00125516	-1.08811	0.250626	-4.34155	1.41482e-05	3.68891e-05		ENSMUSG00000100764	0.00125516	-2.67324	0.25826	-10.351	4.14208e-25	1.90987e-24
	ENSMUSG00000100635	0.000839582	-0.174133	0.243692	-0.714563	0.474879			ENSMUSG00000100635	0.000839582	-0.614928	0.239472	-2.56785	0.0102332	0.0133111		ENSMUSG00000100635	0.000839582	-1.53068	0.254955	-6.00375	1.92813e-09	4.33784e-07		ENSMUSG00000100635	0.000839582	-2.37848	0.265958	-8.94308	3.78455e-19	6.34622e-19
	ENSMUSG00000100480	0.000403659	-0.643341	0.377172	-1.7057	0.0880647			ENSMUSG00000100480	0.000403659	-0.759552	0.365826	-2.07627	0.0378693	0.0413897		ENSMUSG00000100480	0.000403659	-0.548354	0.378345	-1.44935	0.14724	0.148685		ENSMUSG00000100480	0.000403659	-2.24953	0.401737	-5.5995	2.14969e-08	2.21148e-08
	ENSMUSG00000057363	0.0295761	-0.526407	0.223003	-2.36054	0.0182483	0.0978725		ENSMUSG00000057363	0.0295761	-0.847569	0.2229	-3.80247	0.000143263	0.000907516		ENSMUSG00000057363	0.0295761	-1.05112	0.223317	-4.70687	2.51551e-06	1.23583e-05		ENSMUSG00000057363	0.0295761	-2.41622	0.223743	-10.7991	3.47593e-27	2.77318e-26
	ENSMUSG00000041763	0.0178099	-0.466294	0.226501	-2.05868	0.0395247	0.0978725		ENSMUSG00000041763	0.0178099	-0.832399	0.226416	-3.67641	0.000236541	0.00111555		ENSMUSG00000041763	0.0178099	-0.801301	0.226853	-3.53225	0.000412035	0.000537515		ENSMUSG00000041763	0.0178099	-1.98553	0.227292	-8.73557	2.42429e-18	3.73938e-18
	ENSMUSG00000047343	0.00274726	-0.429491	0.256667	-1.67334	0.0942604			ENSMUSG00000047343	0.00274726	-1.04226	0.256432	-4.06446	4.8143e-05	0.000603106		ENSMUSG00000047343	0.00274726	-1.22998	0.260624	-4.71935	2.36598e-06	1.18849e-05		ENSMUSG00000047343	0.00274726	-2.44604	0.262873	-9.305	1.33993e-20	2.69749e-20
	ENSMUSG00000026049	0.00479922	-0.407209	0.223491	-1.82204	0.0684487			ENSMUSG00000026049	0.00479922	-0.824482	0.223276	-3.69266	0.000221923	0.00108521		ENSMUSG00000026049	0.00479922	-0.645204	0.225471	-2.86158	0.00421532	0.0046259		ENSMUSG00000026049	0.00479922	-2.00444	0.226624	-8.84476	9.17286e-19	1.47529e-18
	ENSMUSG00000026047	0.00617136	-0.433094	0.214656	-2.01762	0.0436311	0.0978725		ENSMUSG00000026047	0.00617136	-0.518264	0.213761	-2.4245	0.0153293	0.0186834		ENSMUSG00000026047	0.00617136	-0.869812	0.215588	-4.03459	5.46973e-05	9.89888e-05		ENSMUSG00000026047	0.00617136	-1.98175	0.216655	-9.14706	5.85025e-20	1.0811e-19
	ENSMUSG00000041684	0.0102821	-0.400411	0.214147	-1.86979	0.0615128	0.102086		ENSMUSG00000041684	0.0102821	-0.750309	0.213786	-3.50962	0.000448748	0.00151951		ENSMUSG00000041684	0.0102821	-0.86475	0.214802	-4.02581	5.67796e-05	0.000101828		ENSMUSG00000041684	0.0102821	-2.30802	0.215939	-10.6883	1.15465e-26	7.952e-26
	ENSMUSG00000026048	0.00941351	-0.355871	0.223563	-1.59181	0.111427	0.135019		ENSMUSG00000026048	0.00941351	-0.757439	0.223268	-3.3925	0.00069257	0.00192772		ENSMUSG00000026048	0.00941351	-0.861019	0.224304	-3.83863	0.000123722	0.00019146		ENSMUSG00000026048	0.00941351	-2.11513	0.225052	-9.39843	5.53844e-21	1.17472e-20
	ENSMUSG00000056870	0.0423151	-0.450054	0.223263	-2.01581	0.0438202	0.0978725		ENSMUSG00000056870	0.0423151	-1.00458	0.223225	-4.50028	6.78636e-06	0.000447773		ENSMUSG00000056870	0.0423151	-0.851123	0.223426	-3.80942	0.000139291	0.000211229		ENSMUSG00000056870	0.0423151	-1.91526	0.223557	-8.5672	1.06032e-17	1.54109e-17
	ENSMUSG00000026043	0.00754307	-0.532131	0.231195	-2.30165	0.0213548	0.0978725		ENSMUSG00000026043	0.00754307	-1.07001	0.230782	-4.63646	3.54421e-06	0.000407584		ENSMUSG00000026043	0.00754307	-0.904755	0.231884	-3.90175	9.55004e-05	0.0001548		ENSMUSG00000026043	0.00754307	-2.11239	0.232998	-9.06611	1.23347e-19	2.19124e-19
	ENSMUSG00000026042	0.0250571	-0.431582	0.227971	-1.89315	0.0583385	0.100788		ENSMUSG00000026042	0.0250571	-0.996852	0.227928	-4.37355	1.22244e-05	0.000476532		ENSMUSG00000026042	0.0250571	-0.954118	0.22832	-4.17887	2.92966e-05	6.16611e-05		ENSMUSG00000026042	0.0250571	-2.16975	0.228601	-9.49143	2.27882e-21	5.12556e-21
	ENSMUSG00000025995	0.00921593	-0.254434	0.235294	-1.08135	0.279544	0.286211		ENSMUSG00000025995	0.00921593	-0.712969	0.235031	-3.03351	0.00241724	0.00437748		ENSMUSG00000025995	0.00921593	-0.716334	0.235989	-3.03545	0.00240174	0.00270973		ENSMUSG00000025995	0.00921593	-2.018	0.236601	-8.52912	1.47466e-17	2.11966e-17
	ENSMUSG00000084817	0.000290041	-0.33949	0.43023	-0.789091	0.430059			ENSMUSG00000084817	0.000290041	-0.0819458	0.426347	-0.192204	0.847582	0.848062		ENSMUSG00000084817	0.000290041	-0.964682	0.443684	-2.17426	0.029686	0.0306495		ENSMUSG00000084817	0.000290041	-1.47979	0.451606	-3.27673	0.00105017	0.00105223
	ENSMUSG00000025993	0.00532936	-0.334102	0.223283	-1.49632	0.134571			ENSMUSG00000025993	0.00532936	-0.800673	0.222814	-3.59346	0.000326315	0.00129549		ENSMUSG00000025993	0.00532936	-0.957222	0.224328	-4.26706	1.98066e-05	4.66877e-05		ENSMUSG00000025993	0.00532936	-1.83189	0.225646	-8.11845	4.72179e-16	6.08743e-16
	ENSMUSG00000041144	0.0434541	-0.487509	0.23616	-2.06431	0.0389879	0.0978725		ENSMUSG00000041144	0.0434541	-1.02603	0.236184	-4.34419	1.39789e-05	0.000478722		ENSMUSG00000041144	0.0434541	-0.856725	0.236333	-3.62508	0.000288874	0.000394592		ENSMUSG00000041144	0.0434541	-1.92682	0.236458	-8.14869	3.67891e-16	4.77779e-16
	ENSMUSG00000101337	0.0526064	-0.39941	0.258172	-1.54707	0.121846	0.142986		ENSMUSG00000101337	0.0526064	-0.971571	0.258192	-3.76297	0.000167904	0.000959705		ENSMUSG00000101337	0.0526064	-0.863085	0.258299	-3.34141	0.000833527	0.00101197		ENSMUSG00000101337	0.0526064	-1.92173	0.258397	-7.43712	1.02902e-13	1.18246e-13
	ENSMUSG00000025986	0.0275825	-0.30498	0.205473	-1.48428	0.137734	0.156181		ENSMUSG00000025986	0.0275825	-0.619844	0.205337	-3.01866	0.00253895	0.00452702		ENSMUSG00000025986	0.0275825	-0.737713	0.205713	-3.58613	0.000335623	0.000448922		ENSMUSG00000025986	0.0275825	-1.75576	0.205904	-8.52709	1.5007e-17	2.15566e-17
	ENSMUSG00000100213	0.00179051	-0.218242	0.259941	-0.839584	0.401142			ENSMUSG00000100213	0.00179051	-0.483197	0.2568	-1.88161	0.0598891	0.063313		ENSMUSG00000100213	0.00179051	-0.492014	0.261471	-1.88172	0.0598743	0.0611357		ENSMUSG00000100213	0.00179051	-1.8388	0.265829	-6.9172	4.60643e-12	5.03549e-12
	ENSMUSG00000100033	0.000450678	-0.0464429	0.339727	-0.136707	0.891263			ENSMUSG00000100033	0.000450678	-1.4119	0.344455	-4.09895	4.15031e-05	0.00057586		ENSMUSG00000100033	0.000450678	-0.405253	0.346148	-1.17075	0.241699	0.243112		ENSMUSG00000100033	0.000450678	-1.78178	0.363644	-4.89981	9.59305e-07	9.73786e-07
	ENSMUSG00000026109	0.097961	-0.451883	0.215891	-2.0931	0.0363399	0.0978725		ENSMUSG00000026109	0.097961	-0.781264	0.215858	-3.61934	0.000295355	0.00123605		ENSMUSG00000026109	0.097961	-0.948785	0.215983	-4.39287	1.11863e-05	3.14228e-05		ENSMUSG00000026109	0.097961	-2.3094	0.216091	-10.6872	1.16896e-26	8.03351e-26
	ENSMUSG00000100671	0.000537823	-0.169105	0.33292	-0.507946	0.611491			ENSMUSG00000100671	0.000537823	-0.616521	0.328502	-1.87676	0.0605503	0.0639737		ENSMUSG00000100671	0.000537823	-0.721942	0.339063	-2.12923	0.0332353	0.034254		ENSMUSG00000100671	0.000537823	-1.33316	0.348348	-3.82709	0.000129666	0.000130148
	ENSMUSG00000099924	0.0015244	-0.594934	0.248338	-2.39567	0.0165902			ENSMUSG00000099924	0.0015244	-0.898941	0.246443	-3.64766	0.00026464	0.00117311		ENSMUSG00000099924	0.0015244	-0.775811	0.254162	-3.05243	0.00226999	0.00256794		ENSMUSG00000099924	0.0015244	-2.17984	0.258756	-8.42431	3.62888e-17	5.05246e-17
	ENSMUSG00000099625	0.00162459	-0.648848	0.301561	-2.15163	0.0314268			ENSMUSG00000099625	0.00162459	-1.02404	0.299807	-3.41565	0.0006363	0.00183561		ENSMUSG00000099625	0.00162459	-1.20958	0.30551	-3.95921	7.51983e-05	0.000127774		ENSMUSG00000099625	0.00162459	-2.52524	0.310712	-8.12726	4.39115e-16	5.66982e-16
	ENSMUSG00000101799	0.0338685	-0.452367	0.226451	-1.99763	0.0457565	0.0981314		ENSMUSG00000101799	0.0338685	-0.861465	0.226351	-3.80588	0.0001413	0.000902563		ENSMUSG00000101799	0.0338685	-0.95825	0.2267	-4.22696	2.36873e-05	5.29214e-05		ENSMUSG00000101799	0.0338685	-2.19835	0.226925	-9.68755	3.406e-22	8.78625e-22
	ENSMUSG00000045954	0.00422002	-0.488785	0.230822	-2.11759	0.0342102			ENSMUSG00000045954	0.00422002	-0.82615	0.229722	-3.5963	0.000322772	0.00128916		ENSMUSG00000045954	0.00422002	-0.80555	0.231789	-3.47535	0.000510182	0.000651043		ENSMUSG00000045954	0.00422002	-2.14062	0.233928	-9.15075	5.65382e-20	1.04689e-19
	ENSMUSG00000026107	0.00725773	-0.483498	0.244243	-1.97958	0.0477512	0.0982451		ENSMUSG00000026107	0.00725773	-0.762744	0.243622	-3.13086	0.00174298	0.00349021		ENSMUSG00000026107	0.00725773	-0.883877	0.245064	-3.60672	0.000310088	0.000419619		ENSMUSG00000026107	0.00725773	-2.00465	0.246035	-8.14783	3.70508e-16	4.80984e-16
	ENSMUSG00000099413	0.0243353	-0.543606	0.230253	-2.36091	0.0182302	0.0978725		ENSMUSG00000099413	0.0243353	-0.955162	0.230124	-4.15064	3.31554e-05	0.000550496		ENSMUSG00000099413	0.0243353	-1.09024	0.230629	-4.72726	2.2757e-06	1.16108e-05		ENSMUSG00000099413	0.0243353	-2.49958	0.231049	-10.8184	2.81624e-27	2.3036e-26
	ENSMUSG00000018417	0.0463636	-0.41055	0.21812	-1.88222	0.0598062	0.101254		ENSMUSG00000018417	0.0463636	-0.821078	0.218048	-3.76558	0.000166163	0.000956003		ENSMUSG00000018417	0.0463636	-0.924798	0.218318	-4.23602	2.27516e-05	5.14998e-05		ENSMUSG00000018417	0.0463636	-2.19025	0.218504	-10.0238	1.19757e-23	3.99361e-23
	ENSMUSG00000109599	0.00479252	-0.300515	0.273046	-1.1006	0.271069			ENSMUSG00000109599	0.00479252	-0.568311	0.272116	-2.08849	0.0367539	0.0402951		ENSMUSG00000109599	0.00479252	-0.884554	0.274623	-3.22098	0.00127755	0.00150198		ENSMUSG00000109599	0.00479252	-2.12581	0.275448	-7.71766	1.18482e-14	1.41522e-14
	ENSMUSG00000026104	0.0197168	-0.451779	0.217905	-2.07328	0.0381461	0.0978725		ENSMUSG00000026104	0.0197168	-0.743414	0.217721	-3.41452	0.000638941	0.00183968		ENSMUSG00000026104	0.0197168	-1.0854	0.218494	-4.96763	6.77768e-07	5.90803e-06		ENSMUSG00000026104	0.0197168	-2.56178	0.219037	-11.6957	1.3411e-31	4.25193e-30
	ENSMUSG00000026103	0.0266586	-0.455441	0.21701	-2.09871	0.0358427	0.0978725		ENSMUSG00000026103	0.0266586	-0.905544	0.216894	-4.17505	2.97919e-05	0.000540196		ENSMUSG00000026103	0.0266586	-1.0071	0.21732	-4.63417	3.5837e-06	1.50951e-05		ENSMUSG00000026103	0.0266586	-2.29205	0.217708	-10.5281	6.41257e-26	3.64304e-25
	ENSMUSG00000002881	0.0129171	-0.529039	0.208552	-2.53672	0.0111897	0.0978725		ENSMUSG00000002881	0.0129171	-0.855253	0.208334	-4.1052	4.03973e-05	0.000572175		ENSMUSG00000002881	0.0129171	-0.842013	0.209211	-4.02472	5.70442e-05	0.00010218		ENSMUSG00000002881	0.0129171	-2.26658	0.210204	-10.7827	4.15323e-27	3.24144e-26
	ENSMUSG00000043015	0.0088803	-0.482199	0.226733	-2.12672	0.0334433	0.0978725		ENSMUSG00000043015	0.0088803	-0.70285	0.226406	-3.10438	0.00190678	0.00370497		ENSMUSG00000043015	0.0088803	-0.904116	0.227561	-3.97307	7.09531e-05	0.000121796		ENSMUSG00000043015	0.0088803	-2.12579	0.228569	-9.30042	1.39887e-20	2.80917e-20
	ENSMUSG00000103630	0.00117507	-0.276643	0.273149	-1.01279	0.31116			ENSMUSG00000103630	0.00117507	-0.752505	0.273873	-2.74764	0.0060026	0.00863002		ENSMUSG00000103630	0.00117507	-0.72648	0.279471	-2.59948	0.00933659	0.00993032		ENSMUSG00000103630	0.00117507	-2.09567	0.284346	-7.37016	1.70429e-13	1.94418e-13
	ENSMUSG00000041439	0.0259673	-0.384646	0.230273	-1.67039	0.094842	0.122461		ENSMUSG00000041439	0.0259673	-0.779164	0.230139	-3.38562	0.000710166	0.00195969		ENSMUSG00000041439	0.0259673	-0.875715	0.230508	-3.79907	0.000145242	0.000218651		ENSMUSG00000041439	0.0259673	-2.22524	0.230956	-9.6349	5.69487e-22	1.41281e-21
	ENSMUSG00000026102	0.0106528	-0.410111	0.216959	-1.89027	0.0587212	0.100897		ENSMUSG00000026102	0.0106528	-0.781693	0.216656	-3.608	0.000308571	0.00126306		ENSMUSG00000026102	0.0106528	-0.788128	0.217659	-3.62093	0.000293547	0.000400272		ENSMUSG00000026102	0.0106528	-1.99508	0.218306	-9.13892	6.3077e-20	1.16171e-19
	ENSMUSG00000041426	0.0181098	-0.439085	0.223858	-1.96145	0.049827	0.0986195		ENSMUSG00000041426	0.0181098	-0.714397	0.223721	-3.19326	0.00140678	0.00301807		ENSMUSG00000041426	0.0181098	-0.729749	0.224267	-3.25392	0.00113823	0.00134837		ENSMUSG00000041426	0.0181098	-1.90534	0.224533	-8.48579	2.14258e-17	3.03763e-17
	ENSMUSG00000043629	0.0208837	-0.350724	0.217001	-1.61623	0.106045	0.131112		ENSMUSG00000043629	0.0208837	-0.822155	0.216944	-3.78972	0.000150819	0.000921802		ENSMUSG00000043629	0.0208837	-0.933124	0.217366	-4.29287	1.76376e-05	4.29611e-05		ENSMUSG00000043629	0.0208837	-1.99881	0.21773	-9.18023	4.30156e-20	8.08049e-20
	ENSMUSG00000026100	0.00264883	-0.684911	0.26238	-2.61038	0.00904421			ENSMUSG00000026100	0.00264883	-1.27753	0.26125	-4.89007	1.00799e-06	0.00037977		ENSMUSG00000026100	0.00264883	-1.15911	0.265893	-4.35929	1.30484e-05	3.48298e-05		ENSMUSG00000026100	0.00264883	-2.59544	0.270746	-9.58627	9.13297e-22	2.19623e-21
	ENSMUSG00000060715	0.00488329	-0.567959	0.23527	-2.41407	0.0157753			ENSMUSG00000060715	0.00488329	-1.12609	0.234989	-4.79208	1.65061e-06	0.000390076		ENSMUSG00000060715	0.00488329	-0.871151	0.236569	-3.68244	0.000231011	0.000324658		ENSMUSG00000060715	0.00488329	-2.0989	0.238189	-8.8119	1.23048e-18	1.95314e-18
	ENSMUSG00000026098	0.0227542	-0.44626	0.214856	-2.07702	0.0377993	0.0978725		ENSMUSG00000026098	0.0227542	-0.918106	0.214778	-4.27467	1.91422e-05	0.000495443		ENSMUSG00000026098	0.0227542	-0.802393	0.215191	-3.72874	0.000192438	0.000277326		ENSMUSG00000026098	0.0227542	-2.14645	0.215642	-9.95379	2.42754e-23	7.6317e-23
	ENSMUSG00000026097	0.00474361	-0.423269	0.23869	-1.7733	0.0761782			ENSMUSG00000026097	0.00474361	-0.758101	0.238488	-3.17879	0.00147893	0.00311947		ENSMUSG00000026097	0.00474361	-0.719672	0.239775	-3.00144	0.00268703	0.00301388		ENSMUSG00000026097	0.00474361	-2.12226	0.242259	-8.7603	1.94735e-18	3.03308e-18
	ENSMUSG00000026096	0.00424356	-0.350316	0.243248	-1.44016	0.149823			ENSMUSG00000026096	0.00424356	-0.694477	0.24259	-2.86276	0.00419964	0.00655688		ENSMUSG00000026096	0.00424356	-0.765119	0.244245	-3.13259	0.00173271	0.00199321		ENSMUSG00000026096	0.00424356	-1.99637	0.245585	-8.12905	4.32665e-16	5.58938e-16
	ENSMUSG00000099913	0.00685001	-0.37116	0.248907	-1.49116	0.135919	0.154631		ENSMUSG00000099913	0.00685001	-0.773057	0.248545	-3.11033	0.00186877	0.00365535		ENSMUSG00000099913	0.00685001	-0.720837	0.249477	-2.8894	0.00385981	0.00425499		ENSMUSG00000099913	0.00685001	-1.87755	0.250506	-7.49504	6.62792e-14	7.67432e-14
	ENSMUSG00000026095	0.00362434	-0.285142	0.247047	-1.1542	0.248417			ENSMUSG00000026095	0.00362434	-0.701326	0.245824	-2.85296	0.00433134	0.0067145		ENSMUSG00000026095	0.00362434	-0.542361	0.247654	-2.19	0.0285243	0.0294878		ENSMUSG00000026095	0.00362434	-1.75747	0.249888	-7.03304	2.02074e-12	2.22738e-12
	ENSMUSG00000096141	0.0435206	-0.40556	0.252457	-1.60645	0.108174	0.132703		ENSMUSG00000096141	0.0435206	-0.992702	0.252482	-3.93177	8.43239e-05	0.000733973		ENSMUSG00000096141	0.0435206	-0.862115	0.252628	-3.41259	0.000643482	0.00080126		ENSMUSG00000096141	0.0435206	-1.89325	0.252746	-7.49073	6.84926e-14	7.92495e-14
	ENSMUSG00000026094	0.00819071	-0.301722	0.238243	-1.26645	0.205353	0.215942		ENSMUSG00000026094	0.00819071	-0.738683	0.238	-3.10371	0.00191108	0.00371048		ENSMUSG00000026094	0.00819071	-0.660045	0.238805	-2.76394	0.00571074	0.00618071		ENSMUSG00000026094	0.00819071	-1.70883	0.239424	-7.13726	9.52068e-13	1.05994e-12
	ENSMUSG00000042807	0.0999775	-0.349454	0.223811	-1.56138	0.118434	0.140297		ENSMUSG00000042807	0.0999775	-0.723857	0.223784	-3.23462	0.00121805	0.00274818		ENSMUSG00000042807	0.0999775	-0.840359	0.223879	-3.75362	0.000174297	0.000254525		ENSMUSG00000042807	0.0999775	-2.03868	0.223968	-9.10255	8.82383e-20	1.59512e-19
	ENSMUSG00000025983	0.0201333	-0.483792	0.232976	-2.07658	0.0378405	0.0978725		ENSMUSG00000025983	0.0201333	-0.924273	0.232973	-3.96729	7.26936e-05	0.000693893		ENSMUSG00000025983	0.0201333	-0.835935	0.233333	-3.58259	0.000340207	0.000454345		ENSMUSG00000025983	0.0201333	-1.98845	0.233647	-8.51047	1.7323e-17	2.47589e-17
	ENSMUSG00000041303	0.00999756	-0.409332	0.244596	-1.67351	0.0942279	0.122135		ENSMUSG00000041303	0.00999756	-0.831094	0.244563	-3.39829	0.000678091	0.00190383		ENSMUSG00000041303	0.00999756	-0.903362	0.245243	-3.68353	0.000230025	0.000323445		ENSMUSG00000041303	0.00999756	-1.94552	0.245808	-7.91479	2.47681e-15	3.05785e-15
	ENSMUSG00000073678	0.0212316	-0.470687	0.222326	-2.1171	0.034251	0.0978725		ENSMUSG00000073678	0.0212316	-0.918841	0.22221	-4.13501	3.54936e-05	0.00055863		ENSMUSG00000073678	0.0212316	-0.844406	0.222701	-3.79165	0.000149647	0.00022405		ENSMUSG00000073678	0.0212316	-2.16115	0.223095	-9.68712	3.42041e-22	8.8199e-22
	ENSMUSG00000052331	0.0750932	-0.418442	0.217828	-1.92097	0.054735	0.0995631		ENSMUSG00000052331	0.0750932	-0.72575	0.217787	-3.33239	0.000861043	0.00221442		ENSMUSG00000052331	0.0750932	-0.82668	0.217935	-3.79325	0.00014869	0.000223047		ENSMUSG00000052331	0.0750932	-1.97912	0.218034	-9.07715	1.11455e-19	1.99074e-19
	ENSMUSG00000025982	0.0126354	-0.441851	0.233812	-1.88977	0.0587885	0.100897		ENSMUSG00000025982	0.0126354	-0.744427	0.233599	-3.18677	0.00143872	0.00306125		ENSMUSG00000025982	0.0126354	-0.746893	0.234287	-3.18794	0.00143289	0.00166965		ENSMUSG00000025982	0.0126354	-1.9951	0.234785	-8.49756	1.93623e-17	2.75602e-17
	ENSMUSG00000025981	0.00752327	-0.542452	0.199736	-2.71585	0.00661057	0.0978725		ENSMUSG00000025981	0.00752327	-0.690948	0.199336	-3.46626	0.000527761	0.00165998		ENSMUSG00000025981	0.00752327	-0.647288	0.20079	-3.22371	0.0012654	0.00148878		ENSMUSG00000025981	0.00752327	-1.90936	0.201802	-9.46156	3.03383e-21	6.68054e-21
	ENSMUSG00000101122	0.00078513	-0.613417	0.265418	-2.31114	0.0208251			ENSMUSG00000101122	0.00078513	-0.709071	0.259673	-2.73063	0.00632136	0.00898986		ENSMUSG00000101122	0.00078513	-0.856944	0.278045	-3.08203	0.00205592	0.00234131		ENSMUSG00000101122	0.00078513	-2.16357	0.277949	-7.78406	7.02342e-15	8.47616e-15
	ENSMUSG00000025980	0.00484601	-0.451829	0.234433	-1.92732	0.0539392			ENSMUSG00000025980	0.00484601	-0.669109	0.234033	-2.85903	0.00424937	0.00661433		ENSMUSG00000025980	0.00484601	-0.802903	0.236785	-3.39085	0.000696756	0.000860212		ENSMUSG00000025980	0.00484601	-2.01469	0.236913	-8.50391	1.83309e-17	2.61438e-17
	ENSMUSG00000073676	0.0029191	-0.546258	0.2543	-2.14808	0.0317074			ENSMUSG00000073676	0.0029191	-0.540893	0.253219	-2.13606	0.0326742	0.0362043		ENSMUSG00000073676	0.0029191	-0.860067	0.257975	-3.33392	0.000856317	0.00103705		ENSMUSG00000073676	0.0029191	-2.02639	0.257424	-7.87181	3.49551e-15	4.28371e-15
	ENSMUSG00000025979	0.00866551	-0.43143	0.242889	-1.77624	0.0756932	0.109679		ENSMUSG00000025979	0.00866551	-0.797906	0.242551	-3.28964	0.00100316	0.00242825		ENSMUSG00000025979	0.00866551	-0.926498	0.243725	-3.80141	0.000143878	0.000216882		ENSMUSG00000025979	0.00866551	-2.01283	0.244252	-8.24079	1.71082e-16	2.27193e-16
	ENSMUSG00000025978	0.0187767	-0.244901	0.240712	-1.0174	0.308961	0.314208		ENSMUSG00000025978	0.0187767	-0.531296	0.240516	-2.20898	0.0271761	0.0307521		ENSMUSG00000025978	0.0187767	-0.768328	0.240947	-3.18878	0.00142874	0.00166532		ENSMUSG00000025978	0.0187767	-1.5511	0.24108	-6.43395	1.24332e-10	1.31719e-10
	ENSMUSG00000097649	0.00392942	-0.147123	0.240629	-0.611413	0.540926			ENSMUSG00000097649	0.00392942	-0.391627	0.239803	-1.63312	0.102443	0.105623		ENSMUSG00000097649	0.00392942	-0.517944	0.242143	-2.139	0.0324357	0.0334441		ENSMUSG00000097649	0.00392942	-1.11313	0.241803	-4.60345	4.15541e-06	4.20167e-06
	ENSMUSG00000046994	0.00499411	-0.52371	0.212745	-2.46168	0.0138288			ENSMUSG00000046994	0.00499411	-0.73415	0.212089	-3.46152	0.000537138	0.00167624		ENSMUSG00000046994	0.00499411	-0.615672	0.214222	-2.87399	0.00405319	0.00445755		ENSMUSG00000046994	0.00499411	-2.07281	0.215941	-9.59897	8.07494e-22	1.95365e-21
	ENSMUSG00000100215	0.000265329	-0.643322	0.44561	-1.44369	0.148827			ENSMUSG00000100215	0.000265329	-0.793538	0.463903	-1.71057	0.0871609	0.0903934		ENSMUSG00000100215	0.000265329	-0.773889	0.457556	-1.69135	0.0907692	0.0921393		ENSMUSG00000100215	0.000265329	-1.59024	0.471839	-3.37031	0.000750847	0.000752512
	ENSMUSG00000038349	0.13605	-0.347132	0.210479	-1.64925	0.0990968	0.125557		ENSMUSG00000038349	0.13605	-0.730199	0.210449	-3.46973	0.00052099	0.00164936		ENSMUSG00000038349	0.13605	-0.783105	0.210532	-3.71966	0.000199495	0.000286076		ENSMUSG00000038349	0.13605	-2.06806	0.210588	-9.8204	9.19818e-23	2.61126e-22
	ENSMUSG00000038331	0.0445093	-0.551145	0.221258	-2.49096	0.0127399	0.0978725		ENSMUSG00000038331	0.0445093	-1.00905	0.221201	-4.5617	5.07406e-06	0.000428713		ENSMUSG00000038331	0.0445093	-1.10407	0.221514	-4.98422	6.22136e-07	5.65601e-06		ENSMUSG00000038331	0.0445093	-2.51693	0.221752	-11.3502	7.39719e-30	1.29168e-28
	ENSMUSG00000087022	0.0174171	-0.394451	0.233016	-1.69281	0.0904921	0.11961		ENSMUSG00000087022	0.0174171	-0.990739	0.232935	-4.25328	2.10663e-05	0.000499777		ENSMUSG00000087022	0.0174171	-0.987098	0.233583	-4.2259	2.37988e-05	5.31034e-05		ENSMUSG00000087022	0.0174171	-2.41134	0.234052	-10.3026	6.8592e-25	2.98965e-24
	ENSMUSG00000101429	0.00609321	-0.320531	0.244928	-1.30867	0.190645	0.202945		ENSMUSG00000101429	0.00609321	-0.630709	0.244254	-2.58219	0.00981765	0.0128714		ENSMUSG00000101429	0.00609321	-0.899428	0.245782	-3.65946	0.000252751	0.000351006		ENSMUSG00000101429	0.00609321	-1.93183	0.246859	-7.82563	5.05108e-15	6.13509e-15
	ENSMUSG00000038323	0.00413058	-0.549097	0.221276	-2.4815	0.0130831			ENSMUSG00000038323	0.00413058	-0.54889	0.220274	-2.49184	0.0127082	0.0159344		ENSMUSG00000038323	0.00413058	-0.69319	0.222712	-3.11249	0.00185513	0.00212523		ENSMUSG00000038323	0.00413058	-2.02362	0.225085	-8.99049	2.46132e-19	4.21981e-19
	ENSMUSG00000048495	0.00887691	-0.460568	0.210092	-2.19222	0.0283638	0.0978725		ENSMUSG00000048495	0.00887691	-0.578206	0.209661	-2.75782	0.00581882	0.00842877		ENSMUSG00000048495	0.00887691	-0.786338	0.210942	-3.72774	0.000193203	0.000278326		ENSMUSG00000048495	0.00887691	-1.88109	0.211725	-8.88461	6.41458e-19	1.04754e-18
	ENSMUSG00000025971	0.00442383	-0.502722	0.21828	-2.3031	0.021273			ENSMUSG00000025971	0.00442383	-0.600832	0.217977	-2.75639	0.00584426	0.00845994		ENSMUSG00000025971	0.00442383	-0.858654	0.220484	-3.89441	9.84396e-05	0.000158691		ENSMUSG00000025971	0.00442383	-2.27767	0.222752	-10.2252	1.52957e-24	6.18158e-24
	ENSMUSG00000038305	0.052191	-0.475856	0.22486	-2.11624	0.0343245	0.0978725		ENSMUSG00000038305	0.052191	-0.846081	0.224792	-3.76383	0.000167329	0.000958453		ENSMUSG00000038305	0.052191	-0.993167	0.225029	-4.41351	1.01707e-05	2.95113e-05		ENSMUSG00000038305	0.052191	-2.3038	0.225194	-10.2303	1.45113e-24	5.8953e-24
	ENSMUSG00000054770	0.0137073	-0.435453	0.213057	-2.04383	0.0409702	0.0978725		ENSMUSG00000054770	0.0137073	-0.693327	0.212973	-3.25547	0.00113205	0.00261331		ENSMUSG00000054770	0.0137073	-0.867071	0.213576	-4.05977	4.91208e-05	9.11894e-05		ENSMUSG00000054770	0.0137073	-1.96028	0.214234	-9.15021	5.68209e-20	1.05193e-19
	ENSMUSG00000026039	0.00608075	-0.330607	0.238217	-1.38784	0.165186	0.180192		ENSMUSG00000026039	0.00608075	-0.838526	0.238336	-3.51826	0.000434389	0.00148957		ENSMUSG00000026039	0.00608075	-0.944916	0.239106	-3.95187	7.75427e-05	0.000130865		ENSMUSG00000026039	0.00608075	-1.65538	0.240092	-6.89475	5.3959e-12	5.88558e-12
	ENSMUSG00000063558	0.0177503	-0.410159	0.216519	-1.89434	0.0581805	0.100788		ENSMUSG00000063558	0.0177503	-0.776883	0.216416	-3.58976	0.00033098	0.00130241		ENSMUSG00000063558	0.0177503	-0.84536	0.21702	-3.89531	9.80737e-05	0.000158208		ENSMUSG00000063558	0.0177503	-1.77738	0.217187	-8.18363	2.75416e-16	3.61133e-16
	ENSMUSG00000064294	0.0171914	-0.503858	0.226904	-2.22058	0.0263797	0.0978725		ENSMUSG00000064294	0.0171914	-0.932345	0.226869	-4.10962	3.96308e-05	0.000569636		ENSMUSG00000064294	0.0171914	-0.990825	0.227495	-4.35537	1.32845e-05	3.53047e-05		ENSMUSG00000064294	0.0171914	-2.27511	0.227984	-9.97924	1.87899e-23	6.04006e-23
	ENSMUSG00000038242	0.0113536	-0.468635	0.230585	-2.03237	0.0421161	0.0978725		ENSMUSG00000038242	0.0113536	-0.972697	0.230556	-4.21891	2.45481e-05	0.000516573		ENSMUSG00000038242	0.0113536	-1.04075	0.231479	-4.4961	6.92118e-06	2.28959e-05		ENSMUSG00000038242	0.0113536	-2.2682	0.232269	-9.76539	1.58501e-22	4.33136e-22
	ENSMUSG00000103839	0.00115688	-0.671217	0.294525	-2.27898	0.0226682			ENSMUSG00000103839	0.00115688	-0.549131	0.292373	-1.87819	0.0603551	0.0637812		ENSMUSG00000103839	0.00115688	-1.10504	0.302284	-3.65564	0.000256543	0.000355933		ENSMUSG00000103839	0.00115688	-2.17221	0.300761	-7.22238	5.1085e-13	5.73629e-13
	ENSMUSG00000051223	0.00593246	-0.362137	0.212186	-1.70669	0.0878791	0.118096		ENSMUSG00000051223	0.00593246	-0.687797	0.211491	-3.25213	0.00114543	0.00263452		ENSMUSG00000051223	0.00593246	-0.944345	0.213922	-4.41443	1.01275e-05	2.94168e-05		ENSMUSG00000051223	0.00593246	-2.23908	0.214788	-10.4246	1.91392e-25	9.58439e-25
	ENSMUSG00000026034	0.00682407	-0.410653	0.230668	-1.78027	0.0750311	0.109196		ENSMUSG00000026034	0.00682407	-0.692712	0.230287	-3.00804	0.00262941	0.0046414		ENSMUSG00000026034	0.00682407	-0.873475	0.232094	-3.76346	0.000167577	0.000245979		ENSMUSG00000026034	0.00682407	-1.85373	0.232569	-7.97064	1.57854e-15	1.96849e-15
	ENSMUSG00000026035	0.00608575	-0.394877	0.22534	-1.75236	0.079712	0.112554		ENSMUSG00000026035	0.00608575	-0.707497	0.224795	-3.1473	0.00164787	0.00335953		ENSMUSG00000026035	0.00608575	-0.87313	0.226856	-3.84883	0.000118684	0.00018484		ENSMUSG00000026035	0.00608575	-1.78704	0.22755	-7.85338	4.04961e-15	4.94125e-15
	ENSMUSG00000026036	0.0122489	-0.515373	0.231025	-2.23081	0.0256938	0.0978725		ENSMUSG00000026036	0.0122489	-0.820641	0.230799	-3.55565	0.000377044	0.0013868		ENSMUSG00000026036	0.0122489	-1.02183	0.231711	-4.40992	1.0341e-05	2.98009e-05		ENSMUSG00000026036	0.0122489	-2.12178	0.232345	-9.13204	6.7218e-20	1.2336e-19
	ENSMUSG00000026037	0.0115229	-0.594264	0.224382	-2.64845	0.00808619	0.0978725		ENSMUSG00000026037	0.0115229	-0.914561	0.224231	-4.07866	4.5297e-05	0.000591309		ENSMUSG00000026037	0.0115229	-0.973859	0.22507	-4.32692	1.51212e-05	3.8658e-05		ENSMUSG00000026037	0.0115229	-2.15307	0.225831	-9.53397	1.51379e-21	3.50245e-21
	ENSMUSG00000094245	0.000291219	-0.910511	0.407563	-2.23404	0.0254807			ENSMUSG00000094245	0.000291219	-0.582247	0.397149	-1.46607	0.14263	0.145421		ENSMUSG00000094245	0.000291219	-1.17257	0.421173	-2.78406	0.00536832	0.00582477		ENSMUSG00000094245	0.000291219	-2.40065	0.435739	-5.50938	3.60106e-08	3.69772e-08
	ENSMUSG00000085054	0.00562841	-0.40294	0.217593	-1.85181	0.0640532	0.103297		ENSMUSG00000085054	0.00562841	-0.838008	0.216988	-3.862	0.000112465	0.000816232		ENSMUSG00000085054	0.00562841	-1.00111	0.21869	-4.57777	4.69967e-06	1.79103e-05		ENSMUSG00000085054	0.00562841	-2.11066	0.22087	-9.55613	1.2224e-21	2.87237e-21
	ENSMUSG00000038174	0.0202223	-0.61438	0.210906	-2.91306	0.00357909	0.0978725		ENSMUSG00000038174	0.0202223	-0.914217	0.210778	-4.33734	1.4422e-05	0.000481317		ENSMUSG00000038174	0.0202223	-0.944018	0.211341	-4.46679	7.94013e-06	2.49991e-05		ENSMUSG00000038174	0.0202223	-2.29643	0.211855	-10.8396	2.23391e-27	1.87138e-26
	ENSMUSG00000026032	0.00483263	-0.357223	0.217693	-1.64094	0.100809			ENSMUSG00000026032	0.00483263	-0.77017	0.216766	-3.553	0.000380861	0.00139345		ENSMUSG00000026032	0.00483263	-0.840006	0.21924	-3.83144	0.000127395	0.000196159		ENSMUSG00000026032	0.00483263	-2.19576	0.22124	-9.9248	3.24739e-23	9.9815e-23
	ENSMUSG00000047528	0.0111301	-0.518661	0.231404	-2.24137	0.0250022	0.0978725		ENSMUSG00000047528	0.0111301	-0.885647	0.231378	-3.82771	0.000129341	0.000869408		ENSMUSG00000047528	0.0111301	-0.988582	0.23221	-4.25727	2.06934e-05	4.81532e-05		ENSMUSG00000047528	0.0111301	-2.07307	0.232832	-8.90373	5.4001e-19	8.89565e-19
	ENSMUSG00000102059	0.00182789	-0.428322	0.244727	-1.7502	0.0800835			ENSMUSG00000102059	0.00182789	-0.745826	0.243354	-3.06478	0.00217829	0.0040746		ENSMUSG00000102059	0.00182789	-0.957816	0.246883	-3.87963	0.000104614	0.00016679		ENSMUSG00000102059	0.00182789	-1.93675	0.251715	-7.69421	1.42371e-14	1.69493e-14
	ENSMUSG00000026031	0.0199799	-0.381926	0.218227	-1.75013	0.080096	0.112887		ENSMUSG00000026031	0.0199799	-0.761872	0.218059	-3.49387	0.000476068	0.00157029		ENSMUSG00000026031	0.0199799	-0.841852	0.218651	-3.85021	0.000118015	0.00018399		ENSMUSG00000026031	0.0199799	-2.15522	0.218976	-9.84229	7.40073e-23	2.13181e-22
	ENSMUSG00000026029	0.00876004	-0.433921	0.22088	-1.96451	0.0494715	0.0983978		ENSMUSG00000026029	0.00876004	-0.770561	0.221025	-3.48631	0.00048974	0.00159619		ENSMUSG00000026029	0.00876004	-0.597484	0.221663	-2.69546	0.00702913	0.00755091		ENSMUSG00000026029	0.00876004	-1.7364	0.221955	-7.8232	5.14953e-15	6.25233e-15
	ENSMUSG00000026028	0.020553	-0.380459	0.206534	-1.84211	0.0654594	0.103723		ENSMUSG00000026028	0.020553	-0.774132	0.206462	-3.74952	0.000177174	0.000982417		ENSMUSG00000026028	0.020553	-0.91582	0.207018	-4.42387	9.69498e-06	2.85358e-05		ENSMUSG00000026028	0.020553	-2.12669	0.207355	-10.2563	1.1093e-24	4.60866e-24
	ENSMUSG00000026027	0.00754456	-0.392348	0.204578	-1.91784	0.0551317	0.0995799		ENSMUSG00000026027	0.00754456	-0.847022	0.204279	-4.14641	3.3773e-05	0.000552092		ENSMUSG00000026027	0.00754456	-0.909893	0.206054	-4.4158	1.00639e-05	2.92846e-05		ENSMUSG00000026027	0.00754456	-2.11478	0.206781	-10.2271	1.49897e-24	6.07054e-24
	ENSMUSG00000038079	0.00581517	-0.331448	0.22268	-1.48845	0.136631	0.155218		ENSMUSG00000038079	0.00581517	-0.847601	0.222514	-3.80921	0.000139411	0.000895684		ENSMUSG00000038079	0.00581517	-0.875537	0.224312	-3.90321	9.49251e-05	0.000153983		ENSMUSG00000038079	0.00581517	-2.10749	0.225101	-9.3624	7.79468e-21	1.619e-20
	ENSMUSG00000097573	0.00216913	-0.155368	0.257419	-0.603562	0.546135			ENSMUSG00000097573	0.00216913	-0.952348	0.257017	-3.70539	0.000211062	0.00106009		ENSMUSG00000097573	0.00216913	-0.628699	0.260402	-2.41434	0.0157638	0.0165097		ENSMUSG00000097573	0.00216913	-2.07041	0.263673	-7.85219	4.0884e-15	4.98763e-15
	ENSMUSG00000079550	0.0105335	-0.406569	0.204478	-1.98833	0.046775	0.0981668		ENSMUSG00000079550	0.0105335	-0.925809	0.204331	-4.53092	5.87278e-06	0.000440685		ENSMUSG00000079550	0.0105335	-0.969844	0.205396	-4.72182	2.33749e-06	1.18048e-05		ENSMUSG00000079550	0.0105335	-2.4543	0.206571	-11.8811	1.48352e-32	6.58269e-31
	ENSMUSG00000101586	0.00627904	-0.476539	0.208252	-2.28828	0.0221212	0.0978725		ENSMUSG00000101586	0.00627904	-0.889633	0.208	-4.27709	1.89356e-05	0.000495443		ENSMUSG00000101586	0.00627904	-1.23464	0.210237	-5.87262	4.28959e-09	6.09548e-07		ENSMUSG00000101586	0.00627904	-2.65107	0.21268	-12.465	1.15803e-35	1.38075e-33
	ENSMUSG00000026024	0.0232187	-0.475156	0.219789	-2.16187	0.030628	0.0978725		ENSMUSG00000026024	0.0232187	-0.85701	0.219683	-3.90113	9.57446e-05	0.00076956		ENSMUSG00000026024	0.0232187	-1.02005	0.220265	-4.631	3.63904e-06	1.52648e-05		ENSMUSG00000026024	0.0232187	-2.36756	0.220652	-10.7298	7.3737e-27	5.29985e-26
	ENSMUSG00000026023	0.0252412	-0.392736	0.232432	-1.68969	0.0910881	0.119927		ENSMUSG00000026023	0.0252412	-0.933001	0.232359	-4.01534	5.93597e-05	0.000645469		ENSMUSG00000026023	0.0252412	-0.905974	0.232815	-3.89139	9.96731e-05	0.000160347		ENSMUSG00000026023	0.0252412	-2.06211	0.233014	-8.84969	8.77588e-19	1.41426e-18
	ENSMUSG00000041075	0.00402324	-0.432377	0.236163	-1.83085	0.0671236			ENSMUSG00000041075	0.00402324	-0.547542	0.234809	-2.33186	0.0197079	0.0232023		ENSMUSG00000041075	0.00402324	-0.513178	0.236963	-2.16565	0.0303382	0.031313		ENSMUSG00000041075	0.00402324	-1.76534	0.238091	-7.41458	1.22015e-13	1.39904e-13
	ENSMUSG00000047361	0.0394917	-0.41393	0.213687	-1.93708	0.0527352	0.0992006		ENSMUSG00000047361	0.0394917	-0.751028	0.213602	-3.51602	0.000438063	0.00149724		ENSMUSG00000047361	0.0394917	-0.921836	0.213933	-4.309	1.63995e-05	4.08103e-05		ENSMUSG00000047361	0.0394917	-2.01845	0.214056	-9.42952	4.11952e-21	8.90479e-21
	ENSMUSG00000026021	0.0284132	-0.47435	0.212208	-2.23531	0.0253973	0.0978725		ENSMUSG00000026021	0.0284132	-0.862689	0.212082	-4.06771	4.7477e-05	0.000600574		ENSMUSG00000026021	0.0284132	-0.970879	0.212569	-4.56735	4.93933e-06	1.84959e-05		ENSMUSG00000026021	0.0284132	-2.17033	0.212803	-10.1988	2.00831e-24	7.92356e-24
	ENSMUSG00000103821	0.00111819	-0.428928	0.265587	-1.61502	0.106307			ENSMUSG00000103821	0.00111819	-1.05128	0.26674	-3.94122	8.10687e-05	0.000725255		ENSMUSG00000103821	0.00111819	-0.572833	0.273946	-2.09104	0.0365243	0.0375661		ENSMUSG00000103821	0.00111819	-1.95862	0.277002	-7.0708	1.54049e-12	1.70274e-12
	ENSMUSG00000026020	0.00967612	-0.498903	0.220426	-2.26336	0.0236138	0.0978725		ENSMUSG00000026020	0.00967612	-0.799218	0.220201	-3.62949	0.000283977	0.00121206		ENSMUSG00000026020	0.00967612	-0.751469	0.221272	-3.39614	0.000683436	0.000845377		ENSMUSG00000026020	0.00967612	-2.04652	0.221845	-9.22501	2.83535e-20	5.45811e-20
	ENSMUSG00000067336	0.0389993	-0.452419	0.202172	-2.2378	0.0252344	0.0978725		ENSMUSG00000067336	0.0389993	-0.754948	0.202088	-3.73575	0.000187159	0.00100232		ENSMUSG00000067336	0.0389993	-0.871555	0.202378	-4.30656	1.65813e-05	4.11324e-05		ENSMUSG00000067336	0.0389993	-2.02371	0.202615	-9.98795	1.72102e-23	5.56818e-23
	ENSMUSG00000041040	0.0234991	-0.434602	0.207891	-2.09053	0.0365706	0.0978725		ENSMUSG00000041040	0.0234991	-0.783809	0.207768	-3.77252	0.000161609	0.000945478		ENSMUSG00000041040	0.0234991	-0.927189	0.208286	-4.45153	8.52614e-06	2.61448e-05		ENSMUSG00000041040	0.0234991	-2.24914	0.208699	-10.777	4.42245e-27	3.42295e-26
	ENSMUSG00000026018	0.0186927	-0.556834	0.229122	-2.4303	0.0150863	0.0978725		ENSMUSG00000026018	0.0186927	-0.857412	0.228999	-3.74417	0.000180989	0.000990295		ENSMUSG00000026018	0.0186927	-1.06527	0.229656	-4.63855	3.50858e-06	1.49309e-05		ENSMUSG00000026018	0.0186927	-2.47346	0.230211	-10.7443	6.3005e-27	4.6138e-26
	ENSMUSG00000026019	0.00894457	-0.441179	0.217944	-2.02428	0.0429416	0.0978725		ENSMUSG00000026019	0.00894457	-0.753697	0.217541	-3.46462	0.000530981	0.00166472		ENSMUSG00000026019	0.00894457	-0.791529	0.219003	-3.61423	0.000301239	0.000409296		ENSMUSG00000026019	0.00894457	-2.00448	0.219627	-9.12675	7.05841e-20	1.29111e-19
	ENSMUSG00000026017	0.0139511	-0.416346	0.195205	-2.13286	0.0329358	0.0978725		ENSMUSG00000026017	0.0139511	-0.831762	0.195025	-4.2649	1.99996e-05	0.000495443		ENSMUSG00000026017	0.0139511	-0.749038	0.195906	-3.82345	0.000131596	0.00020159		ENSMUSG00000026017	0.0139511	-2.07062	0.196312	-10.5476	5.20988e-26	3.02251e-25
	ENSMUSG00000073664	0.0375994	-0.491302	0.217728	-2.2565	0.0240396	0.0978725		ENSMUSG00000073664	0.0375994	-0.840338	0.217685	-3.86034	0.000113228	0.000818372		ENSMUSG00000073664	0.0375994	-0.825844	0.217969	-3.78882	0.000151364	0.000226219		ENSMUSG00000073664	0.0375994	-2.02924	0.218105	-9.30396	1.35312e-20	2.72234e-20
	ENSMUSG00000049439	0.0117942	-0.547545	0.225791	-2.42501	0.015308	0.0978725		ENSMUSG00000049439	0.0117942	-0.895352	0.225647	-3.96794	7.24967e-05	0.000693893		ENSMUSG00000049439	0.0117942	-0.964756	0.226586	-4.25779	2.0646e-05	4.80719e-05		ENSMUSG00000049439	0.0117942	-2.19211	0.227223	-9.64742	5.04057e-22	1.26095e-21
	ENSMUSG00000026782	0.0256661	-0.533425	0.216626	-2.46242	0.0138002	0.0978725		ENSMUSG00000026782	0.0256661	-0.906194	0.216496	-4.18573	2.84255e-05	0.000535838		ENSMUSG00000026782	0.0256661	-0.985415	0.216971	-4.5417	5.58029e-06	2.00245e-05		ENSMUSG00000026782	0.0256661	-2.3371	0.217341	-10.7532	5.72548e-27	4.2634e-26
	ENSMUSG00000026014	0.0242763	-0.537181	0.212164	-2.53192	0.011344	0.0978725		ENSMUSG00000026014	0.0242763	-0.889406	0.212101	-4.19331	2.74916e-05	0.000527442		ENSMUSG00000026014	0.0242763	-0.923526	0.212593	-4.3441	1.39848e-05	3.66223e-05		ENSMUSG00000026014	0.0242763	-2.2691	0.212922	-10.657	1.61772e-26	1.06976e-25
	ENSMUSG00000101188	0.000756521	-0.386914	0.303952	-1.27295	0.203037			ENSMUSG00000101188	0.000756521	-0.935693	0.30108	-3.10779	0.0018849	0.00367616		ENSMUSG00000101188	0.000756521	-1.00563	0.313761	-3.20508	0.00135027	0.00158144		ENSMUSG00000101188	0.000756521	-2.41031	0.320277	-7.52569	5.24425e-14	6.09545e-14
	ENSMUSG00000026009	0.00662094	-0.668625	0.241768	-2.76557	0.0056824	0.0978725		ENSMUSG00000026009	0.00662094	-1.04543	0.241474	-4.32935	1.49552e-05	0.000483831		ENSMUSG00000026009	0.00662094	-1.13859	0.243276	-4.68022	2.86566e-06	1.33112e-05		ENSMUSG00000026009	0.00662094	-2.51751	0.244858	-10.2815	8.53532e-25	3.62905e-24
	ENSMUSG00000052062	0.236754	-0.50398	0.226425	-2.22581	0.026027	0.0978725		ENSMUSG00000052062	0.236754	-0.97103	0.226413	-4.28875	1.7968e-05	0.000492186		ENSMUSG00000052062	0.236754	-0.952204	0.226467	-4.2046	2.61543e-05	5.67815e-05		ENSMUSG00000052062	0.236754	-2.24531	0.226494	-9.91335	3.64218e-23	1.10655e-22
	ENSMUSG00000025969	0.052662	-0.462291	0.214906	-2.15113	0.0314659	0.0978725		ENSMUSG00000025969	0.052662	-0.674197	0.214829	-3.13829	0.00169936	0.00343104		ENSMUSG00000025969	0.052662	-0.889301	0.21508	-4.13474	3.55356e-05	7.12509e-05		ENSMUSG00000025969	0.052662	-2.08091	0.21522	-9.66872	4.09448e-22	1.03926e-21
	ENSMUSG00000100811	0.00313398	-0.242627	0.274828	-0.882831	0.377328			ENSMUSG00000100811	0.00313398	-0.527638	0.273712	-1.92771	0.053891	0.0573588		ENSMUSG00000100811	0.00313398	-0.652085	0.276311	-2.35997	0.0182766	0.0190622		ENSMUSG00000100811	0.00313398	-1.63836	0.277776	-5.89813	3.67655e-09	3.8131e-09
	ENSMUSG00000103032	0.00165188	-0.404197	0.2909	-1.38947	0.16469			ENSMUSG00000103032	0.00165188	-0.701914	0.28909	-2.42802	0.0151817	0.0185337		ENSMUSG00000103032	0.00165188	-1.18071	0.295196	-3.99975	6.34088e-05	0.000111193		ENSMUSG00000103032	0.00165188	-2.36712	0.299678	-7.89889	2.81397e-15	3.46312e-15
	ENSMUSG00000100426	0.00548211	-0.494309	0.248321	-1.99061	0.0465238			ENSMUSG00000100426	0.00548211	-0.908893	0.247673	-3.66973	0.000242802	0.00112866		ENSMUSG00000100426	0.00548211	-1.22211	0.250252	-4.8835	1.0422e-06	7.49084e-06		ENSMUSG00000100426	0.00548211	-2.7289	0.252614	-10.8027	3.34386e-27	2.6777e-26
	ENSMUSG00000040865	0.0434703	-0.480723	0.219115	-2.19393	0.0282406	0.0978725		ENSMUSG00000040865	0.0434703	-0.813939	0.219068	-3.71546	0.000202832	0.00104094		ENSMUSG00000040865	0.0434703	-0.99008	0.219339	-4.51392	6.36395e-06	2.1737e-05		ENSMUSG00000040865	0.0434703	-2.25448	0.219531	-10.2695	9.66824e-25	4.06891e-24
	ENSMUSG00000084799	0.0152076	-0.466034	0.213815	-2.17961	0.0292862	0.0978725		ENSMUSG00000084799	0.0152076	-0.798444	0.213658	-3.73703	0.000186207	0.00100047		ENSMUSG00000084799	0.0152076	-1.05263	0.214404	-4.90958	9.12736e-07	6.88627e-06		ENSMUSG00000084799	0.0152076	-2.24586	0.215027	-10.4446	1.55182e-25	7.96401e-25
	ENSMUSG00000101599	0.00433873	-0.461426	0.234297	-1.96941	0.0489062			ENSMUSG00000101599	0.00433873	-0.788157	0.233513	-3.37522	0.000737576	0.00200677		ENSMUSG00000101599	0.00433873	-1.04786	0.236338	-4.43373	9.26163e-06	2.7654e-05		ENSMUSG00000101599	0.00433873	-2.215	0.238353	-9.29295	1.50068e-20	2.99844e-20
	ENSMUSG00000025968	0.0101931	-0.383677	0.207958	-1.84497	0.0650413	0.103723		ENSMUSG00000025968	0.0101931	-0.697831	0.207863	-3.35717	0.000787439	0.00208984		ENSMUSG00000025968	0.0101931	-0.966084	0.209047	-4.62136	3.81226e-06	1.56272e-05		ENSMUSG00000025968	0.0101931	-2.17026	0.209825	-10.3432	4.49312e-25	2.05855e-24
	ENSMUSG00000025967	0.00323321	-0.483857	0.243708	-1.98539	0.0471007			ENSMUSG00000025967	0.00323321	-0.455346	0.242954	-1.87421	0.060902	0.0643172		ENSMUSG00000025967	0.00323321	-0.900198	0.247289	-3.64026	0.000272362	0.000374937		ENSMUSG00000025967	0.00323321	-2.11488	0.248938	-8.49561	1.9689e-17	2.80087e-17
	ENSMUSG00000046856	0.0103473	-0.668283	0.232335	-2.87638	0.00402264	0.0978725		ENSMUSG00000046856	0.0103473	-0.983211	0.232023	-4.23756	2.25959e-05	0.000509945		ENSMUSG00000046856	0.0103473	-1.16603	0.23344	-4.99501	5.88329e-07	5.4709e-06		ENSMUSG00000046856	0.0103473	-2.55276	0.234412	-10.89	1.28582e-27	1.14738e-26
	ENSMUSG00000027520	0.0100575	-0.610148	0.226901	-2.68905	0.00716558	0.0978725		ENSMUSG00000027520	0.0100575	-1.11311	0.226854	-4.90675	9.25961e-07	0.00037977		ENSMUSG00000027520	0.0100575	-1.06816	0.228208	-4.68065	2.85971e-06	1.32963e-05		ENSMUSG00000027520	0.0100575	-2.36686	0.228724	-10.3481	4.26731e-25	1.96436e-24
	ENSMUSG00000025964	0.0456157	-0.528528	0.21281	-2.48357	0.0130074	0.0978725		ENSMUSG00000025964	0.0456157	-0.860527	0.212736	-4.04504	5.2314e-05	0.000623715		ENSMUSG00000025964	0.0456157	-1.05161	0.213037	-4.93628	7.96261e-07	6.37107e-06		ENSMUSG00000025964	0.0456157	-2.07898	0.213181	-9.75215	1.80604e-22	4.87303e-22
	ENSMUSG00000087823	0.00022748	-0.651406	0.457014	-1.42535	0.154055			ENSMUSG00000087823	0.00022748	-0.21575	0.454062	-0.475154	0.634677	0.63556		ENSMUSG00000087823	0.00022748	-1.38347	0.469052	-2.94951	0.00318276	0.00353954		ENSMUSG00000087823	0.00022748	-2.34342	0.530316	-4.41892	9.91971e-06	1.00083e-05
	ENSMUSG00000069085	0.0140941	-0.569766	0.232043	-2.45543	0.0140717	0.0978725		ENSMUSG00000069085	0.0140941	-0.927911	0.232061	-3.99857	6.37266e-05	0.000661252		ENSMUSG00000069085	0.0140941	-0.993789	0.232762	-4.26955	1.95871e-05	4.63053e-05		ENSMUSG00000069085	0.0140941	-2.12361	0.233183	-9.10705	8.46548e-20	1.53419e-19
	ENSMUSG00000025963	0.00604191	-0.466289	0.205722	-2.2666	0.0234149	0.0978725		ENSMUSG00000025963	0.00604191	-0.733036	0.205614	-3.5651	0.000363716	0.00135991		ENSMUSG00000025963	0.00604191	-0.606346	0.207156	-2.927	0.00342252	0.0037938		ENSMUSG00000025963	0.00604191	-1.9521	0.208157	-9.37803	6.72161e-21	1.40967e-20
	ENSMUSG00000025962	0.00609177	-0.420607	0.228051	-1.84435	0.0651318	0.103723		ENSMUSG00000025962	0.00609177	-0.675375	0.227573	-2.96773	0.00300008	0.00510924		ENSMUSG00000025962	0.00609177	-0.80211	0.228883	-3.50445	0.000457548	0.000590742		ENSMUSG00000025962	0.00609177	-1.94511	0.230149	-8.45155	2.8747e-17	4.03479e-17
	ENSMUSG00000025961	0.00575057	-0.455457	0.221862	-2.05289	0.0400833	0.0978725		ENSMUSG00000025961	0.00575057	-0.794996	0.221269	-3.5929	0.000327023	0.00129651		ENSMUSG00000025961	0.00575057	-0.814555	0.223603	-3.64287	0.000269614	0.000371574		ENSMUSG00000025961	0.00575057	-2.26123	0.224942	-10.0525	8.95712e-24	3.06914e-23
	ENSMUSG00000025959	0.0402641	-0.316942	0.211085	-1.50149	0.13323	0.152451		ENSMUSG00000025959	0.0402641	-0.576847	0.210979	-2.73414	0.0062544	0.00890899		ENSMUSG00000025959	0.0402641	-0.837045	0.211271	-3.96195	7.43415e-05	0.000126517		ENSMUSG00000025959	0.0402641	-1.84686	0.211413	-8.73579	2.41954e-18	3.73264e-18
	ENSMUSG00000025958	0.0255987	-0.387612	0.22789	-1.70087	0.0889668	0.118739		ENSMUSG00000025958	0.0255987	-0.816415	0.227764	-3.58449	0.000337743	0.00131307		ENSMUSG00000025958	0.0255987	-0.922809	0.228192	-4.044	5.25463e-05	9.58548e-05		ENSMUSG00000025958	0.0255987	-2.07759	0.228458	-9.09398	9.54817e-20	1.71871e-19
	ENSMUSG00000025956	0.00610272	-0.418196	0.210928	-1.98265	0.0474066	0.0982451		ENSMUSG00000025956	0.00610272	-0.707282	0.21038	-3.36193	0.000773988	0.00206826		ENSMUSG00000025956	0.00610272	-0.867604	0.212783	-4.07741	4.5541e-05	8.59561e-05		ENSMUSG00000025956	0.00610272	-2.06511	0.214017	-9.64928	4.95006e-22	1.24087e-21
	ENSMUSG00000070871	0.015637	-0.51536	0.221152	-2.33034	0.0197882	0.0978725		ENSMUSG00000070871	0.015637	-0.744077	0.220902	-3.36836	0.000756155	0.00203883		ENSMUSG00000070871	0.015637	-0.940354	0.221652	-4.24248	2.21064e-05	5.04506e-05		ENSMUSG00000070871	0.015637	-2.23698	0.222287	-10.0635	8.00987e-24	2.77589e-23
	ENSMUSG00000045005	0.00330036	-0.306443	0.256158	-1.1963	0.231579			ENSMUSG00000045005	0.00330036	-0.605159	0.25503	-2.37289	0.0176494	0.0211113		ENSMUSG00000045005	0.00330036	-0.74089	0.257935	-2.87239	0.00407377	0.00447815		ENSMUSG00000045005	0.00330036	-1.89726	0.259865	-7.30096	2.85729e-13	3.23534e-13
	ENSMUSG00000051344	0.0561341	-0.446405	0.212524	-2.1005	0.0356853	0.0978725		ENSMUSG00000051344	0.0561341	-0.749	0.212466	-3.52528	0.000423042	0.00147262		ENSMUSG00000051344	0.0561341	-0.944237	0.212659	-4.44015	8.98947e-06	2.71163e-05		ENSMUSG00000051344	0.0561341	-2.14511	0.212835	-10.0787	6.8596e-24	2.40904e-23
	ENSMUSG00000084416	0.000339137	-0.296633	0.363813	-0.815344	0.414875			ENSMUSG00000084416	0.000339137	-0.89413	0.360738	-2.47861	0.0131895	0.0164477		ENSMUSG00000084416	0.000339137	-1.46218	0.376107	-3.88768	0.000101206	0.000162227		ENSMUSG00000084416	0.000339137	-2.34725	0.3897	-6.02323	1.70969e-09	1.78003e-09
	ENSMUSG00000044816	0.00556671	-0.685198	0.260114	-2.63422	0.0084332	0.0978725		ENSMUSG00000044816	0.00556671	-0.826271	0.259635	-3.18243	0.00146046	0.00309497		ENSMUSG00000044816	0.00556671	-0.87072	0.261313	-3.3321	0.000861947	0.0010436		ENSMUSG00000044816	0.00556671	-2.04892	0.262356	-7.80972	5.7315e-15	6.94549e-15
	ENSMUSG00000025950	0.0133178	-0.424421	0.214727	-1.97656	0.0480914	0.0982477		ENSMUSG00000025950	0.0133178	-0.706748	0.214285	-3.29817	0.000973169	0.00238213		ENSMUSG00000025950	0.0133178	-0.841319	0.215109	-3.91113	9.18655e-05	0.000150009		ENSMUSG00000025950	0.0133178	-1.87297	0.215689	-8.68363	3.83327e-18	5.80034e-18
	ENSMUSG00000025949	0.0223321	-0.44029	0.221567	-1.98716	0.0469044	0.0981668		ENSMUSG00000025949	0.0223321	-0.882056	0.221444	-3.98321	6.7991e-05	0.000676257		ENSMUSG00000025949	0.0223321	-0.943626	0.221882	-4.25283	2.11085e-05	4.88501e-05		ENSMUSG00000025949	0.0223321	-2.10809	0.222226	-9.48622	2.39565e-21	5.3677e-21
	ENSMUSG00000025946	0.0189414	-0.459334	0.237308	-1.9356	0.052917	0.0992006		ENSMUSG00000025946	0.0189414	-0.943722	0.237284	-3.97719	6.97353e-05	0.000683807		ENSMUSG00000025946	0.0189414	-0.952408	0.237738	-4.00613	6.17217e-05	0.000108883		ENSMUSG00000025946	0.0189414	-2.12411	0.23813	-8.92	4.66303e-19	7.73128e-19
	ENSMUSG00000015222	0.0930634	-0.468842	0.206408	-2.27144	0.0231205	0.0978725		ENSMUSG00000015222	0.0930634	-0.858502	0.206377	-4.15987	3.18432e-05	0.000547601		ENSMUSG00000015222	0.0930634	-0.933463	0.206508	-4.52022	6.17758e-06	2.13078e-05		ENSMUSG00000015222	0.0930634	-2.22696	0.206614	-10.7783	4.35764e-27	3.38087e-26
	ENSMUSG00000073656	0.00423244	-0.437135	0.239109	-1.82818	0.0675226			ENSMUSG00000073656	0.00423244	-0.808819	0.238352	-3.39339	0.000690341	0.00192493		ENSMUSG00000073656	0.00423244	-0.980745	0.241579	-4.05973	4.91296e-05	9.11972e-05		ENSMUSG00000073656	0.00423244	-2.33846	0.243125	-9.61836	6.68921e-22	1.64127e-21
	ENSMUSG00000065694	0.000555509	0.23492	0.281726	0.833862	0.404359			ENSMUSG00000065694	0.000555509	-0.94656	0.276064	-3.42877	0.000606322	0.00178941		ENSMUSG00000065694	0.000555509	-0.519168	0.294383	-1.76358	0.0778032	0.0791429		ENSMUSG00000065694	0.000555509	-2.5999	0.313474	-8.29383	1.09655e-16	1.47699e-16
	ENSMUSG00000055567	0.064528	-0.523438	0.216324	-2.41969	0.0155336	0.0978725		ENSMUSG00000055567	0.064528	-0.868092	0.216295	-4.01346	5.98357e-05	0.000647337		ENSMUSG00000055567	0.064528	-1.04641	0.216472	-4.83394	1.33856e-06	8.64859e-06		ENSMUSG00000055567	0.064528	-2.31426	0.216615	-10.6838	1.2123e-26	8.28756e-26
	ENSMUSG00000103375	0.00161303	-0.755487	0.264671	-2.85444	0.00431126			ENSMUSG00000103375	0.00161303	-0.694321	0.262393	-2.64611	0.00814235	0.0110154		ENSMUSG00000103375	0.00161303	-0.84524	0.268392	-3.14927	0.00163679	0.0018907		ENSMUSG00000103375	0.00161303	-1.57756	0.267698	-5.89306	3.7912e-09	3.93117e-09
	ENSMUSG00000026005	0.00727141	-0.356394	0.22698	-1.57016	0.116379	0.138665		ENSMUSG00000026005	0.00727141	-0.71146	0.226794	-3.13703	0.00170669	0.00344118		ENSMUSG00000026005	0.00727141	-0.749278	0.228235	-3.28292	0.00102737	0.00122647		ENSMUSG00000026005	0.00727141	-2.01784	0.22916	-8.80534	1.30453e-18	2.06496e-18
	ENSMUSG00000026004	0.0345872	-0.44132	0.217358	-2.03038	0.0423178	0.0978725		ENSMUSG00000026004	0.0345872	-0.786822	0.217272	-3.62137	0.000293052	0.00123066		ENSMUSG00000026004	0.0345872	-0.820138	0.217572	-3.7695	0.000163575	0.000240931		ENSMUSG00000026004	0.0345872	-1.98627	0.21778	-9.12054	7.47542e-20	1.36379e-19
	ENSMUSG00000102559	0.00145166	-0.307434	0.296642	-1.03638	0.300024			ENSMUSG00000102559	0.00145166	-0.808536	0.296421	-2.72766	0.00637855	0.00905531		ENSMUSG00000102559	0.00145166	-0.747972	0.300244	-2.49121	0.0127309	0.01342		ENSMUSG00000102559	0.00145166	-1.56716	0.304768	-5.14212	2.7165e-07	2.76733e-07
	ENSMUSG00000102374	0.00124981	-0.290325	0.304003	-0.955009	0.339573			ENSMUSG00000102374	0.00124981	-0.762272	0.302592	-2.51914	0.0117643	0.014934		ENSMUSG00000102374	0.00124981	-0.935135	0.307052	-3.04553	0.0023227	0.00262574		ENSMUSG00000102374	0.00124981	-1.80311	0.31245	-5.77087	7.88614e-09	8.1499e-09
	ENSMUSG00000102776	0.00248323	-0.315012	0.260066	-1.21128	0.225789			ENSMUSG00000102776	0.00248323	-0.785691	0.259315	-3.02987	0.0024466	0.00441419		ENSMUSG00000102776	0.00248323	-0.826341	0.261431	-3.16084	0.00157313	0.00182149		ENSMUSG00000102776	0.00248323	-1.51447	0.263276	-5.7524	8.79852e-09	9.08749e-09
	ENSMUSG00000082057	0.00171826	-0.504959	0.281918	-1.79115	0.0732687			ENSMUSG00000082057	0.00171826	-0.85874	0.280969	-3.05636	0.00224045	0.00415522		ENSMUSG00000082057	0.00171826	-0.855237	0.286061	-2.98971	0.00279247	0.0031239		ENSMUSG00000082057	0.00171826	-2.07493	0.287035	-7.22884	4.87119e-13	5.4733e-13
	ENSMUSG00000103706	0.00142853	-0.433715	0.3023	-1.43472	0.151367			ENSMUSG00000103706	0.00142853	-0.918224	0.300424	-3.05643	0.00223991	0.00415467		ENSMUSG00000103706	0.00142853	-0.751465	0.305127	-2.46279	0.0137861	0.0144914		ENSMUSG00000103706	0.00142853	-2.12506	0.308828	-6.88105	5.94145e-12	6.47228e-12
	ENSMUSG00000103756	0.000892225	-0.698435	0.335174	-2.0838	0.0371787			ENSMUSG00000103756	0.000892225	-0.487715	0.333395	-1.46287	0.143502	0.146271		ENSMUSG00000103756	0.000892225	-0.820348	0.340652	-2.40817	0.0160328	0.0167868		ENSMUSG00000103756	0.000892225	-1.66905	0.351719	-4.7454	2.08091e-06	2.10747e-06
	ENSMUSG00000103382	0.00275395	-0.489978	0.246823	-1.98514	0.0471293			ENSMUSG00000103382	0.00275395	-0.793809	0.245481	-3.23369	0.001222	0.0027555		ENSMUSG00000103382	0.00275395	-0.727283	0.249082	-2.91985	0.00350196	0.00387722		ENSMUSG00000103382	0.00275395	-2.17714	0.252525	-8.6215	6.60834e-18	9.77273e-18
	ENSMUSG00000026003	0.0108866	-0.439466	0.22113	-1.98737	0.0468814	0.0981668		ENSMUSG00000026003	0.0108866	-0.698297	0.220756	-3.16321	0.00156042	0.00323278		ENSMUSG00000026003	0.0108866	-0.783846	0.221789	-3.5342	0.000409011	0.000534108		ENSMUSG00000026003	0.0108866	-2.08941	0.222372	-9.39602	5.66667e-21	1.19982e-20
	ENSMUSG00000061816	0.00567653	-0.457502	0.221115	-2.06906	0.0385401	0.0978725		ENSMUSG00000061816	0.00567653	-0.884197	0.220664	-4.00698	6.15005e-05	0.000655298		ENSMUSG00000061816	0.00567653	-0.850183	0.222458	-3.82176	0.000132501	0.000202817		ENSMUSG00000061816	0.00567653	-2.09107	0.223845	-9.3416	9.48932e-21	1.94808e-20
	ENSMUSG00000026000	0.01257	-0.445376	0.220193	-2.02266	0.0431085	0.0978725		ENSMUSG00000026000	0.01257	-0.811021	0.219988	-3.68666	0.000227214	0.0010969		ENSMUSG00000026000	0.01257	-0.900746	0.220771	-4.08	4.50363e-05	8.52934e-05		ENSMUSG00000026000	0.01257	-2.31576	0.221746	-10.4433	1.57201e-25	8.06333e-25
	ENSMUSG00000025991	0.0272317	-0.511496	0.247959	-2.06282	0.0391298	0.0978725		ENSMUSG00000025991	0.0272317	-1.02635	0.247824	-4.14146	3.45105e-05	0.000555225		ENSMUSG00000025991	0.0272317	-1.00814	0.24822	-4.06147	4.87656e-05	9.07121e-05		ENSMUSG00000025991	0.0272317	-2.2323	0.248514	-8.98257	2.64505e-19	4.52124e-19
	ENSMUSG00000062209	0.231886	-0.447158	0.219019	-2.04164	0.0411871	0.0978725		ENSMUSG00000062209	0.231886	-0.954734	0.219007	-4.35937	1.30435e-05	0.000476532		ENSMUSG00000062209	0.231886	-0.865387	0.219055	-3.95055	7.79721e-05	0.00013143		ENSMUSG00000062209	0.231886	-2.12978	0.219085	-9.72124	2.44787e-22	6.46541e-22
	ENSMUSG00000025997	0.0410803	-0.429855	0.216134	-1.98884	0.0467194	0.0981668		ENSMUSG00000025997	0.0410803	-0.8624	0.21604	-3.99186	6.55581e-05	0.000668825		ENSMUSG00000025997	0.0410803	-0.895745	0.216305	-4.14112	3.45611e-05	6.9743e-05		ENSMUSG00000025997	0.0410803	-2.14085	0.2165	-9.88845	4.67206e-23	1.39031e-22
	ENSMUSG00000053153	0.148963	-0.434359	0.230886	-1.88127	0.0599352	0.101271		ENSMUSG00000053153	0.148963	-0.990562	0.230881	-4.29037	1.7838e-05	0.000492186		ENSMUSG00000053153	0.148963	-0.85094	0.230938	-3.68472	0.000228954	0.000322093		ENSMUSG00000053153	0.148963	-2.05707	0.230978	-8.90588	5.2963e-19	8.73429e-19
	ENSMUSG00000045648	0.0350387	-0.486496	0.213072	-2.28325	0.0224157	0.0978725		ENSMUSG00000045648	0.0350387	-0.951021	0.212988	-4.46514	8.00179e-06	0.000452317		ENSMUSG00000045648	0.0350387	-0.935482	0.213382	-4.38407	1.1648e-05	3.22946e-05		ENSMUSG00000045648	0.0350387	-2.40192	0.213629	-11.2434	2.4948e-29	3.67601e-28
	ENSMUSG00000026196	0.0154376	-0.43692	0.230898	-1.89226	0.0584561	0.100788		ENSMUSG00000026196	0.0154376	-1.073	0.230807	-4.6489	3.33711e-06	0.000404784		ENSMUSG00000026196	0.0154376	-0.876312	0.23144	-3.78635	0.000152874	0.000228003		ENSMUSG00000026196	0.0154376	-2.03426	0.231865	-8.7735	1.73204e-18	2.7088e-18
	ENSMUSG00000050296	0.0351357	-0.443053	0.228921	-1.93539	0.052942	0.0992006		ENSMUSG00000050296	0.0351357	-0.931741	0.228862	-4.07119	4.67738e-05	0.000600032		ENSMUSG00000050296	0.0351357	-0.980165	0.229176	-4.27691	1.89508e-05	4.52218e-05		ENSMUSG00000050296	0.0351357	-2.16599	0.229365	-9.4434	3.60884e-21	7.86298e-21
	ENSMUSG00000026192	0.00711152	-0.499996	0.224227	-2.22986	0.0257566	0.0978725		ENSMUSG00000026192	0.00711152	-0.793602	0.223685	-3.54785	0.000388394	0.00140877		ENSMUSG00000026192	0.00711152	-1.00714	0.225253	-4.47117	7.77941e-06	2.46684e-05		ENSMUSG00000026192	0.00711152	-2.1034	0.226364	-9.29214	1.51222e-20	3.01962e-20
	ENSMUSG00000026193	0.0143257	-0.362743	0.214946	-1.6876	0.0914872	0.120259		ENSMUSG00000026193	0.0143257	-0.789939	0.214796	-3.67762	0.000235424	0.00111295		ENSMUSG00000026193	0.0143257	-0.906533	0.21563	-4.20411	2.62116e-05	5.68708e-05		ENSMUSG00000026193	0.0143257	-2.06576	0.21603	-9.56236	1.15102e-21	2.71845e-21
	ENSMUSG00000039395	0.0167682	-0.505072	0.250972	-2.01246	0.0441711	0.0978725		ENSMUSG00000039395	0.0167682	-0.836767	0.250831	-3.33597	0.00085002	0.00219688		ENSMUSG00000039395	0.0167682	-0.953662	0.251541	-3.79128	0.000149875	0.000224339		ENSMUSG00000039395	0.0167682	-2.46971	0.252014	-9.79991	1.12687e-22	3.15072e-22
	ENSMUSG00000026189	0.0099828	-0.48226	0.230513	-2.09212	0.0364282	0.0978725		ENSMUSG00000026189	0.0099828	-0.639636	0.230177	-2.77888	0.0054546	0.00802075		ENSMUSG00000026189	0.0099828	-1.00369	0.231574	-4.33421	1.46283e-05	3.77568e-05		ENSMUSG00000026189	0.0099828	-2.18764	0.232129	-9.42422	4.33301e-21	9.34132e-21
	ENSMUSG00000026188	0.00855482	-0.54511	0.202766	-2.68836	0.00718029	0.0978725		ENSMUSG00000026188	0.00855482	-0.864255	0.202345	-4.27119	1.94432e-05	0.000495443		ENSMUSG00000026188	0.00855482	-0.984535	0.204142	-4.82279	1.41564e-06	8.91728e-06		ENSMUSG00000026188	0.00855482	-2.27027	0.205228	-11.0622	1.91379e-28	2.13394e-27
	ENSMUSG00000026187	0.0296936	-0.415718	0.214878	-1.93467	0.0530314	0.0992006		ENSMUSG00000026187	0.0296936	-0.824417	0.214766	-3.83867	0.000123701	0.000852528		ENSMUSG00000026187	0.0296936	-1.00004	0.215178	-4.64751	3.35974e-06	1.45728e-05		ENSMUSG00000026187	0.0296936	-2.33087	0.215448	-10.8187	2.80685e-27	2.29689e-26
	ENSMUSG00000039372	0.0354335	-0.557173	0.195832	-2.84516	0.00443888	0.0978725		ENSMUSG00000039372	0.0354335	-0.948308	0.195762	-4.84419	1.27128e-06	0.000386051		ENSMUSG00000039372	0.0354335	-1.13369	0.196201	-5.77821	7.54975e-09	7.274e-07		ENSMUSG00000039372	0.0354335	-2.66863	0.196657	-13.57	6.03542e-42	9.02295e-39
	ENSMUSG00000039354	0.0189616	-0.455216	0.212425	-2.14295	0.0321169	0.0978725		ENSMUSG00000039354	0.0189616	-0.707953	0.212167	-3.33678	0.000847553	0.00219379		ENSMUSG00000039354	0.0189616	-0.913888	0.212851	-4.29356	1.75834e-05	4.2872e-05		ENSMUSG00000039354	0.0189616	-2.16642	0.213283	-10.1575	3.06812e-24	1.16077e-23
	ENSMUSG00000046330	0.00263354	-0.281623	0.24451	-1.15178	0.24941			ENSMUSG00000046330	0.00263354	-0.705139	0.243427	-2.89672	0.00377087	0.00605326		ENSMUSG00000046330	0.00263354	-0.393912	0.246227	-1.59979	0.109645	0.11108		ENSMUSG00000046330	0.00263354	-1.6779	0.24964	-6.7213	1.80115e-11	1.94033e-11
	ENSMUSG00000039323	0.00612757	-0.352942	0.230869	-1.52875	0.126326	0.146673		ENSMUSG00000039323	0.00612757	-0.763315	0.230957	-3.30501	0.000949745	0.00234978		ENSMUSG00000039323	0.00612757	-1.05354	0.232894	-4.5237	6.07668e-06	2.11119e-05		ENSMUSG00000039323	0.00612757	-2.12028	0.233242	-9.0905	9.85837e-20	1.77224e-19
	ENSMUSG00000026185	0.0104008	-0.492651	0.216817	-2.2722	0.0230746	0.0978725		ENSMUSG00000026185	0.0104008	-0.787104	0.216474	-3.63603	0.000276873	0.00119765		ENSMUSG00000026185	0.0104008	-0.957119	0.21766	-4.39731	1.096e-05	3.0965e-05		ENSMUSG00000026185	0.0104008	-2.10579	0.218429	-9.64059	5.3876e-22	1.34207e-21
	ENSMUSG00000100301	0.0504141	-0.480601	0.23193	-2.07218	0.0382483	0.0978725		ENSMUSG00000100301	0.0504141	-0.855123	0.231925	-3.68706	0.000226861	0.00109651		ENSMUSG00000100301	0.0504141	-0.991326	0.232118	-4.27079	1.9478e-05	4.61146e-05		ENSMUSG00000100301	0.0504141	-2.10641	0.23223	-9.07038	1.186e-19	2.11177e-19
	ENSMUSG00000055322	0.0684666	-0.309699	0.213347	-1.45162	0.146606	0.163642		ENSMUSG00000055322	0.0684666	-0.47972	0.213302	-2.24901	0.0245115	0.0280753		ENSMUSG00000055322	0.0684666	-0.718403	0.213464	-3.36545	0.000764195	0.000935863		ENSMUSG00000055322	0.0684666	-1.76561	0.213523	-8.26895	1.3514e-16	1.80848e-16
	ENSMUSG00000006304	0.0141301	-0.487003	0.217336	-2.24078	0.0250403	0.0978725		ENSMUSG00000006304	0.0141301	-0.820815	0.217105	-3.78073	0.000156367	0.00093278		ENSMUSG00000006304	0.0141301	-1.11526	0.218134	-5.11273	3.17544e-07	3.99965e-06		ENSMUSG00000006304	0.0141301	-2.19909	0.218644	-10.0578	8.48336e-24	2.92044e-23
	ENSMUSG00000006299	0.00690897	-0.422646	0.225749	-1.87219	0.0611799	0.101845		ENSMUSG00000006299	0.00690897	-0.561359	0.225002	-2.4949	0.0125991	0.0158191		ENSMUSG00000006299	0.00690897	-0.791036	0.227314	-3.47993	0.000501548	0.000641161		ENSMUSG00000006299	0.00690897	-1.712	0.227308	-7.53164	5.01078e-14	5.82792e-14
	ENSMUSG00000026179	0.0369861	-0.374731	0.216263	-1.73276	0.0831391	0.115068		ENSMUSG00000026179	0.0369861	-0.553181	0.216123	-2.55956	0.0104804	0.0135646		ENSMUSG00000026179	0.0369861	-0.788341	0.216514	-3.64107	0.000271506	0.000373917		ENSMUSG00000026179	0.0369861	-1.74932	0.216554	-8.07797	6.58531e-16	8.41788e-16
	ENSMUSG00000103013	0.000961318	-0.48293	0.272478	-1.77236	0.0763341			ENSMUSG00000103013	0.000961318	-0.527621	0.263944	-1.99899	0.0456098	0.0490986		ENSMUSG00000103013	0.000961318	-1.14265	0.277329	-4.12021	3.78535e-05	7.45826e-05		ENSMUSG00000103013	0.000961318	-1.96324	0.279003	-7.03661	1.96975e-12	2.17167e-12
	ENSMUSG00000006301	0.0116492	-0.394869	0.220134	-1.79377	0.0728497	0.107607		ENSMUSG00000006301	0.0116492	-0.506652	0.219607	-2.30708	0.0210501	0.024577		ENSMUSG00000006301	0.0116492	-0.752285	0.220875	-3.40594	0.00065937	0.000818579		ENSMUSG00000006301	0.0116492	-1.67406	0.220896	-7.57847	3.49642e-14	4.09253e-14
	ENSMUSG00000073650	0.00417142	-0.348461	0.238108	-1.46346	0.143342			ENSMUSG00000073650	0.00417142	-0.597326	0.237326	-2.5169	0.0118391	0.015012		ENSMUSG00000073650	0.00417142	-0.846399	0.239627	-3.53215	0.000412202	0.000537661		ENSMUSG00000073650	0.00417142	-1.57439	0.24067	-6.5417	6.08249e-11	6.48383e-11
	ENSMUSG00000026177	0.00475059	-0.346695	0.217272	-1.59567	0.110562			ENSMUSG00000026177	0.00475059	-0.399993	0.216508	-1.84748	0.0646781	0.0680757		ENSMUSG00000026177	0.00475059	-0.904584	0.220176	-4.10846	3.98304e-05	7.75578e-05		ENSMUSG00000026177	0.00475059	-1.70183	0.220136	-7.7308	1.06875e-14	1.27956e-14
	ENSMUSG00000026176	0.00431487	-0.193281	0.232741	-0.830456	0.406281			ENSMUSG00000026176	0.00431487	-0.338546	0.231523	-1.46225	0.143671	0.146437		ENSMUSG00000026176	0.00431487	-0.478672	0.235536	-2.03227	0.0421268	0.0432232		ENSMUSG00000026176	0.00431487	-1.61521	0.234872	-6.87695	6.11488e-12	6.65972e-12
	ENSMUSG00000026175	0.00811631	-0.450108	0.221936	-2.0281	0.0425505	0.0978725		ENSMUSG00000026175	0.00811631	-0.716169	0.221545	-3.23261	0.00122666	0.00276155		ENSMUSG00000026175	0.00811631	-0.990254	0.22335	-4.43365	9.26505e-06	2.766e-05		ENSMUSG00000026175	0.00811631	-2.11513	0.223929	-9.44554	3.53567e-21	7.71307e-21
	ENSMUSG00000033364	0.0351307	-0.523828	0.204722	-2.55873	0.0105055	0.0978725		ENSMUSG00000033364	0.0351307	-0.75018	0.204634	-3.66596	0.000246414	0.00113431		ENSMUSG00000033364	0.0351307	-0.86073	0.204962	-4.19947	2.67541e-05	5.77098e-05		ENSMUSG00000033364	0.0351307	-1.98345	0.205164	-9.66764	4.13817e-22	1.0498e-21
	ENSMUSG00000026174	0.00921506	-0.440053	0.211124	-2.08433	0.0371297	0.0978725		ENSMUSG00000026174	0.00921506	-0.72308	0.210819	-3.42987	0.000603877	0.00178824		ENSMUSG00000026174	0.00921506	-0.771973	0.212049	-3.64054	0.000272067	0.000374572		ENSMUSG00000026174	0.00921506	-1.90481	0.2127	-8.95537	3.38594e-19	5.70933e-19
	ENSMUSG00000026173	0.00801586	-0.501032	0.227863	-2.19883	0.0278898	0.0978725		ENSMUSG00000026173	0.00801586	-0.727764	0.227551	-3.19825	0.00138266	0.00298033		ENSMUSG00000026173	0.00801586	-0.841419	0.228953	-3.67507	0.000237781	0.000332825		ENSMUSG00000026173	0.00801586	-1.96601	0.229465	-8.56781	1.05471e-17	1.53326e-17
	ENSMUSG00000026135	0.0106668	-0.487468	0.210752	-2.313	0.0207228	0.0978725		ENSMUSG00000026135	0.0106668	-0.746554	0.210403	-3.54822	0.000387851	0.00140847		ENSMUSG00000026135	0.0106668	-0.901128	0.211818	-4.25426	2.09742e-05	4.86134e-05		ENSMUSG00000026135	0.0106668	-2.09924	0.212277	-9.88916	4.63916e-23	1.38137e-22
	ENSMUSG00000026172	0.00517323	-0.517627	0.217476	-2.38015	0.0173055			ENSMUSG00000026172	0.00517323	-0.679953	0.216389	-3.14228	0.0016764	0.00339762		ENSMUSG00000026172	0.00517323	-0.853624	0.219136	-3.89541	9.80308e-05	0.000158163		ENSMUSG00000026172	0.00517323	-2.08158	0.220371	-9.44577	3.52808e-21	7.69839e-21
	ENSMUSG00000026171	0.00422432	-0.487824	0.212948	-2.29081	0.0219741			ENSMUSG00000026171	0.00422432	-0.804245	0.212224	-3.78961	0.000150883	0.000921802		ENSMUSG00000026171	0.00422432	-0.983439	0.216189	-4.54898	5.39068e-06	1.95688e-05		ENSMUSG00000026171	0.00422432	-2.24299	0.217106	-10.3313	5.08638e-25	2.29839e-24
	ENSMUSG00000033276	0.00905597	-0.588184	0.214185	-2.74614	0.00603002	0.0978725		ENSMUSG00000033276	0.00905597	-0.891395	0.214109	-4.16328	3.13715e-05	0.000544117		ENSMUSG00000033276	0.00905597	-0.96479	0.215711	-4.4726	7.72732e-06	2.45754e-05		ENSMUSG00000033276	0.00905597	-2.11631	0.216134	-9.79166	1.22274e-22	3.39922e-22
	ENSMUSG00000033257	0.0136689	-0.454017	0.21187	-2.1429	0.032121	0.0978725		ENSMUSG00000033257	0.0136689	-0.741495	0.211628	-3.50377	0.000458724	0.00154004		ENSMUSG00000033257	0.0136689	-0.886806	0.212478	-4.17363	2.99781e-05	6.26479e-05		ENSMUSG00000033257	0.0136689	-1.98318	0.212813	-9.31887	1.1758e-20	2.38461e-20
	ENSMUSG00000026170	0.00597896	-0.378146	0.236556	-1.59855	0.109922	0.134055		ENSMUSG00000026170	0.00597896	-0.71887	0.236104	-3.04472	0.00232897	0.00426653		ENSMUSG00000026170	0.00597896	-0.823977	0.237789	-3.46516	0.00052991	0.000673037		ENSMUSG00000026170	0.00597896	-2.05408	0.238801	-8.60163	7.85884e-18	1.15465e-17
	ENSMUSG00000033227	0.00457416	-0.377635	0.228681	-1.65136	0.0986645			ENSMUSG00000033227	0.00457416	-0.582206	0.227961	-2.55397	0.0106501	0.0137395		ENSMUSG00000033227	0.00457416	-0.840626	0.230518	-3.64669	0.000265641	0.000366958		ENSMUSG00000033227	0.00457416	-2.05656	0.232012	-8.864	7.71919e-19	1.25227e-18
	ENSMUSG00000026167	0.0055376	-0.428499	0.233614	-1.83422	0.066621	0.104209		ENSMUSG00000026167	0.0055376	-0.74131	0.233026	-3.18124	0.00146648	0.00310334		ENSMUSG00000026167	0.0055376	-1.16964	0.235691	-4.9626	6.95545e-07	5.97874e-06		ENSMUSG00000026167	0.0055376	-2.40663	0.237584	-10.1296	4.08381e-24	1.50462e-23
	ENSMUSG00000090071	0.00208728	-0.5313	0.262905	-2.02088	0.0432923			ENSMUSG00000090071	0.00208728	-1.02232	0.260995	-3.91699	8.966e-05	0.000749729		ENSMUSG00000090071	0.00208728	-1.41481	0.268365	-5.27194	1.34992e-07	2.67439e-06		ENSMUSG00000090071	0.00208728	-2.62258	0.274052	-9.56964	1.07281e-21	2.54767e-21
	ENSMUSG00000047021	0.0071992	-0.506422	0.220358	-2.29818	0.0215514	0.0978725		ENSMUSG00000047021	0.0071992	-0.807347	0.220222	-3.66606	0.000246314	0.00113423		ENSMUSG00000047021	0.0071992	-1.01961	0.221987	-4.59311	4.36695e-06	1.7029e-05		ENSMUSG00000047021	0.0071992	-2.29603	0.222778	-10.3064	6.59512e-25	2.88555e-24
	ENSMUSG00000006538	0.00191606	-0.501355	0.246049	-2.03762	0.041588			ENSMUSG00000006538	0.00191606	-0.738977	0.246337	-2.99986	0.00270103	0.00473393		ENSMUSG00000006538	0.00191606	-1.30646	0.253235	-5.15907	2.48177e-07	3.59412e-06		ENSMUSG00000006538	0.00191606	-2.4607	0.254247	-9.67835	3.72693e-22	9.53566e-22
	ENSMUSG00000026162	0.0256803	-0.456904	0.221706	-2.06085	0.0393172	0.0978725		ENSMUSG00000026162	0.0256803	-0.730812	0.221625	-3.29752	0.000975438	0.00238544		ENSMUSG00000026162	0.0256803	-1.02159	0.222136	-4.59894	4.24647e-06	1.67201e-05		ENSMUSG00000026162	0.0256803	-2.21089	0.222347	-9.94342	2.69418e-23	8.39796e-23
	ENSMUSG00000026205	0.00471509	-0.374667	0.23035	-1.62651	0.10384			ENSMUSG00000026205	0.00471509	-0.657292	0.229827	-2.85994	0.00423715	0.00660059		ENSMUSG00000026205	0.00471509	-1.14342	0.23335	-4.9	9.58362e-07	7.13357e-06		ENSMUSG00000026205	0.00471509	-2.53021	0.234983	-10.7677	4.8929e-27	3.7277e-26
	ENSMUSG00000033159	0.00460231	-0.425034	0.200603	-2.11878	0.0341094			ENSMUSG00000033159	0.00460231	-0.63734	0.199875	-3.1887	0.00142916	0.00304599		ENSMUSG00000033159	0.00460231	-0.849945	0.202907	-4.18884	2.80383e-05	5.96589e-05		ENSMUSG00000033159	0.00460231	-2.18034	0.205067	-10.6323	2.10821e-26	1.35136e-25
	ENSMUSG00000049339	0.00342681	-0.572529	0.216899	-2.63961	0.00830025			ENSMUSG00000049339	0.00342681	-0.578775	0.216214	-2.67687	0.00743139	0.010233		ENSMUSG00000049339	0.00342681	-0.882351	0.22003	-4.01014	6.06825e-05	0.000107312		ENSMUSG00000049339	0.00342681	-2.05866	0.222608	-9.2479	2.28937e-20	4.46367e-20
	ENSMUSG00000026197	0.00309318	-0.345014	0.238324	-1.44766	0.147711			ENSMUSG00000026197	0.00309318	-0.552788	0.237093	-2.33152	0.0197259	0.0232187		ENSMUSG00000026197	0.00309318	-0.924818	0.241216	-3.83398	0.000126084	0.000194449		ENSMUSG00000026197	0.00309318	-2.5527	0.244634	-10.4348	1.7198e-25	8.72924e-25
	ENSMUSG00000026198	0.00493522	-0.443702	0.18612	-2.38395	0.0171277			ENSMUSG00000026198	0.00493522	-0.602014	0.185436	-3.24648	0.0011684	0.0026665		ENSMUSG00000026198	0.00493522	-0.894597	0.189412	-4.72301	2.32374e-06	1.1764e-05		ENSMUSG00000026198	0.00493522	-2.1529	0.190593	-11.2958	1.37637e-29	2.19801e-28
	ENSMUSG00000033124	0.00668824	-0.45844	0.231308	-1.98195	0.0474848	0.0982451		ENSMUSG00000033124	0.00668824	-0.545133	0.230693	-2.36302	0.0181266	0.0216036		ENSMUSG00000033124	0.00668824	-0.855011	0.232808	-3.6726	0.000240096	0.000335727		ENSMUSG00000033124	0.00668824	-1.90369	0.233284	-8.1604	3.33924e-16	4.34712e-16
	ENSMUSG00000026199	0.00510652	-0.502119	0.228399	-2.19843	0.0279183			ENSMUSG00000026199	0.00510652	-0.576559	0.227602	-2.53319	0.0113031	0.0144381		ENSMUSG00000026199	0.00510652	-0.805661	0.230088	-3.50153	0.000462596	0.000596191		ENSMUSG00000026199	0.00510652	-1.83215	0.230761	-7.93961	2.02814e-15	2.51447e-15
	ENSMUSG00000026200	0.00574453	-0.554013	0.225754	-2.45406	0.0141255	0.0978725		ENSMUSG00000026200	0.00574453	-0.609339	0.224923	-2.7091	0.00674654	0.00947871		ENSMUSG00000026200	0.00574453	-0.983304	0.22763	-4.31974	1.56212e-05	3.95104e-05		ENSMUSG00000026200	0.00574453	-1.89262	0.227816	-8.30768	9.75947e-17	1.31902e-16
	ENSMUSG00000026201	0.00378971	-0.399638	0.227936	-1.75329	0.0795519			ENSMUSG00000026201	0.00378971	-0.524448	0.226589	-2.31454	0.0206383	0.024163		ENSMUSG00000026201	0.00378971	-0.765965	0.230091	-3.32897	0.000871684	0.00105395		ENSMUSG00000026201	0.00378971	-1.45842	0.230492	-6.32741	2.49315e-10	2.62867e-10
	ENSMUSG00000026202	0.00450134	-0.422713	0.207092	-2.04118	0.0412328			ENSMUSG00000026202	0.00450134	-0.647255	0.206326	-3.13705	0.00170659	0.00344118		ENSMUSG00000026202	0.00450134	-0.867893	0.20984	-4.13597	3.5346e-05	7.10239e-05		ENSMUSG00000026202	0.00450134	-1.71386	0.210571	-8.13911	3.98205e-16	5.15597e-16
	ENSMUSG00000026203	0.00788919	-0.504018	0.214867	-2.34572	0.0189903	0.0978725		ENSMUSG00000026203	0.00788919	-0.477325	0.214288	-2.22749	0.0259145	0.0294945		ENSMUSG00000026203	0.00788919	-0.84716	0.216267	-3.91719	8.9588e-05	0.000147118		ENSMUSG00000026203	0.00788919	-1.93755	0.216842	-8.93533	4.05964e-19	6.78119e-19
	ENSMUSG00000026204	0.00953944	-0.434978	0.21764	-1.99861	0.0456505	0.0981203		ENSMUSG00000026204	0.00953944	-0.697204	0.21719	-3.21011	0.00132683	0.00290134		ENSMUSG00000026204	0.00953944	-0.967127	0.218992	-4.41627	1.00416e-05	2.9233e-05		ENSMUSG00000026204	0.00953944	-2.10943	0.219613	-9.60522	7.59951e-22	1.84621e-21
	ENSMUSG00000101840	0.00381825	-0.41922	0.219953	-1.90595	0.0566562			ENSMUSG00000101840	0.00381825	-0.5149	0.218641	-2.355	0.0185227	0.0220041		ENSMUSG00000101840	0.00381825	-0.92733	0.222737	-4.16334	3.1362e-05	6.47943e-05		ENSMUSG00000101840	0.00381825	-2.11241	0.224585	-9.40587	5.16036e-21	1.10029e-20
	ENSMUSG00000033061	0.00252583	-0.326994	0.224264	-1.45808	0.144819			ENSMUSG00000033061	0.00252583	-0.719365	0.222955	-3.2265	0.00125315	0.00279878		ENSMUSG00000033061	0.00252583	-1.12074	0.230883	-4.85412	1.20922e-06	8.12912e-06		ENSMUSG00000033061	0.00252583	-2.56471	0.233183	-10.9987	3.87696e-28	3.96781e-27
	ENSMUSG00000100556	0.00147305	-0.41069	0.251777	-1.63117	0.102855			ENSMUSG00000100556	0.00147305	-0.775902	0.249654	-3.10791	0.00188413	0.0036754		ENSMUSG00000100556	0.00147305	-1.00506	0.26235	-3.83099	0.000127629	0.000196488		ENSMUSG00000100556	0.00147305	-2.51035	0.265529	-9.45416	3.25612e-21	7.14009e-21
	ENSMUSG00000026209	0.0100528	-0.471752	0.212292	-2.22218	0.026271	0.0978725		ENSMUSG00000026209	0.0100528	-0.553122	0.211534	-2.61482	0.00892754	0.0118971		ENSMUSG00000026209	0.0100528	-0.78053	0.213176	-3.66144	0.000250799	0.000348612		ENSMUSG00000026209	0.0100528	-1.84136	0.213407	-8.62838	6.22255e-18	9.22959e-18
	ENSMUSG00000026208	0.00345106	-0.490026	0.243341	-2.01374	0.0440366			ENSMUSG00000026208	0.00345106	-0.678738	0.242148	-2.80299	0.00506317	0.00756828		ENSMUSG00000026208	0.00345106	-0.915447	0.24642	-3.71499	0.000203215	0.000290595		ENSMUSG00000026208	0.00345106	-2.31471	0.24762	-9.34783	8.94682e-21	1.84392e-20
	ENSMUSG00000026207	0.022732	-0.49901	0.218251	-2.2864	0.0222307	0.0978725		ENSMUSG00000026207	0.022732	-0.621342	0.218099	-2.8489	0.00438708	0.00678008		ENSMUSG00000026207	0.022732	-1.07011	0.218841	-4.88992	1.00875e-06	7.33447e-06		ENSMUSG00000026207	0.022732	-2.27923	0.219144	-10.4006	2.4632e-25	1.19981e-24
	ENSMUSG00000033021	0.00478211	-0.561407	0.205884	-2.72681	0.00639507			ENSMUSG00000033021	0.00478211	-0.516449	0.204898	-2.52052	0.0117183	0.0148844		ENSMUSG00000033021	0.00478211	-0.889714	0.208365	-4.26997	1.95497e-05	4.62449e-05		ENSMUSG00000033021	0.00478211	-2.34665	0.210458	-11.1502	7.14484e-29	9.245e-28
	ENSMUSG00000033007	0.0108975	-0.386028	0.235234	-1.64104	0.10079	0.126967		ENSMUSG00000033007	0.0108975	-0.63209	0.234871	-2.69122	0.00711916	0.00988857		ENSMUSG00000033007	0.0108975	-1.0846	0.236263	-4.59065	4.41857e-06	1.7156e-05		ENSMUSG00000033007	0.0108975	-2.31371	0.236995	-9.7627	1.62764e-22	4.43227e-22
	ENSMUSG00000032997	0.00447438	-0.477264	0.190101	-2.51059	0.0120531			ENSMUSG00000032997	0.00447438	-0.69825	0.189523	-3.68425	0.000229376	0.00110126		ENSMUSG00000032997	0.00447438	-1.0326	0.193849	-5.32681	9.99515e-08	2.34189e-06		ENSMUSG00000032997	0.00447438	-2.30784	0.195773	-11.7883	4.48289e-32	1.66815e-30
	ENSMUSG00000026211	0.0137265	-0.569816	0.211426	-2.6951	0.00703665	0.0978725		ENSMUSG00000026211	0.0137265	-0.745499	0.21116	-3.5305	0.000414772	0.00145876		ENSMUSG00000026211	0.0137265	-1.23451	0.212532	-5.8086	6.29963e-09	6.80185e-07		ENSMUSG00000026211	0.0137265	-2.44889	0.213247	-11.4838	1.59064e-30	3.4349e-29
	ENSMUSG00000051703	0.00477028	-0.51504	0.20876	-2.46714	0.0136196			ENSMUSG00000051703	0.00477028	-0.74436	0.208306	-3.5734	0.000352375	0.00134099		ENSMUSG00000051703	0.00477028	-1.02723	0.21197	-4.84611	1.25906e-06	8.36006e-06		ENSMUSG00000051703	0.00477028	-2.24378	0.213661	-10.5016	8.49195e-26	4.65691e-25
	ENSMUSG00000032968	0.00193411	-0.555671	0.28038	-1.98185	0.0474956			ENSMUSG00000032968	0.00193411	-0.821384	0.278902	-2.94507	0.00322887	0.00539419		ENSMUSG00000032968	0.00193411	-1.15413	0.284969	-4.05002	5.1213e-05	9.39518e-05		ENSMUSG00000032968	0.00193411	-2.5365	0.290413	-8.73412	2.45568e-18	3.78508e-18
	ENSMUSG00000026213	0.00630932	-0.48601	0.217356	-2.23601	0.0253512	0.0978725		ENSMUSG00000026213	0.00630932	-0.499527	0.216806	-2.30403	0.0212209	0.0247393		ENSMUSG00000026213	0.00630932	-0.888237	0.218956	-4.05669	4.9773e-05	9.20398e-05		ENSMUSG00000026213	0.00630932	-2.09447	0.220148	-9.51391	1.83624e-21	4.19308e-21
	ENSMUSG00000006576	0.00877647	-0.493258	0.227444	-2.16871	0.030105	0.0978725		ENSMUSG00000006576	0.00877647	-0.68136	0.22704	-3.00106	0.00269042	0.00472045		ENSMUSG00000006576	0.00877647	-1.18617	0.228834	-5.18356	2.17685e-07	3.38838e-06		ENSMUSG00000006576	0.00877647	-2.39955	0.229975	-10.4339	1.73533e-25	8.78514e-25
	ENSMUSG00000100827	0.0339425	-0.509145	0.230567	-2.20823	0.0272283	0.0978725		ENSMUSG00000100827	0.0339425	-0.966177	0.230538	-4.19097	2.77765e-05	0.000530292		ENSMUSG00000100827	0.0339425	-1.08284	0.230902	-4.68963	2.73693e-06	1.2939e-05		ENSMUSG00000100827	0.0339425	-2.51143	0.231181	-10.8635	1.72079e-27	1.48112e-26
	ENSMUSG00000100553	0.0048048	-0.457434	0.241941	-1.89069	0.0586663			ENSMUSG00000100553	0.0048048	-1.03392	0.241643	-4.27871	1.87981e-05	0.000495043		ENSMUSG00000100553	0.0048048	-0.946376	0.243636	-3.88438	0.00010259	0.000164022		ENSMUSG00000100553	0.0048048	-2.35856	0.246297	-9.57608	1.00801e-21	2.40612e-21
	ENSMUSG00000100534	0.0354763	-0.514776	0.236663	-2.17514	0.0296193	0.0978725		ENSMUSG00000100534	0.0354763	-0.967331	0.236628	-4.08799	4.35133e-05	0.000586627		ENSMUSG00000100534	0.0354763	-1.04934	0.236956	-4.42844	9.4916e-06	2.8116e-05		ENSMUSG00000100534	0.0354763	-2.29022	0.237117	-9.65861	4.51944e-22	1.13939e-21
	ENSMUSG00000026235	0.0667888	-0.520884	0.211498	-2.46283	0.0137847	0.0978725		ENSMUSG00000026235	0.0667888	-0.84003	0.211451	-3.9727	7.10637e-05	0.000686872		ENSMUSG00000026235	0.0667888	-1.08658	0.211668	-5.13342	2.84521e-07	3.84489e-06		ENSMUSG00000026235	0.0667888	-2.29873	0.211786	-10.854	1.90862e-27	1.62765e-26
	ENSMUSG00000101849	0.00305301	-0.459476	0.234979	-1.9554	0.0505364			ENSMUSG00000101849	0.00305301	-0.806504	0.233944	-3.44742	0.000565961	0.0017227		ENSMUSG00000101849	0.00305301	-0.819808	0.238127	-3.44274	0.000575852	0.000725413		ENSMUSG00000101849	0.00305301	-2.33507	0.241113	-9.68456	3.5072e-22	9.02336e-22
	ENSMUSG00000032908	0.0239956	-0.522667	0.223793	-2.33549	0.0195178	0.0978725		ENSMUSG00000032908	0.0239956	-0.777877	0.223708	-3.47719	0.00050669	0.00162447		ENSMUSG00000032908	0.0239956	-0.846562	0.224233	-3.77537	0.000159768	0.000236398		ENSMUSG00000032908	0.0239956	-2.17267	0.22444	-9.6804	3.65291e-22	9.36063e-22
	ENSMUSG00000026245	0.0248852	-0.522879	0.198856	-2.62943	0.00855276	0.0978725		ENSMUSG00000026245	0.0248852	-0.768478	0.198734	-3.86687	0.000110241	0.000810937		ENSMUSG00000026245	0.0248852	-0.926426	0.199226	-4.65012	3.31746e-06	1.44887e-05		ENSMUSG00000026245	0.0248852	-2.20188	0.199573	-11.0329	2.65045e-28	2.84437e-27
	ENSMUSG00000104018	0.00107438	-0.619601	0.302386	-2.04904	0.0404586			ENSMUSG00000104018	0.00107438	-0.638586	0.300745	-2.12335	0.0337246	0.0372492		ENSMUSG00000104018	0.00107438	-1.48514	0.311625	-4.76579	1.88113e-06	1.0351e-05		ENSMUSG00000104018	0.00107438	-2.45186	0.313911	-7.81069	5.68759e-15	6.89356e-15
	ENSMUSG00000090486	0.00305588	-0.416972	0.260603	-1.60003	0.109593			ENSMUSG00000090486	0.00305588	-0.707951	0.260696	-2.71562	0.00661513	0.00933186		ENSMUSG00000090486	0.00305588	-0.902383	0.263313	-3.42704	0.000610198	0.000764567		ENSMUSG00000090486	0.00305588	-1.81329	0.26434	-6.8597	6.90039e-12	7.50135e-12
	ENSMUSG00000032883	0.0211427	-0.395645	0.204705	-1.93276	0.0532661	0.0992234		ENSMUSG00000032883	0.0211427	-0.60159	0.20451	-2.94161	0.00326507	0.00543433		ENSMUSG00000032883	0.0211427	-0.741499	0.205106	-3.6152	0.000300116	0.000407914		ENSMUSG00000032883	0.0211427	-1.66457	0.205188	-8.1124	4.96288e-16	6.39061e-16
	ENSMUSG00000079470	0.00688937	-0.318241	0.227907	-1.39637	0.162604	0.17794		ENSMUSG00000079470	0.00688937	-0.492443	0.227346	-2.16605	0.0303075	0.0338618		ENSMUSG00000079470	0.00688937	-0.650454	0.228879	-2.84191	0.00448445	0.00490878		ENSMUSG00000079470	0.00688937	-1.64615	0.22919	-7.18246	6.84689e-13	7.65426e-13
	ENSMUSG00000047330	0.00159071	-0.203453	0.269073	-0.756125	0.449574			ENSMUSG00000047330	0.00159071	-0.952111	0.266516	-3.57244	0.000353673	0.00134224		ENSMUSG00000047330	0.00159071	-0.932064	0.271799	-3.42924	0.000605267	0.000759171		ENSMUSG00000047330	0.00159071	-1.91549	0.27391	-6.99315	2.68788e-12	2.95369e-12
	ENSMUSG00000050711	0.0037274	-0.741519	0.221971	-3.34062	0.000835919			ENSMUSG00000050711	0.0037274	-1.01838	0.221044	-4.60713	4.08271e-06	0.000422061		ENSMUSG00000050711	0.0037274	-1.22539	0.22513	-5.44303	5.23807e-08	1.76899e-06		ENSMUSG00000050711	0.0037274	-2.68712	0.228308	-11.7697	5.59205e-32	1.99416e-30
	ENSMUSG00000054702	0.0148874	-0.597034	0.206118	-2.89656	0.00377275	0.0978725		ENSMUSG00000054702	0.0148874	-0.949873	0.205959	-4.61195	3.98919e-06	0.000420235		ENSMUSG00000054702	0.0148874	-0.971115	0.206931	-4.69293	2.69317e-06	1.27861e-05		ENSMUSG00000054702	0.0148874	-2.31083	0.207474	-11.1379	8.1992e-29	1.03747e-27
	ENSMUSG00000073643	0.0255585	-0.458009	0.222959	-2.05423	0.0399533	0.0978725		ENSMUSG00000073643	0.0255585	-0.800127	0.222834	-3.59069	0.000329801	0.00130137		ENSMUSG00000073643	0.0255585	-1.01455	0.223304	-4.54334	5.53687e-06	1.99356e-05		ENSMUSG00000073643	0.0255585	-2.24287	0.223672	-10.0275	1.15432e-23	3.86197e-23
	ENSMUSG00000026248	0.00327603	-0.368422	0.251273	-1.46622	0.142587			ENSMUSG00000026248	0.00327603	-0.616176	0.250133	-2.46339	0.0137629	0.0170501		ENSMUSG00000026248	0.00327603	-0.896261	0.252657	-3.54735	0.000389131	0.000511619		ENSMUSG00000026248	0.00327603	-1.83098	0.255711	-7.16033	8.04843e-13	8.97734e-13
	ENSMUSG00000026249	0.0177977	-0.367984	0.214042	-1.71921	0.0855753	0.116647		ENSMUSG00000026249	0.0177977	-0.770928	0.213838	-3.60519	0.000311923	0.00127037		ENSMUSG00000026249	0.0177977	-0.711614	0.214392	-3.31922	0.000902707	0.00108906		ENSMUSG00000026249	0.0177977	-1.70427	0.214658	-7.93949	2.03013e-15	2.51662e-15
	ENSMUSG00000004364	0.0265552	-0.48754	0.195026	-2.49987	0.0124239	0.0978725		ENSMUSG00000004364	0.0265552	-0.830818	0.194906	-4.26266	2.02005e-05	0.000495443		ENSMUSG00000004364	0.0265552	-0.800997	0.195316	-4.10103	4.11313e-05	7.93279e-05		ENSMUSG00000004364	0.0265552	-2.17624	0.195727	-11.1187	1.01695e-28	1.2517e-27
	ENSMUSG00000103076	0.00107784	-0.53595	0.272843	-1.96432	0.0494931			ENSMUSG00000103076	0.00107784	-0.909732	0.271942	-3.34532	0.000821875	0.00215011		ENSMUSG00000103076	0.00107784	-1.12516	0.281276	-4.0002	6.32884e-05	0.000111052		ENSMUSG00000103076	0.00107784	-2.10091	0.283645	-7.40684	1.29349e-13	1.48216e-13
	ENSMUSG00000038608	0.0913894	-0.497181	0.219751	-2.26248	0.0236678	0.0978725		ENSMUSG00000038608	0.0913894	-0.928429	0.219717	-4.22556	2.38346e-05	0.00051385		ENSMUSG00000038608	0.0913894	-0.982253	0.219844	-4.46795	7.89727e-06	2.49161e-05		ENSMUSG00000038608	0.0913894	-2.34317	0.219956	-10.6529	1.69003e-26	1.11304e-25
	ENSMUSG00000054976	0.0710466	-0.468056	0.221632	-2.11186	0.0346983	0.0978725		ENSMUSG00000054976	0.0710466	-0.933444	0.221591	-4.21245	2.52613e-05	0.000518948		ENSMUSG00000054976	0.0710466	-1.049	0.221766	-4.73021	2.24283e-06	1.15133e-05		ENSMUSG00000054976	0.0710466	-2.45106	0.221923	-11.0446	2.32709e-28	2.54084e-27
	ENSMUSG00000055980	0.0226031	-0.473163	0.218571	-2.16481	0.0304026	0.0978725		ENSMUSG00000055980	0.0226031	-0.748946	0.218439	-3.42863	0.00060664	0.00178962		ENSMUSG00000055980	0.0226031	-0.810274	0.21889	-3.70174	0.00021413	0.000303923		ENSMUSG00000055980	0.0226031	-1.98975	0.219243	-9.07556	1.13093e-19	2.01815e-19
	ENSMUSG00000026142	0.0322647	-0.428939	0.219068	-1.95802	0.0502279	0.0987096		ENSMUSG00000026142	0.0322647	-0.78162	0.218985	-3.56928	0.000357958	0.00135119		ENSMUSG00000026142	0.0322647	-0.868507	0.219292	-3.96051	7.47907e-05	0.000127226		ENSMUSG00000026142	0.0322647	-1.89854	0.219492	-8.6497	5.16358e-18	7.71066e-18
	ENSMUSG00000067158	0.0265235	-0.50911	0.231567	-2.19854	0.0279107	0.0978725		ENSMUSG00000067158	0.0265235	-0.867514	0.231554	-3.74649	0.000179326	0.000986472		ENSMUSG00000067158	0.0265235	-0.973042	0.231915	-4.19569	2.72039e-05	5.83242e-05		ENSMUSG00000067158	0.0265235	-2.13598	0.23212	-9.20203	3.51234e-20	6.68125e-20
	ENSMUSG00000079465	0.023673	-0.394123	0.227668	-1.73113	0.0834291	0.115318		ENSMUSG00000079465	0.023673	-0.904815	0.227658	-3.97445	7.05407e-05	0.000685465		ENSMUSG00000079465	0.023673	-0.941836	0.228028	-4.13035	3.62207e-05	7.22889e-05		ENSMUSG00000079465	0.023673	-2.10152	0.228258	-9.20675	3.36148e-20	6.40683e-20
	ENSMUSG00000026150	0.0100005	-0.522627	0.224158	-2.33151	0.0197264	0.0978725		ENSMUSG00000026150	0.0100005	-0.788378	0.223967	-3.52006	0.000431456	0.0014844		ENSMUSG00000026150	0.0100005	-0.861833	0.224935	-3.83148	0.000127377	0.000196147		ENSMUSG00000026150	0.0100005	-2.21389	0.225622	-9.81238	9.95927e-23	2.80723e-22
	ENSMUSG00000101450	0.00099563	-0.689597	0.301587	-2.28656	0.0222217			ENSMUSG00000101450	0.00099563	-1.08988	0.299752	-3.63594	0.000276972	0.00119781		ENSMUSG00000101450	0.00099563	-0.688088	0.305791	-2.25019	0.0244368	0.0253418		ENSMUSG00000101450	0.00099563	-1.87974	0.307424	-6.11451	9.68568e-10	1.01205e-09
	ENSMUSG00000026159	0.0181666	-0.518543	0.214713	-2.41505	0.0157331	0.0978725		ENSMUSG00000026159	0.0181666	-0.85502	0.21462	-3.98387	6.78022e-05	0.000675936		ENSMUSG00000026159	0.0181666	-1.0396	0.215147	-4.83202	1.35157e-06	8.68292e-06		ENSMUSG00000026159	0.0181666	-2.17076	0.215697	-10.0639	7.97451e-24	2.76709e-23
	ENSMUSG00000113880	0.000729075	-0.916079	0.345114	-2.65442	0.00794446			ENSMUSG00000113880	0.000729075	-0.905405	0.34224	-2.64553	0.00815633	0.0110297		ENSMUSG00000113880	0.000729075	-1.1442	0.349497	-3.27386	0.00106091	0.00126387		ENSMUSG00000113880	0.000729075	-2.29014	0.358453	-6.38894	1.67042e-10	1.76582e-10
	ENSMUSG00000038496	0.00589725	-0.453494	0.236124	-1.92058	0.0547847	0.0995631		ENSMUSG00000038496	0.00589725	-0.729593	0.235986	-3.09168	0.00199027	0.00382486		ENSMUSG00000038496	0.00589725	-0.673029	0.237495	-2.83387	0.00459878	0.00502713		ENSMUSG00000038496	0.00589725	-1.87997	0.238064	-7.89691	2.85909e-15	3.51686e-15
	ENSMUSG00000053161	0.0116375	-0.650643	0.245739	-2.6477	0.00810425	0.0978725		ENSMUSG00000053161	0.0116375	-0.858277	0.245643	-3.494	0.000475848	0.00156987		ENSMUSG00000053161	0.0116375	-0.930866	0.246435	-3.77733	0.000158518	0.000234888		ENSMUSG00000053161	0.0116375	-2.29686	0.247044	-9.29736	1.43981e-20	2.8854e-20
	ENSMUSG00000026163	0.0482888	-0.557307	0.201292	-2.76865	0.00562895	0.0978725		ENSMUSG00000026163	0.0482888	-0.962603	0.201251	-4.7831	1.72609e-06	0.000390076		ENSMUSG00000026163	0.0482888	-1.21338	0.20156	-6.01996	1.74459e-09	4.23367e-07		ENSMUSG00000026163	0.0482888	-2.66778	0.201884	-13.2145	7.23924e-40	4.53854e-37
	ENSMUSG00000045658	0.08785	-0.459409	0.219921	-2.08897	0.0367101	0.0978725		ENSMUSG00000045658	0.08785	-0.849821	0.219901	-3.86455	0.000111293	0.000813847		ENSMUSG00000045658	0.08785	-0.94969	0.220026	-4.31626	1.58692e-05	3.99749e-05		ENSMUSG00000045658	0.08785	-2.14748	0.220112	-9.75634	1.73298e-22	4.69937e-22
	ENSMUSG00000036766	0.088748	-0.448777	0.218185	-2.05687	0.0396989	0.0978725		ENSMUSG00000036766	0.088748	-0.761961	0.218162	-3.49263	0.000478283	0.00157336		ENSMUSG00000036766	0.088748	-0.932485	0.218302	-4.27153	1.94138e-05	4.60017e-05		ENSMUSG00000036766	0.088748	-2.15852	0.218379	-9.88432	4.86873e-23	1.44552e-22
	ENSMUSG00000026219	0.0382638	-0.461093	0.210324	-2.1923	0.0283582	0.0978725		ENSMUSG00000026219	0.0382638	-0.916981	0.210291	-4.36053	1.29745e-05	0.000476532		ENSMUSG00000026219	0.0382638	-0.958058	0.210545	-4.55038	5.355e-06	1.95036e-05		ENSMUSG00000026219	0.0382638	-2.33345	0.210824	-11.0682	1.78906e-28	2.02035e-27
	ENSMUSG00000073633	0.0147989	-0.447168	0.228097	-1.96043	0.0499458	0.0987047		ENSMUSG00000073633	0.0147989	-0.847945	0.228135	-3.71686	0.000201717	0.00103878		ENSMUSG00000073633	0.0147989	-1.08237	0.228919	-4.72819	2.26535e-06	1.1583e-05		ENSMUSG00000073633	0.0147989	-2.39756	0.229417	-10.4507	1.45465e-25	7.53896e-25
	ENSMUSG00000026220	0.00803446	-0.561775	0.241546	-2.32575	0.0200319	0.0978725		ENSMUSG00000026220	0.00803446	-1.02427	0.241505	-4.24119	2.22335e-05	0.000509565		ENSMUSG00000026220	0.00803446	-1.18768	0.242891	-4.88977	1.00953e-06	7.33464e-06		ENSMUSG00000026220	0.00803446	-2.64598	0.244087	-10.8403	2.21705e-27	1.85966e-26
	ENSMUSG00000089844	0.00847401	-0.1279	0.270217	-0.473323	0.635983	0.636346		ENSMUSG00000089844	0.00847401	-0.669973	0.27105	-2.47177	0.0134447	0.0167236		ENSMUSG00000089844	0.00847401	-0.399367	0.270595	-1.47589	0.139975	0.141401		ENSMUSG00000089844	0.00847401	-1.43157	0.270978	-5.28299	1.27091e-07	1.29878e-07
	ENSMUSG00000070034	0.00617657	-0.34389	0.256449	-1.34097	0.179931	0.193392		ENSMUSG00000070034	0.00617657	-0.713495	0.257177	-2.77434	0.00553141	0.00811099		ENSMUSG00000070034	0.00617657	-0.485217	0.257043	-1.88769	0.0590675	0.0603278		ENSMUSG00000070034	0.00617657	-1.58289	0.257752	-6.14115	8.19277e-10	8.56886e-10
	ENSMUSG00000070031	0.012058	-0.250343	0.261741	-0.956452	0.338844	0.343205		ENSMUSG00000070031	0.012058	-0.784414	0.262371	-2.98971	0.0027924	0.00484793		ENSMUSG00000070031	0.012058	-0.403614	0.262075	-1.54007	0.123544	0.124939		ENSMUSG00000070031	0.012058	-1.38325	0.262362	-5.2723	1.34724e-07	1.37635e-07
	ENSMUSG00000026222	0.00880578	-0.335408	0.260697	-1.28659	0.198239	0.209629		ENSMUSG00000026222	0.00880578	-0.817881	0.261079	-3.1327	0.00173209	0.00347431		ENSMUSG00000026222	0.00880578	-0.503113	0.261183	-1.92629	0.0540687	0.0552979		ENSMUSG00000026222	0.00880578	-1.72197	0.261666	-6.58079	4.67953e-11	4.99954e-11
	ENSMUSG00000052760	0.0105623	-0.402245	0.263002	-1.52944	0.126155	0.146517		ENSMUSG00000052760	0.0105623	-0.846621	0.263322	-3.21516	0.00130373	0.0028676		ENSMUSG00000052760	0.0105623	-0.886752	0.263738	-3.36224	0.000773116	0.000945893		ENSMUSG00000052760	0.0105623	-1.95467	0.264319	-7.39512	1.41284e-13	1.61692e-13
	ENSMUSG00000036707	0.0213682	-0.467325	0.22507	-2.07635	0.0378613	0.0978725		ENSMUSG00000036707	0.0213682	-0.777467	0.225008	-3.45529	0.000549709	0.00169554		ENSMUSG00000036707	0.0213682	-0.991567	0.225454	-4.3981	1.09204e-05	3.09116e-05		ENSMUSG00000036707	0.0213682	-2.35804	0.225993	-10.4341	1.73204e-25	8.77448e-25
	ENSMUSG00000026223	0.0086273	-0.492673	0.230868	-2.134	0.0328425	0.0978725		ENSMUSG00000026223	0.0086273	-0.679496	0.230475	-2.94824	0.00319593	0.00535149		ENSMUSG00000026223	0.0086273	-1.07559	0.231926	-4.63764	3.52416e-06	1.49677e-05		ENSMUSG00000026223	0.0086273	-2.1302	0.232998	-9.14257	6.09858e-20	1.12507e-19
	ENSMUSG00000026224	0.00702087	-0.335042	0.226164	-1.48142	0.138496	0.156857		ENSMUSG00000026224	0.00702087	-0.65362	0.225654	-2.89655	0.00377286	0.00605546		ENSMUSG00000026224	0.00702087	-0.973173	0.227602	-4.27576	1.90482e-05	4.53679e-05		ENSMUSG00000026224	0.00702087	-2.26773	0.228789	-9.9119	3.69549e-23	1.12099e-22
	ENSMUSG00000099767	0.00300663	-0.338833	0.227001	-1.49265	0.135529			ENSMUSG00000099767	0.00300663	-0.642752	0.225741	-2.8473	0.00440922	0.00680104		ENSMUSG00000099767	0.00300663	-0.924465	0.229943	-4.02041	5.80962e-05	0.000103667		ENSMUSG00000099767	0.00300663	-2.54569	0.234129	-10.873	1.54953e-27	1.35349e-26
	ENSMUSG00000049608	0.00590939	-0.436106	0.233652	-1.86648	0.0619749	0.102479		ENSMUSG00000049608	0.00590939	-0.637176	0.233334	-2.73075	0.00631909	0.0089873		ENSMUSG00000049608	0.00590939	-0.807771	0.235329	-3.43252	0.000598009	0.000750892		ENSMUSG00000049608	0.00590939	-2.16068	0.236656	-9.13005	6.84661e-20	1.2552e-19
	ENSMUSG00000099342	0.00101048	-0.579576	0.281335	-2.0601	0.0393894			ENSMUSG00000099342	0.00101048	-0.396833	0.283031	-1.40209	0.16089	0.163549		ENSMUSG00000099342	0.00101048	-1.14047	0.293416	-3.88686	0.000101549	0.000162611		ENSMUSG00000099342	0.00101048	-2.29866	0.291802	-7.87748	3.34038e-15	4.09591e-15
	ENSMUSG00000026226	0.00514226	-0.367506	0.218829	-1.67942	0.0930696			ENSMUSG00000026226	0.00514226	-0.676097	0.218529	-3.09386	0.0019757	0.00380439		ENSMUSG00000026226	0.00514226	-0.957972	0.22088	-4.33708	1.44389e-05	3.7401e-05		ENSMUSG00000026226	0.00514226	-1.88303	0.2215	-8.50127	1.87521e-17	2.67229e-17
	ENSMUSG00000026227	0.00543893	-0.441194	0.213518	-2.06631	0.0387992			ENSMUSG00000026227	0.00543893	-0.532895	0.212592	-2.50665	0.0121881	0.0153845		ENSMUSG00000026227	0.00543893	-0.848238	0.215556	-3.93512	8.31549e-05	0.000138603		ENSMUSG00000026227	0.00543893	-1.81206	0.215826	-8.39596	4.62108e-17	6.3945e-17
	ENSMUSG00000026229	0.0240283	-0.482311	0.213185	-2.2624	0.0236728	0.0978725		ENSMUSG00000026229	0.0240283	-0.80254	0.213068	-3.7666	0.000165485	0.000954928		ENSMUSG00000026229	0.0240283	-0.966613	0.213574	-4.5259	6.01395e-06	2.09991e-05		ENSMUSG00000026229	0.0240283	-2.20929	0.213898	-10.3287	5.22473e-25	2.35052e-24
	ENSMUSG00000103272	0.00132602	-0.628825	0.278299	-2.25953	0.0238503			ENSMUSG00000103272	0.00132602	-0.67496	0.277777	-2.42986	0.0151047	0.0184571		ENSMUSG00000103272	0.00132602	-1.18763	0.285039	-4.16656	3.09237e-05	6.41467e-05		ENSMUSG00000103272	0.00132602	-2.35781	0.288764	-8.16517	3.20995e-16	4.18441e-16
	ENSMUSG00000062590	0.0385049	-0.424686	0.216277	-1.96362	0.0495737	0.0984735		ENSMUSG00000062590	0.0385049	-0.835817	0.216226	-3.86548	0.000110872	0.000812823		ENSMUSG00000062590	0.0385049	-1.05658	0.216568	-4.87874	1.06767e-06	7.59207e-06		ENSMUSG00000062590	0.0385049	-2.36021	0.216835	-10.8848	1.36231e-27	1.21063e-26
	ENSMUSG00000079445	0.00167291	-0.226306	0.290545	-0.778901	0.436038			ENSMUSG00000079445	0.00167291	-0.695236	0.290509	-2.39317	0.0167037	0.0201363		ENSMUSG00000079445	0.00167291	-1.10554	0.29703	-3.72199	0.00019766	0.00028378		ENSMUSG00000079445	0.00167291	-2.39121	0.299759	-7.97712	1.49786e-15	1.87004e-15
	ENSMUSG00000026234	0.00824358	-0.446401	0.207306	-2.15334	0.0312916	0.0978725		ENSMUSG00000026234	0.00824358	-0.681662	0.206832	-3.29573	0.000981666	0.00239411		ENSMUSG00000026234	0.00824358	-1.05778	0.208574	-5.07152	3.94655e-07	4.44759e-06		ENSMUSG00000026234	0.00824358	-2.23954	0.209195	-10.7055	9.58932e-27	6.72324e-26
	ENSMUSG00000073627	0.00838694	-0.458616	0.219244	-2.09181	0.0364559	0.0978725		ENSMUSG00000073627	0.00838694	-0.520839	0.21871	-2.38141	0.0172464	0.0207102		ENSMUSG00000073627	0.00838694	-0.993811	0.220355	-4.51005	6.48119e-06	2.19944e-05		ENSMUSG00000073627	0.00838694	-2.13779	0.221203	-9.66436	4.27264e-22	1.0818e-21
	ENSMUSG00000026238	0.0054561	-0.275071	0.228113	-1.20586	0.227873			ENSMUSG00000026238	0.0054561	-0.371561	0.227245	-1.63507	0.102034	0.105217		ENSMUSG00000026238	0.0054561	-0.649985	0.230301	-2.82232	0.00476773	0.00520186		ENSMUSG00000026238	0.0054561	-1.7318	0.23048	-7.51387	5.74049e-14	6.66188e-14
	ENSMUSG00000026239	0.0143556	-0.40989	0.2065	-1.98494	0.0471512	0.0982232		ENSMUSG00000026239	0.0143556	-0.72995	0.206276	-3.5387	0.000402095	0.0014345		ENSMUSG00000026239	0.0143556	-0.952651	0.207382	-4.59369	4.35474e-06	1.70051e-05		ENSMUSG00000026239	0.0143556	-2.15931	0.20776	-10.3933	2.66064e-25	1.28631e-24
	ENSMUSG00000026240	0.0114438	-0.325227	0.207858	-1.56466	0.117664	0.139708		ENSMUSG00000026240	0.0114438	-0.745793	0.207559	-3.59316	0.000326686	0.00129549		ENSMUSG00000026240	0.0114438	-0.906093	0.208813	-4.33925	1.4297e-05	3.71572e-05		ENSMUSG00000026240	0.0114438	-2.2126	0.209595	-10.5565	4.73827e-26	2.78045e-25
	ENSMUSG00000026241	0.00290137	-0.599412	0.259224	-2.31233	0.0207596			ENSMUSG00000026241	0.00290137	-0.789918	0.258238	-3.05887	0.0022217	0.00413029		ENSMUSG00000026241	0.00290137	-1.06898	0.262264	-4.07598	4.58204e-05	8.62823e-05		ENSMUSG00000026241	0.00290137	-2.73438	0.266553	-10.2583	1.08614e-24	4.52113e-24
	ENSMUSG00000053333	0.0907201	-0.429032	0.219759	-1.95229	0.0509044	0.0987393		ENSMUSG00000053333	0.0907201	-0.801712	0.21975	-3.64829	0.000263995	0.00117221		ENSMUSG00000053333	0.0907201	-0.950846	0.219873	-4.32452	1.52866e-05	3.89012e-05		ENSMUSG00000053333	0.0907201	-2.27923	0.219966	-10.3617	3.70221e-25	1.72795e-24
	ENSMUSG00000084106	0.000570756	-0.877962	0.322091	-2.72582	0.00641425			ENSMUSG00000084106	0.000570756	-0.949404	0.322183	-2.94678	0.00321097	0.00537003		ENSMUSG00000084106	0.000570756	-0.714242	0.340617	-2.0969	0.0360021	0.0370427		ENSMUSG00000084106	0.000570756	-1.98748	0.335054	-5.93183	2.99583e-09	3.11125e-09
	ENSMUSG00000103984	0.00145514	-0.603298	0.251522	-2.39859	0.0164582			ENSMUSG00000103984	0.00145514	-0.398906	0.250636	-1.59157	0.111481	0.11457		ENSMUSG00000103984	0.00145514	-0.644036	0.254531	-2.53028	0.0113971	0.0120539		ENSMUSG00000103984	0.00145514	-2.17042	0.262046	-8.2826	1.2051e-16	1.61826e-16
	ENSMUSG00000026247	0.00172652	-0.43955	0.310921	-1.4137	0.157449			ENSMUSG00000026247	0.00172652	-0.914704	0.311698	-2.93459	0.00333993	0.00552538		ENSMUSG00000026247	0.00172652	-1.02275	0.314345	-3.25361	0.0011395	0.00134971		ENSMUSG00000026247	0.00172652	-2.15848	0.319416	-6.75759	1.40306e-11	1.51475e-11
	ENSMUSG00000026254	0.00938959	-0.515181	0.222096	-2.31964	0.0203606	0.0978725		ENSMUSG00000026254	0.00938959	-0.833557	0.221758	-3.75887	0.000170684	0.000966566		ENSMUSG00000026254	0.00938959	-1.06412	0.223053	-4.77071	1.83581e-06	1.02106e-05		ENSMUSG00000026254	0.00938959	-2.2304	0.223824	-9.96494	2.17015e-23	6.89164e-23
	ENSMUSG00000026255	0.0133802	-0.176495	0.240881	-0.732708	0.463737	0.465595		ENSMUSG00000026255	0.0133802	-0.592868	0.240657	-2.46354	0.0137572	0.0170452		ENSMUSG00000026255	0.0133802	-0.720789	0.241263	-2.98756	0.00281211	0.00314479		ENSMUSG00000026255	0.0133802	-1.6406	0.241466	-6.79433	1.08819e-11	1.17816e-11
	ENSMUSG00000048000	0.0412098	-0.523441	0.206425	-2.53575	0.0112208	0.0978725		ENSMUSG00000048000	0.0412098	-0.813128	0.206353	-3.94047	8.13225e-05	0.000725255		ENSMUSG00000048000	0.0412098	-0.932864	0.206661	-4.51397	6.36239e-06	2.17355e-05		ENSMUSG00000048000	0.0412098	-2.21349	0.206857	-10.7006	1.01165e-26	7.04707e-26
	ENSMUSG00000079436	0.00346208	-0.425242	0.235323	-1.80706	0.0707536			ENSMUSG00000079436	0.00346208	-0.801198	0.23458	-3.41546	0.000636751	0.00183625		ENSMUSG00000079436	0.00346208	-0.77168	0.237589	-3.24796	0.00116234	0.00137526		ENSMUSG00000079436	0.00346208	-2.26565	0.240044	-9.4385	3.7816e-21	8.20902e-21
	ENSMUSG00000026259	0.0327502	-0.481272	0.212877	-2.2608	0.0237715	0.0978725		ENSMUSG00000026259	0.0327502	-0.704354	0.212778	-3.31027	0.000932048	0.00232414		ENSMUSG00000026259	0.0327502	-0.931008	0.21323	-4.36622	1.26412e-05	3.41416e-05		ENSMUSG00000026259	0.0327502	-2.05175	0.213331	-9.61771	6.7315e-22	1.65018e-21
	ENSMUSG00000079434	0.0272515	-0.458656	0.203418	-2.25475	0.0241491	0.0978725		ENSMUSG00000079434	0.0272515	-0.712542	0.203324	-3.50446	0.000457533	0.00153809		ENSMUSG00000079434	0.0272515	-0.90987	0.203872	-4.46295	8.08403e-06	2.52628e-05		ENSMUSG00000079434	0.0272515	-2.09569	0.204031	-10.2714	9.4777e-25	3.99564e-24
	ENSMUSG00000026288	0.0280734	-0.431777	0.212704	-2.02994	0.0423623	0.0978725		ENSMUSG00000026288	0.0280734	-0.715095	0.212634	-3.36303	0.00077092	0.0020629		ENSMUSG00000026288	0.0280734	-0.955428	0.213146	-4.4825	7.37736e-06	2.38687e-05		ENSMUSG00000026288	0.0280734	-2.09798	0.213316	-9.83506	7.95163e-23	2.28002e-22
	ENSMUSG00000026289	0.0129946	-0.50281	0.199044	-2.52612	0.0115331	0.0978725		ENSMUSG00000026289	0.0129946	-0.680876	0.198776	-3.42534	0.000614021	0.00180264		ENSMUSG00000026289	0.0129946	-0.971527	0.199937	-4.85916	1.17887e-06	8.00242e-06		ENSMUSG00000026289	0.0129946	-2.14674	0.200489	-10.7075	9.38291e-27	6.59519e-26
	ENSMUSG00000089281	0.000802916	-0.388268	0.310244	-1.25149	0.210755			ENSMUSG00000089281	0.000802916	-0.79023	0.306013	-2.58234	0.00981319	0.0128664		ENSMUSG00000089281	0.000802916	-0.800732	0.318854	-2.51128	0.0120294	0.0126971		ENSMUSG00000089281	0.000802916	-2.32188	0.322601	-7.19739	6.13775e-13	6.87257e-13
	ENSMUSG00000056055	0.0147307	-0.568147	0.215222	-2.63981	0.0082952	0.0978725		ENSMUSG00000056055	0.0147307	-0.769956	0.215023	-3.58081	0.000342536	0.00132192		ENSMUSG00000056055	0.0147307	-1.10259	0.216071	-5.10288	3.34518e-07	4.09032e-06		ENSMUSG00000056055	0.0147307	-2.46303	0.216795	-11.3611	6.53158e-30	1.16353e-28
	ENSMUSG00000070738	0.0355102	-0.41123	0.208925	-1.96831	0.0490325	0.0983811		ENSMUSG00000070738	0.0355102	-0.726467	0.208866	-3.47815	0.000504884	0.00162198		ENSMUSG00000070738	0.0355102	-0.999049	0.209211	-4.77532	1.79418e-06	1.00838e-05		ENSMUSG00000070738	0.0355102	-2.17983	0.20947	-10.4064	2.31755e-25	1.13198e-24
	ENSMUSG00000101942	0.00093398	-0.140277	0.277842	-0.504882	0.613642			ENSMUSG00000101942	0.00093398	-0.75775	0.27702	-2.73536	0.00623122	0.00888248		ENSMUSG00000101942	0.00093398	-1.03606	0.288524	-3.59089	0.000329552	0.000442032		ENSMUSG00000101942	0.00093398	-1.83369	0.293178	-6.25454	3.987e-10	4.19077e-10
	ENSMUSG00000005501	0.019517	-0.435174	0.20902	-2.08197	0.0373449	0.0978725		ENSMUSG00000005501	0.019517	-0.774404	0.208907	-3.70694	0.000209781	0.00105873		ENSMUSG00000005501	0.019517	-0.993566	0.209536	-4.74174	2.11891e-06	1.113e-05		ENSMUSG00000005501	0.019517	-2.33921	0.21001	-11.1386	8.14078e-29	1.03207e-27
	ENSMUSG00000090124	0.0253292	-0.460067	0.232856	-1.97575	0.0481827	0.0982949		ENSMUSG00000090124	0.0253292	-0.798701	0.232941	-3.42877	0.000606329	0.00178941		ENSMUSG00000090124	0.0253292	-0.624345	0.233193	-2.67738	0.00742011	0.00795772		ENSMUSG00000090124	0.0253292	-1.60817	0.233249	-6.89466	5.3995e-12	5.88918e-12
	ENSMUSG00000081984	0.00100572	-0.621093	0.286987	-2.16418	0.0304503			ENSMUSG00000081984	0.00100572	-0.813126	0.288206	-2.82134	0.00478233	0.00723868		ENSMUSG00000081984	0.00100572	-0.765521	0.290457	-2.63557	0.00839954	0.00896606		ENSMUSG00000081984	0.00100572	-1.64086	0.298842	-5.49074	4.00255e-08	4.10868e-08
	ENSMUSG00000079429	0.0234519	-0.235168	0.273255	-0.860619	0.389448	0.392646		ENSMUSG00000079429	0.0234519	-0.647405	0.273515	-2.36699	0.0179336	0.0214033		ENSMUSG00000079429	0.0234519	-0.596643	0.273448	-2.18192	0.0291152	0.0300858		ENSMUSG00000079429	0.0234519	-1.74007	0.273633	-6.35915	2.02872e-10	2.14179e-10
	ENSMUSG00000044783	0.0234951	-0.357871	0.226402	-1.58069	0.11395	0.13678		ENSMUSG00000044783	0.0234951	-0.644958	0.226393	-2.84884	0.0043879	0.00678023		ENSMUSG00000044783	0.0234951	-0.719195	0.22662	-3.17357	0.00150575	0.00174827		ENSMUSG00000044783	0.0234951	-2.02931	0.226999	-8.93972	3.90141e-19	6.52867e-19
	ENSMUSG00000099553	0.00539248	-0.57056	0.228853	-2.49312	0.0126625			ENSMUSG00000099553	0.00539248	-0.940654	0.228404	-4.11838	3.81551e-05	0.000565853		ENSMUSG00000099553	0.00539248	-0.84197	0.230892	-3.64659	0.000265744	0.000367053		ENSMUSG00000099553	0.00539248	-2.15386	0.231824	-9.29093	1.52943e-20	3.05055e-20
	ENSMUSG00000049866	0.00817365	-0.455627	0.22189	-2.05339	0.0400346	0.0978725		ENSMUSG00000049866	0.00817365	-0.640086	0.221804	-2.88582	0.00390394	0.006213		ENSMUSG00000049866	0.00817365	-0.760232	0.223372	-3.40343	0.000665445	0.000825184		ENSMUSG00000049866	0.00817365	-1.85959	0.223489	-8.32071	8.74355e-17	1.18725e-16
	ENSMUSG00000036206	0.0322715	-0.443041	0.222514	-1.99107	0.0464732	0.0981668		ENSMUSG00000036206	0.0322715	-0.714731	0.222413	-3.21352	0.00131117	0.00287743		ENSMUSG00000036206	0.0322715	-1.01735	0.222825	-4.5657	4.97841e-06	1.85889e-05		ENSMUSG00000036206	0.0322715	-2.16435	0.223013	-9.70505	2.86934e-22	7.48631e-22
	ENSMUSG00000055013	0.172854	-0.454599	0.209365	-2.17133	0.0299064	0.0978725		ENSMUSG00000055013	0.172854	-0.717421	0.209348	-3.42693	0.000610455	0.00179567		ENSMUSG00000055013	0.172854	-1.00181	0.209429	-4.78355	1.72223e-06	9.8388e-06		ENSMUSG00000055013	0.172854	-2.30404	0.20948	-10.9988	3.87124e-28	3.96404e-27
	ENSMUSG00000067081	0.0168264	-0.456662	0.237797	-1.92038	0.0548097	0.0995631		ENSMUSG00000067081	0.0168264	-0.811535	0.237751	-3.41338	0.00064163	0.00184469		ENSMUSG00000067081	0.0168264	-1.01761	0.238498	-4.26676	1.98333e-05	4.67282e-05		ENSMUSG00000067081	0.0168264	-2.32626	0.23887	-9.73861	2.06359e-22	5.51814e-22
	ENSMUSG00000026301	0.0292071	-0.531462	0.222267	-2.3911	0.0167982	0.0978725		ENSMUSG00000026301	0.0292071	-0.875156	0.222224	-3.93817	8.21052e-05	0.000725255		ENSMUSG00000026301	0.0292071	-1.03465	0.222669	-4.64656	3.37509e-06	1.46189e-05		ENSMUSG00000026301	0.0292071	-2.43436	0.222998	-10.9165	9.61108e-28	8.86107e-27
	ENSMUSG00000044337	0.00789129	-0.474516	0.214714	-2.20999	0.0271059	0.0978725		ENSMUSG00000044337	0.00789129	-0.670848	0.214053	-3.13403	0.00172423	0.00346324		ENSMUSG00000044337	0.00789129	-0.913212	0.215768	-4.23238	2.31231e-05	5.21041e-05		ENSMUSG00000044337	0.00789129	-2.16729	0.216846	-9.99461	1.60919e-23	5.229e-23
	ENSMUSG00000101028	0.00302471	-0.790158	0.268801	-2.93957	0.00328669			ENSMUSG00000101028	0.00302471	-0.705456	0.267178	-2.6404	0.00828088	0.0111724		ENSMUSG00000101028	0.00302471	-1.16058	0.272456	-4.2597	2.04697e-05	4.77644e-05		ENSMUSG00000101028	0.00302471	-2.49913	0.273239	-9.14632	5.89077e-20	1.08818e-19
	ENSMUSG00000101997	0.00103598	-0.346994	0.272107	-1.27521	0.202235			ENSMUSG00000101997	0.00103598	-1.08133	0.271431	-3.98381	6.78197e-05	0.000675936		ENSMUSG00000101997	0.00103598	-1.07384	0.28226	-3.80443	0.000142133	0.000214721		ENSMUSG00000101997	0.00103598	-2.59947	0.291449	-8.91914	4.69928e-19	7.78938e-19
	ENSMUSG00000034432	0.00425624	-0.604008	0.224878	-2.68594	0.00723262			ENSMUSG00000034432	0.00425624	-0.742732	0.224349	-3.31061	0.000930919	0.00232282		ENSMUSG00000034432	0.00425624	-0.776817	0.226941	-3.423	0.000619344	0.00077433		ENSMUSG00000034432	0.00425624	-2.18036	0.228132	-9.55742	1.20733e-21	2.8404e-21
	ENSMUSG00000048126	0.0195771	-0.522731	0.220785	-2.36761	0.0179035	0.0978725		ENSMUSG00000048126	0.0195771	-0.91999	0.220747	-4.16763	3.07785e-05	0.000542814		ENSMUSG00000048126	0.0195771	-1.03236	0.221437	-4.66207	3.1305e-06	1.40543e-05		ENSMUSG00000048126	0.0195771	-2.32374	0.221829	-10.4754	1.12117e-25	5.98131e-25
	ENSMUSG00000026303	0.00943156	-0.414411	0.207498	-1.99718	0.0458054	0.0981589		ENSMUSG00000026303	0.00943156	-0.680137	0.207344	-3.28024	0.00103721	0.00247978		ENSMUSG00000026303	0.00943156	-0.935583	0.208664	-4.48368	7.33677e-06	2.37742e-05		ENSMUSG00000026303	0.00943156	-1.98678	0.209159	-9.49888	2.12167e-21	4.80086e-21
	ENSMUSG00000026305	0.0432721	-0.524244	0.222372	-2.35751	0.0183982	0.0978725		ENSMUSG00000026305	0.0432721	-0.74656	0.222318	-3.35807	0.000784888	0.00208641		ENSMUSG00000026305	0.0432721	-1.00579	0.22263	-4.51775	6.25e-06	2.14609e-05		ENSMUSG00000026305	0.0432721	-2.30392	0.222828	-10.3395	4.67202e-25	2.13197e-24
	ENSMUSG00000034353	0.022681	-0.41824	0.218962	-1.9101	0.0561201	0.0997612		ENSMUSG00000034353	0.022681	-0.652769	0.218827	-2.98303	0.00285411	0.004928		ENSMUSG00000034353	0.022681	-0.998252	0.219449	-4.54889	5.39286e-06	1.95688e-05		ENSMUSG00000034353	0.022681	-2.05348	0.219755	-9.34442	9.2394e-21	1.90019e-20
	ENSMUSG00000034343	0.0130629	-0.436183	0.200162	-2.17916	0.0293202	0.0978725		ENSMUSG00000034343	0.0130629	-0.699216	0.199958	-3.49682	0.000470841	0.00156046		ENSMUSG00000034343	0.0130629	-0.806333	0.200851	-4.01459	5.95482e-05	0.00010573		ENSMUSG00000034343	0.0130629	-1.95454	0.201424	-9.70362	2.90999e-22	7.58321e-22
	ENSMUSG00000083064	0.00130719	-0.623804	0.269968	-2.31065	0.020852			ENSMUSG00000083064	0.00130719	-1.06843	0.267566	-3.99314	6.52032e-05	0.000667311		ENSMUSG00000083064	0.00130719	-1.283	0.27978	-4.58576	4.52342e-06	1.74326e-05		ENSMUSG00000083064	0.00130719	-2.47357	0.281763	-8.77891	1.6507e-18	2.58867e-18
	ENSMUSG00000026307	0.00924827	-0.560578	0.235541	-2.37996	0.0173145	0.0978725		ENSMUSG00000026307	0.00924827	-0.835724	0.235176	-3.55361	0.000379985	0.00139156		ENSMUSG00000026307	0.00924827	-0.988489	0.236406	-4.18132	2.89826e-05	6.11526e-05		ENSMUSG00000026307	0.00924827	-2.2655	0.237148	-9.55311	1.2586e-21	2.9503e-21
	ENSMUSG00000026309	0.0099305	-0.412831	0.199785	-2.06637	0.0387931	0.0978725		ENSMUSG00000026309	0.0099305	-0.771293	0.199595	-3.8643	0.000111409	0.000813847		ENSMUSG00000026309	0.0099305	-0.994196	0.200958	-4.94727	7.52602e-07	6.20275e-06		ENSMUSG00000026309	0.0099305	-2.1402	0.20155	-10.6187	2.43856e-26	1.53925e-25
	ENSMUSG00000067071	0.00261253	-0.311734	0.234109	-1.33157	0.183			ENSMUSG00000067071	0.00261253	-0.435744	0.232711	-1.87247	0.0611418	0.0645635		ENSMUSG00000067071	0.00261253	-0.637153	0.237214	-2.68598	0.00723164	0.00776159		ENSMUSG00000067071	0.00261253	-1.97095	0.239427	-8.23194	1.84206e-16	2.44155e-16
	ENSMUSG00000055866	0.0187381	-0.426837	0.201098	-2.12253	0.0337933	0.0978725		ENSMUSG00000055866	0.0187381	-0.628289	0.200913	-3.12717	0.00176497	0.00351926		ENSMUSG00000055866	0.0187381	-0.829062	0.201663	-4.11112	3.93737e-05	7.69151e-05		ENSMUSG00000055866	0.0187381	-1.78372	0.201861	-8.83639	9.8858e-19	1.58497e-18
	ENSMUSG00000034292	0.0112349	-0.517252	0.214633	-2.40994	0.0159553	0.0978725		ENSMUSG00000034292	0.0112349	-0.68717	0.214373	-3.20548	0.00134836	0.00293551		ENSMUSG00000034292	0.0112349	-1.1363	0.215739	-5.267	1.38672e-07	2.72507e-06		ENSMUSG00000034292	0.0112349	-2.0751	0.216023	-9.60592	7.5483e-22	1.83491e-21
	ENSMUSG00000026311	0.00702705	-0.478994	0.215997	-2.2176	0.0265824	0.0978725		ENSMUSG00000026311	0.00702705	-0.847986	0.215521	-3.93458	8.33412e-05	0.000730944		ENSMUSG00000026311	0.00702705	-1.02966	0.217295	-4.73852	2.15288e-06	1.12355e-05		ENSMUSG00000026311	0.00702705	-1.98772	0.218282	-9.10622	8.53042e-20	1.5451e-19
	ENSMUSG00000100980	0.00182386	-0.534487	0.271169	-1.97105	0.0487184			ENSMUSG00000100980	0.00182386	-1.21108	0.269618	-4.49183	7.06143e-06	0.000447773		ENSMUSG00000100980	0.00182386	-1.32322	0.27957	-4.73306	2.21159e-06	1.14322e-05		ENSMUSG00000100980	0.00182386	-2.52747	0.281437	-8.98058	2.69334e-19	4.59691e-19
	ENSMUSG00000007805	0.0125666	-0.56555	0.26024	-2.17318	0.0297664	0.0978725		ENSMUSG00000007805	0.0125666	-0.991437	0.260182	-3.81055	0.000138657	0.000893798		ENSMUSG00000007805	0.0125666	-1.33313	0.261308	-5.10177	3.36484e-07	4.09748e-06		ENSMUSG00000007805	0.0125666	-2.64739	0.261887	-10.1089	5.04383e-24	1.82432e-23
	ENSMUSG00000026313	0.1064	-0.443523	0.206263	-2.15028	0.0315328	0.0978725		ENSMUSG00000026313	0.1064	-0.677938	0.206229	-3.28731	0.00101151	0.00244116		ENSMUSG00000026313	0.1064	-0.834364	0.20635	-4.04344	5.26726e-05	9.6004e-05		ENSMUSG00000026313	0.1064	-1.9729	0.206398	-9.55874	1.19204e-21	2.80714e-21
	ENSMUSG00000026260	0.0122887	-0.501549	0.216854	-2.31285	0.0207311	0.0978725		ENSMUSG00000026260	0.0122887	-0.74881	0.216682	-3.45581	0.000548652	0.00169389		ENSMUSG00000026260	0.0122887	-1.01207	0.217717	-4.64856	3.34266e-06	1.45471e-05		ENSMUSG00000026260	0.0122887	-2.27162	0.218152	-10.413	2.16233e-25	1.06635e-24
	ENSMUSG00000073616	0.00352502	-0.456872	0.239743	-1.90567	0.0566929			ENSMUSG00000073616	0.00352502	-0.87772	0.238918	-3.67373	0.000239039	0.00112146		ENSMUSG00000073616	0.00352502	-0.975181	0.242486	-4.0216	5.78048e-05	0.000103235		ENSMUSG00000073616	0.00352502	-2.37202	0.245739	-9.6526	4.79238e-22	1.20445e-21
	ENSMUSG00000044055	0.00370972	-0.430505	0.235781	-1.82587	0.0678701			ENSMUSG00000044055	0.00370972	-0.662579	0.234757	-2.8224	0.00476656	0.00721931		ENSMUSG00000044055	0.00370972	-1.06688	0.238022	-4.48228	7.38513e-06	2.38779e-05		ENSMUSG00000044055	0.00370972	-2.33888	0.240305	-9.73297	2.18123e-22	5.80874e-22
	ENSMUSG00000100546	0.00212279	-0.391602	0.228622	-1.71288	0.0867339			ENSMUSG00000100546	0.00212279	-0.688767	0.227656	-3.02547	0.00248243	0.00445773		ENSMUSG00000100546	0.00212279	-1.09516	0.232975	-4.70078	2.59167e-06	1.25256e-05		ENSMUSG00000100546	0.00212279	-2.46349	0.238346	-10.3358	4.85405e-25	2.2052e-24
	ENSMUSG00000034220	0.011917	-0.481507	0.21062	-2.28614	0.0222458	0.0978725		ENSMUSG00000034220	0.011917	-0.78264	0.210445	-3.71898	0.000200028	0.00103483		ENSMUSG00000034220	0.011917	-1.01037	0.211657	-4.77361	1.80957e-06	1.01381e-05		ENSMUSG00000034220	0.011917	-2.41947	0.212699	-11.3751	5.56332e-30	1.01239e-28
	ENSMUSG00000101995	0.00252124	-0.54228	0.246708	-2.19806	0.0279446			ENSMUSG00000101995	0.00252124	-0.76163	0.245808	-3.09848	0.00194516	0.00376017		ENSMUSG00000101995	0.00252124	-1.07094	0.252006	-4.24966	2.14092e-05	4.93755e-05		ENSMUSG00000101995	0.00252124	-2.78619	0.257652	-10.8138	2.96193e-27	2.40456e-26
	ENSMUSG00000034212	0.0160336	-0.520654	0.207308	-2.5115	0.0120221	0.0978725		ENSMUSG00000034212	0.0160336	-0.825198	0.207164	-3.98332	6.79602e-05	0.000676257		ENSMUSG00000034212	0.0160336	-1.20501	0.208175	-5.78845	7.10392e-09	7.00836e-07		ENSMUSG00000034212	0.0160336	-2.43583	0.208808	-11.6654	1.91451e-31	5.75092e-30
	ENSMUSG00000047067	0.00266818	-0.116952	0.241195	-0.484887	0.627756			ENSMUSG00000047067	0.00266818	-0.58804	0.239516	-2.45512	0.0140836	0.0173909		ENSMUSG00000047067	0.00266818	-0.707824	0.243749	-2.90391	0.0036854	0.0040701		ENSMUSG00000047067	0.00266818	-2.01535	0.246459	-8.1772	2.9051e-16	3.80027e-16
	ENSMUSG00000097251	0.00263165	-0.515126	0.223653	-2.30324	0.0212655			ENSMUSG00000097251	0.00263165	-0.522835	0.222419	-2.35068	0.0187392	0.0222152		ENSMUSG00000097251	0.00263165	-0.844149	0.228403	-3.69588	0.000219125	0.000310094		ENSMUSG00000097251	0.00263165	-2.01426	0.230432	-8.74121	2.30627e-18	3.56354e-18
	ENSMUSG00000026269	0.00698471	-0.496345	0.208411	-2.38157	0.0172391	0.0978725		ENSMUSG00000026269	0.00698471	-0.66122	0.2078	-3.18201	0.00146256	0.00309809		ENSMUSG00000026269	0.00698471	-0.900491	0.209936	-4.28937	1.79185e-05	4.34167e-05		ENSMUSG00000026269	0.00698471	-2.10184	0.210965	-9.96297	2.21342e-23	7.01416e-23
	ENSMUSG00000100632	0.00710114	-0.259637	0.228053	-1.1385	0.254913	0.262416		ENSMUSG00000100632	0.00710114	-0.603398	0.227589	-2.65126	0.00801915	0.0108737		ENSMUSG00000100632	0.00710114	-0.991636	0.229332	-4.32403	1.53204e-05	3.89626e-05		ENSMUSG00000100632	0.00710114	-1.95093	0.23008	-8.47936	2.26446e-17	3.20397e-17
	ENSMUSG00000026270	0.00640972	-0.235306	0.233801	-1.00644	0.314205	0.31933		ENSMUSG00000026270	0.00640972	-0.572491	0.233263	-2.45427	0.0141169	0.0174254		ENSMUSG00000026270	0.00640972	-0.916386	0.235179	-3.89655	9.75714e-05	0.000157526		ENSMUSG00000026270	0.00640972	-1.9424	0.235931	-8.23293	1.82691e-16	2.42213e-16
	ENSMUSG00000026271	0.0092716	-0.444449	0.224319	-1.98133	0.0475545	0.0982451		ENSMUSG00000026271	0.0092716	-0.646929	0.22416	-2.88602	0.0039015	0.00620962		ENSMUSG00000026271	0.0092716	-0.957901	0.22534	-4.25091	2.12906e-05	4.91779e-05		ENSMUSG00000026271	0.0092716	-2.05819	0.225775	-9.11612	7.78603e-20	1.41753e-19
	ENSMUSG00000014602	0.0324004	-0.489565	0.207643	-2.35773	0.0183871	0.0978725		ENSMUSG00000014602	0.0324004	-0.703506	0.207547	-3.38963	0.000699872	0.0019412		ENSMUSG00000014602	0.0324004	-1.03182	0.207999	-4.9607	7.02409e-07	6.0085e-06		ENSMUSG00000014602	0.0324004	-2.17118	0.208218	-10.4274	1.85823e-25	9.3344e-25
	ENSMUSG00000084989	0.020663	-0.253023	0.222383	-1.13778	0.255214	0.262704		ENSMUSG00000084989	0.020663	-0.371574	0.222195	-1.67229	0.094467	0.0976526		ENSMUSG00000084989	0.020663	-0.725531	0.222769	-3.25687	0.00112648	0.0013356		ENSMUSG00000084989	0.020663	-1.52036	0.222853	-6.82222	8.96412e-12	9.72034e-12
	ENSMUSG00000047793	0.0182691	-0.381367	0.211899	-1.79976	0.0718987	0.107086		ENSMUSG00000047793	0.0182691	-0.636221	0.211817	-3.00364	0.0026677	0.00469201		ENSMUSG00000047793	0.0182691	-0.969569	0.212497	-4.56274	5.04904e-06	1.87446e-05		ENSMUSG00000047793	0.0182691	-1.92892	0.212781	-9.06529	1.24274e-19	2.20653e-19
	ENSMUSG00000026273	0.00269646	-0.397064	0.227973	-1.74171	0.0815587			ENSMUSG00000026273	0.00269646	-0.732741	0.226677	-3.23253	0.00122701	0.00276155		ENSMUSG00000026273	0.00269646	-0.741499	0.230585	-3.21572	0.00130117	0.00152854		ENSMUSG00000026273	0.00269646	-2.18364	0.233151	-9.36575	7.5512e-21	1.57061e-20
	ENSMUSG00000026274	0.0101224	-0.48059	0.207504	-2.31606	0.0205552	0.0978725		ENSMUSG00000026274	0.0101224	-0.70789	0.207309	-3.41466	0.000638628	0.00183945		ENSMUSG00000026274	0.0101224	-0.935475	0.208369	-4.4895	7.13893e-06	2.33578e-05		ENSMUSG00000026274	0.0101224	-2.07424	0.20917	-9.91654	3.52771e-23	1.07481e-22
	ENSMUSG00000026275	0.011161	-0.519645	0.211843	-2.45297	0.0141682	0.0978725		ENSMUSG00000026275	0.011161	-0.831743	0.211564	-3.9314	8.44544e-05	0.000733973		ENSMUSG00000026275	0.011161	-0.976995	0.2127	-4.5933	4.36284e-06	1.70231e-05		ENSMUSG00000026275	0.011161	-2.14126	0.213484	-10.0301	1.12445e-23	3.77241e-23
	ENSMUSG00000064389	0.000482283	-0.683255	0.349981	-1.95226	0.0509073			ENSMUSG00000064389	0.000482283	-1.07454	0.34776	-3.08989	0.00200228	0.00384263		ENSMUSG00000064389	0.000482283	-0.74034	0.35956	-2.05902	0.0394923	0.0405738		ENSMUSG00000064389	0.000482283	-1.95457	0.377788	-5.17371	2.29491e-07	2.3392e-07
	ENSMUSG00000034107	0.00658354	-0.463947	0.214499	-2.16293	0.0305465	0.0978725		ENSMUSG00000034107	0.00658354	-0.86591	0.214431	-4.03818	5.38668e-05	0.000630111		ENSMUSG00000034107	0.00658354	-1.01562	0.216103	-4.69971	2.60532e-06	1.2555e-05		ENSMUSG00000034107	0.00658354	-2.28173	0.217631	-10.4844	1.01894e-25	5.49169e-25
	ENSMUSG00000034088	0.0226617	-0.393348	0.21962	-1.79104	0.073287	0.107926		ENSMUSG00000034088	0.0226617	-0.706044	0.219534	-3.21611	0.00129943	0.00286201		ENSMUSG00000034088	0.0226617	-0.832744	0.220065	-3.78408	0.000154275	0.000229617		ENSMUSG00000034088	0.0226617	-1.95719	0.220249	-8.88627	6.31941e-19	1.03243e-18
	ENSMUSG00000026276	0.0130597	-0.457545	0.214067	-2.13739	0.0325664	0.0978725		ENSMUSG00000026276	0.0130597	-0.526536	0.213792	-2.46284	0.0137841	0.0170709		ENSMUSG00000026276	0.0130597	-0.699034	0.21483	-3.2539	0.00113833	0.00134842		ENSMUSG00000026276	0.0130597	-1.9318	0.215144	-8.97907	2.7307e-19	4.65699e-19
	ENSMUSG00000034066	0.0303485	-0.476298	0.216109	-2.20397	0.0275265	0.0978725		ENSMUSG00000034066	0.0303485	-0.730291	0.216043	-3.3803	0.000724064	0.00198458		ENSMUSG00000034066	0.0303485	-0.88657	0.21646	-4.09576	4.20781e-05	8.09451e-05		ENSMUSG00000034066	0.0303485	-2.06963	0.216656	-9.5526	1.26476e-21	2.96223e-21
	ENSMUSG00000026277	0.0133176	-0.512598	0.215702	-2.37642	0.0174818	0.0978725		ENSMUSG00000026277	0.0133176	-0.791311	0.215451	-3.67281	0.000239897	0.00112239		ENSMUSG00000026277	0.0133176	-0.915865	0.216493	-4.23046	2.33209e-05	5.23854e-05		ENSMUSG00000026277	0.0133176	-2.15764	0.216987	-9.94361	2.68912e-23	8.38624e-23
	ENSMUSG00000026278	0.00442528	-0.469524	0.224308	-2.09321	0.0363301			ENSMUSG00000026278	0.00442528	-0.777666	0.223732	-3.47588	0.000509186	0.00162925		ENSMUSG00000026278	0.00442528	-1.05527	0.226976	-4.64928	3.33101e-06	1.45239e-05		ENSMUSG00000026278	0.00442528	-2.25506	0.228327	-9.87644	5.26685e-23	1.55564e-22
	ENSMUSG00000026279	0.0164863	-0.503999	0.223209	-2.25797	0.0239473	0.0978725		ENSMUSG00000026279	0.0164863	-0.75322	0.223028	-3.37724	0.000732176	0.00199745		ENSMUSG00000026279	0.0164863	-1.03427	0.223833	-4.62074	3.82374e-06	1.56353e-05		ENSMUSG00000026279	0.0164863	-2.07954	0.224261	-9.27286	1.81222e-20	3.58005e-20
	ENSMUSG00000026280	0.0125602	-0.54116	0.215929	-2.5062	0.0122038	0.0978725		ENSMUSG00000026280	0.0125602	-0.802014	0.215611	-3.71973	0.000199432	0.00103402		ENSMUSG00000026280	0.0125602	-1.02308	0.216801	-4.71899	2.37022e-06	1.18939e-05		ENSMUSG00000026280	0.0125602	-2.09065	0.217226	-9.62429	6.31436e-22	1.55676e-21
	ENSMUSG00000026281	0.00707724	-0.394445	0.224772	-1.75487	0.0792821	0.112172		ENSMUSG00000026281	0.00707724	-0.571585	0.2239	-2.55285	0.0106844	0.0137782		ENSMUSG00000026281	0.00707724	-0.909047	0.225747	-4.02684	5.65306e-05	0.000101478		ENSMUSG00000026281	0.00707724	-1.902	0.22673	-8.38882	4.91042e-17	6.78762e-17
	ENSMUSG00000026283	0.0108821	-0.37185	0.221324	-1.68011	0.0929352	0.121202		ENSMUSG00000026283	0.0108821	-0.561096	0.220687	-2.5425	0.0110064	0.0141288		ENSMUSG00000026283	0.0108821	-0.934479	0.222025	-4.20889	2.56623e-05	5.60326e-05		ENSMUSG00000026283	0.0108821	-2.01625	0.222565	-9.05914	1.31484e-19	2.32669e-19
	ENSMUSG00000073609	0.0108393	-0.389017	0.232324	-1.67446	0.0940405	0.121957		ENSMUSG00000073609	0.0108393	-0.755126	0.231987	-3.25504	0.00113375	0.00261599		ENSMUSG00000073609	0.0108393	-0.973579	0.233067	-4.17724	2.95068e-05	6.19301e-05		ENSMUSG00000073609	0.0108393	-2.30574	0.234026	-9.85251	6.68543e-23	1.94059e-22
	ENSMUSG00000034000	0.00274789	-0.336223	0.250786	-1.34068	0.180025			ENSMUSG00000034000	0.00274789	-0.759818	0.25027	-3.03599	0.00239744	0.00435379		ENSMUSG00000034000	0.00274789	-1.05684	0.253971	-4.16125	3.16507e-05	6.52382e-05		ENSMUSG00000034000	0.00274789	-2.23312	0.258235	-8.64762	5.25851e-18	7.84518e-18
	ENSMUSG00000100347	0.000909372	-1.02409	0.334366	-3.06279	0.00219281			ENSMUSG00000100347	0.000909372	-0.959134	0.329473	-2.91112	0.00360136	0.00584879		ENSMUSG00000100347	0.000909372	-0.355503	0.337518	-1.05329	0.29221	0.293569		ENSMUSG00000100347	0.000909372	-1.76265	0.338831	-5.20216	1.96991e-07	2.00887e-07
	ENSMUSG00000051185	0.00887077	-0.407969	0.235524	-1.73218	0.0832421	0.115167		ENSMUSG00000051185	0.00887077	-0.854151	0.235108	-3.63301	0.000280137	0.00120373		ENSMUSG00000051185	0.00887077	-0.797031	0.236086	-3.37602	0.000735418	0.000903353		ENSMUSG00000051185	0.00887077	-2.26125	0.23717	-9.53431	1.50886e-21	3.4927e-21
	ENSMUSG00000103973	0.0013481	-0.421387	0.27701	-1.5212	0.128211			ENSMUSG00000103973	0.0013481	-0.947559	0.276171	-3.43106	0.000601224	0.00178497		ENSMUSG00000103973	0.0013481	-0.782084	0.279704	-2.79612	0.00517208	0.00562251		ENSMUSG00000103973	0.0013481	-2.03294	0.286126	-7.10505	1.20279e-12	1.33449e-12
	ENSMUSG00000081051	0.000356873	-0.484736	0.473637	-1.02343	0.306103			ENSMUSG00000081051	0.000356873	-1.40812	0.475378	-2.96211	0.00305544	0.00517987		ENSMUSG00000081051	0.000356873	-1.05509	0.483042	-2.18427	0.0289424	0.0299152		ENSMUSG00000081051	0.000356873	-1.42624	0.500899	-2.84737	0.00440822	0.00441231
	ENSMUSG00000040710	0.0266396	-0.433746	0.219051	-1.98011	0.0476909	0.0982451		ENSMUSG00000040710	0.0266396	-0.83778	0.218878	-3.82761	0.000129392	0.000869408		ENSMUSG00000040710	0.0266396	-0.766626	0.219226	-3.49696	0.00047059	0.000605529		ENSMUSG00000040710	0.0266396	-2.14194	0.219583	-9.7546	1.76297e-22	4.77405e-22
	ENSMUSG00000040693	0.0132297	-0.496213	0.219805	-2.25751	0.0239759	0.0978725		ENSMUSG00000040693	0.0132297	-0.963799	0.219517	-4.39054	1.13071e-05	0.000470435		ENSMUSG00000040693	0.0132297	-1.0296	0.220425	-4.67096	2.99803e-06	1.37066e-05		ENSMUSG00000040693	0.0132297	-2.44103	0.221236	-11.0336	2.63214e-28	2.83097e-27
	ENSMUSG00000097814	0.00677705	-0.505393	0.217762	-2.32085	0.0202949	0.0978725		ENSMUSG00000097814	0.00677705	-0.905373	0.217617	-4.16039	3.17705e-05	0.000546908		ENSMUSG00000097814	0.00677705	-0.757809	0.218589	-3.46682	0.000526645	0.000669152		ENSMUSG00000097814	0.00677705	-2.2543	0.220435	-10.2266	1.50737e-24	6.09946e-24
	ENSMUSG00000044768	0.0226239	-0.292537	0.222476	-1.31492	0.188537	0.200962		ENSMUSG00000044768	0.0226239	-0.583756	0.222286	-2.62614	0.00863585	0.0115647		ENSMUSG00000044768	0.0226239	-0.670019	0.222708	-3.00851	0.00262528	0.00294876		ENSMUSG00000044768	0.0226239	-1.92113	0.223037	-8.61351	7.08579e-18	1.04565e-17
	ENSMUSG00000040648	0.0171519	-0.516574	0.207702	-2.48709	0.0128792	0.0978725		ENSMUSG00000040648	0.0171519	-0.884946	0.207551	-4.26376	2.01015e-05	0.000495443		ENSMUSG00000040648	0.0171519	-0.847162	0.208081	-4.07131	4.67489e-05	8.76147e-05		ENSMUSG00000040648	0.0171519	-2.13362	0.208724	-10.2222	1.57645e-24	6.34992e-24
	ENSMUSG00000026333	0.00766022	-0.436948	0.203161	-2.15075	0.0314962	0.0978725		ENSMUSG00000026333	0.00766022	-0.824489	0.202691	-4.0677	4.74785e-05	0.000600574		ENSMUSG00000026333	0.00766022	-0.984398	0.204351	-4.81718	1.45599e-06	9.00454e-06		ENSMUSG00000026333	0.00766022	-2.07331	0.20546	-10.0911	6.04929e-24	2.14789e-23
	ENSMUSG00000026335	0.101154	-0.463874	0.224771	-2.06376	0.0390402	0.0978725		ENSMUSG00000026335	0.101154	-0.836377	0.224735	-3.72162	0.000197948	0.00103029		ENSMUSG00000026335	0.101154	-0.979711	0.224845	-4.35728	1.31691e-05	3.50722e-05		ENSMUSG00000026335	0.101154	-2.30305	0.224956	-10.2378	1.34293e-24	5.49125e-24
	ENSMUSG00000089782	0.000505643	-0.427984	0.37135	-1.15251	0.249113			ENSMUSG00000089782	0.000505643	-0.46154	0.368896	-1.25114	0.210884	0.21321		ENSMUSG00000089782	0.000505643	-1.39091	0.380338	-3.65704	0.000255149	0.000354075		ENSMUSG00000089782	0.000505643	-1.84145	0.388079	-4.74504	2.08462e-06	2.11113e-06
	ENSMUSG00000089706	0.0103402	-0.511656	0.235178	-2.17561	0.0295844	0.0978725		ENSMUSG00000089706	0.0103402	-0.794788	0.234826	-3.38458	0.000712877	0.00196466		ENSMUSG00000089706	0.0103402	-1.0136	0.235906	-4.29665	1.734e-05	4.24277e-05		ENSMUSG00000089706	0.0103402	-2.39368	0.237102	-10.0955	5.78081e-24	2.0626e-23
	ENSMUSG00000100009	0.00283852	-0.362174	0.236959	-1.52843	0.126406			ENSMUSG00000100009	0.00283852	-0.831621	0.237973	-3.4946	0.000474776	0.001569		ENSMUSG00000100009	0.00283852	-0.661597	0.239669	-2.76046	0.00577193	0.00624422		ENSMUSG00000100009	0.00283852	-2.00743	0.241024	-8.32874	8.1705e-17	1.11294e-16
	ENSMUSG00000067028	0.132443	-0.502357	0.221852	-2.26438	0.0235506	0.0978725		ENSMUSG00000067028	0.132443	-1.00795	0.22184	-4.54361	5.52996e-06	0.00043887		ENSMUSG00000067028	0.132443	-1.00514	0.221919	-4.5293	5.91787e-06	2.07925e-05		ENSMUSG00000067028	0.132443	-2.22603	0.221988	-10.0277	1.15175e-23	3.85538e-23
	ENSMUSG00000050840	0.0671025	-0.314009	0.229543	-1.36797	0.17132	0.185592		ENSMUSG00000050840	0.0671025	-0.726182	0.229482	-3.16444	0.0015538	0.00322491		ENSMUSG00000050840	0.0671025	-0.721138	0.229611	-3.14069	0.00168548	0.00194302		ENSMUSG00000050840	0.0671025	-1.88678	0.229718	-8.21347	2.14883e-16	2.83558e-16
	ENSMUSG00000047496	0.0184522	-0.424243	0.235044	-1.80495	0.0710823	0.106585		ENSMUSG00000047496	0.0184522	-0.797635	0.234904	-3.39557	0.000684856	0.00191655		ENSMUSG00000047496	0.0184522	-0.882526	0.235438	-3.74845	0.000177931	0.000259014		ENSMUSG00000047496	0.0184522	-2.19123	0.235922	-9.28795	1.57295e-20	3.13381e-20
	ENSMUSG00000067017	0.00100123	-0.269545	0.288734	-0.933542	0.35054			ENSMUSG00000067017	0.00100123	-0.908872	0.28791	-3.15679	0.00159515	0.00328407		ENSMUSG00000067017	0.00100123	-0.734983	0.294313	-2.49728	0.0125148	0.0131973		ENSMUSG00000067017	0.00100123	-2.6973	0.305077	-8.84138	9.45448e-19	1.51845e-18
	ENSMUSG00000056536	0.037626	-0.498657	0.221191	-2.25442	0.0241699	0.0978725		ENSMUSG00000056536	0.037626	-0.927318	0.221093	-4.19424	2.73786e-05	0.000526634		ENSMUSG00000056536	0.037626	-0.954589	0.221421	-4.3112	1.6237e-05	4.05978e-05		ENSMUSG00000056536	0.037626	-2.23193	0.221624	-10.0708	7.43775e-24	2.59474e-23
	ENSMUSG00000026319	0.0286249	-0.430733	0.205803	-2.09294	0.0363545	0.0978725		ENSMUSG00000026319	0.0286249	-0.831478	0.205683	-4.04252	5.28793e-05	0.000627034		ENSMUSG00000026319	0.0286249	-0.878791	0.206012	-4.26573	1.99246e-05	4.68693e-05		ENSMUSG00000026319	0.0286249	-2.07721	0.206355	-10.0662	7.79243e-24	2.70971e-23
	ENSMUSG00000026321	0.0129453	-0.466337	0.222262	-2.09814	0.0358926	0.0978725		ENSMUSG00000026321	0.0129453	-0.837303	0.222223	-3.76785	0.00016466	0.000953283		ENSMUSG00000026321	0.0129453	-0.913276	0.222964	-4.09607	4.2023e-05	8.0863e-05		ENSMUSG00000026321	0.0129453	-2.07097	0.223438	-9.26865	1.88521e-20	3.71367e-20
	ENSMUSG00000099843	0.00582527	-0.261436	0.241511	-1.0825	0.27903	0.285709		ENSMUSG00000099843	0.00582527	-0.538331	0.240827	-2.23535	0.0253945	0.0289688		ENSMUSG00000099843	0.00582527	-0.686605	0.242951	-2.82611	0.0047117	0.00514362		ENSMUSG00000099843	0.00582527	-1.84836	0.243362	-7.59508	3.07596e-14	3.60889e-14
	ENSMUSG00000038866	0.0158356	-0.426904	0.221039	-1.93135	0.0534395	0.0992234		ENSMUSG00000038866	0.0158356	-0.585874	0.22079	-2.65353	0.0079655	0.0108153		ENSMUSG00000038866	0.0158356	-0.719631	0.221436	-3.24984	0.00115468	0.00136712		ENSMUSG00000038866	0.0158356	-2.01896	0.221865	-9.09994	9.03809e-20	1.63082e-19
	ENSMUSG00000097612	0.000558705	-0.274666	0.346332	-0.793071	0.427737			ENSMUSG00000097612	0.000558705	-0.841112	0.347003	-2.42393	0.0153534	0.0187092		ENSMUSG00000097612	0.000558705	-0.54307	0.359213	-1.51184	0.130576	0.131988		ENSMUSG00000097612	0.000558705	-2.72774	0.378888	-7.19932	6.05124e-13	6.77726e-13
	ENSMUSG00000101583	0.0137429	-0.339725	0.233314	-1.45609	0.145369	0.162542		ENSMUSG00000101583	0.0137429	-0.54788	0.232952	-2.3519	0.0186779	0.0221507		ENSMUSG00000101583	0.0137429	-0.725977	0.233873	-3.10415	0.00190825	0.00218324		ENSMUSG00000101583	0.0137429	-1.66295	0.234097	-7.1037	1.21462e-12	1.34738e-12
	ENSMUSG00000044340	0.0875714	-0.353039	0.214339	-1.64711	0.0995358	0.125904		ENSMUSG00000044340	0.0875714	-0.722849	0.214292	-3.37319	0.000743016	0.00201627		ENSMUSG00000044340	0.0875714	-0.815904	0.214418	-3.8052	0.00014169	0.000214216		ENSMUSG00000044340	0.0875714	-1.89829	0.214494	-8.85004	8.74842e-19	1.41053e-18
	ENSMUSG00000057329	0.0534483	-0.402113	0.220629	-1.82257	0.0683678	0.105192		ENSMUSG00000057329	0.0534483	-0.740074	0.220555	-3.3555	0.000792213	0.00209678		ENSMUSG00000057329	0.0534483	-0.728406	0.220765	-3.29947	0.000968692	0.00116206		ENSMUSG00000057329	0.0534483	-1.93406	0.220872	-8.7565	2.01403e-18	3.13267e-18
	ENSMUSG00000009905	0.0140506	-0.394964	0.232433	-1.69926	0.0892706	0.118972		ENSMUSG00000009905	0.0140506	-0.78589	0.232255	-3.38374	0.000715063	0.00196817		ENSMUSG00000009905	0.0140506	-0.922051	0.23299	-3.95746	7.57509e-05	0.000128508		ENSMUSG00000009905	0.0140506	-2.26309	0.233657	-9.68554	3.47378e-22	8.94686e-22
	ENSMUSG00000009907	0.00923253	-0.52191	0.224194	-2.32794	0.0199154	0.0978725		ENSMUSG00000009907	0.00923253	-0.819906	0.223933	-3.66139	0.000250848	0.00114361		ENSMUSG00000009907	0.00923253	-0.837813	0.224736	-3.72799	0.00019301	0.000278069		ENSMUSG00000009907	0.00923253	-2.01502	0.225719	-8.92712	4.37237e-19	7.2773e-19
	ENSMUSG00000026315	0.00539656	-0.535587	0.223673	-2.39452	0.0166424			ENSMUSG00000026315	0.00539656	-1.06217	0.223259	-4.75754	1.95967e-06	0.000401658		ENSMUSG00000026315	0.00539656	-0.954119	0.225451	-4.23204	2.31582e-05	5.21468e-05		ENSMUSG00000026315	0.00539656	-2.55339	0.227371	-11.23	2.90358e-29	4.205e-28
	ENSMUSG00000026312	0.0329206	-0.530801	0.226885	-2.33952	0.0193087	0.0978725		ENSMUSG00000026312	0.0329206	-1.03137	0.226766	-4.54818	5.41131e-06	0.000434582		ENSMUSG00000026312	0.0329206	-0.882997	0.227139	-3.88747	0.000101296	0.000162307		ENSMUSG00000026312	0.0329206	-2.32003	0.227382	-10.2032	1.91772e-24	7.60166e-24
	ENSMUSG00000047216	0.0170822	-0.408556	0.233115	-1.75259	0.0796717	0.112536		ENSMUSG00000047216	0.0170822	-0.907477	0.23306	-3.89374	9.87085e-05	0.000779963		ENSMUSG00000047216	0.0170822	-0.579125	0.233357	-2.48171	0.0130753	0.0137652		ENSMUSG00000047216	0.0170822	-1.77141	0.233682	-7.58042	3.44443e-14	4.03341e-14
	ENSMUSG00000102788	0.000952618	-0.343125	0.295583	-1.16084	0.245706			ENSMUSG00000102788	0.000952618	-1.14206	0.296089	-3.85714	0.000114721	0.000822154		ENSMUSG00000102788	0.000952618	-0.197624	0.297461	-0.66437	0.506454	0.507629		ENSMUSG00000102788	0.000952618	-1.8163	0.306642	-5.92318	3.15775e-09	3.27853e-09
	ENSMUSG00000102160	0.000965232	-0.230693	0.260315	-0.886207	0.375506			ENSMUSG00000102160	0.000965232	-0.84309	0.264177	-3.19138	0.00141595	0.00302965		ENSMUSG00000102160	0.000965232	-0.863548	0.264219	-3.2683	0.00108196	0.00128674		ENSMUSG00000102160	0.000965232	-1.85533	0.269486	-6.88473	5.78989e-12	6.30966e-12
	ENSMUSG00000100555	0.000681442	-0.220968	0.332794	-0.663979	0.506704			ENSMUSG00000100555	0.000681442	-0.681567	0.332749	-2.0483	0.0405311	0.044056		ENSMUSG00000100555	0.000681442	-0.97168	0.340595	-2.85289	0.0043324	0.00474903		ENSMUSG00000100555	0.000681442	-2.11254	0.345476	-6.11487	9.66374e-10	1.00981e-09
	ENSMUSG00000038702	0.00422741	-0.509525	0.227581	-2.23888	0.0251639			ENSMUSG00000038702	0.00422741	-0.783538	0.226419	-3.46056	0.000539057	0.0016784		ENSMUSG00000038702	0.00422741	-0.829979	0.228344	-3.63477	0.000278228	0.000381984		ENSMUSG00000038702	0.00422741	-2.33438	0.231947	-10.0643	7.94414e-24	2.75753e-23
	ENSMUSG00000101054	0.000274584	-0.411976	0.398052	-1.03498	0.300678			ENSMUSG00000101054	0.000274584	-1.0248	0.383701	-2.67082	0.00756672	0.0103843		ENSMUSG00000101054	0.000274584	-1.85863	0.424238	-4.38111	1.18077e-05	3.26064e-05		ENSMUSG00000101054	0.000274584	-2.38042	0.422894	-5.62889	1.81378e-08	1.8673e-08
	ENSMUSG00000097648	0.0119032	-0.394786	0.24734	-1.59613	0.11046	0.134378		ENSMUSG00000097648	0.0119032	-1.09202	0.247337	-4.41513	1.00951e-05	0.00045408		ENSMUSG00000097648	0.0119032	-0.837671	0.247816	-3.38021	0.000724294	0.000890702		ENSMUSG00000097648	0.0119032	-2.1354	0.248451	-8.59486	8.33677e-18	1.22154e-17
	ENSMUSG00000100515	0.00548281	-0.561294	0.219576	-2.55626	0.0105803			ENSMUSG00000100515	0.00548281	-0.997429	0.218648	-4.56179	5.07182e-06	0.000428713		ENSMUSG00000100515	0.00548281	-1.22219	0.221389	-5.52055	3.37946e-08	1.41247e-06		ENSMUSG00000100515	0.00548281	-2.67389	0.223684	-11.9538	6.19964e-33	3.10541e-31
	ENSMUSG00000070695	0.17962	-0.518668	0.221937	-2.33701	0.0194387	0.0978725		ENSMUSG00000070695	0.17962	-1.00345	0.221929	-4.52148	6.14101e-06	0.000447773		ENSMUSG00000070695	0.17962	-1.0471	0.221991	-4.71687	2.39505e-06	1.19723e-05		ENSMUSG00000070695	0.17962	-2.38113	0.222044	-10.7237	7.88025e-27	5.61822e-26
	ENSMUSG00000026374	0.00599051	-0.304331	0.231019	-1.31734	0.187724	0.200339		ENSMUSG00000026374	0.00599051	-0.682543	0.230349	-2.96309	0.00304567	0.00516651		ENSMUSG00000026374	0.00599051	-0.927219	0.232056	-3.99568	6.45096e-05	0.000112696		ENSMUSG00000026374	0.00599051	-2.17919	0.233246	-9.34288	9.37519e-21	1.92608e-20
	ENSMUSG00000026377	0.00423225	-0.666588	0.234962	-2.837	0.00455397			ENSMUSG00000026377	0.00423225	-0.680377	0.234121	-2.90609	0.00365982	0.00591801		ENSMUSG00000026377	0.00423225	-0.954769	0.236372	-4.03926	5.36203e-05	9.743e-05		ENSMUSG00000026377	0.00423225	-1.92807	0.238726	-8.07648	6.66626e-16	8.51744e-16
	ENSMUSG00000064302	0.0695558	-0.480492	0.20775	-2.31284	0.0207316	0.0978725		ENSMUSG00000064302	0.0695558	-0.793532	0.207707	-3.82045	0.00013321	0.000878909		ENSMUSG00000064302	0.0695558	-0.879184	0.207867	-4.22955	2.34159e-05	5.25124e-05		ENSMUSG00000064302	0.0695558	-2.22972	0.208026	-10.7184	8.34024e-27	5.92227e-26
	ENSMUSG00000026380	0.0112408	-0.480969	0.215456	-2.23233	0.0255931	0.0978725		ENSMUSG00000026380	0.0112408	-0.909118	0.21544	-4.21981	2.44508e-05	0.000516573		ENSMUSG00000026380	0.0112408	-0.817932	0.216325	-3.78103	0.000156183	0.000231994		ENSMUSG00000026380	0.0112408	-1.76302	0.216517	-8.14264	3.86763e-16	5.01383e-16
	ENSMUSG00000048402	0.0635813	-0.344158	0.219513	-1.56783	0.116922	0.139113		ENSMUSG00000048402	0.0635813	-0.597683	0.219479	-2.72319	0.00646556	0.00915943		ENSMUSG00000048402	0.0635813	-0.768648	0.219635	-3.49966	0.000465849	0.000600077		ENSMUSG00000048402	0.0635813	-1.82223	0.219697	-8.29427	1.09255e-16	1.4719e-16
	ENSMUSG00000101179	0.0116824	-0.471389	0.234313	-2.01179	0.0442419	0.0978725		ENSMUSG00000101179	0.0116824	-0.79852	0.234287	-3.4083	0.000653701	0.00186504		ENSMUSG00000101179	0.0116824	-0.831826	0.235001	-3.53967	0.00040063	0.000524574		ENSMUSG00000101179	0.0116824	-1.98411	0.23542	-8.42798	3.51698e-17	4.90192e-17
	ENSMUSG00000037035	0.00256954	-0.433613	0.288252	-1.50428	0.132508			ENSMUSG00000037035	0.00256954	-0.697336	0.287568	-2.42494	0.0153108	0.0186632		ENSMUSG00000037035	0.00256954	-1.10079	0.290247	-3.79261	0.000149073	0.000223466		ENSMUSG00000037035	0.00256954	-2.18343	0.293551	-7.438	1.02219e-13	1.17482e-13
	ENSMUSG00000004451	0.0133	-0.397048	0.238719	-1.66325	0.0962632	0.123483		ENSMUSG00000004451	0.0133	-0.539141	0.23842	-2.26131	0.0237402	0.0272915		ENSMUSG00000004451	0.0133	-0.611269	0.239123	-2.5563	0.0105793	0.0112091		ENSMUSG00000004451	0.0133	-1.75297	0.239505	-7.31914	2.49556e-13	2.83186e-13
	ENSMUSG00000098447	0.00318622	-0.293248	0.245772	-1.19317	0.232802			ENSMUSG00000098447	0.00318622	-0.46313	0.244811	-1.89179	0.0585192	0.0619456		ENSMUSG00000098447	0.00318622	-0.861823	0.247995	-3.47516	0.000510541	0.000651459		ENSMUSG00000098447	0.00318622	-2.02282	0.249757	-8.09915	5.53425e-16	7.10283e-16
	ENSMUSG00000098923	0.00211007	-0.543641	0.260551	-2.0865	0.0369329			ENSMUSG00000098923	0.00211007	-0.415853	0.258933	-1.60602	0.108269	0.111351		ENSMUSG00000098923	0.00211007	-0.922184	0.262779	-3.50935	0.000449205	0.000580936		ENSMUSG00000098923	0.00211007	-2.03673	0.265863	-7.66082	1.84746e-14	2.18949e-14
	ENSMUSG00000026383	0.024178	-0.447121	0.214331	-2.08612	0.0369676	0.0978725		ENSMUSG00000026383	0.024178	-0.858542	0.214241	-4.00736	6.14013e-05	0.000654958		ENSMUSG00000026383	0.024178	-0.834135	0.214683	-3.88544	0.000102147	0.000163447		ENSMUSG00000026383	0.024178	-1.9738	0.214904	-9.18457	4.13188e-20	7.77679e-20
	ENSMUSG00000026384	0.0505951	-0.447056	0.212415	-2.10464	0.035323	0.0978725		ENSMUSG00000026384	0.0505951	-0.836372	0.212353	-3.9386	8.19596e-05	0.000725255		ENSMUSG00000026384	0.0505951	-0.875729	0.212581	-4.11951	3.79684e-05	7.47559e-05		ENSMUSG00000026384	0.0505951	-2.13956	0.212728	-10.0577	8.49341e-24	2.9221e-23
	ENSMUSG00000036975	0.00273934	-0.402608	0.244617	-1.64587	0.0997902			ENSMUSG00000036975	0.00273934	-0.621442	0.243977	-2.54714	0.010861	0.0139707		ENSMUSG00000036975	0.00273934	-0.808198	0.247788	-3.26166	0.00110764	0.0013147		ENSMUSG00000036975	0.00273934	-1.9117	0.249963	-7.64794	2.0423e-14	2.41643e-14
	ENSMUSG00000036962	0.0134543	-0.520859	0.244325	-2.13183	0.0330209	0.0978725		ENSMUSG00000036962	0.0134543	-0.963622	0.244399	-3.94282	8.05276e-05	0.00072492		ENSMUSG00000036962	0.0134543	-0.967656	0.245119	-3.9477	7.89064e-05	0.000132752		ENSMUSG00000036962	0.0134543	-2.1565	0.245478	-8.78487	1.56542e-18	2.46009e-18
	ENSMUSG00000026387	0.0124924	-0.43767	0.213744	-2.04764	0.0405954	0.0978725		ENSMUSG00000026387	0.0124924	-0.667897	0.213573	-3.12726	0.00176443	0.00351926		ENSMUSG00000026387	0.0124924	-0.815014	0.214315	-3.80288	0.000143025	0.000215882		ENSMUSG00000026387	0.0124924	-1.91595	0.214943	-8.91372	4.93483e-19	8.1652e-19
	ENSMUSG00000050777	0.00196624	-0.386751	0.249962	-1.54724	0.121806			ENSMUSG00000050777	0.00196624	-0.455194	0.24877	-1.82978	0.0672833	0.0706532		ENSMUSG00000050777	0.00196624	-0.70628	0.252843	-2.79335	0.00521654	0.00566895		ENSMUSG00000050777	0.00196624	-1.71604	0.255502	-6.71635	1.8633e-11	2.00672e-11
	ENSMUSG00000026385	0.00735441	-0.247667	0.251623	-0.984277	0.324979	0.329624		ENSMUSG00000026385	0.00735441	-0.337143	0.250847	-1.34402	0.178942	0.181548		ENSMUSG00000026385	0.00735441	-0.479782	0.252191	-1.90245	0.0571122	0.0583768		ENSMUSG00000026385	0.00735441	-1.38133	0.252448	-5.47174	4.45641e-08	4.5724e-08
	ENSMUSG00000026388	0.0219741	-0.422255	0.231362	-1.82508	0.0679884	0.1049		ENSMUSG00000026388	0.0219741	-0.663826	0.23124	-2.87073	0.00409528	0.00643374		ENSMUSG00000026388	0.0219741	-0.876596	0.231699	-3.78334	0.00015474	0.000230132		ENSMUSG00000026388	0.0219741	-1.93835	0.232035	-8.35369	6.61622e-17	9.07134e-17
	ENSMUSG00000026389	0.0257411	-0.364971	0.206957	-1.76351	0.0778145	0.111096		ENSMUSG00000026389	0.0257411	-0.689096	0.206832	-3.33167	0.000863277	0.00221723		ENSMUSG00000026389	0.0257411	-0.887616	0.207256	-4.2827	1.84642e-05	4.43356e-05		ENSMUSG00000026389	0.0257411	-2.10356	0.207605	-10.1325	3.96336e-24	1.4633e-23
	ENSMUSG00000036907	0.0015973	-0.731249	0.221651	-3.2991	0.000969937			ENSMUSG00000036907	0.0015973	-1.3026	0.221068	-5.89228	3.80907e-09	7.40293e-05		ENSMUSG00000036907	0.0015973	-1.13871	0.229144	-4.96941	6.71562e-07	5.89815e-06		ENSMUSG00000036907	0.0015973	-2.6176	0.236707	-11.0584	1.9962e-28	2.21186e-27
	ENSMUSG00000097881	0.0167864	-0.416475	0.227811	-1.82816	0.0675255	0.104678		ENSMUSG00000097881	0.0167864	-0.929914	0.227787	-4.08239	4.45745e-05	0.000587368		ENSMUSG00000097881	0.0167864	-0.803973	0.228461	-3.51908	0.000433038	0.00056186		ENSMUSG00000097881	0.0167864	-1.85535	0.228526	-8.11877	4.7093e-16	6.07173e-16
	ENSMUSG00000003721	0.010818	-0.427779	0.210876	-2.02859	0.0425005	0.0978725		ENSMUSG00000003721	0.010818	-0.793407	0.210537	-3.7685	0.000164233	0.000951943		ENSMUSG00000003721	0.010818	-1.03142	0.211616	-4.87401	1.09357e-06	7.67972e-06		ENSMUSG00000003721	0.010818	-2.1286	0.212554	-10.0144	1.31729e-23	4.35696e-23
	ENSMUSG00000104253	0.00267844	-0.421047	0.227074	-1.85423	0.0637065			ENSMUSG00000104253	0.00267844	-0.682785	0.225147	-3.03262	0.00242444	0.00438519		ENSMUSG00000104253	0.00267844	-0.932488	0.228589	-4.07932	4.51667e-05	8.54819e-05		ENSMUSG00000104253	0.00267844	-2.1897	0.233003	-9.3977	5.57686e-21	1.18235e-20
	ENSMUSG00000026339	0.0228174	-0.540078	0.224652	-2.40406	0.0162139	0.0978725		ENSMUSG00000026339	0.0228174	-0.794026	0.224519	-3.53656	0.000405377	0.00144137		ENSMUSG00000026339	0.0228174	-1.0928	0.225	-4.85688	1.19253e-06	8.05837e-06		ENSMUSG00000026339	0.0228174	-2.28374	0.225463	-10.1291	4.10522e-24	1.51222e-23
	ENSMUSG00000050534	0.00464416	-0.483081	0.251605	-1.92	0.0548583			ENSMUSG00000050534	0.00464416	-1.03614	0.251533	-4.11932	3.79998e-05	0.000565853		ENSMUSG00000050534	0.00464416	-1.07514	0.25394	-4.23382	2.29753e-05	5.18672e-05		ENSMUSG00000050534	0.00464416	-2.66257	0.256124	-10.3956	2.59586e-25	1.25874e-24
	ENSMUSG00000001674	0.00463798	-0.281946	0.254656	-1.10717	0.268222			ENSMUSG00000001674	0.00463798	-0.646975	0.253944	-2.5477	0.0108434	0.0139518		ENSMUSG00000001674	0.00463798	-1.08053	0.256088	-4.21937	2.44981e-05	5.41599e-05		ENSMUSG00000001674	0.00463798	-2.28704	0.257347	-8.887	6.27834e-19	1.02615e-18
	ENSMUSG00000036815	0.272477	-0.500888	0.227146	-2.20514	0.0274444	0.0978725		ENSMUSG00000036815	0.272477	-0.942391	0.227139	-4.14895	3.33998e-05	0.000550496		ENSMUSG00000036815	0.272477	-0.939146	0.227182	-4.13389	3.56672e-05	7.14529e-05		ENSMUSG00000036815	0.272477	-2.21477	0.227208	-9.74777	1.88559e-22	5.07218e-22
	ENSMUSG00000102801	0.00114941	-0.653082	0.296522	-2.20247	0.0276319			ENSMUSG00000102801	0.00114941	-0.921026	0.293928	-3.1335	0.00172733	0.00346804		ENSMUSG00000102801	0.00114941	-1.20258	0.3044	-3.95065	7.79385e-05	0.000131396		ENSMUSG00000102801	0.00114941	-2.57035	0.310641	-8.27434	1.29174e-16	1.73114e-16
	ENSMUSG00000026341	0.015895	-0.483964	0.217829	-2.22177	0.0262991	0.0978725		ENSMUSG00000026341	0.015895	-0.877823	0.217576	-4.03456	5.47056e-05	0.000631356		ENSMUSG00000026341	0.015895	-0.91934	0.218252	-4.21229	2.52793e-05	5.54255e-05		ENSMUSG00000026341	0.015895	-2.35398	0.219018	-10.7479	6.0653e-27	4.4685e-26
	ENSMUSG00000026342	0.0112595	-0.486747	0.211242	-2.30422	0.0212106	0.0978725		ENSMUSG00000026342	0.0112595	-0.859909	0.210908	-4.07718	4.55859e-05	0.000593013		ENSMUSG00000026342	0.0112595	-0.791282	0.211934	-3.73363	0.000188741	0.000272609		ENSMUSG00000026342	0.0112595	-2.09506	0.21251	-9.85861	6.29131e-23	1.83398e-22
	ENSMUSG00000026344	0.0146332	-0.52911	0.235199	-2.24962	0.0244729	0.0978725		ENSMUSG00000026344	0.0146332	-0.940246	0.235072	-3.99981	6.33923e-05	0.000658958		ENSMUSG00000026344	0.0146332	-1.15106	0.235946	-4.87848	1.06908e-06	7.59207e-06		ENSMUSG00000026344	0.0146332	-2.56279	0.236673	-10.8284	2.52422e-27	2.09114e-26
	ENSMUSG00000049690	0.24912	-0.482839	0.226862	-2.12834	0.033309	0.0978725		ENSMUSG00000049690	0.24912	-0.880343	0.226851	-3.8807	0.000104155	0.000792193		ENSMUSG00000049690	0.24912	-0.967529	0.2269	-4.26412	2.00693e-05	4.70932e-05		ENSMUSG00000049690	0.24912	-2.19032	0.226927	-9.65208	4.81693e-22	1.21015e-21
	ENSMUSG00000102723	0.000895969	-0.521673	0.313035	-1.6665	0.0956141			ENSMUSG00000102723	0.000895969	-1.05503	0.312044	-3.38104	0.000722123	0.00198115		ENSMUSG00000102723	0.000895969	-0.752533	0.320153	-2.35054	0.0187462	0.0195395		ENSMUSG00000102723	0.000895969	-2.2999	0.325992	-7.05509	1.72492e-12	1.90433e-12
	ENSMUSG00000036155	0.100079	-0.406916	0.210624	-1.93195	0.0533658	0.0992234		ENSMUSG00000036155	0.100079	-0.721063	0.210588	-3.42405	0.000616955	0.00180716		ENSMUSG00000036155	0.100079	-0.871714	0.210716	-4.13692	3.52002e-05	7.07827e-05		ENSMUSG00000036155	0.100079	-2.05899	0.210783	-9.7683	1.54018e-22	4.21954e-22
	ENSMUSG00000026347	0.0493268	-0.453986	0.232783	-1.95026	0.0511456	0.0987631		ENSMUSG00000026347	0.0493268	-0.910213	0.232752	-3.91066	9.20459e-05	0.000759608		ENSMUSG00000026347	0.0493268	-1.01758	0.23298	-4.36766	1.25582e-05	3.40071e-05		ENSMUSG00000026347	0.0493268	-2.21982	0.233126	-9.52198	1.69909e-21	3.9041e-21
	ENSMUSG00000026348	0.0085941	-0.648704	0.217553	-2.98182	0.00286538	0.0978725		ENSMUSG00000026348	0.0085941	-1.00324	0.217401	-4.61469	3.93688e-06	0.000420235		ENSMUSG00000026348	0.0085941	-0.969041	0.218878	-4.42732	9.54108e-06	2.82312e-05		ENSMUSG00000026348	0.0085941	-2.15379	0.219523	-9.8112	1.00764e-22	2.8382e-22
	ENSMUSG00000026349	0.0181011	-0.53487	0.228112	-2.34477	0.019039	0.0978725		ENSMUSG00000026349	0.0181011	-0.863199	0.22791	-3.78745	0.000152201	0.00092554		ENSMUSG00000026349	0.0181011	-1.02296	0.228588	-4.4751	7.6374e-06	2.43652e-05		ENSMUSG00000026349	0.0181011	-2.26829	0.229174	-9.89768	4.26055e-23	1.27843e-22
	ENSMUSG00000051590	0.0114124	-0.519677	0.220822	-2.35338	0.0186037	0.0978725		ENSMUSG00000051590	0.0114124	-0.869099	0.220623	-3.93929	8.17246e-05	0.000725255		ENSMUSG00000051590	0.0114124	-0.981152	0.221737	-4.42485	9.65107e-06	2.84367e-05		ENSMUSG00000051590	0.0114124	-2.1644	0.22218	-9.74164	2.00298e-22	5.36863e-22
	ENSMUSG00000036104	0.0240887	-0.471019	0.203146	-2.31863	0.0204154	0.0978725		ENSMUSG00000036104	0.0240887	-0.85954	0.203033	-4.2335	2.30078e-05	0.000511184		ENSMUSG00000036104	0.0240887	-0.905363	0.203566	-4.44752	8.6866e-06	2.64947e-05		ENSMUSG00000036104	0.0240887	-2.20707	0.203888	-10.8249	2.62332e-27	2.16402e-26
	ENSMUSG00000036086	0.0538984	-0.479129	0.219583	-2.182	0.0291096	0.0978725		ENSMUSG00000036086	0.0538984	-0.800396	0.219523	-3.64607	0.000266279	0.00117621		ENSMUSG00000036086	0.0538984	-1.06161	0.219783	-4.83025	1.3636e-06	8.72745e-06		ENSMUSG00000036086	0.0538984	-2.30926	0.21995	-10.499	8.73181e-26	4.78171e-25
	ENSMUSG00000099760	0.00345969	-0.445252	0.256467	-1.7361	0.082546			ENSMUSG00000099760	0.00345969	-0.784267	0.255699	-3.06715	0.00216108	0.00405145		ENSMUSG00000099760	0.00345969	-1.05095	0.259343	-4.05237	5.07003e-05	9.32665e-05		ENSMUSG00000099760	0.00345969	-2.37665	0.261099	-9.10247	8.83022e-20	1.59612e-19
	ENSMUSG00000104164	0.00211738	-0.448756	0.263045	-1.70601	0.0880069			ENSMUSG00000104164	0.00211738	-0.957286	0.262629	-3.64502	0.000267376	0.00117868		ENSMUSG00000104164	0.00211738	-1.0536	0.268764	-3.92015	8.84932e-05	0.000145628		ENSMUSG00000104164	0.00211738	-2.26729	0.271307	-8.35694	6.4368e-17	8.83406e-17
	ENSMUSG00000058603	0.000678305	-0.486608	0.300335	-1.62022	0.105186			ENSMUSG00000058603	0.000678305	-0.763015	0.294089	-2.5945	0.00947277	0.012485		ENSMUSG00000058603	0.000678305	-1.06835	0.312763	-3.41584	0.000635858	0.000792884		ENSMUSG00000058603	0.000678305	-2.77987	0.328626	-8.45907	2.69527e-17	3.792e-17
	ENSMUSG00000056211	0.0496753	-0.54964	0.210618	-2.60965	0.00906338	0.0978725		ENSMUSG00000056211	0.0496753	-0.898365	0.210558	-4.26659	1.98487e-05	0.000495443		ENSMUSG00000056211	0.0496753	-0.935682	0.210783	-4.43909	9.0341e-06	2.72087e-05		ENSMUSG00000056211	0.0496753	-2.23339	0.211014	-10.5841	3.53308e-26	2.14245e-25
	ENSMUSG00000103497	0.000997956	-0.449913	0.252957	-1.77861	0.0753032			ENSMUSG00000103497	0.000997956	-1.18361	0.252377	-4.68985	2.73401e-06	0.000404784		ENSMUSG00000103497	0.000997956	-0.81736	0.258957	-3.15636	0.00159753	0.00184887		ENSMUSG00000103497	0.000997956	-2.3629	0.272313	-8.67715	4.05803e-18	6.1228e-18
	ENSMUSG00000065520	0.000672811	-0.406085	0.329603	-1.23204	0.217933			ENSMUSG00000065520	0.000672811	-1.01389	0.322169	-3.14708	0.00164912	0.00335996		ENSMUSG00000065520	0.000672811	-0.708142	0.334819	-2.115	0.0344301	0.0354628		ENSMUSG00000065520	0.000672811	-1.85735	0.340874	-5.44879	5.07127e-08	5.20078e-08
	ENSMUSG00000026353	0.0132488	-0.556886	0.203417	-2.73766	0.00618775	0.0978725		ENSMUSG00000026353	0.0132488	-0.921586	0.203189	-4.53562	5.74355e-06	0.00044008		ENSMUSG00000026353	0.0132488	-1.14239	0.204179	-5.59507	2.20536e-08	1.16155e-06		ENSMUSG00000026353	0.0132488	-2.46001	0.205223	-11.987	4.15718e-33	2.20149e-31
	ENSMUSG00000026354	0.0163897	-0.541129	0.198777	-2.72229	0.0064832	0.0978725		ENSMUSG00000026354	0.0163897	-0.894361	0.198616	-4.50297	6.70117e-06	0.000447773		ENSMUSG00000026354	0.0163897	-1.27724	0.199671	-6.39673	1.58745e-10	1.81483e-07		ENSMUSG00000026354	0.0163897	-2.80748	0.20074	-13.9857	1.90635e-44	7.49718e-41
	ENSMUSG00000026355	0.0120976	-0.460715	0.204529	-2.25257	0.0242862	0.0978725		ENSMUSG00000026355	0.0120976	-0.892632	0.204319	-4.36882	1.24922e-05	0.000476532		ENSMUSG00000026355	0.0120976	-1.09592	0.205541	-5.33189	9.71956e-08	2.31495e-06		ENSMUSG00000026355	0.0120976	-2.62182	0.206745	-12.6815	7.49316e-37	1.36102e-34
	ENSMUSG00000026356	0.0192668	-0.430544	0.216725	-1.9866	0.0469673	0.0981668		ENSMUSG00000026356	0.0192668	-0.800851	0.216531	-3.69855	0.000216837	0.00107394		ENSMUSG00000026356	0.0192668	-0.95152	0.217123	-4.3824	1.17378e-05	3.24824e-05		ENSMUSG00000026356	0.0192668	-2.1157	0.217561	-9.72465	2.36711e-22	6.27366e-22
	ENSMUSG00000100078	0.00053998	-0.117357	0.308072	-0.380942	0.703246			ENSMUSG00000100078	0.00053998	-1.20147	0.312083	-3.84984	0.000118197	0.000832938		ENSMUSG00000100078	0.00053998	-0.886909	0.319669	-2.77446	0.00552926	0.0059918		ENSMUSG00000100078	0.00053998	-2.17911	0.324247	-6.72054	1.81051e-11	1.95019e-11
	ENSMUSG00000045382	0.00272215	-0.620058	0.273997	-2.26301	0.0236353			ENSMUSG00000045382	0.00272215	-0.777315	0.272538	-2.85214	0.00434264	0.00673036		ENSMUSG00000045382	0.00272215	-1.05329	0.275813	-3.81884	0.000134078	0.000204892		ENSMUSG00000045382	0.00272215	-2.09762	0.277754	-7.55207	4.28398e-14	4.99575e-14
	ENSMUSG00000042581	0.201218	-0.551993	0.224078	-2.4634	0.0137627	0.0978725		ENSMUSG00000042581	0.201218	-0.993949	0.22407	-4.43589	9.16921e-06	0.00045408		ENSMUSG00000042581	0.201218	-1.06414	0.224134	-4.74777	2.05669e-06	1.09272e-05		ENSMUSG00000042581	0.201218	-2.35589	0.224174	-10.5092	7.83754e-26	4.3471e-25
	ENSMUSG00000087691	0.00316366	-0.495649	0.240568	-2.06033	0.0393674			ENSMUSG00000087691	0.00316366	-1.06227	0.240661	-4.41395	1.01502e-05	0.00045408		ENSMUSG00000087691	0.00316366	-1.09588	0.243121	-4.50754	6.55824e-06	2.21823e-05		ENSMUSG00000087691	0.00316366	-2.51095	0.247493	-10.1455	3.46975e-24	1.29682e-23
	ENSMUSG00000086825	0.00140638	-0.549316	0.303611	-1.80928	0.0704083			ENSMUSG00000086825	0.00140638	-1.02439	0.304212	-3.36736	0.000758926	0.00204375		ENSMUSG00000086825	0.00140638	-1.00752	0.306823	-3.2837	0.00102453	0.00122354		ENSMUSG00000086825	0.00140638	-2.09152	0.311737	-6.70925	1.95627e-11	2.10579e-11
	ENSMUSG00000026399	0.00609387	-0.520678	0.234832	-2.21724	0.0266069	0.0978725		ENSMUSG00000026399	0.00609387	-0.907618	0.234392	-3.87223	0.000107844	0.000802957		ENSMUSG00000026399	0.00609387	-1.00502	0.236673	-4.24647	2.17165e-05	4.9836e-05		ENSMUSG00000026399	0.00609387	-2.43388	0.237855	-10.2326	1.41646e-24	5.76886e-24
	ENSMUSG00000085526	0.0185457	-0.494603	0.251321	-1.96801	0.0490668	0.0983811		ENSMUSG00000085526	0.0185457	-0.91074	0.251283	-3.62435	0.000289684	0.00122374		ENSMUSG00000085526	0.0185457	-0.937772	0.25181	-3.72413	0.000195992	0.000281905		ENSMUSG00000085526	0.0185457	-2.21021	0.252153	-8.76536	1.86187e-18	2.90553e-18
	ENSMUSG00000026405	0.00455255	-0.613717	0.23118	-2.65472	0.00793753			ENSMUSG00000026405	0.00455255	-1.02207	0.231874	-4.40787	1.04393e-05	0.00045408		ENSMUSG00000026405	0.00455255	-0.829559	0.233678	-3.55001	0.00038521	0.000507047		ENSMUSG00000026405	0.00455255	-2.13849	0.234676	-9.11254	8.04763e-20	1.46187e-19
	ENSMUSG00000026409	0.0138532	-0.470829	0.214042	-2.19971	0.0278278	0.0978725		ENSMUSG00000026409	0.0138532	-0.703263	0.213701	-3.29087	0.000998786	0.00242189		ENSMUSG00000026409	0.0138532	-0.828762	0.214644	-3.86111	0.000112874	0.000177451		ENSMUSG00000026409	0.0138532	-2.09511	0.215112	-9.73963	2.04298e-22	5.46678e-22
	ENSMUSG00000046404	0.00418197	-0.483383	0.201276	-2.40159	0.0163238			ENSMUSG00000046404	0.00418197	-0.567066	0.200244	-2.83188	0.00462756	0.0070533		ENSMUSG00000046404	0.00418197	-0.637205	0.203177	-3.1362	0.00171151	0.00197104		ENSMUSG00000046404	0.00418197	-2.10893	0.205297	-10.2726	9.36776e-25	3.95272e-24
	ENSMUSG00000042510	0.00431759	-0.519463	0.254032	-2.04487	0.0408676			ENSMUSG00000042510	0.00431759	-0.838633	0.253777	-3.30461	0.000951082	0.00235109		ENSMUSG00000042510	0.00431759	-1.11017	0.256034	-4.33603	1.45082e-05	3.75255e-05		ENSMUSG00000042510	0.00431759	-2.41946	0.258395	-9.36341	7.72005e-21	1.60401e-20
	ENSMUSG00000016528	0.0219101	-0.498216	0.223049	-2.23366	0.0255055	0.0978725		ENSMUSG00000016528	0.0219101	-0.709085	0.222846	-3.18195	0.00146285	0.00309835		ENSMUSG00000016528	0.0219101	-0.814513	0.223431	-3.64547	0.000266901	0.000368411		ENSMUSG00000016528	0.0219101	-2.29014	0.223899	-10.2284	1.47873e-24	6.00105e-24
	ENSMUSG00000016526	0.00602396	-0.427717	0.223252	-1.91585	0.055384	0.0996324		ENSMUSG00000016526	0.00602396	-0.795738	0.22253	-3.57587	0.00034907	0.00133656		ENSMUSG00000016526	0.00602396	-0.881654	0.224988	-3.91867	8.90381e-05	0.000146364		ENSMUSG00000016526	0.00602396	-2.01235	0.226033	-8.90288	5.44176e-19	8.96049e-19
	ENSMUSG00000026427	0.0136041	-0.453102	0.213547	-2.12179	0.0338551	0.0978725		ENSMUSG00000026427	0.0136041	-0.762088	0.213285	-3.57309	0.00035279	0.00134121		ENSMUSG00000026427	0.0136041	-0.942729	0.214232	-4.4005	1.08002e-05	3.06873e-05		ENSMUSG00000026427	0.0136041	-2.32061	0.214953	-10.7959	3.59961e-27	2.85428e-26
	ENSMUSG00000026430	0.0245389	-0.543696	0.226513	-2.40029	0.0163823	0.0978725		ENSMUSG00000026430	0.0245389	-0.852503	0.226404	-3.7654	0.000166281	0.000956286		ENSMUSG00000026430	0.0245389	-1.10943	0.226985	-4.8877	1.02022e-06	7.39848e-06		ENSMUSG00000026430	0.0245389	-2.36762	0.227353	-10.4138	2.14456e-25	1.05893e-24
	ENSMUSG00000042349	0.00904615	-0.46398	0.23591	-1.96676	0.0492105	0.0983811		ENSMUSG00000042349	0.00904615	-0.698772	0.235625	-2.96562	0.00302077	0.00513322		ENSMUSG00000042349	0.00904615	-1.1675	0.236976	-4.92666	8.36455e-07	6.54712e-06		ENSMUSG00000042349	0.00904615	-2.26186	0.238033	-9.50229	2.05327e-21	4.6564e-21
	ENSMUSG00000026425	0.0880337	-0.377915	0.203397	-1.85801	0.0631673	0.102939		ENSMUSG00000026425	0.0880337	-0.678352	0.20335	-3.33588	0.000850286	0.00219688		ENSMUSG00000026425	0.0880337	-0.750149	0.20349	-3.68642	0.000227434	0.000320256		ENSMUSG00000026425	0.0880337	-1.75617	0.203538	-8.62822	6.23155e-18	9.24222e-18
	ENSMUSG00000055184	0.0123276	-0.468581	0.236693	-1.9797	0.047737	0.0982451		ENSMUSG00000055184	0.0123276	-0.584356	0.236122	-2.4748	0.0133309	0.0166014		ENSMUSG00000055184	0.0123276	-0.777126	0.237301	-3.27485	0.00105718	0.00125973		ENSMUSG00000055184	0.0123276	-1.68058	0.237212	-7.08471	1.39331e-12	1.54195e-12
	ENSMUSG00000026432	0.00340933	-0.357585	0.245152	-1.45862	0.144669			ENSMUSG00000026432	0.00340933	-0.875609	0.244892	-3.57549	0.000349571	0.00133686		ENSMUSG00000026432	0.00340933	-0.988446	0.248222	-3.9821	6.83097e-05	0.000118114		ENSMUSG00000026432	0.00340933	-2.37156	0.251464	-9.43104	4.06038e-21	8.78379e-21
	ENSMUSG00000052688	0.00804701	-0.347085	0.227709	-1.52425	0.127447	0.147546		ENSMUSG00000052688	0.00804701	-0.755387	0.227478	-3.3207	0.000897918	0.00227227		ENSMUSG00000052688	0.00804701	-0.701617	0.228807	-3.06641	0.00216645	0.00245839		ENSMUSG00000052688	0.00804701	-1.86083	0.229397	-8.11184	4.98588e-16	6.41896e-16
	ENSMUSG00000042251	0.00790769	-0.418857	0.218642	-1.91572	0.0554005	0.0996324		ENSMUSG00000042251	0.00790769	-0.670334	0.218357	-3.0699	0.0021413	0.00402857		ENSMUSG00000042251	0.00790769	-0.879048	0.220073	-3.99435	6.48721e-05	0.000113197		ENSMUSG00000042251	0.00790769	-2.06241	0.220619	-9.34829	8.90743e-21	1.83619e-20
	ENSMUSG00000013275	0.0114951	-0.428565	0.205785	-2.08259	0.0372889	0.0978725		ENSMUSG00000013275	0.0114951	-0.665167	0.205372	-3.23884	0.00120015	0.00271885		ENSMUSG00000013275	0.0114951	-0.780325	0.20683	-3.77278	0.000161439	0.00023838		ENSMUSG00000013275	0.0114951	-2.02488	0.207177	-9.77364	1.46105e-22	4.01464e-22
	ENSMUSG00000026433	0.00322985	-0.417961	0.238678	-1.75115	0.07992			ENSMUSG00000026433	0.00322985	-0.665742	0.23767	-2.80112	0.0050925	0.00760392		ENSMUSG00000026433	0.00322985	-0.704473	0.240859	-2.92484	0.00344637	0.00381827		ENSMUSG00000026433	0.00322985	-1.82433	0.242075	-7.53621	4.83833e-14	5.63072e-14
	ENSMUSG00000026434	0.0106019	-0.378859	0.208052	-1.82098	0.0686095	0.105281		ENSMUSG00000026434	0.0106019	-0.613916	0.207668	-2.95624	0.00311414	0.00524906		ENSMUSG00000026434	0.0106019	-0.827071	0.208976	-3.95774	7.56631e-05	0.000128418		ENSMUSG00000026434	0.0106019	-1.87268	0.209361	-8.94472	3.72898e-19	6.26006e-19
	ENSMUSG00000026435	0.00570643	-0.413544	0.211906	-1.95154	0.0509924	0.0987631		ENSMUSG00000026435	0.00570643	-0.606215	0.211363	-2.86812	0.00412922	0.00647293		ENSMUSG00000026435	0.00570643	-0.811948	0.213368	-3.80539	0.000141582	0.000214119		ENSMUSG00000026435	0.00570643	-1.95721	0.215044	-9.10143	8.91477e-20	1.61021e-19
	ENSMUSG00000026436	0.0105669	-0.470154	0.217837	-2.15829	0.0309056	0.0978725		ENSMUSG00000026436	0.0105669	-0.826472	0.217469	-3.80041	0.000144457	0.000908709		ENSMUSG00000026436	0.0105669	-0.980357	0.218775	-4.48112	7.42532e-06	2.396e-05		ENSMUSG00000026436	0.0105669	-2.34407	0.219675	-10.6706	1.39693e-26	9.41049e-26
	ENSMUSG00000059149	0.0168144	-0.543653	0.225638	-2.4094	0.0159788	0.0978725		ENSMUSG00000059149	0.0168144	-0.805637	0.225464	-3.57324	0.000352597	0.00134104		ENSMUSG00000059149	0.0168144	-1.12756	0.226273	-4.98321	6.25392e-07	5.66413e-06		ENSMUSG00000059149	0.0168144	-2.49634	0.227046	-10.9949	4.04427e-28	4.1232e-27
	ENSMUSG00000103966	0.0024355	-0.570751	0.267943	-2.13012	0.0331616			ENSMUSG00000103966	0.0024355	-0.839875	0.267172	-3.14358	0.00166896	0.00338796		ENSMUSG00000103966	0.0024355	-0.874189	0.271105	-3.22454	0.00126176	0.00148485		ENSMUSG00000103966	0.0024355	-2.19172	0.274225	-7.99242	1.32319e-15	1.65666e-15
	ENSMUSG00000026437	0.0116168	-0.358355	0.239572	-1.49582	0.134702	0.15358		ENSMUSG00000026437	0.0116168	-0.671383	0.239319	-2.80538	0.00502568	0.00752311		ENSMUSG00000026437	0.0116168	-0.955841	0.240338	-3.97707	6.97684e-05	0.000120208		ENSMUSG00000026437	0.0116168	-2.24384	0.241111	-9.30624	1.32434e-20	2.66804e-20
	ENSMUSG00000079330	0.0269537	-0.480131	0.213438	-2.24952	0.0244797	0.0978725		ENSMUSG00000079330	0.0269537	-0.789497	0.213328	-3.70087	0.000214865	0.00106855		ENSMUSG00000079330	0.0269537	-1.12452	0.213894	-5.25736	1.46138e-07	2.7845e-06		ENSMUSG00000079330	0.0269537	-2.48318	0.214356	-11.5844	4.94588e-31	1.27588e-29
	ENSMUSG00000042115	0.00483585	-0.417263	0.219791	-1.89845	0.0576362			ENSMUSG00000042115	0.00483585	-0.642175	0.218912	-2.93348	0.00335184	0.0055389		ENSMUSG00000042115	0.00483585	-0.8766	0.221724	-3.95356	7.69965e-05	0.000130181		ENSMUSG00000042115	0.00483585	-2.19157	0.223004	-9.8275	8.57226e-23	2.44463e-22
	ENSMUSG00000009772	0.00744503	-0.290988	0.223156	-1.30397	0.192245	0.2044		ENSMUSG00000009772	0.00744503	-0.523947	0.222544	-2.35435	0.018555	0.0220345		ENSMUSG00000009772	0.00744503	-0.883761	0.224244	-3.94106	8.11221e-05	0.000135727		ENSMUSG00000009772	0.00744503	-1.95206	0.224661	-8.68892	3.65913e-18	5.54462e-18
	ENSMUSG00000042066	0.0221906	-0.365456	0.213089	-1.71504	0.0863379	0.117114		ENSMUSG00000042066	0.0221906	-0.514174	0.212882	-2.4153	0.0157223	0.0190989		ENSMUSG00000042066	0.0221906	-0.980934	0.213567	-4.5931	4.367e-06	1.7029e-05		ENSMUSG00000042066	0.0221906	-1.94833	0.213778	-9.11378	7.95596e-20	1.44644e-19
	ENSMUSG00000042046	0.021459	-0.38292	0.20238	-1.89209	0.0584796	0.100792		ENSMUSG00000042046	0.021459	-0.69805	0.202185	-3.45254	0.000555345	0.00170508		ENSMUSG00000042046	0.021459	-0.927803	0.202862	-4.57356	4.79505e-06	1.8166e-05		ENSMUSG00000042046	0.021459	-2.12768	0.203166	-10.4726	1.15404e-25	6.12639e-25
	ENSMUSG00000097760	0.00645878	-0.352536	0.219416	-1.6067	0.10812	0.132662		ENSMUSG00000097760	0.00645878	-0.564236	0.218772	-2.57911	0.00990553	0.0129639		ENSMUSG00000097760	0.00645878	-0.877966	0.221284	-3.9676	7.26013e-05	0.000124093		ENSMUSG00000097760	0.00645878	-2.02435	0.221764	-9.1284	6.95173e-20	1.27303e-19
	ENSMUSG00000026439	0.0127613	-0.451515	0.205155	-2.20085	0.0277469	0.0978725		ENSMUSG00000026439	0.0127613	-0.563299	0.204919	-2.74889	0.00597972	0.00860475		ENSMUSG00000026439	0.0127613	-0.885767	0.206007	-4.2997	1.71033e-05	4.19985e-05		ENSMUSG00000026439	0.0127613	-1.93655	0.206312	-9.3865	6.20285e-21	1.30751e-20
	ENSMUSG00000048174	0.00289146	-0.470174	0.224904	-2.09055	0.0365684			ENSMUSG00000048174	0.00289146	-0.425032	0.223296	-1.90345	0.0569821	0.0604172		ENSMUSG00000048174	0.00289146	-0.848541	0.227647	-3.72744	0.000193434	0.000278601		ENSMUSG00000048174	0.00289146	-1.62192	0.228247	-7.10596	1.19486e-12	1.32576e-12
	ENSMUSG00000053024	0.0158387	-0.390082	0.231416	-1.68563	0.0918666	0.120448		ENSMUSG00000053024	0.0158387	-0.580677	0.231134	-2.5123	0.0119948	0.0151731		ENSMUSG00000053024	0.0158387	-0.891317	0.232014	-3.84165	0.00012221	0.000189481		ENSMUSG00000053024	0.0158387	-1.7677	0.232145	-7.61465	2.644e-14	3.11224e-14
	ENSMUSG00000026442	0.0720318	-0.452667	0.220002	-2.05756	0.0396326	0.0978725		ENSMUSG00000026442	0.0720318	-0.700117	0.219959	-3.18294	0.00145789	0.00309021		ENSMUSG00000026442	0.0720318	-1.0443	0.220153	-4.74354	2.10012e-06	1.10598e-05		ENSMUSG00000026442	0.0720318	-2.17347	0.220253	-9.86806	5.72587e-23	1.68202e-22
	ENSMUSG00000026443	0.0243536	-0.601926	0.216693	-2.77778	0.00547309	0.0978725		ENSMUSG00000026443	0.0243536	-0.823317	0.216594	-3.80119	0.000144001	0.00090824		ENSMUSG00000026443	0.0243536	-1.206	0.21727	-5.55068	2.84563e-08	1.30393e-06		ENSMUSG00000026443	0.0243536	-2.53419	0.217732	-11.639	2.60937e-31	7.44687e-30
	ENSMUSG00000054387	0.0251717	-0.521602	0.208599	-2.5005	0.0124019	0.0978725		ENSMUSG00000054387	0.0251717	-0.746609	0.208485	-3.58112	0.000342124	0.00132112		ENSMUSG00000054387	0.0251717	-1.07168	0.209119	-5.12471	2.97993e-07	3.91089e-06		ENSMUSG00000054387	0.0251717	-2.2313	0.209285	-10.6615	1.54081e-26	1.02483e-25
	ENSMUSG00000026447	0.0238682	-0.329475	0.214323	-1.53728	0.124224	0.145015		ENSMUSG00000026447	0.0238682	-0.578604	0.21414	-2.70199	0.00689263	0.00964283		ENSMUSG00000026447	0.0238682	-0.772751	0.214743	-3.59848	0.000320077	0.000431155		ENSMUSG00000026447	0.0238682	-1.99561	0.214926	-9.2851	1.61559e-20	3.21282e-20
	ENSMUSG00000102425	0.00438482	-0.47384	0.239986	-1.97445	0.0483304			ENSMUSG00000102425	0.00438482	-0.643376	0.239233	-2.68932	0.00715967	0.00993206		ENSMUSG00000102425	0.00438482	-0.657983	0.241767	-2.72156	0.00649743	0.00699637		ENSMUSG00000102425	0.00438482	-1.83194	0.243361	-7.52767	5.16527e-14	6.00473e-14
	ENSMUSG00000046062	0.00704401	-0.407046	0.227227	-1.79136	0.073235	0.107888		ENSMUSG00000046062	0.00704401	-0.651507	0.22665	-2.8745	0.00404662	0.00637791		ENSMUSG00000046062	0.00704401	-0.65281	0.228198	-2.86072	0.00422677	0.00463768		ENSMUSG00000046062	0.00704401	-1.84987	0.229263	-8.06879	7.09988e-16	9.05422e-16
	ENSMUSG00000041757	0.0509902	-0.509662	0.21768	-2.34133	0.0192151	0.0978725		ENSMUSG00000041757	0.0509902	-0.699616	0.217615	-3.21493	0.00130476	0.00286873		ENSMUSG00000041757	0.0509902	-1.0558	0.217936	-4.84452	1.26918e-06	8.38425e-06		ENSMUSG00000041757	0.0509902	-2.31762	0.218072	-10.6277	2.21403e-26	1.41127e-25
	ENSMUSG00000101693	0.00682845	-0.635654	0.219128	-2.90083	0.00372174	0.0978725		ENSMUSG00000101693	0.00682845	-0.732184	0.218658	-3.34854	0.000812377	0.00213541		ENSMUSG00000101693	0.00682845	-1.05627	0.22086	-4.78253	1.73106e-06	9.86022e-06		ENSMUSG00000101693	0.00682845	-2.26146	0.22199	-10.1872	2.26136e-24	8.82154e-24
	ENSMUSG00000070644	0.00683111	-0.473101	0.227429	-2.08021	0.0375061	0.0978725		ENSMUSG00000070644	0.00683111	-0.685254	0.227003	-3.01871	0.00253857	0.00452702		ENSMUSG00000070644	0.00683111	-1.0169	0.229095	-4.43876	9.04797e-06	2.72152e-05		ENSMUSG00000070644	0.00683111	-2.00339	0.229642	-8.72397	2.68611e-18	4.12358e-18
	ENSMUSG00000070643	0.0150567	-0.530549	0.212578	-2.49578	0.0125681	0.0978725		ENSMUSG00000070643	0.0150567	-0.731922	0.21226	-3.44824	0.000564258	0.00171942		ENSMUSG00000070643	0.0150567	-0.924799	0.213208	-4.33754	1.44084e-05	3.73468e-05		ENSMUSG00000070643	0.0150567	-1.80765	0.213339	-8.47312	2.38899e-17	3.37476e-17
	ENSMUSG00000090553	0.00411862	-0.500719	0.228594	-2.19043	0.0284934			ENSMUSG00000090553	0.00411862	-0.680822	0.227731	-2.98959	0.00279354	0.00484928		ENSMUSG00000090553	0.00411862	-0.726969	0.230504	-3.15383	0.00161145	0.0018634		ENSMUSG00000090553	0.00411862	-2.10984	0.232221	-9.08549	1.03235e-19	1.85125e-19
	ENSMUSG00000102976	0.0161847	-0.523685	0.214838	-2.43758	0.014786	0.0978725		ENSMUSG00000102976	0.0161847	-0.672061	0.214592	-3.13181	0.00173732	0.00348198		ENSMUSG00000102976	0.0161847	-0.926557	0.215433	-4.30091	1.70099e-05	4.18517e-05		ENSMUSG00000102976	0.0161847	-2.12194	0.215773	-9.83411	8.02766e-23	2.29979e-22
	ENSMUSG00000094410	0.0161383	-0.524191	0.215355	-2.43407	0.01493	0.0978725		ENSMUSG00000094410	0.0161383	-0.672078	0.215109	-3.12436	0.00178193	0.00354216		ENSMUSG00000094410	0.0161383	-0.928794	0.215949	-4.30098	1.70045e-05	4.18517e-05		ENSMUSG00000094410	0.0161383	-2.11849	0.21629	-9.7947	1.18653e-22	3.30613e-22
	ENSMUSG00000026463	0.0322569	-0.459606	0.216792	-2.12004	0.0340029	0.0978725		ENSMUSG00000026463	0.0322569	-0.77471	0.216715	-3.57478	0.000350517	0.00133842		ENSMUSG00000026463	0.0322569	-1.02124	0.217191	-4.70202	2.57605e-06	1.25039e-05		ENSMUSG00000026463	0.0322569	-2.37936	0.217431	-10.9431	7.17439e-28	6.83837e-27
	ENSMUSG00000010311	0.00612986	-0.534503	0.251202	-2.12778	0.0333552	0.0978725		ENSMUSG00000010311	0.00612986	-0.547053	0.250708	-2.18204	0.0291069	0.0326813		ENSMUSG00000010311	0.00612986	-0.985261	0.252838	-3.89681	9.74679e-05	0.000157398		ENSMUSG00000010311	0.00612986	-2.1346	0.253547	-8.41893	3.7994e-17	5.28268e-17
	ENSMUSG00000041577	0.00732273	-0.330408	0.202689	-1.63013	0.103075	0.128815		ENSMUSG00000041577	0.00732273	-0.42958	0.202084	-2.12575	0.0335241	0.0370488		ENSMUSG00000041577	0.00732273	-0.656145	0.204404	-3.21005	0.00132713	0.00155669		ENSMUSG00000041577	0.00732273	-1.53384	0.204265	-7.50905	5.95586e-14	6.90851e-14
	ENSMUSG00000041559	0.00634001	-0.383014	0.232673	-1.64615	0.099733	0.126063		ENSMUSG00000041559	0.00634001	-0.588574	0.231926	-2.53777	0.0111562	0.0142795		ENSMUSG00000041559	0.00634001	-0.894359	0.234392	-3.81566	0.000135819	0.000207027		ENSMUSG00000041559	0.00634001	-1.7285	0.234375	-7.37496	1.64395e-13	1.87678e-13
	ENSMUSG00000020423	0.00483509	-0.311261	0.233694	-1.33192	0.182887			ENSMUSG00000020423	0.00483509	-0.427917	0.232748	-1.83854	0.0659829	0.0693589		ENSMUSG00000020423	0.00483509	-0.931347	0.236084	-3.94498	7.98081e-05	0.000133979		ENSMUSG00000020423	0.00483509	-1.6999	0.236079	-7.20055	5.99696e-13	6.71841e-13
	ENSMUSG00000026450	0.0174113	-0.431571	0.230332	-1.87369	0.0609735	0.101789		ENSMUSG00000026450	0.0174113	-0.678367	0.230138	-2.94765	0.00320199	0.00536056		ENSMUSG00000026450	0.0174113	-1.0709	0.231069	-4.63456	3.57691e-06	1.50829e-05		ENSMUSG00000026450	0.0174113	-2.1625	0.231286	-9.34987	8.77567e-21	1.81076e-20
	ENSMUSG00000064246	0.00434927	-0.394662	0.214166	-1.84279	0.0653598			ENSMUSG00000064246	0.00434927	-0.588381	0.213622	-2.7543	0.00588172	0.00850213		ENSMUSG00000064246	0.00434927	-0.817305	0.217024	-3.76596	0.000165912	0.000243818		ENSMUSG00000064246	0.00434927	-2.0055	0.218006	-9.19927	3.604e-20	6.84422e-20
	ENSMUSG00000042451	0.00602575	-0.499932	0.222348	-2.24843	0.024549	0.0978725		ENSMUSG00000042451	0.00602575	-0.74141	0.221764	-3.34324	0.000828058	0.00216163		ENSMUSG00000042451	0.00602575	-1.04935	0.224244	-4.67948	2.87607e-06	1.33468e-05		ENSMUSG00000042451	0.00602575	-2.12659	0.22507	-9.44855	3.43546e-21	7.50963e-21
	ENSMUSG00000042429	0.0204901	-0.468672	0.214919	-2.18069	0.0292061	0.0978725		ENSMUSG00000042429	0.0204901	-0.595	0.214725	-2.77098	0.00558877	0.00817538		ENSMUSG00000042429	0.0204901	-0.874473	0.215461	-4.05861	4.93663e-05	9.15209e-05		ENSMUSG00000042429	0.0204901	-2.04311	0.215684	-9.47268	2.72758e-21	6.05972e-21
	ENSMUSG00000026458	0.0155467	-0.320174	0.21638	-1.47969	0.138957	0.15722		ENSMUSG00000026458	0.0155467	-0.647409	0.216155	-2.99511	0.00274346	0.004788		ENSMUSG00000026458	0.0155467	-1.00408	0.217165	-4.62357	3.77198e-06	1.55654e-05		ENSMUSG00000026458	0.0155467	-2.12262	0.217547	-9.75705	1.72081e-22	4.67094e-22
	ENSMUSG00000042305	0.0069591	-0.40006	0.207319	-1.92969	0.0536458	0.0992327		ENSMUSG00000042305	0.0069591	-0.600249	0.206845	-2.90192	0.00370882	0.00597974		ENSMUSG00000042305	0.0069591	-1.09932	0.209188	-5.25517	1.47887e-07	2.80136e-06		ENSMUSG00000042305	0.0069591	-2.06454	0.209735	-9.84356	7.30753e-23	2.10809e-22
	ENSMUSG00000026456	0.00282759	-0.52614	0.235902	-2.23034	0.0257251			ENSMUSG00000026456	0.00282759	-0.667032	0.234609	-2.84317	0.00446669	0.00686952		ENSMUSG00000026456	0.00282759	-1.21009	0.240353	-5.03462	4.78795e-07	4.89499e-06		ENSMUSG00000026456	0.00282759	-2.03585	0.2406	-8.46153	2.63895e-17	3.71581e-17
	ENSMUSG00000026457	0.00652516	-0.367088	0.222739	-1.64806	0.0993402	0.125735		ENSMUSG00000026457	0.00652516	-0.65303	0.222319	-2.93735	0.00331029	0.00548703		ENSMUSG00000026457	0.00652516	-0.694792	0.224259	-3.09816	0.00194723	0.0022247		ENSMUSG00000026457	0.00652516	-1.83056	0.224774	-8.144	3.82423e-16	4.96022e-16
	ENSMUSG00000102722	0.000892132	-0.523677	0.304746	-1.7184	0.0857233			ENSMUSG00000102722	0.000892132	-0.474708	0.301303	-1.57552	0.115137	0.118208		ENSMUSG00000102722	0.000892132	-0.412885	0.309876	-1.33242	0.182722	0.184144		ENSMUSG00000102722	0.000892132	-2.03823	0.317781	-6.41396	1.41792e-10	1.50078e-10
	ENSMUSG00000026455	0.00968551	-0.479572	0.229313	-2.09134	0.0364974	0.0978725		ENSMUSG00000026455	0.00968551	-0.723421	0.229125	-3.15733	0.00159223	0.00328016		ENSMUSG00000026455	0.00968551	-0.93043	0.230306	-4.03997	5.34576e-05	9.7216e-05		ENSMUSG00000026455	0.00968551	-2.01301	0.230857	-8.71974	2.78853e-18	4.2744e-18
	ENSMUSG00000042229	0.00643092	-0.365683	0.201002	-1.8193	0.0688654	0.105375		ENSMUSG00000042229	0.00643092	-0.69621	0.200497	-3.47242	0.000515779	0.00164142		ENSMUSG00000042229	0.00643092	-0.835198	0.202217	-4.13021	3.62432e-05	7.23264e-05		ENSMUSG00000042229	0.00643092	-2.09798	0.203314	-10.3189	5.78617e-25	2.57332e-24
	ENSMUSG00000042207	0.0242504	-0.540626	0.193263	-2.79736	0.00515223	0.0978725		ENSMUSG00000042207	0.0242504	-0.798667	0.19317	-4.13452	3.55698e-05	0.000558937		ENSMUSG00000042207	0.0242504	-0.908453	0.193792	-4.68777	2.76195e-06	1.30058e-05		ENSMUSG00000042207	0.0242504	-2.14958	0.193967	-11.0822	1.53058e-28	1.7633e-27
	ENSMUSG00000097435	0.00180916	-0.558053	0.263556	-2.1174	0.0342257			ENSMUSG00000097435	0.00180916	-0.858388	0.262577	-3.26909	0.00107894	0.00254266		ENSMUSG00000097435	0.00180916	-1.09105	0.270908	-4.02738	5.64029e-05	0.000101293		ENSMUSG00000097435	0.00180916	-2.31443	0.274659	-8.42655	3.55993e-17	4.95967e-17
	ENSMUSG00000026452	0.0288709	-0.501131	0.218333	-2.29526	0.0217185	0.0978725		ENSMUSG00000026452	0.0288709	-0.725044	0.218295	-3.32139	0.000895711	0.00227023		ENSMUSG00000026452	0.0288709	-1.078	0.218808	-4.92669	8.36332e-07	6.54712e-06		ENSMUSG00000026452	0.0288709	-2.33195	0.219056	-10.6455	1.83038e-26	1.19214e-25
	ENSMUSG00000073557	0.0767653	-0.5346	0.2024	-2.6413	0.00825892	0.0978725		ENSMUSG00000073557	0.0767653	-0.775623	0.202358	-3.83293	0.000126627	0.000861695		ENSMUSG00000073557	0.0767653	-1.00336	0.202562	-4.95336	7.29432e-07	6.10267e-06		ENSMUSG00000073557	0.0767653	-2.33816	0.202678	-11.5363	8.65321e-31	2.05706e-29
	ENSMUSG00000103976	0.00344941	-0.480603	0.213901	-2.24684	0.0246501			ENSMUSG00000103976	0.00344941	-0.900327	0.213222	-4.22249	2.41621e-05	0.000516573		ENSMUSG00000103976	0.00344941	-0.797201	0.21755	-3.66445	0.000247867	0.000345103		ENSMUSG00000103976	0.00344941	-2.42313	0.219168	-11.056	2.04927e-28	2.26422e-27
	ENSMUSG00000026429	0.00632684	-0.512388	0.206007	-2.48723	0.0128741	0.0978725		ENSMUSG00000026429	0.00632684	-0.799811	0.205659	-3.88902	0.000100651	0.000785919		ENSMUSG00000026429	0.00632684	-0.789242	0.208228	-3.79028	0.000150476	0.000225083		ENSMUSG00000026429	0.00632684	-2.16067	0.2092	-10.3282	5.25121e-25	2.36025e-24
	ENSMUSG00000042793	0.0404846	-0.44324	0.204029	-2.17243	0.0298229	0.0978725		ENSMUSG00000042793	0.0404846	-0.74087	0.203977	-3.63213	0.000281089	0.00120617		ENSMUSG00000042793	0.0404846	-1.01031	0.204366	-4.94363	7.66799e-07	6.25713e-06		ENSMUSG00000042793	0.0404846	-2.17743	0.204492	-10.648	1.78206e-26	1.16496e-25
	ENSMUSG00000097993	0.00831132	-0.458859	0.213729	-2.14692	0.0317994	0.0978725		ENSMUSG00000097993	0.00831132	-0.557643	0.213591	-2.61079	0.00903322	0.0120132		ENSMUSG00000097993	0.00831132	-1.09214	0.215435	-5.06947	3.9892e-07	4.46602e-06		ENSMUSG00000097993	0.00831132	-2.15971	0.216066	-9.99561	1.59303e-23	5.17996e-23
	ENSMUSG00000026426	0.00719549	-0.216691	0.192737	-1.12429	0.260891	0.268165		ENSMUSG00000026426	0.00719549	-0.641947	0.192156	-3.34076	0.000835482	0.00217225		ENSMUSG00000026426	0.00719549	-0.734326	0.194158	-3.7821	0.000155508	0.000231118		ENSMUSG00000026426	0.00719549	-1.71564	0.194602	-8.81616	1.18454e-18	1.88377e-18
	ENSMUSG00000087721	0.000545364	-0.288262	0.284379	-1.01366	0.310747			ENSMUSG00000087721	0.000545364	-0.896406	0.277834	-3.22641	0.00125356	0.00279937		ENSMUSG00000087721	0.000545364	-1.28282	0.304477	-4.2132	2.51777e-05	5.52228e-05		ENSMUSG00000087721	0.000545364	-1.89533	0.3026	-6.26347	3.76509e-10	3.95966e-10
	ENSMUSG00000085311	0.00148486	-0.199119	0.211126	-0.943126	0.345617			ENSMUSG00000085311	0.00148486	-0.593057	0.208294	-2.84721	0.00441047	0.00680189		ENSMUSG00000085311	0.00148486	-0.516366	0.218006	-2.36858	0.0178563	0.0186389		ENSMUSG00000085311	0.00148486	-1.81433	0.217915	-8.32589	8.3694e-17	1.13875e-16
	ENSMUSG00000026424	0.00508622	-0.305479	0.216551	-1.41065	0.158347			ENSMUSG00000026424	0.00508622	-0.546216	0.215775	-2.53142	0.0113602	0.0145044		ENSMUSG00000026424	0.00508622	-0.682898	0.218816	-3.12087	0.00180315	0.00206775		ENSMUSG00000026424	0.00508622	-1.36085	0.218056	-6.24079	4.3536e-10	4.57339e-10
	ENSMUSG00000079139	0.000703395	-0.420406	0.268776	-1.56415	0.117782			ENSMUSG00000079139	0.000703395	-1.00138	0.265793	-3.76754	0.000164867	0.000953316		ENSMUSG00000079139	0.000703395	-0.815512	0.277088	-2.94315	0.00324892	0.0036096		ENSMUSG00000079139	0.000703395	-2.21914	0.281622	-7.87987	3.27723e-15	4.02076e-15
	ENSMUSG00000097680	0.00641715	-0.418613	0.24536	-1.70612	0.0879862	0.118166		ENSMUSG00000097680	0.00641715	-0.735527	0.244915	-3.00319	0.00267163	0.00469595		ENSMUSG00000097680	0.00641715	-1.05421	0.246779	-4.27187	1.93837e-05	4.59417e-05		ENSMUSG00000097680	0.00641715	-2.06522	0.247212	-8.35403	6.59746e-17	9.04753e-17
	ENSMUSG00000041926	0.00815816	-0.374949	0.229639	-1.63278	0.102516	0.128365		ENSMUSG00000041926	0.00815816	-0.608268	0.229329	-2.65238	0.00799266	0.0108438		ENSMUSG00000041926	0.00815816	-0.809449	0.230702	-3.50864	0.000450407	0.000582335		ENSMUSG00000041926	0.00815816	-1.83859	0.231048	-7.95761	1.7539e-15	2.18088e-15
	ENSMUSG00000062580	0.00668688	-0.520948	0.220093	-2.36694	0.0179357	0.0978725		ENSMUSG00000062580	0.00668688	-0.582111	0.21955	-2.65138	0.00801634	0.0108726		ENSMUSG00000062580	0.00668688	-0.972925	0.221372	-4.39499	1.10778e-05	3.11853e-05		ENSMUSG00000062580	0.00668688	-2.03533	0.222246	-9.15801	5.28653e-20	9.81035e-20
	ENSMUSG00000048096	0.0122089	-0.445573	0.23467	-1.89872	0.0576007	0.100485		ENSMUSG00000048096	0.0122089	-0.599306	0.234421	-2.55654	0.0105718	0.0136583		ENSMUSG00000048096	0.0122089	-0.816676	0.235328	-3.47037	0.000519737	0.000661283		ENSMUSG00000048096	0.0122089	-1.79288	0.235684	-7.60714	2.8023e-14	3.29497e-14
	ENSMUSG00000041889	0.00452221	-0.228273	0.245597	-0.929462	0.35265			ENSMUSG00000041889	0.00452221	-0.340366	0.244525	-1.39194	0.163939	0.166544		ENSMUSG00000041889	0.00452221	-0.704895	0.247734	-2.84537	0.00443593	0.00485786		ENSMUSG00000041889	0.00452221	-1.57189	0.247424	-6.35305	2.11092e-10	2.22796e-10
	ENSMUSG00000041879	0.0178363	-0.516802	0.21663	-2.38564	0.0170493	0.0978725		ENSMUSG00000041879	0.0178363	-0.735053	0.216418	-3.39644	0.000682673	0.00191288		ENSMUSG00000041879	0.0178363	-0.977521	0.21719	-4.50077	6.77065e-06	2.25669e-05		ENSMUSG00000041879	0.0178363	-2.18078	0.217519	-10.0257	1.17573e-23	3.92686e-23
	ENSMUSG00000009418	0.10382	-0.400731	0.214993	-1.86393	0.062332	0.102656		ENSMUSG00000009418	0.10382	-0.604616	0.214954	-2.81277	0.00491167	0.00738898		ENSMUSG00000009418	0.10382	-0.850894	0.215082	-3.95613	7.61723e-05	0.000129158		ENSMUSG00000009418	0.10382	-1.95951	0.215142	-9.10796	8.39426e-20	1.52228e-19
	ENSMUSG00000054412	0.00777789	-0.394965	0.252474	-1.56438	0.117729	0.139744		ENSMUSG00000054412	0.00777789	-0.7118	0.252028	-2.82429	0.00473861	0.00718764		ENSMUSG00000054412	0.00777789	-0.955799	0.253705	-3.76737	0.000164978	0.000242721		ENSMUSG00000054412	0.00777789	-2.01708	0.25445	-7.92724	2.24061e-15	2.77306e-15
	ENSMUSG00000026421	0.0166732	-0.246046	0.220292	-1.11691	0.264034	0.271146		ENSMUSG00000026421	0.0166732	-0.316048	0.219965	-1.43681	0.150772	0.153505		ENSMUSG00000026421	0.0166732	-0.567045	0.220703	-2.56927	0.0101913	0.0108092		ENSMUSG00000026421	0.0166732	-1.41195	0.220706	-6.39741	1.58037e-10	1.67145e-10
	ENSMUSG00000041801	0.00200982	-0.0950156	0.286476	-0.33167	0.740138			ENSMUSG00000041801	0.00200982	-0.356637	0.28508	-1.25101	0.210932	0.213248		ENSMUSG00000041801	0.00200982	-0.652651	0.289912	-2.2512	0.0243727	0.0252766		ENSMUSG00000041801	0.00200982	-2.23104	0.292529	-7.62673	2.40778e-14	2.83934e-14
	ENSMUSG00000026418	0.0132674	-0.266051	0.237265	-1.12132	0.26215	0.269347		ENSMUSG00000026418	0.0132674	-0.379103	0.23695	-1.59993	0.109614	0.112699		ENSMUSG00000026418	0.0132674	-0.776021	0.237825	-3.26299	0.00110242	0.00130938		ENSMUSG00000026418	0.0132674	-1.67084	0.237996	-7.02047	2.21124e-12	2.43473e-12
	ENSMUSG00000041782	0.0057581	-0.332048	0.238059	-1.39481	0.163072	0.178357		ENSMUSG00000041782	0.0057581	-0.494471	0.237281	-2.08391	0.0371687	0.0407132		ENSMUSG00000041782	0.0057581	-0.855575	0.239141	-3.57771	0.000346621	0.000461694		ENSMUSG00000041782	0.0057581	-1.90045	0.240342	-7.90728	2.6308e-15	3.24262e-15
	ENSMUSG00000026414	0.00624932	-0.352552	0.240186	-1.46783	0.14215	0.159875		ENSMUSG00000026414	0.00624932	-0.401338	0.239329	-1.67693	0.0935567	0.0967527		ENSMUSG00000026414	0.00624932	-0.838178	0.241067	-3.47695	0.000507147	0.00064751		ENSMUSG00000026414	0.00624932	-1.71073	0.241864	-7.07314	1.51469e-12	1.67443e-12
	ENSMUSG00000051985	0.0120791	-0.415568	0.224072	-1.85462	0.0636508	0.103089		ENSMUSG00000051985	0.0120791	-0.822116	0.224048	-3.66938	0.000243136	0.00112866		ENSMUSG00000051985	0.0120791	-1.00748	0.224914	-4.47942	7.48474e-06	2.40712e-05		ENSMUSG00000051985	0.0120791	-2.31825	0.225752	-10.269	9.71943e-25	4.08868e-24
	ENSMUSG00000026411	0.0108283	-0.512784	0.21852	-2.34662	0.0189447	0.0978725		ENSMUSG00000026411	0.0108283	-0.771073	0.218237	-3.5332	0.000410566	0.00145238		ENSMUSG00000026411	0.0108283	-1.02212	0.219343	-4.65988	3.16387e-06	1.41239e-05		ENSMUSG00000026411	0.0108283	-2.27484	0.220173	-10.3321	5.04654e-25	2.28304e-24
	ENSMUSG00000026407	0.0229882	-0.454276	0.222488	-2.0418	0.0411713	0.0978725		ENSMUSG00000026407	0.0229882	-0.722264	0.222358	-3.24821	0.00116134	0.00265694		ENSMUSG00000026407	0.0229882	-1.03025	0.222953	-4.62092	3.82042e-06	1.56315e-05		ENSMUSG00000026407	0.0229882	-2.21985	0.22333	-9.93976	2.7951e-23	8.68192e-23
	ENSMUSG00000086264	0.0047108	-0.396811	0.259016	-1.532	0.125523			ENSMUSG00000086264	0.0047108	-0.385939	0.257996	-1.49591	0.134677	0.137536		ENSMUSG00000086264	0.0047108	-0.654568	0.260359	-2.5141	0.0119338	0.0126023		ENSMUSG00000086264	0.0047108	-1.9942	0.261757	-7.61852	2.56609e-14	3.02181e-14
	ENSMUSG00000041642	0.0236129	-0.357692	0.223655	-1.5993	0.109754	0.133941		ENSMUSG00000041642	0.0236129	-0.520964	0.223445	-2.33151	0.0197266	0.0232187		ENSMUSG00000041642	0.0236129	-0.795265	0.224007	-3.55018	0.000384961	0.000506754		ENSMUSG00000041642	0.0236129	-1.85888	0.224216	-8.29056	1.12718e-16	1.51667e-16
	ENSMUSG00000087230	0.00775439	-0.452719	0.219248	-2.06487	0.0389348	0.0978725		ENSMUSG00000087230	0.00775439	-0.699394	0.218951	-3.19429	0.00140176	0.00301064		ENSMUSG00000087230	0.00775439	-0.877975	0.220334	-3.98475	6.75521e-05	0.000117022		ENSMUSG00000087230	0.00775439	-1.91389	0.221083	-8.65687	4.84906e-18	7.25827e-18
	ENSMUSG00000041605	0.00650258	-0.580116	0.218919	-2.64992	0.00805112	0.0978725		ENSMUSG00000041605	0.00650258	-0.751379	0.218578	-3.43758	0.000586936	0.00176199		ENSMUSG00000041605	0.00650258	-0.927623	0.220663	-4.20381	2.6246e-05	5.6898e-05		ENSMUSG00000041605	0.00650258	-2.29865	0.221969	-10.3557	3.94226e-25	1.82728e-24
	ENSMUSG00000097433	0.00675196	-0.419192	0.231202	-1.8131	0.0698164	0.105903		ENSMUSG00000097433	0.00675196	-0.786663	0.230838	-3.40786	0.000654741	0.0018665		ENSMUSG00000097433	0.00675196	-1.13097	0.232925	-4.85549	1.20087e-06	8.08417e-06		ENSMUSG00000097433	0.00675196	-2.51873	0.234327	-10.7488	6.00678e-27	4.43548e-26
	ENSMUSG00000052759	0.00132306	-0.374299	0.289869	-1.29127	0.19661			ENSMUSG00000052759	0.00132306	-0.860704	0.288558	-2.98278	0.00285644	0.0049316		ENSMUSG00000052759	0.00132306	-1.18144	0.298271	-3.96097	7.46455e-05	0.00012699		ENSMUSG00000052759	0.00132306	-2.53206	0.302163	-8.37976	5.30361e-17	7.31915e-17
	ENSMUSG00000041570	0.0297946	-0.505034	0.214409	-2.35547	0.0184994	0.0978725		ENSMUSG00000041570	0.0297946	-0.811998	0.214287	-3.7893	0.000151072	0.000921886		ENSMUSG00000041570	0.0297946	-0.852249	0.214676	-3.96993	7.18925e-05	0.000123072		ENSMUSG00000041570	0.0297946	-2.14031	0.214966	-9.9565	2.36228e-23	7.43977e-23
	ENSMUSG00000097403	0.00360272	-0.363981	0.236156	-1.54127	0.12325			ENSMUSG00000097403	0.00360272	-0.587447	0.235261	-2.497	0.0125248	0.015737		ENSMUSG00000097403	0.00360272	-0.796083	0.238289	-3.34083	0.000835298	0.00101393		ENSMUSG00000097403	0.00360272	-2.04361	0.240518	-8.49669	1.95078e-17	2.77612e-17
	ENSMUSG00000026404	0.00934891	-0.442615	0.218736	-2.02351	0.0430202	0.0978725		ENSMUSG00000026404	0.00934891	-0.750787	0.218401	-3.43766	0.000586766	0.00176199		ENSMUSG00000026404	0.00934891	-0.783651	0.219791	-3.56544	0.000363248	0.000481301		ENSMUSG00000026404	0.00934891	-1.97115	0.220207	-8.95135	3.51147e-19	5.91176e-19
	ENSMUSG00000041498	0.0210187	-0.538338	0.231106	-2.3294	0.0198379	0.0978725		ENSMUSG00000041498	0.0210187	-0.779336	0.230958	-3.37436	0.000739866	0.00201053		ENSMUSG00000041498	0.0210187	-1.02087	0.231489	-4.40999	1.03376e-05	2.97956e-05		ENSMUSG00000041498	0.0210187	-2.13163	0.231874	-9.19308	3.81763e-20	7.22028e-20
	ENSMUSG00000041483	0.00450715	-0.394775	0.200033	-1.97355	0.0484327			ENSMUSG00000041483	0.00450715	-0.76127	0.198896	-3.82748	0.00012946	0.000869408		ENSMUSG00000041483	0.00450715	-0.764678	0.201617	-3.79272	0.000149003	0.00022343		ENSMUSG00000041483	0.00450715	-2.15273	0.204763	-10.5133	7.5055e-26	4.18323e-25
	ENSMUSG00000097113	0.00841088	-0.28714	0.226806	-1.26601	0.205508	0.216068		ENSMUSG00000097113	0.00841088	-0.712571	0.226421	-3.14711	0.00164895	0.00335995		ENSMUSG00000097113	0.00841088	-0.985411	0.227852	-4.32478	1.52681e-05	3.88814e-05		ENSMUSG00000097113	0.00841088	-2.01549	0.228735	-8.81144	1.23545e-18	1.96056e-18
	ENSMUSG00000098243	0.0363892	-0.408859	0.223738	-1.8274	0.0676397	0.104696		ENSMUSG00000098243	0.0363892	-0.737946	0.223659	-3.29942	0.000968847	0.00237697		ENSMUSG00000098243	0.0363892	-0.741933	0.223901	-3.31367	0.000920798	0.00110947		ENSMUSG00000098243	0.0363892	-1.94909	0.224126	-8.69639	3.42597e-18	5.20876e-18
	ENSMUSG00000103427	0.00220254	-0.324229	0.246859	-1.31342	0.189042			ENSMUSG00000103427	0.00220254	-0.664975	0.24598	-2.70337	0.00686412	0.00961195		ENSMUSG00000103427	0.00220254	-0.783214	0.249142	-3.14365	0.00166857	0.00192558		ENSMUSG00000103427	0.00220254	-1.75787	0.252068	-6.97378	3.08546e-12	3.38676e-12
	ENSMUSG00000098206	0.00160963	-0.471323	0.294533	-1.60024	0.109545			ENSMUSG00000098206	0.00160963	-0.390202	0.293334	-1.33023	0.183441	0.185977		ENSMUSG00000098206	0.00160963	-0.735613	0.296946	-2.47726	0.0132394	0.0139341		ENSMUSG00000098206	0.00160963	-1.95951	0.300341	-6.52428	6.83293e-11	7.27461e-11
	ENSMUSG00000026395	0.0277273	-0.425069	0.216693	-1.96162	0.0498068	0.0986083		ENSMUSG00000026395	0.0277273	-0.977188	0.216601	-4.51146	6.43831e-06	0.000447773		ENSMUSG00000026395	0.0277273	-1.00873	0.217027	-4.64795	3.35245e-06	1.45605e-05		ENSMUSG00000026395	0.0277273	-2.2298	0.217352	-10.259	1.07865e-24	4.49379e-24
	ENSMUSG00000026393	0.0516433	-0.359451	0.217878	-1.64978	0.0989876	0.125518		ENSMUSG00000026393	0.0516433	-0.810878	0.217765	-3.72363	0.000196375	0.00102639		ENSMUSG00000026393	0.0516433	-0.764932	0.217983	-3.50913	0.000449576	0.000581377		ENSMUSG00000026393	0.0516433	-1.98551	0.218106	-9.1034	8.75493e-20	1.5834e-19
	ENSMUSG00000019230	0.00949174	-0.44457	0.225966	-1.96742	0.0491349	0.0983811		ENSMUSG00000019230	0.00949174	-0.878475	0.225637	-3.89331	9.88853e-05	0.000779963		ENSMUSG00000019230	0.00949174	-0.919923	0.226968	-4.05309	5.05458e-05	9.30175e-05		ENSMUSG00000019230	0.00949174	-2.31614	0.227759	-10.1693	2.71975e-24	1.03848e-23
	ENSMUSG00000079283	0.00367986	-0.248436	0.243769	-1.01914	0.308135			ENSMUSG00000079283	0.00367986	-0.627749	0.242507	-2.58859	0.00963706	0.0126723		ENSMUSG00000079283	0.00367986	-0.886772	0.245774	-3.60808	0.000308472	0.000417781		ENSMUSG00000079283	0.00367986	-2.16526	0.247309	-8.7553	2.03558e-18	3.16441e-18
	ENSMUSG00000056268	0.0833036	-0.419996	0.218054	-1.92611	0.0540912	0.0992465		ENSMUSG00000056268	0.0833036	-0.772984	0.217993	-3.54591	0.000391255	0.00141655		ENSMUSG00000056268	0.0833036	-0.926489	0.218148	-4.24707	2.16586e-05	4.975e-05		ENSMUSG00000056268	0.0833036	-2.19896	0.218243	-10.0757	7.07488e-24	2.47704e-23
	ENSMUSG00000063681	0.042957	-0.438973	0.222075	-1.97669	0.0480766	0.0982477		ENSMUSG00000063681	0.042957	-0.914975	0.221998	-4.12154	3.76341e-05	0.000565853		ENSMUSG00000063681	0.042957	-0.963877	0.222278	-4.33636	1.44862e-05	3.74737e-05		ENSMUSG00000063681	0.042957	-2.11355	0.222425	-9.5023	2.05312e-21	4.6564e-21
	ENSMUSG00000033964	0.00962075	-0.528999	0.229134	-2.30869	0.0209608	0.0978725		ENSMUSG00000033964	0.00962075	-0.923111	0.228664	-4.03697	5.4146e-05	0.000630111		ENSMUSG00000033964	0.00962075	-0.849706	0.229457	-3.70312	0.000212967	0.000302519		ENSMUSG00000033964	0.00962075	-2.14035	0.230325	-9.29274	1.50365e-20	3.00405e-20
	ENSMUSG00000033952	0.0106278	-0.509753	0.227762	-2.23809	0.025215	0.0978725		ENSMUSG00000033952	0.0106278	-0.987957	0.22748	-4.34305	1.40515e-05	0.000478722		ENSMUSG00000033952	0.0106278	-0.921409	0.228425	-4.03374	5.48965e-05	9.92346e-05		ENSMUSG00000033952	0.0106278	-2.19228	0.229174	-9.56604	1.11075e-21	2.631e-21
	ENSMUSG00000104496	0.000418608	-0.363316	0.338948	-1.07189	0.283767			ENSMUSG00000104496	0.000418608	-0.671926	0.348259	-1.92938	0.0536834	0.0571503		ENSMUSG00000104496	0.000418608	-0.838575	0.352549	-2.37861	0.0173781	0.0181583		ENSMUSG00000104496	0.000418608	-2.09007	0.363885	-5.74377	9.25894e-09	9.5615e-09
	ENSMUSG00000026365	0.0159795	-0.372751	0.222245	-1.67721	0.0935015	0.121682		ENSMUSG00000026365	0.0159795	-0.931394	0.22215	-4.19264	2.7573e-05	0.000527442		ENSMUSG00000026365	0.0159795	-0.769996	0.222606	-3.45901	0.000542159	0.000687112		ENSMUSG00000026365	0.0159795	-1.76375	0.223003	-7.90907	2.59324e-15	3.19774e-15
	ENSMUSG00000052726	0.0997452	-0.51665	0.210309	-2.45662	0.0140252	0.0978725		ENSMUSG00000052726	0.0997452	-0.962529	0.210278	-4.5774	4.70787e-06	0.000428713		ENSMUSG00000052726	0.0997452	-1.04881	0.21041	-4.98459	6.20935e-07	5.65601e-06		ENSMUSG00000052726	0.0997452	-2.4302	0.21053	-11.5432	7.98504e-31	1.91592e-29
	ENSMUSG00000101795	0.000597203	-0.18574	0.38381	-0.483938	0.62843			ENSMUSG00000101795	0.000597203	-0.83696	0.382747	-2.18672	0.028763	0.0323295		ENSMUSG00000101795	0.000597203	-0.962848	0.391237	-2.46103	0.0138538	0.0145602		ENSMUSG00000101795	0.000597203	-1.52676	0.396348	-3.85207	0.000117126	0.000117592
	ENSMUSG00000026361	0.0351532	-0.424053	0.205926	-2.05925	0.0394703	0.0978725		ENSMUSG00000026361	0.0351532	-0.867101	0.205825	-4.21281	2.52208e-05	0.000518948		ENSMUSG00000026361	0.0351532	-0.771238	0.206113	-3.74182	0.00018269	0.000264969		ENSMUSG00000026361	0.0351532	-2.12996	0.206371	-10.3211	5.65975e-25	2.52102e-24
	ENSMUSG00000033849	0.00892704	-0.391401	0.216816	-1.80522	0.0710397	0.106573		ENSMUSG00000033849	0.00892704	-0.806079	0.216281	-3.727	0.000193771	0.0010186		ENSMUSG00000033849	0.00892704	-0.654315	0.217452	-3.009	0.00262108	0.00294472		ENSMUSG00000033849	0.00892704	-2.17603	0.218412	-9.96292	2.21457e-23	7.01665e-23
	ENSMUSG00000018196	0.00870231	-0.464738	0.235825	-1.97069	0.048759	0.098353		ENSMUSG00000018196	0.00870231	-0.839565	0.235537	-3.56448	0.000364582	0.00136184		ENSMUSG00000018196	0.00870231	-0.882029	0.236695	-3.72643	0.000194208	0.000279546		ENSMUSG00000018196	0.00870231	-2.20669	0.237493	-9.29158	1.52012e-20	3.03353e-20
	ENSMUSG00000018199	0.00949069	-0.377954	0.22804	-1.6574	0.0974379	0.124456		ENSMUSG00000018199	0.00949069	-0.877647	0.227738	-3.85375	0.000116321	0.000826213		ENSMUSG00000018199	0.00949069	-0.952133	0.228756	-4.16221	3.15177e-05	6.49985e-05		ENSMUSG00000018199	0.00949069	-2.10294	0.229649	-9.15719	5.32683e-20	9.88041e-20
	ENSMUSG00000018189	0.0119511	-0.353323	0.224415	-1.57442	0.115391	0.137889		ENSMUSG00000018189	0.0119511	-0.816561	0.223969	-3.64586	0.000266501	0.00117688		ENSMUSG00000018189	0.0119511	-0.973421	0.225019	-4.32595	1.51877e-05	3.8757e-05		ENSMUSG00000018189	0.0119511	-2.0709	0.225567	-9.18085	4.2771e-20	8.03921e-20
	ENSMUSG00000100455	0.00289331	-0.330461	0.246088	-1.34285	0.179319			ENSMUSG00000100455	0.00289331	-0.746208	0.244471	-3.05234	0.00227068	0.00419412		ENSMUSG00000100455	0.00289331	-1.09434	0.248371	-4.40605	1.05273e-05	3.01677e-05		ENSMUSG00000100455	0.00289331	-2.00495	0.250604	-8.00047	1.23942e-15	1.55367e-15
	ENSMUSG00000026360	0.00381996	-0.421992	0.246656	-1.71085	0.0871083			ENSMUSG00000026360	0.00381996	-0.760964	0.245154	-3.10402	0.0019091	0.00370812		ENSMUSG00000026360	0.00381996	-0.855469	0.247952	-3.45014	0.000560294	0.000707742		ENSMUSG00000026360	0.00381996	-2.13013	0.250046	-8.51895	1.61008e-17	2.30631e-17
	ENSMUSG00000051079	0.0115102	-0.417101	0.225131	-1.8527	0.063925	0.103183		ENSMUSG00000051079	0.0115102	-0.997566	0.224782	-4.43793	9.08283e-06	0.00045408		ENSMUSG00000051079	0.0115102	-1.01026	0.225783	-4.47448	7.65976e-06	2.44205e-05		ENSMUSG00000051079	0.0115102	-2.57958	0.226891	-11.3693	5.94908e-30	1.07454e-28
	ENSMUSG00000099964	0.0155849	-0.529206	0.231133	-2.28962	0.0220436	0.0978725		ENSMUSG00000099964	0.0155849	-1.00685	0.230943	-4.35973	1.30221e-05	0.000476532		ENSMUSG00000099964	0.0155849	-0.90331	0.23162	-3.89997	9.62032e-05	0.000155744		ENSMUSG00000099964	0.0155849	-2.05481	0.231995	-8.85713	8.20991e-19	1.32822e-18
	ENSMUSG00000035131	0.10064	-0.41961	0.21983	-1.90879	0.056289	0.0998432		ENSMUSG00000035131	0.10064	-0.880698	0.219786	-4.00708	6.1475e-05	0.000655298		ENSMUSG00000035131	0.10064	-0.804861	0.219908	-3.65999	0.000252221	0.000350338		ENSMUSG00000035131	0.10064	-2.10463	0.219977	-9.56751	1.09512e-21	2.59682e-21
	ENSMUSG00000087627	0.00152148	-0.329206	0.250801	-1.31262	0.189312			ENSMUSG00000087627	0.00152148	-1.05914	0.25149	-4.21145	2.53742e-05	0.000518948		ENSMUSG00000087627	0.00152148	-0.802053	0.258853	-3.09848	0.00194514	0.00222258		ENSMUSG00000087627	0.00152148	-1.68718	0.259048	-6.51299	7.36693e-11	7.8384e-11
	ENSMUSG00000056220	0.0384455	-0.345403	0.224516	-1.53844	0.123942	0.144782		ENSMUSG00000056220	0.0384455	-0.784543	0.224419	-3.49588	0.000472505	0.00156415		ENSMUSG00000056220	0.0384455	-0.842746	0.22467	-3.75104	0.000176105	0.000256761		ENSMUSG00000056220	0.0384455	-2.10303	0.224902	-9.3509	8.69034e-21	1.7941e-20
	ENSMUSG00000097028	0.0058887	-0.331968	0.236111	-1.40598	0.159729	0.175325		ENSMUSG00000097028	0.0058887	-0.807214	0.235708	-3.42464	0.000615615	0.00180514		ENSMUSG00000097028	0.0058887	-0.864056	0.237282	-3.64148	0.000271077	0.000373406		ENSMUSG00000097028	0.0058887	-2.24078	0.239242	-9.36618	7.52018e-21	1.56449e-20
	ENSMUSG00000032487	0.00354123	-0.365402	0.222245	-1.64414	0.100147			ENSMUSG00000032487	0.00354123	-0.826889	0.221407	-3.73471	0.000187935	0.00100354		ENSMUSG00000032487	0.00354123	-1.16789	0.225163	-5.18686	2.13867e-07	3.36496e-06		ENSMUSG00000032487	0.00354123	-2.50143	0.228076	-10.9675	5.47359e-28	5.37581e-27
	ENSMUSG00000097754	0.00157894	-0.31504	0.264795	-1.18975	0.234145			ENSMUSG00000097754	0.00157894	-0.890919	0.264183	-3.37235	0.000745297	0.00202008		ENSMUSG00000097754	0.00157894	-0.977977	0.269708	-3.62605	0.000287786	0.000393438		ENSMUSG00000097754	0.00157894	-2.24522	0.274944	-8.1661	3.18517e-16	4.15322e-16
	ENSMUSG00000099875	0.00113103	-0.180089	0.304471	-0.591483	0.554197			ENSMUSG00000099875	0.00113103	-0.700682	0.300375	-2.33269	0.0196643	0.0231619		ENSMUSG00000099875	0.00113103	-0.911988	0.309183	-2.94967	0.00318114	0.00353793		ENSMUSG00000099875	0.00113103	-1.9485	0.311207	-6.26112	3.82227e-10	4.01871e-10
	ENSMUSG00000006010	0.013313	-0.453791	0.214994	-2.11072	0.0347965	0.0978725		ENSMUSG00000006010	0.013313	-0.771634	0.214672	-3.59449	0.000325033	0.00129288		ENSMUSG00000006010	0.013313	-0.948387	0.215559	-4.39967	1.08417e-05	3.07725e-05		ENSMUSG00000006010	0.013313	-2.09996	0.21628	-9.70943	2.74881e-22	7.19503e-22
	ENSMUSG00000006005	0.0147486	-0.462769	0.203603	-2.2729	0.0230321	0.0978725		ENSMUSG00000006005	0.0147486	-0.674525	0.203348	-3.3171	0.000909566	0.00229016		ENSMUSG00000006005	0.0147486	-0.732646	0.204028	-3.5909	0.000329539	0.000442032		ENSMUSG00000006005	0.0147486	-1.86547	0.204477	-9.12314	7.2978e-20	1.33264e-19
	ENSMUSG00000006014	0.00432708	-0.527022	0.22412	-2.35152	0.0186969			ENSMUSG00000006014	0.00432708	-0.910532	0.223428	-4.07528	4.59586e-05	0.000595868		ENSMUSG00000006014	0.00432708	-0.943767	0.226103	-4.17405	2.99226e-05	6.2552e-05		ENSMUSG00000006014	0.00432708	-2.29348	0.227241	-10.0927	5.95084e-24	2.11512e-23
	ENSMUSG00000066842	0.0858816	-0.473207	0.227593	-2.07918	0.0376007	0.0978725		ENSMUSG00000066842	0.0858816	-0.995354	0.227566	-4.37392	1.22037e-05	0.000476532		ENSMUSG00000066842	0.0858816	-0.992966	0.227694	-4.36096	1.29491e-05	3.46282e-05		ENSMUSG00000066842	0.0858816	-2.15248	0.227763	-9.45053	3.3712e-21	7.37746e-21
	ENSMUSG00000102628	0.00204388	-0.508508	0.228074	-2.22957	0.025776			ENSMUSG00000102628	0.00204388	-0.707103	0.22626	-3.12518	0.00177694	0.00353683		ENSMUSG00000102628	0.00204388	-0.584723	0.231838	-2.52212	0.0116651	0.0123246		ENSMUSG00000102628	0.00204388	-2.13709	0.233196	-9.16437	4.98393e-20	9.2736e-20
	ENSMUSG00000100954	0.00480175	-0.488803	0.243535	-2.00712	0.044737			ENSMUSG00000100954	0.00480175	-0.564527	0.241995	-2.33281	0.0196583	0.0231565		ENSMUSG00000100954	0.00480175	-0.691091	0.243635	-2.83658	0.00455997	0.00498751		ENSMUSG00000100954	0.00480175	-1.71536	0.245362	-6.99113	2.72672e-12	2.9962e-12
	ENSMUSG00000023150	0.00975078	-0.371625	0.227398	-1.63425	0.102207	0.128111		ENSMUSG00000023150	0.00975078	-0.753979	0.226855	-3.32361	0.000888593	0.00225749		ENSMUSG00000023150	0.00975078	-0.689112	0.227894	-3.02382	0.00249605	0.00281156		ENSMUSG00000023150	0.00975078	-1.86036	0.228573	-8.13905	3.98403e-16	5.15819e-16
	ENSMUSG00000052748	0.0177667	-0.457335	0.216714	-2.11032	0.0348311	0.0978725		ENSMUSG00000052748	0.0177667	-0.84894	0.216522	-3.9208	8.82543e-05	0.000746727		ENSMUSG00000052748	0.0177667	-0.851695	0.217048	-3.92399	8.70956e-05	0.000143754		ENSMUSG00000052748	0.0177667	-2.09932	0.217524	-9.65097	4.86935e-22	1.2219e-21
	ENSMUSG00000053286	0.0108936	-0.359519	0.223686	-1.60725	0.107999	0.132527		ENSMUSG00000053286	0.0108936	-0.823557	0.223362	-3.6871	0.000226821	0.00109651		ENSMUSG00000053286	0.0108936	-0.990341	0.224319	-4.41488	1.01064e-05	2.93695e-05		ENSMUSG00000053286	0.0108936	-1.94707	0.224823	-8.66048	4.69799e-18	7.043e-18
	ENSMUSG00000103928	0.00105812	-0.252323	0.289599	-0.871285	0.383599			ENSMUSG00000103928	0.00105812	-0.662718	0.289006	-2.29309	0.0218426	0.0253713		ENSMUSG00000103928	0.00105812	-1.04676	0.296186	-3.53414	0.000409104	0.000534193		ENSMUSG00000103928	0.00105812	-1.89752	0.298559	-6.35559	2.07632e-10	2.19181e-10
	ENSMUSG00000026484	0.0160607	-0.399831	0.207942	-1.9228	0.0545057	0.0994734		ENSMUSG00000026484	0.0160607	-0.838059	0.2077	-4.03495	5.4613e-05	0.000630868		ENSMUSG00000026484	0.0160607	-0.814743	0.208362	-3.91022	9.22111e-05	0.000150434		ENSMUSG00000026484	0.0160607	-2.10282	0.20898	-10.0623	8.10521e-24	2.80393e-23
	ENSMUSG00000026483	0.0408382	-0.446551	0.221605	-2.01508	0.0438961	0.0978725		ENSMUSG00000026483	0.0408382	-0.83107	0.221522	-3.75163	0.000175686	0.000980592		ENSMUSG00000026483	0.0408382	-0.867985	0.221817	-3.91307	9.11304e-05	0.000149059		ENSMUSG00000026483	0.0408382	-2.05057	0.221961	-9.23842	2.50153e-20	4.85009e-20
	ENSMUSG00000100594	0.0067903	-0.392445	0.236265	-1.66104	0.0967057	0.123843		ENSMUSG00000100594	0.0067903	-0.717527	0.23541	-3.04799	0.00230376	0.0042346		ENSMUSG00000100594	0.0067903	-0.767327	0.237299	-3.23358	0.00122248	0.00144229		ENSMUSG00000100594	0.0067903	-1.82895	0.238026	-7.68382	1.54418e-14	1.83486e-14
	ENSMUSG00000043019	0.027145	-0.524789	0.212488	-2.46973	0.0135213	0.0978725		ENSMUSG00000043019	0.027145	-0.752041	0.212329	-3.54187	0.000397299	0.0014272		ENSMUSG00000043019	0.027145	-0.95414	0.212842	-4.48286	7.36506e-06	2.38527e-05		ENSMUSG00000043019	0.027145	-2.16154	0.213115	-10.1426	3.57428e-24	1.33205e-23
	ENSMUSG00000032666	0.0898484	-0.453444	0.216961	-2.08998	0.0366195	0.0978725		ENSMUSG00000032666	0.0898484	-0.74904	0.216919	-3.45309	0.00055421	0.00170303		ENSMUSG00000032666	0.0898484	-0.952801	0.21706	-4.38958	1.13572e-05	3.16908e-05		ENSMUSG00000032666	0.0898484	-2.19007	0.217158	-10.0851	6.42801e-24	2.2706e-23
	ENSMUSG00000014980	0.00589869	-0.453967	0.244706	-1.85515	0.0635746	0.103059		ENSMUSG00000014980	0.00589869	-0.787419	0.244219	-3.22423	0.00126313	0.00281146		ENSMUSG00000014980	0.00589869	-0.881697	0.245839	-3.58648	0.000335173	0.000448381		ENSMUSG00000014980	0.00589869	-2.12676	0.247351	-8.59813	8.10235e-18	1.18872e-17
	ENSMUSG00000032649	0.0355574	-0.495935	0.221135	-2.24268	0.0249174	0.0978725		ENSMUSG00000032649	0.0355574	-0.790465	0.221037	-3.57616	0.000348673	0.00133656		ENSMUSG00000032649	0.0355574	-0.926075	0.221394	-4.18293	2.87773e-05	6.07855e-05		ENSMUSG00000032649	0.0355574	-2.0369	0.221515	-9.1953	3.73934e-20	7.08462e-20
	ENSMUSG00000026482	0.101127	-0.487173	0.199741	-2.43902	0.0147272	0.0978725		ENSMUSG00000026482	0.101127	-0.697834	0.199699	-3.49443	0.000475077	0.00156946		ENSMUSG00000026482	0.101127	-0.890013	0.199857	-4.45324	8.45849e-06	2.59824e-05		ENSMUSG00000026482	0.101127	-2.1488	0.199917	-10.7485	6.02343e-27	4.44608e-26
	ENSMUSG00000080950	0.00105933	-0.839292	0.295775	-2.83761	0.00454531			ENSMUSG00000080950	0.00105933	-0.859726	0.29347	-2.92952	0.00339486	0.00558672		ENSMUSG00000080950	0.00105933	-1.16457	0.30374	-3.83412	0.000126014	0.000194356		ENSMUSG00000080950	0.00105933	-2.26776	0.308625	-7.34795	2.01267e-13	2.29099e-13
	ENSMUSG00000008475	0.0075677	-0.538081	0.217267	-2.47659	0.0132643	0.0978725		ENSMUSG00000008475	0.0075677	-0.686356	0.216489	-3.1704	0.00152229	0.00318161		ENSMUSG00000008475	0.0075677	-0.91903	0.21875	-4.20127	2.65422e-05	5.73771e-05		ENSMUSG00000008475	0.0075677	-2.11231	0.219446	-9.62565	6.23146e-22	1.53769e-21
	ENSMUSG00000026480	0.0166212	-0.394921	0.215751	-1.83045	0.0671831	0.104477		ENSMUSG00000026480	0.0166212	-0.715664	0.21556	-3.32002	0.000900099	0.00227631		ENSMUSG00000026480	0.0166212	-1.07173	0.216536	-4.94942	7.44353e-07	6.18204e-06		ENSMUSG00000026480	0.0166212	-2.04575	0.216831	-9.43475	3.91912e-21	8.49333e-21
	ENSMUSG00000042772	0.0258023	-0.442763	0.204774	-2.1622	0.0306025	0.0978725		ENSMUSG00000042772	0.0258023	-0.79485	0.204644	-3.88407	0.000102722	0.000788832		ENSMUSG00000042772	0.0258023	-0.956008	0.205192	-4.65908	3.17622e-06	1.41485e-05		ENSMUSG00000042772	0.0258023	-2.13356	0.205446	-10.385	2.90197e-25	1.39053e-24
	ENSMUSG00000042751	0.0682105	-0.489541	0.207009	-2.36483	0.0180383	0.0978725		ENSMUSG00000042751	0.0682105	-0.72138	0.206947	-3.48582	0.000490635	0.0015979		ENSMUSG00000042751	0.0682105	-0.99575	0.207183	-4.80613	1.53882e-06	9.27345e-06		ENSMUSG00000042751	0.0682105	-2.32251	0.207291	-11.2041	3.8937e-29	5.43245e-28
	ENSMUSG00000026479	0.0209934	-0.463938	0.208158	-2.22877	0.025829	0.0978725		ENSMUSG00000026479	0.0209934	-0.769377	0.208038	-3.69826	0.000217087	0.00107465		ENSMUSG00000026479	0.0209934	-1.10588	0.208817	-5.29591	1.18422e-07	2.52335e-06		ENSMUSG00000026479	0.0209934	-2.43112	0.209243	-11.6186	3.31381e-31	9.08378e-30
	ENSMUSG00000026478	0.0545709	-0.423979	0.210122	-2.01778	0.0436145	0.0978725		ENSMUSG00000026478	0.0545709	-0.671277	0.210041	-3.19593	0.00139381	0.00299785		ENSMUSG00000026478	0.0545709	-0.92354	0.210309	-4.39135	1.1265e-05	3.15469e-05		ENSMUSG00000026478	0.0545709	-2.20801	0.210449	-10.4919	9.41246e-26	5.11123e-25
	ENSMUSG00000073538	0.00549169	-0.325092	0.243824	-1.33331	0.182431			ENSMUSG00000073538	0.00549169	-0.591812	0.243415	-2.43129	0.0150451	0.0183981		ENSMUSG00000073538	0.00549169	-0.941677	0.245247	-3.83971	0.000123181	0.000190758		ENSMUSG00000073538	0.00549169	-1.98002	0.246207	-8.04208	8.83253e-16	1.11896e-15
	ENSMUSG00000042708	0.0116577	-0.468549	0.225953	-2.07366	0.0381109	0.0978725		ENSMUSG00000042708	0.0116577	-0.774463	0.225538	-3.43385	0.000595081	0.00177465		ENSMUSG00000042708	0.0116577	-1.1672	0.226982	-5.14223	2.71498e-07	3.77167e-06		ENSMUSG00000042708	0.0116577	-2.27143	0.227281	-9.99392	1.62051e-23	5.26315e-23
	ENSMUSG00000103543	0.00067951	-0.39375	0.324656	-1.21282	0.225198			ENSMUSG00000103543	0.00067951	-0.907844	0.320974	-2.8284	0.00467807	0.00711466		ENSMUSG00000103543	0.00067951	-0.864602	0.340541	-2.53891	0.0111199	0.0117678		ENSMUSG00000103543	0.00067951	-1.8318	0.337913	-5.42093	5.92903e-08	6.07629e-08
	ENSMUSG00000042699	0.0116432	-0.354864	0.207163	-1.71297	0.0867177	0.1173		ENSMUSG00000042699	0.0116432	-0.681428	0.206956	-3.29262	0.000992578	0.00241044		ENSMUSG00000042699	0.0116432	-0.877996	0.208081	-4.2195	2.44844e-05	5.41543e-05		ENSMUSG00000042699	0.0116432	-1.90669	0.208415	-9.14854	5.77103e-20	1.06719e-19
	ENSMUSG00000042684	0.0135513	-0.334599	0.211172	-1.58448	0.113084	0.136116		ENSMUSG00000042684	0.0135513	-0.711853	0.21089	-3.37548	0.000736883	0.00200635		ENSMUSG00000042684	0.0135513	-0.80183	0.211857	-3.78477	0.00015385	0.000229125		ENSMUSG00000042684	0.0135513	-1.79181	0.211969	-8.4532	2.83433e-17	3.97956e-17
	ENSMUSG00000042671	0.0199456	-0.418259	0.205173	-2.03857	0.041493	0.0978725		ENSMUSG00000042671	0.0199456	-0.742866	0.205037	-3.62308	0.000291116	0.00122566		ENSMUSG00000042671	0.0199456	-0.922778	0.20581	-4.48364	7.33803e-06	2.37742e-05		ENSMUSG00000042671	0.0199456	-2.4038	0.206265	-11.654	2.19031e-31	6.48912e-30
	ENSMUSG00000026475	0.00304349	-0.342381	0.269255	-1.27158	0.203521			ENSMUSG00000026475	0.00304349	-0.714774	0.268202	-2.66506	0.00769742	0.0105293		ENSMUSG00000026475	0.00304349	-0.782687	0.271004	-2.8881	0.00387581	0.00427238		ENSMUSG00000026475	0.00304349	-1.7446	0.273237	-6.38495	1.71456e-10	1.81228e-10
	ENSMUSG00000066800	0.00570977	-0.608856	0.234736	-2.59379	0.00949249	0.0978725		ENSMUSG00000066800	0.00570977	-0.700829	0.234225	-2.99211	0.00277055	0.00482309		ENSMUSG00000066800	0.00570977	-0.977422	0.236503	-4.13281	3.58352e-05	7.16922e-05		ENSMUSG00000066800	0.00570977	-2.05749	0.237338	-8.669	4.35915e-18	6.55881e-18
	ENSMUSG00000100183	0.00158088	-0.587834	0.30348	-1.93698	0.0527481			ENSMUSG00000100183	0.00158088	-0.691802	0.301323	-2.29588	0.0216827	0.0252081		ENSMUSG00000100183	0.00158088	-1.00884	0.305399	-3.30336	0.000955345	0.00114702		ENSMUSG00000100183	0.00158088	-1.88443	0.309629	-6.0861	1.15691e-09	1.20781e-09
	ENSMUSG00000042641	0.012542	-0.531691	0.226548	-2.34693	0.0189289	0.0978725		ENSMUSG00000042641	0.012542	-0.875871	0.226559	-3.86597	0.000110649	0.000811804		ENSMUSG00000042641	0.012542	-1.08104	0.227534	-4.75112	2.02292e-06	1.08188e-05		ENSMUSG00000042641	0.012542	-2.10399	0.227722	-9.23928	2.48168e-20	4.81447e-20
	ENSMUSG00000045968	0.017065	-0.436998	0.215026	-2.0323	0.0421228	0.0978725		ENSMUSG00000045968	0.017065	-0.649677	0.214901	-3.02315	0.00250155	0.00447895		ENSMUSG00000045968	0.017065	-0.842544	0.215709	-3.90592	9.38666e-05	0.000152584		ENSMUSG00000045968	0.017065	-1.83159	0.215777	-8.48836	2.09567e-17	2.97338e-17
	ENSMUSG00000026473	0.006929	-0.303207	0.222661	-1.36174	0.173279	0.187284		ENSMUSG00000026473	0.006929	-0.348262	0.222226	-1.56715	0.11708	0.120152		ENSMUSG00000026473	0.006929	-0.57989	0.224268	-2.5857	0.00971804	0.0103225		ENSMUSG00000026473	0.006929	-1.54603	0.224044	-6.90056	5.17973e-12	5.65361e-12
	ENSMUSG00000100502	0.00453634	-0.197502	0.261274	-0.755919	0.449698			ENSMUSG00000100502	0.00453634	-0.464727	0.260245	-1.78573	0.0741431	0.0775133		ENSMUSG00000100502	0.00453634	-0.474185	0.262256	-1.8081	0.0705912	0.0718858		ENSMUSG00000100502	0.00453634	-1.13135	0.261744	-4.32236	1.54371e-05	1.55604e-05
	ENSMUSG00000100627	0.026145	-0.261918	0.219097	-1.19544	0.231914	0.240535		ENSMUSG00000100627	0.026145	-0.480191	0.218938	-2.19328	0.0282873	0.0318612		ENSMUSG00000100627	0.026145	-0.491539	0.219409	-2.24029	0.025072	0.0259866		ENSMUSG00000100627	0.026145	-1.2429	0.219318	-5.66712	1.45222e-08	1.49689e-08
	ENSMUSG00000066797	0.00314547	-0.430161	0.243872	-1.76388	0.0777514			ENSMUSG00000066797	0.00314547	-0.704251	0.243005	-2.8981	0.00375434	0.00603321		ENSMUSG00000066797	0.00314547	-0.81775	0.246984	-3.31095	0.000929809	0.00111873		ENSMUSG00000066797	0.00314547	-2.13035	0.2482	-8.58322	9.22558e-18	1.34741e-17
	ENSMUSG00000004110	0.174214	-0.538802	0.20779	-2.59301	0.00951388	0.0978725		ENSMUSG00000004110	0.174214	-0.916916	0.207777	-4.41298	1.01957e-05	0.00045408		ENSMUSG00000004110	0.174214	-1.23221	0.207874	-5.92769	3.07234e-09	5.06025e-07		ENSMUSG00000004110	0.174214	-2.63591	0.207945	-12.676	8.03636e-37	1.44617e-34
	ENSMUSG00000056708	0.00360756	-0.250322	0.242789	-1.03102	0.302529			ENSMUSG00000056708	0.00360756	-0.58063	0.241266	-2.40659	0.0161021	0.0194921		ENSMUSG00000056708	0.00360756	-0.750103	0.244406	-3.06908	0.00214719	0.00243839		ENSMUSG00000056708	0.00360756	-1.82577	0.245889	-7.42517	1.12631e-13	1.29258e-13
	ENSMUSG00000026471	0.008298	-0.336393	0.230148	-1.46164	0.14384	0.16117		ENSMUSG00000026471	0.008298	-0.637382	0.22972	-2.77461	0.00552688	0.00810556		ENSMUSG00000026471	0.008298	-0.79053	0.231136	-3.4202	0.000625758	0.000781494		ENSMUSG00000026471	0.008298	-1.9211	0.231701	-8.29128	1.12036e-16	1.50812e-16
	ENSMUSG00000026470	0.02559	-0.404374	0.219021	-1.84628	0.0648522	0.103723		ENSMUSG00000026470	0.02559	-0.67417	0.218851	-3.0805	0.00206656	0.0039353		ENSMUSG00000026470	0.02559	-1.03184	0.219404	-4.70292	2.56468e-06	1.24906e-05		ENSMUSG00000026470	0.02559	-2.1649	0.219738	-9.85219	6.70658e-23	1.9457e-22
	ENSMUSG00000104181	0.00112129	-0.608853	0.282284	-2.15688	0.0310148			ENSMUSG00000104181	0.00112129	-1.11791	0.280086	-3.99131	6.57097e-05	0.000668825		ENSMUSG00000104181	0.00112129	-1.28985	0.289075	-4.46201	8.11954e-06	2.53266e-05		ENSMUSG00000104181	0.00112129	-2.65288	0.297161	-8.92742	4.36066e-19	7.25906e-19
	ENSMUSG00000033722	0.0193009	-0.370433	0.220519	-1.67982	0.0929923	0.121223		ENSMUSG00000033722	0.0193009	-0.543569	0.220281	-2.46762	0.0136017	0.0168869		ENSMUSG00000033722	0.0193009	-0.890903	0.221055	-4.03024	5.5721e-05	0.000100346		ENSMUSG00000033722	0.0193009	-1.97216	0.221291	-8.91206	5.00932e-19	8.2828e-19
	ENSMUSG00000026469	0.0610849	-0.491707	0.204755	-2.40144	0.0163308	0.0978725		ENSMUSG00000026469	0.0610849	-0.743975	0.204691	-3.63463	0.000278379	0.00119909		ENSMUSG00000026469	0.0610849	-0.889852	0.204929	-4.34224	1.41037e-05	3.68422e-05		ENSMUSG00000026469	0.0610849	-2.02585	0.205011	-9.88169	4.99827e-23	1.48059e-22
	ENSMUSG00000033701	0.0467974	-0.534689	0.215687	-2.479	0.0131752	0.0978725		ENSMUSG00000033701	0.0467974	-0.810868	0.215611	-3.7608	0.000169374	0.000963919		ENSMUSG00000033701	0.0467974	-1.03333	0.215934	-4.78543	1.70624e-06	9.81539e-06		ENSMUSG00000033701	0.0467974	-2.38688	0.216088	-11.0459	2.29455e-28	2.50954e-27
	ENSMUSG00000033684	0.0120123	-0.505434	0.228187	-2.215	0.0267601	0.0978725		ENSMUSG00000033684	0.0120123	-0.710933	0.227922	-3.11919	0.00181346	0.00358249		ENSMUSG00000033684	0.0120123	-0.970518	0.228917	-4.23961	2.23911e-05	5.09032e-05		ENSMUSG00000033684	0.0120123	-2.17444	0.229566	-9.47198	2.74582e-21	6.09606e-21
	ENSMUSG00000033671	0.0340541	-0.490867	0.21144	-2.32154	0.0202578	0.0978725		ENSMUSG00000033671	0.0340541	-0.825791	0.211371	-3.90683	9.35166e-05	0.000762372		ENSMUSG00000033671	0.0340541	-0.884657	0.211708	-4.17866	2.93234e-05	6.16983e-05		ENSMUSG00000033671	0.0340541	-2.02747	0.211863	-9.5697	1.07216e-21	2.54643e-21
	ENSMUSG00000026466	0.0131022	-0.403757	0.214013	-1.8866	0.0592144	0.101023		ENSMUSG00000026466	0.0131022	-0.698454	0.21376	-3.26747	0.00108512	0.00254975		ENSMUSG00000026466	0.0131022	-0.695362	0.214772	-3.23768	0.00120508	0.00142289		ENSMUSG00000026466	0.0131022	-1.7496	0.21493	-8.14034	3.94173e-16	5.10573e-16
	ENSMUSG00000102964	0.00227238	-0.435371	0.238569	-1.82492	0.0680126			ENSMUSG00000102964	0.00227238	-0.586488	0.236492	-2.47995	0.01314	0.0163976		ENSMUSG00000102964	0.00227238	-0.736777	0.242181	-3.04225	0.00234815	0.00265328		ENSMUSG00000102964	0.00227238	-1.8064	0.242658	-7.44421	9.75292e-14	1.12185e-13
	ENSMUSG00000050565	0.016599	-0.420051	0.212864	-1.97333	0.0484579	0.098353		ENSMUSG00000050565	0.016599	-0.658436	0.212595	-3.09714	0.00195395	0.00377393		ENSMUSG00000050565	0.016599	-0.838362	0.21346	-3.9275	8.58348e-05	0.000142149		ENSMUSG00000050565	0.016599	-1.81378	0.213662	-8.48903	2.08367e-17	2.95829e-17
	ENSMUSG00000015484	0.0220609	-0.440783	0.212307	-2.07616	0.0378796	0.0978725		ENSMUSG00000015484	0.0220609	-0.80477	0.212189	-3.79271	0.000149014	0.0009201		ENSMUSG00000015484	0.0220609	-0.782143	0.212736	-3.67659	0.000236369	0.000331039		ENSMUSG00000015484	0.0220609	-1.8996	0.212892	-8.92282	4.54574e-19	7.5471e-19
	ENSMUSG00000060985	0.0143722	-0.58879	0.210959	-2.79101	0.00525432	0.0978725		ENSMUSG00000060985	0.0143722	-0.991465	0.210828	-4.70272	2.5672e-06	0.000404784		ENSMUSG00000060985	0.0143722	-1.14154	0.212152	-5.38078	7.41651e-08	2.06147e-06		ENSMUSG00000060985	0.0143722	-2.44104	0.212405	-11.4924	1.44135e-30	3.16169e-29
	ENSMUSG00000026601	0.0155087	-0.417608	0.223786	-1.86611	0.0620266	0.10251		ENSMUSG00000026601	0.0155087	-0.864783	0.223883	-3.86266	0.000112161	0.000816212		ENSMUSG00000026601	0.0155087	-0.794392	0.224418	-3.5398	0.000400438	0.000524357		ENSMUSG00000026601	0.0155087	-2.0203	0.224644	-8.99332	2.3987e-19	4.1179e-19
	ENSMUSG00000078193	0.000306923	-0.527724	0.354753	-1.48758	0.136862			ENSMUSG00000078193	0.000306923	-0.721649	0.341934	-2.1105	0.0348157	0.0383541		ENSMUSG00000078193	0.000306923	0.0687216	0.362552	0.18955	0.849662	0.850099		ENSMUSG00000078193	0.000306923	-1.77834	0.377733	-4.70792	2.50252e-06	2.53367e-06
	ENSMUSG00000026600	0.0162199	-0.468953	0.221611	-2.11611	0.0343354	0.0978725		ENSMUSG00000026600	0.0162199	-0.639781	0.221463	-2.88888	0.00386612	0.00616594		ENSMUSG00000026600	0.0162199	-0.820419	0.222124	-3.69352	0.000221173	0.000312595		ENSMUSG00000026600	0.0162199	-1.57588	0.222233	-7.0911	1.33047e-12	1.47354e-12
	ENSMUSG00000101523	0.00108573	-0.382605	0.330441	-1.15786	0.246921			ENSMUSG00000101523	0.00108573	-1.03399	0.330892	-3.12486	0.00177889	0.00353826		ENSMUSG00000101523	0.00108573	-0.846829	0.337967	-2.50565	0.0122225	0.0128939		ENSMUSG00000101523	0.00108573	-2.25317	0.338514	-6.65607	2.81253e-11	3.01781e-11
	ENSMUSG00000026596	0.0393549	-0.446584	0.199649	-2.23684	0.0252966	0.0978725		ENSMUSG00000026596	0.0393549	-0.756186	0.199569	-3.78909	0.000151202	0.000922349		ENSMUSG00000026596	0.0393549	-0.948132	0.199944	-4.74199	2.11631e-06	1.11213e-05		ENSMUSG00000026596	0.0393549	-2.08571	0.200094	-10.4237	1.93358e-25	9.66788e-25
	ENSMUSG00000060519	0.00909167	-0.5336	0.20639	-2.58539	0.0097268	0.0978725		ENSMUSG00000060519	0.00909167	-0.605348	0.205887	-2.9402	0.00328005	0.00545412		ENSMUSG00000060519	0.00909167	-0.967649	0.207616	-4.66077	3.15031e-06	1.41042e-05		ENSMUSG00000060519	0.00909167	-2.20925	0.208328	-10.6047	2.83522e-26	1.76159e-25
	ENSMUSG00000033557	0.0171157	-0.424143	0.215196	-1.97097	0.0487277	0.098353		ENSMUSG00000033557	0.0171157	-0.710527	0.214994	-3.30487	0.000950188	0.00234978		ENSMUSG00000033557	0.0171157	-1.00505	0.215842	-4.65643	3.21734e-06	1.42209e-05		ENSMUSG00000033557	0.0171157	-2.24705	0.216286	-10.3893	2.77422e-25	1.33656e-24
	ENSMUSG00000026594	0.04631	-0.457806	0.204891	-2.23439	0.0254572	0.0978725		ENSMUSG00000026594	0.04631	-0.840837	0.204829	-4.10507	4.0419e-05	0.000572175		ENSMUSG00000026594	0.04631	-0.935969	0.205155	-4.56226	5.06057e-06	1.87659e-05		ENSMUSG00000026594	0.04631	-2.15291	0.205261	-10.4887	9.74018e-26	5.27446e-25
	ENSMUSG00000033544	0.00809129	-0.53966	0.212338	-2.54151	0.0110376	0.0978725		ENSMUSG00000033544	0.00809129	-0.817991	0.212139	-3.85591	0.000115298	0.000824739		ENSMUSG00000033544	0.00809129	-0.948992	0.213876	-4.43711	9.11761e-06	2.73458e-05		ENSMUSG00000033544	0.00809129	-2.23743	0.214398	-10.4359	1.69999e-25	8.64674e-25
	ENSMUSG00000101905	0.00110525	-0.804851	0.279477	-2.87985	0.00397869			ENSMUSG00000101905	0.00110525	-0.818218	0.277634	-2.94712	0.00320754	0.00536601		ENSMUSG00000101905	0.00110525	-1.20052	0.28671	-4.18724	2.82367e-05	5.99039e-05		ENSMUSG00000101905	0.00110525	-2.20152	0.292315	-7.53134	5.02212e-14	5.84076e-14
	ENSMUSG00000070565	0.118265	-0.469504	0.207332	-2.26451	0.0235429	0.0978725		ENSMUSG00000070565	0.118265	-0.752575	0.207298	-3.6304	0.000282983	0.0012098		ENSMUSG00000070565	0.118265	-0.900218	0.207411	-4.34027	1.42309e-05	3.70499e-05		ENSMUSG00000070565	0.118265	-2.26975	0.207492	-10.939	7.50474e-28	7.11834e-27
	ENSMUSG00000049881	0.00534612	-0.432458	0.227153	-1.90382	0.0569342			ENSMUSG00000049881	0.00534612	-0.738187	0.226428	-3.26015	0.00111354	0.00259027		ENSMUSG00000049881	0.00534612	-0.79413	0.228672	-3.47279	0.000515075	0.000656641		ENSMUSG00000049881	0.00534612	-2.19236	0.229969	-9.53328	1.52387e-21	3.52282e-21
	ENSMUSG00000033488	0.0144361	-0.407967	0.22575	-1.80716	0.0707374	0.106392		ENSMUSG00000033488	0.0144361	-0.822403	0.225447	-3.64787	0.000264423	0.00117299		ENSMUSG00000033488	0.0144361	-1.14679	0.22648	-5.06354	4.11546e-07	4.54197e-06		ENSMUSG00000033488	0.0144361	-2.33667	0.227038	-10.292	7.659e-25	3.29758e-24
	ENSMUSG00000026589	0.0256888	-0.534048	0.21849	-2.44427	0.0145146	0.0978725		ENSMUSG00000026589	0.0256888	-0.785933	0.218361	-3.59924	0.000319144	0.00128179		ENSMUSG00000026589	0.0256888	-1.10528	0.218935	-5.04847	4.45357e-07	4.72799e-06		ENSMUSG00000026589	0.0256888	-2.37031	0.219231	-10.8119	3.02282e-27	2.45297e-26
	ENSMUSG00000004031	0.0317151	-0.639368	0.210959	-3.03077	0.00243931	0.0978725		ENSMUSG00000004031	0.0317151	-0.949295	0.210881	-4.50156	6.74555e-06	0.000447773		ENSMUSG00000004031	0.0317151	-1.04506	0.211333	-4.9451	7.61064e-07	6.23842e-06		ENSMUSG00000004031	0.0317151	-2.43953	0.211661	-11.5256	9.79795e-31	2.28874e-29
	ENSMUSG00000026587	0.100718	-0.4938	0.212292	-2.32604	0.0200163	0.0978725		ENSMUSG00000026587	0.100718	-0.807564	0.212265	-3.8045	0.000142091	0.000904675		ENSMUSG00000026587	0.100718	-1.03157	0.212401	-4.85671	1.19353e-06	8.05983e-06		ENSMUSG00000026587	0.100718	-2.24382	0.212474	-10.5605	4.54426e-26	2.67954e-25
	ENSMUSG00000102618	0.00187097	-0.356303	0.267545	-1.33175	0.182942			ENSMUSG00000102618	0.00187097	-0.569692	0.265694	-2.14416	0.0320197	0.0355724		ENSMUSG00000102618	0.00187097	-1.07765	0.273141	-3.94541	7.9663e-05	0.00013379		ENSMUSG00000102618	0.00187097	-1.99995	0.27362	-7.30921	2.68718e-13	3.04521e-13
	ENSMUSG00000073530	0.0485684	-0.572965	0.231467	-2.47536	0.0133102	0.0978725		ENSMUSG00000073530	0.0485684	-1.05592	0.231468	-4.56184	5.07078e-06	0.000428713		ENSMUSG00000073530	0.0485684	-1.03573	0.231697	-4.47017	7.81592e-06	2.47559e-05		ENSMUSG00000073530	0.0485684	-2.18426	0.231789	-9.42348	4.36368e-21	9.40223e-21
	ENSMUSG00000040782	0.0375297	-0.528047	0.205858	-2.5651	0.0103145	0.0978725		ENSMUSG00000040782	0.0375297	-0.853822	0.205772	-4.14935	3.33418e-05	0.000550496		ENSMUSG00000040782	0.0375297	-0.944093	0.206072	-4.58138	4.61925e-06	1.76954e-05		ENSMUSG00000040782	0.0375297	-2.27484	0.206348	-11.0243	2.9183e-28	3.0993e-27
	ENSMUSG00000015829	0.16007	-0.50862	0.205996	-2.46908	0.0135461	0.0978725		ENSMUSG00000015829	0.16007	-0.839889	0.205975	-4.07762	4.54983e-05	0.000592852		ENSMUSG00000015829	0.16007	-1.03017	0.206073	-4.99907	5.76079e-07	5.41397e-06		ENSMUSG00000015829	0.16007	-2.39549	0.206129	-11.6214	3.21008e-31	8.83682e-30
	ENSMUSG00000090394	0.00920049	-0.44578	0.218348	-2.0416	0.0411913	0.0978725		ENSMUSG00000090394	0.00920049	-0.84611	0.218146	-3.87865	0.00010504	0.000794338		ENSMUSG00000090394	0.00920049	-0.910449	0.219447	-4.14884	3.34169e-05	6.80321e-05		ENSMUSG00000090394	0.00920049	-2.23	0.220255	-10.1246	4.29639e-24	1.57429e-23
	ENSMUSG00000026725	0.0159066	-0.588928	0.218674	-2.69318	0.00707746	0.0978725		ENSMUSG00000026725	0.0159066	-1.0124	0.218582	-4.63165	3.62763e-06	0.000412298		ENSMUSG00000026725	0.0159066	-0.962268	0.219361	-4.38668	1.15096e-05	3.20287e-05		ENSMUSG00000026725	0.0159066	-2.22556	0.219793	-10.1257	4.25033e-24	1.55918e-23
	ENSMUSG00000058267	0.00629186	-0.522089	0.228152	-2.28834	0.0221178	0.0978725		ENSMUSG00000058267	0.00629186	-0.75911	0.227206	-3.34107	0.00083457	0.00217075		ENSMUSG00000058267	0.00629186	-0.781582	0.229233	-3.40956	0.000650687	0.00080904		ENSMUSG00000058267	0.00629186	-1.98508	0.230077	-8.6279	6.24867e-18	9.2662e-18
	ENSMUSG00000014226	0.00728394	-0.395428	0.217612	-1.81712	0.0691985	0.105528		ENSMUSG00000014226	0.00728394	-0.788666	0.216939	-3.63542	0.000277527	0.00119812		ENSMUSG00000014226	0.00728394	-0.958336	0.218985	-4.37625	1.20736e-05	3.3055e-05		ENSMUSG00000014226	0.00728394	-2.05989	0.219639	-9.37854	6.68938e-21	1.40382e-20
	ENSMUSG00000026721	0.19071	-0.494935	0.216028	-2.29107	0.0219594	0.0978725		ENSMUSG00000026721	0.19071	-0.867447	0.21601	-4.01577	5.92523e-05	0.000645136		ENSMUSG00000026721	0.19071	-0.996489	0.216079	-4.61169	3.99402e-06	1.60878e-05		ENSMUSG00000026721	0.19071	-2.34804	0.216133	-10.8638	1.71374e-27	1.47636e-26
	ENSMUSG00000103693	0.00234312	-0.454729	0.262847	-1.73001	0.0836282			ENSMUSG00000103693	0.00234312	-0.728013	0.262362	-2.77484	0.00552284	0.00810087		ENSMUSG00000103693	0.00234312	-1.15485	0.266732	-4.32963	1.49363e-05	3.83167e-05		ENSMUSG00000103693	0.00234312	-2.42971	0.270513	-8.98188	2.66168e-19	4.54767e-19
	ENSMUSG00000104026	0.00292625	-0.489956	0.258661	-1.8942	0.0581983			ENSMUSG00000104026	0.00292625	-0.872427	0.257036	-3.39418	0.000688334	0.00192182		ENSMUSG00000104026	0.00292625	-0.872363	0.263431	-3.31154	0.00092785	0.00111659		ENSMUSG00000104026	0.00292625	-2.42455	0.263492	-9.20158	3.52713e-20	6.70675e-20
	ENSMUSG00000103632	0.000305283	-0.314734	0.40791	-0.771579	0.440364			ENSMUSG00000103632	0.000305283	-1.32044	0.397271	-3.32378	0.000888049	0.00225692		ENSMUSG00000103632	0.000305283	-0.982769	0.423329	-2.32152	0.0202586	0.0210841		ENSMUSG00000103632	0.000305283	-1.65968	0.433907	-3.82497	0.00013079	0.00013127
	ENSMUSG00000040423	0.0216913	-0.508187	0.212068	-2.39635	0.0165595	0.0978725		ENSMUSG00000040423	0.0216913	-0.789518	0.211933	-3.72531	0.000195075	0.00102228		ENSMUSG00000040423	0.0216913	-0.895976	0.212389	-4.21856	2.45869e-05	5.42637e-05		ENSMUSG00000040423	0.0216913	-2.08149	0.212802	-9.78133	1.35416e-22	3.74103e-22
	ENSMUSG00000043467	0.0110189	-0.41323	0.219681	-1.88105	0.0599656	0.101271		ENSMUSG00000043467	0.0110189	-0.685453	0.219351	-3.12491	0.00177858	0.00353826		ENSMUSG00000043467	0.0110189	-0.845501	0.220553	-3.83354	0.000126311	0.000194721		ENSMUSG00000043467	0.0110189	-1.82668	0.220948	-8.26744	1.36868e-16	1.83085e-16
	ENSMUSG00000053332	0.00444689	-0.376181	0.22539	-1.66903	0.0951124			ENSMUSG00000053332	0.00444689	-0.595309	0.224205	-2.6552	0.00792611	0.0107746		ENSMUSG00000053332	0.00444689	-0.690636	0.227447	-3.03647	0.0023937	0.0027016		ENSMUSG00000053332	0.00444689	-1.82446	0.228406	-7.9878	1.37371e-15	1.71835e-15
	ENSMUSG00000026709	0.0103136	-0.465811	0.230079	-2.02457	0.0429116	0.0978725		ENSMUSG00000026709	0.0103136	-0.813247	0.229699	-3.54049	0.000399379	0.00143051		ENSMUSG00000026709	0.0103136	-0.903574	0.230807	-3.91484	9.04632e-05	0.000148167		ENSMUSG00000026709	0.0103136	-2.10408	0.231469	-9.09009	9.89536e-20	1.7784e-19
	ENSMUSG00000026708	0.00544119	-0.483287	0.233047	-2.07377	0.0381005			ENSMUSG00000026708	0.00544119	-0.739478	0.232381	-3.18218	0.00146172	0.00309698		ENSMUSG00000026708	0.00544119	-0.735579	0.233836	-3.1457	0.00165691	0.0019128		ENSMUSG00000026708	0.00544119	-1.92636	0.235678	-8.17369	2.99097e-16	3.90919e-16
	ENSMUSG00000026705	0.0109277	-0.482466	0.215567	-2.23813	0.0252128	0.0978725		ENSMUSG00000026705	0.0109277	-0.742302	0.215453	-3.4453	0.000570416	0.00173071		ENSMUSG00000026705	0.0109277	-0.864935	0.216388	-3.99714	6.41111e-05	0.000112161		ENSMUSG00000026705	0.0109277	-1.92942	0.216912	-8.89496	5.8442e-19	9.58417e-19
	ENSMUSG00000044835	0.00745035	-0.532584	0.229069	-2.325	0.020072	0.0978725		ENSMUSG00000044835	0.00745035	-0.886787	0.228871	-3.87461	0.000106794	0.000799691		ENSMUSG00000044835	0.00745035	-0.998814	0.230634	-4.33072	1.48619e-05	3.81965e-05		ENSMUSG00000044835	0.00745035	-2.36577	0.2313	-10.2281	1.48341e-24	6.01878e-24
	ENSMUSG00000049160	0.00154367	-0.867174	0.26928	-3.22034	0.00128038			ENSMUSG00000049160	0.00154367	-0.851097	0.266937	-3.18838	0.00143072	0.0030483		ENSMUSG00000049160	0.00154367	-0.942857	0.274048	-3.44048	0.000580684	0.00073098		ENSMUSG00000049160	0.00154367	-2.15422	0.276327	-7.7959	6.39498e-15	7.73359e-15
	ENSMUSG00000102817	0.015165	-0.415812	0.221314	-1.87884	0.0602667	0.101474		ENSMUSG00000102817	0.015165	-0.677266	0.221194	-3.06186	0.0021997	0.00410244		ENSMUSG00000102817	0.015165	-0.649891	0.221832	-2.92966	0.00339334	0.00376317		ENSMUSG00000102817	0.015165	-1.64825	0.221945	-7.42641	1.11582e-13	1.28099e-13
	ENSMUSG00000026701	0.00593117	-0.465452	0.209151	-2.22543	0.0260524	0.0978725		ENSMUSG00000026701	0.00593117	-0.670649	0.208523	-3.21619	0.00129904	0.00286149		ENSMUSG00000026701	0.00593117	-0.870334	0.210642	-4.13181	3.59917e-05	7.1965e-05		ENSMUSG00000026701	0.00593117	-1.76911	0.210992	-8.38475	5.08358e-17	7.02099e-17
	ENSMUSG00000040323	0.000629377	-0.740497	0.318514	-2.32485	0.0200801			ENSMUSG00000040323	0.000629377	-0.864991	0.315064	-2.74545	0.00604287	0.00867444		ENSMUSG00000040323	0.000629377	-0.693277	0.334368	-2.07339	0.0381357	0.0391924		ENSMUSG00000040323	0.000629377	-2.23241	0.334273	-6.67842	2.41534e-11	2.59392e-11
	ENSMUSG00000040297	0.018123	-0.415464	0.21659	-1.91821	0.0550847	0.0995799		ENSMUSG00000040297	0.018123	-0.863178	0.216397	-3.98886	6.63912e-05	0.000670637		ENSMUSG00000040297	0.018123	-0.851777	0.216914	-3.9268	8.60852e-05	0.000142449		ENSMUSG00000040297	0.018123	-2.03685	0.217328	-9.37221	7.1032e-21	1.48314e-20
	ENSMUSG00000026698	0.0037194	-0.278794	0.262645	-1.06149	0.288469			ENSMUSG00000026698	0.0037194	-0.515289	0.261216	-1.97265	0.0485349	0.0520112		ENSMUSG00000026698	0.0037194	-0.722663	0.264062	-2.73671	0.0062056	0.00669475		ENSMUSG00000026698	0.0037194	-1.7013	0.264967	-6.42079	1.35572e-10	1.43517e-10
	ENSMUSG00000040265	0.168808	-0.417217	0.220794	-1.88962	0.0588086	0.100899		ENSMUSG00000040265	0.168808	-0.751632	0.220771	-3.40457	0.000662675	0.00187906		ENSMUSG00000040265	0.168808	-0.845575	0.22084	-3.8289	0.000128717	0.00019785		ENSMUSG00000040265	0.168808	-1.97263	0.220872	-8.93112	4.217e-19	7.02893e-19
	ENSMUSG00000090260	0.00490093	-0.313913	0.239877	-1.30864	0.190656			ENSMUSG00000090260	0.00490093	-0.634121	0.239004	-2.65318	0.0079738	0.0108227		ENSMUSG00000090260	0.00490093	-0.668482	0.241734	-2.76536	0.00568599	0.00615537		ENSMUSG00000090260	0.00490093	-1.94765	0.241972	-8.04907	8.34239e-16	1.05866e-15
	ENSMUSG00000078190	0.00362228	-0.427967	0.249186	-1.71746	0.0858948			ENSMUSG00000078190	0.00362228	-0.762093	0.248179	-3.07074	0.00213526	0.00402035		ENSMUSG00000078190	0.00362228	-1.13626	0.251408	-4.5196	6.19575e-06	2.13425e-05		ENSMUSG00000078190	0.00362228	-2.02658	0.252148	-8.03728	9.18518e-16	1.1619e-15
	ENSMUSG00000026694	0.00591527	-0.530518	0.223297	-2.37584	0.0175092	0.0978725		ENSMUSG00000026694	0.00591527	-0.525841	0.222644	-2.3618	0.0181862	0.0216601		ENSMUSG00000026694	0.00591527	-0.797123	0.224346	-3.55309	0.000380731	0.000501949		ENSMUSG00000026694	0.00591527	-1.87619	0.225533	-8.31895	8.87496e-17	1.20417e-16
	ENSMUSG00000026696	0.00992549	-0.430422	0.223239	-1.92808	0.0538452	0.0992465		ENSMUSG00000026696	0.00992549	-0.7159	0.22299	-3.21046	0.00132521	0.00289909		ENSMUSG00000026696	0.00992549	-0.859408	0.223936	-3.83774	0.000124174	0.000192021		ENSMUSG00000026696	0.00992549	-1.8767	0.224722	-8.35122	6.75643e-17	9.25966e-17
	ENSMUSG00000026697	0.00343007	-0.463492	0.240605	-1.92636	0.0540598			ENSMUSG00000026697	0.00343007	-0.644708	0.240143	-2.68469	0.00725975	0.0100437		ENSMUSG00000026697	0.00343007	-0.594122	0.243043	-2.44451	0.0145047	0.0152222		ENSMUSG00000026697	0.00343007	-1.79868	0.24368	-7.38134	1.56708e-13	1.79049e-13
	ENSMUSG00000040225	0.0199585	-0.509068	0.205939	-2.47193	0.0134385	0.0978725		ENSMUSG00000040225	0.0199585	-0.810766	0.205831	-3.93898	8.18282e-05	0.000725255		ENSMUSG00000040225	0.0199585	-0.8403	0.206324	-4.07273	4.64655e-05	8.71989e-05		ENSMUSG00000040225	0.0199585	-2.1594	0.206724	-10.4458	1.53162e-25	7.87698e-25
	ENSMUSG00000098259	0.000276575	-0.136645	0.355722	-0.384134	0.700879			ENSMUSG00000098259	0.000276575	-0.482192	0.357473	-1.34889	0.177372	0.179984		ENSMUSG00000098259	0.000276575	-1.09148	0.405001	-2.695	0.00703884	0.00756009		ENSMUSG00000098259	0.000276575	-2.1101	0.390012	-5.41034	6.29038e-08	6.44525e-08
	ENSMUSG00000040181	0.00750348	-0.390953	0.23628	-1.65462	0.098002	0.12484		ENSMUSG00000040181	0.00750348	-0.724857	0.236111	-3.06998	0.00214071	0.00402832		ENSMUSG00000040181	0.00750348	-0.753247	0.237177	-3.17588	0.00149382	0.00173525		ENSMUSG00000040181	0.00750348	-1.84507	0.237742	-7.76079	8.43989e-15	1.01472e-14
	ENSMUSG00000040170	0.00605811	-0.543183	0.216096	-2.51361	0.0119501	0.0978725		ENSMUSG00000040170	0.00605811	-0.928011	0.215649	-4.30333	1.6825e-05	0.00048791		ENSMUSG00000040170	0.00605811	-0.89293	0.217473	-4.10594	4.02671e-05	7.81496e-05		ENSMUSG00000040170	0.00605811	-2.0642	0.218231	-9.45875	3.11632e-21	6.85366e-21
	ENSMUSG00000026586	0.0203559	-0.414661	0.215961	-1.92007	0.0548485	0.0995697		ENSMUSG00000026586	0.0203559	-0.700489	0.215794	-3.2461	0.00116999	0.00266972		ENSMUSG00000026586	0.0203559	-0.843839	0.21638	-3.8998	9.62704e-05	0.000155824		ENSMUSG00000026586	0.0203559	-1.69796	0.216557	-7.84071	4.48008e-15	5.45451e-15
	ENSMUSG00000040124	0.00753117	-0.462449	0.243309	-1.90067	0.0573455	0.100367		ENSMUSG00000040124	0.00753117	-0.843508	0.243063	-3.47033	0.000519811	0.00164671		ENSMUSG00000040124	0.00753117	-1.0058	0.244043	-4.12142	3.76551e-05	7.43122e-05		ENSMUSG00000040124	0.00753117	-2.16403	0.245338	-8.8206	1.13846e-18	1.8133e-18
	ENSMUSG00000040113	0.00431828	-0.265868	0.222301	-1.19598	0.231703			ENSMUSG00000040113	0.00431828	-0.903614	0.222481	-4.06153	4.8753e-05	0.000607487		ENSMUSG00000040113	0.00431828	-0.55821	0.224208	-2.4897	0.012785	0.0134742		ENSMUSG00000040113	0.00431828	-1.59062	0.224175	-7.09544	1.2894e-12	1.42886e-12
	ENSMUSG00000026585	0.0383922	-0.517214	0.223794	-2.31112	0.0208261	0.0978725		ENSMUSG00000026585	0.0383922	-0.887264	0.22374	-3.96561	7.32097e-05	0.000694742		ENSMUSG00000026585	0.0383922	-0.929137	0.224	-4.14794	3.35481e-05	6.82159e-05		ENSMUSG00000026585	0.0383922	-2.27585	0.224227	-10.1498	3.32164e-24	1.24626e-23
	ENSMUSG00000026584	0.00746434	-0.522423	0.2289	-2.28232	0.0224706	0.0978725		ENSMUSG00000026584	0.00746434	-0.845086	0.228579	-3.69713	0.000218053	0.00107697		ENSMUSG00000026584	0.00746434	-0.965128	0.229982	-4.19655	2.71016e-05	5.81882e-05		ENSMUSG00000026584	0.00746434	-2.06363	0.230946	-8.93558	4.05063e-19	6.7673e-19
	ENSMUSG00000041406	0.0115323	-0.582642	0.226509	-2.57226	0.0101036	0.0978725		ENSMUSG00000041406	0.0115323	-0.966794	0.226378	-4.27071	1.94856e-05	0.000495443		ENSMUSG00000041406	0.0115323	-0.993556	0.227217	-4.37272	1.22706e-05	3.34614e-05		ENSMUSG00000041406	0.0115323	-2.14005	0.227717	-9.39786	5.56838e-21	1.18068e-20
	ENSMUSG00000041396	0.0018202	-0.574369	0.273345	-2.10126	0.035618			ENSMUSG00000041396	0.0018202	-0.79139	0.272204	-2.90734	0.00364517	0.00590071		ENSMUSG00000041396	0.0018202	-0.839254	0.276808	-3.0319	0.00243019	0.00274055		ENSMUSG00000041396	0.0018202	-1.98809	0.280406	-7.09003	1.34078e-12	1.48462e-12
	ENSMUSG00000026579	0.0154689	-0.555512	0.219175	-2.53456	0.0112588	0.0978725		ENSMUSG00000026579	0.0154689	-0.899582	0.219112	-4.10558	4.03308e-05	0.000572175		ENSMUSG00000026579	0.0154689	-0.87149	0.219699	-3.96675	7.28584e-05	0.00012444		ENSMUSG00000026579	0.0154689	-2.06729	0.220151	-9.39033	5.98122e-21	1.26257e-20
	ENSMUSG00000040918	0.0105209	-0.424565	0.224797	-1.88866	0.0589371	0.100965		ENSMUSG00000040918	0.0105209	-0.741237	0.224268	-3.30514	0.000949304	0.00234939		ENSMUSG00000040918	0.0105209	-0.846919	0.225656	-3.75314	0.000174633	0.000254958		ENSMUSG00000040918	0.0105209	-1.97066	0.226034	-8.71841	2.82137e-18	4.32201e-18
	ENSMUSG00000026578	0.00551017	-0.42519	0.218895	-1.94244	0.0520845			ENSMUSG00000026578	0.00551017	-0.6862	0.218024	-3.14736	0.00164751	0.00335913		ENSMUSG00000026578	0.00551017	-0.907962	0.220207	-4.12321	3.73627e-05	7.39683e-05		ENSMUSG00000026578	0.00551017	-2.06456	0.221259	-9.33097	1.04909e-20	2.13992e-20
	ENSMUSG00000026577	0.00768341	-0.449527	0.222736	-2.0182	0.04357	0.0978725		ENSMUSG00000026577	0.00768341	-0.676676	0.222117	-3.04648	0.00231535	0.00424918		ENSMUSG00000026577	0.00768341	-0.800862	0.223683	-3.58035	0.000343135	0.00045771		ENSMUSG00000026577	0.00768341	-2.06125	0.224776	-9.17022	4.72047e-20	8.81545e-20
	ENSMUSG00000026575	0.0528758	-0.45414	0.211363	-2.14862	0.0316644	0.0978725		ENSMUSG00000026575	0.0528758	-0.747861	0.211277	-3.53971	0.00040056	0.00143206		ENSMUSG00000026575	0.0528758	-0.957262	0.211543	-4.52514	6.03548e-06	2.10441e-05		ENSMUSG00000026575	0.0528758	-2.10016	0.211676	-9.92157	3.35449e-23	1.0283e-22
	ENSMUSG00000103493	0.00125493	-0.711025	0.225695	-3.15038	0.0016306			ENSMUSG00000103493	0.00125493	-0.857582	0.222393	-3.85616	0.000115182	0.000824514		ENSMUSG00000103493	0.00125493	-1.15089	0.233875	-4.92097	8.61148e-07	6.64407e-06		ENSMUSG00000103493	0.00125493	-2.52697	0.246662	-10.2447	1.25066e-24	5.13989e-24
	ENSMUSG00000026576	0.010988	-0.522732	0.209487	-2.4953	0.0125851	0.0978725		ENSMUSG00000026576	0.010988	-0.905047	0.209177	-4.3267	1.51361e-05	0.000483831		ENSMUSG00000026576	0.010988	-1.2104	0.211006	-5.7363	9.67695e-09	8.14163e-07		ENSMUSG00000026576	0.010988	-2.62023	0.211822	-12.3699	3.80126e-35	3.79659e-33
	ENSMUSG00000104011	0.00200291	-0.618084	0.255187	-2.42208	0.0154318			ENSMUSG00000104011	0.00200291	-0.765045	0.253314	-3.02014	0.0025266	0.00451203		ENSMUSG00000104011	0.00200291	-1.40892	0.259979	-5.41935	5.98157e-08	1.87806e-06		ENSMUSG00000104011	0.00200291	-2.73441	0.264607	-10.3339	4.95228e-25	2.2451e-24
	ENSMUSG00000102389	0.00207531	-0.53116	0.242699	-2.18855	0.0286294			ENSMUSG00000102389	0.00207531	-0.988472	0.241015	-4.10128	4.10866e-05	0.000573236		ENSMUSG00000102389	0.00207531	-1.25244	0.248169	-5.0467	4.49497e-07	4.75298e-06		ENSMUSG00000102389	0.00207531	-2.33102	0.252543	-9.2302	2.70139e-20	5.21365e-20
	ENSMUSG00000026574	0.00979251	-0.509186	0.223773	-2.27546	0.0228782	0.0978725		ENSMUSG00000026574	0.00979251	-0.856165	0.223528	-3.83023	0.000128023	0.000866375		ENSMUSG00000026574	0.00979251	-1.16298	0.224859	-5.17204	2.31548e-07	3.49933e-06		ENSMUSG00000026574	0.00979251	-2.3524	0.22587	-10.4148	2.12248e-25	1.05016e-24
	ENSMUSG00000104117	0.0237477	-0.435383	0.226395	-1.92311	0.0544662	0.0994536		ENSMUSG00000104117	0.0237477	-0.792853	0.226323	-3.5032	0.000459712	0.00154282		ENSMUSG00000104117	0.0237477	-1.02984	0.22688	-4.53914	5.64831e-06	2.01755e-05		ENSMUSG00000104117	0.0237477	-2.29605	0.227156	-10.1078	5.10139e-24	1.84285e-23
	ENSMUSG00000103320	0.00126907	0.0970427	0.262346	0.369903	0.711455			ENSMUSG00000103320	0.00126907	-0.827876	0.260595	-3.17687	0.00148876	0.00313308		ENSMUSG00000103320	0.00126907	-0.985871	0.267955	-3.67925	0.000233924	0.000328088		ENSMUSG00000103320	0.00126907	-1.75097	0.269075	-6.50735	7.6486e-11	8.13543e-11
	ENSMUSG00000102408	0.0122453	-0.532625	0.218302	-2.43985	0.0146932	0.0978725		ENSMUSG00000102408	0.0122453	-0.86333	0.218005	-3.96014	7.49046e-05	0.00069989		ENSMUSG00000102408	0.0122453	-1.18633	0.219372	-5.40785	6.37875e-08	1.94008e-06		ENSMUSG00000102408	0.0122453	-2.77024	0.220462	-12.5656	3.26437e-36	4.80629e-34
	ENSMUSG00000040848	0.009283	-0.385143	0.225938	-1.70464	0.0882618	0.118257		ENSMUSG00000040848	0.009283	-0.638615	0.225474	-2.83232	0.00462118	0.00704744		ENSMUSG00000040848	0.009283	-0.950716	0.226866	-4.19065	2.78153e-05	5.93078e-05		ENSMUSG00000040848	0.009283	-1.88015	0.227274	-8.27262	1.31042e-16	1.75532e-16
	ENSMUSG00000040843	0.00951436	-0.547406	0.219219	-2.49708	0.0125222	0.0978725		ENSMUSG00000040843	0.00951436	-0.681862	0.218776	-3.11672	0.00182877	0.00360177		ENSMUSG00000040843	0.00951436	-0.812436	0.220074	-3.69165	0.000222806	0.000314547		ENSMUSG00000040843	0.00951436	-1.97912	0.220686	-8.96802	3.01885e-19	5.12548e-19
	ENSMUSG00000102302	0.00313954	-0.570634	0.221829	-2.5724	0.0100996			ENSMUSG00000102302	0.00313954	-0.674695	0.220097	-3.06544	0.0021735	0.00406917		ENSMUSG00000102302	0.00313954	-0.812015	0.224477	-3.61736	0.00029762	0.000405117		ENSMUSG00000102302	0.00313954	-2.01391	0.226549	-8.88953	6.13664e-19	1.00367e-18
	ENSMUSG00000040836	0.0105929	-0.588543	0.206543	-2.84949	0.00437899	0.0978725		ENSMUSG00000040836	0.0105929	-0.874138	0.206306	-4.23709	2.26438e-05	0.000509945		ENSMUSG00000040836	0.0105929	-1.04515	0.207873	-5.02783	4.96057e-07	4.99527e-06		ENSMUSG00000040836	0.0105929	-2.43783	0.208765	-11.6774	1.66276e-31	5.12135e-30
	ENSMUSG00000026571	0.04219	-0.478063	0.206095	-2.31963	0.0203609	0.0978725		ENSMUSG00000026571	0.04219	-0.815434	0.206028	-3.95787	7.5621e-05	0.00070186		ENSMUSG00000026571	0.04219	-0.926864	0.206344	-4.49183	7.06132e-06	2.31819e-05		ENSMUSG00000026571	0.04219	-2.25265	0.206551	-10.906	1.07885e-27	9.81167e-27
	ENSMUSG00000026568	0.0107267	-0.407425	0.23866	-1.70713	0.0877972	0.118037		ENSMUSG00000026568	0.0107267	-0.687769	0.238271	-2.8865	0.00389554	0.00620216		ENSMUSG00000026568	0.0107267	-0.923927	0.239596	-3.85618	0.000115172	0.000180338		ENSMUSG00000026568	0.0107267	-1.94725	0.239857	-8.11837	4.72484e-16	6.09096e-16
	ENSMUSG00000103763	0.00116746	-0.197388	0.286032	-0.690093	0.490136			ENSMUSG00000103763	0.00116746	-0.724572	0.283251	-2.55806	0.0105257	0.0136134		ENSMUSG00000103763	0.00116746	-1.4032	0.296979	-4.72492	2.30204e-06	1.17046e-05		ENSMUSG00000103763	0.00116746	-2.20918	0.29635	-7.45461	9.01374e-14	1.03836e-13
	ENSMUSG00000026567	0.0274353	-0.499569	0.229314	-2.17853	0.0293664	0.0978725		ENSMUSG00000026567	0.0274353	-0.927541	0.229248	-4.04602	5.20949e-05	0.000623187		ENSMUSG00000026567	0.0274353	-1.1248	0.229749	-4.89579	9.79135e-07	7.21087e-06		ENSMUSG00000026567	0.0274353	-2.52243	0.230055	-10.9644	5.66455e-28	5.54333e-27
	ENSMUSG00000026566	0.0225129	-0.276042	0.21894	-1.26081	0.207377	0.217791		ENSMUSG00000026566	0.0225129	-0.532049	0.218681	-2.43299	0.0149747	0.0183224		ENSMUSG00000026566	0.0225129	-0.609545	0.219168	-2.78118	0.00541623	0.00587291		ENSMUSG00000026566	0.0225129	-1.622	0.219338	-7.39497	1.41439e-13	1.6185e-13
	ENSMUSG00000040723	0.0192363	-0.371417	0.209706	-1.77113	0.0765388	0.110164		ENSMUSG00000040723	0.0192363	-0.621807	0.209491	-2.96819	0.00299562	0.00510459		ENSMUSG00000040723	0.0192363	-0.792707	0.210158	-3.77197	0.000161967	0.000238985		ENSMUSG00000040723	0.0192363	-1.81336	0.210395	-8.61883	6.76401e-18	9.99761e-18
	ENSMUSG00000040713	0.00673203	-0.467544	0.237922	-1.96511	0.0494015	0.0983811		ENSMUSG00000040713	0.00673203	-0.727961	0.237285	-3.06788	0.00215586	0.00404588		ENSMUSG00000040713	0.00673203	-0.912732	0.239174	-3.81618	0.000135531	0.000206673		ENSMUSG00000040713	0.00673203	-2.07266	0.239655	-8.64853	5.21689e-18	7.78727e-18
	ENSMUSG00000026565	0.0508439	-0.46994	0.206285	-2.27812	0.0227197	0.0978725		ENSMUSG00000026565	0.0508439	-0.739874	0.206187	-3.58836	0.00033277	0.00130549		ENSMUSG00000026565	0.0508439	-0.872778	0.206426	-4.22804	2.35736e-05	5.27287e-05		ENSMUSG00000026565	0.0508439	-1.948	0.206549	-9.43116	4.05579e-21	8.77482e-21
	ENSMUSG00000026564	0.00529303	-0.3554	0.236204	-1.50463	0.13242			ENSMUSG00000026564	0.00529303	-0.888613	0.236157	-3.76281	0.000168015	0.000959824		ENSMUSG00000026564	0.00529303	-0.735675	0.237686	-3.09515	0.00196714	0.00224561		ENSMUSG00000026564	0.00529303	-1.84525	0.238534	-7.73581	1.02748e-14	1.23091e-14
	ENSMUSG00000040612	0.0302991	-0.425944	0.208923	-2.03876	0.0414743	0.0978725		ENSMUSG00000040612	0.0302991	-0.737511	0.208754	-3.53291	0.000411009	0.00145341		ENSMUSG00000040612	0.0302991	-0.883916	0.209259	-4.22402	2.39985e-05	5.3414e-05		ENSMUSG00000040612	0.0302991	-2.0125	0.209436	-9.60912	7.317e-22	1.78359e-21
	ENSMUSG00000091393	0.00264507	-0.435941	0.229766	-1.89733	0.0577845			ENSMUSG00000091393	0.00264507	-0.745035	0.228027	-3.26731	0.00108576	0.00254975		ENSMUSG00000091393	0.00264507	-0.944152	0.234114	-4.03288	5.50971e-05	9.94717e-05		ENSMUSG00000091393	0.00264507	-2.08471	0.235237	-8.8622	7.84496e-19	1.27162e-18
	ENSMUSG00000103400	0.00354012	-0.233069	0.24588	-0.947899	0.343181			ENSMUSG00000103400	0.00354012	-0.381739	0.244649	-1.56035	0.118677	0.121746		ENSMUSG00000103400	0.00354012	-0.645415	0.248147	-2.60094	0.00929686	0.0098886		ENSMUSG00000103400	0.00354012	-1.86748	0.248938	-7.50179	6.29526e-14	7.29436e-14
	ENSMUSG00000026563	0.00928838	-0.474116	0.223207	-2.1241	0.0336614	0.0978725		ENSMUSG00000026563	0.00928838	-0.568926	0.222691	-2.55478	0.0106254	0.013714		ENSMUSG00000026563	0.00928838	-0.838946	0.224084	-3.7439	0.000181187	0.000263044		ENSMUSG00000026563	0.00928838	-1.93054	0.224613	-8.59495	8.32975e-18	1.2206e-17
	ENSMUSG00000040596	0.0115485	-0.434514	0.216306	-2.0088	0.0445587	0.0980224		ENSMUSG00000040596	0.0115485	-0.765025	0.215913	-3.54321	0.000395285	0.00142319		ENSMUSG00000040596	0.0115485	-0.879604	0.216904	-4.05526	5.00776e-05	9.24535e-05		ENSMUSG00000040596	0.0115485	-2.12345	0.217721	-9.75309	1.78945e-22	4.83552e-22
	ENSMUSG00000084093	0.000253347	-0.867654	0.405521	-2.1396	0.0323869			ENSMUSG00000084093	0.000253347	-1.19058	0.417989	-2.84835	0.00439471	0.00678761		ENSMUSG00000084093	0.000253347	-0.366721	0.437443	-0.838329	0.401846	0.403111		ENSMUSG00000084093	0.000253347	-2.96569	0.463523	-6.39815	1.57267e-10	1.66339e-10
	ENSMUSG00000102548	0.0053479	-0.500636	0.244421	-2.04825	0.0405352			ENSMUSG00000102548	0.0053479	-0.881297	0.244451	-3.60521	0.000311898	0.00127037		ENSMUSG00000102548	0.0053479	-1.04766	0.246206	-4.25522	2.08842e-05	4.84638e-05		ENSMUSG00000102548	0.0053479	-2.08845	0.247439	-8.44026	3.16633e-17	4.4294e-17
	ENSMUSG00000097823	0.00169354	-0.554402	0.246625	-2.24795	0.0245794			ENSMUSG00000097823	0.00169354	-0.677947	0.244301	-2.77505	0.00551939	0.00809764		ENSMUSG00000097823	0.00169354	-1.20952	0.251085	-4.81715	1.4562e-06	9.00454e-06		ENSMUSG00000097823	0.00169354	-2.48369	0.256521	-9.6822	3.58904e-22	9.21439e-22
	ENSMUSG00000060568	0.0228596	-0.509975	0.234593	-2.17387	0.0297149	0.0978725		ENSMUSG00000060568	0.0228596	-0.8349	0.234493	-3.56045	0.000370213	0.0013718		ENSMUSG00000060568	0.0228596	-1.03261	0.235008	-4.39395	1.11311e-05	3.12905e-05		ENSMUSG00000060568	0.0228596	-2.41469	0.235466	-10.2549	1.12443e-24	4.66053e-24
	ENSMUSG00000026558	0.0243997	-0.422887	0.21468	-1.96985	0.0488557	0.098353		ENSMUSG00000026558	0.0243997	-0.761463	0.214515	-3.5497	0.000385667	0.00140469		ENSMUSG00000026558	0.0243997	-1.11247	0.215172	-5.17012	2.3395e-07	3.51259e-06		ENSMUSG00000026558	0.0243997	-2.64337	0.215746	-12.2522	1.63455e-34	1.27581e-32
	ENSMUSG00000052428	0.0089661	-0.371279	0.243173	-1.52681	0.126808	0.147081		ENSMUSG00000052428	0.0089661	-0.847878	0.242837	-3.49155	0.000480231	0.00157737		ENSMUSG00000052428	0.0089661	-0.776935	0.244228	-3.18118	0.00146676	0.00170626		ENSMUSG00000052428	0.0089661	-2.21449	0.24453	-9.05611	1.3519e-19	2.38813e-19
	ENSMUSG00000026687	0.00850398	-0.389496	0.208596	-1.86722	0.0618703	0.102388		ENSMUSG00000026687	0.00850398	-0.750836	0.208018	-3.60947	0.000306821	0.00125938		ENSMUSG00000026687	0.00850398	-0.866888	0.209591	-4.1361	3.53256e-05	7.09982e-05		ENSMUSG00000026687	0.00850398	-2.03627	0.210329	-9.6814	3.61727e-22	9.28198e-22
	ENSMUSG00000026688	0.00908257	-0.46253	0.242474	-1.90755	0.0564499	0.0999393		ENSMUSG00000026688	0.00908257	-0.747348	0.242079	-3.08721	0.00202046	0.00386607		ENSMUSG00000026688	0.00908257	-1.02471	0.243454	-4.20906	2.56432e-05	5.60098e-05		ENSMUSG00000026688	0.00908257	-2.29484	0.244402	-9.38958	6.02422e-21	1.27124e-20
	ENSMUSG00000015843	0.0102256	-0.489705	0.253609	-1.93094	0.0534901	0.0992234		ENSMUSG00000015843	0.0102256	-0.868219	0.253576	-3.4239	0.000617304	0.00180791		ENSMUSG00000015843	0.0102256	-1.02828	0.254474	-4.04079	5.32722e-05	9.69334e-05		ENSMUSG00000015843	0.0102256	-2.16764	0.255098	-8.49726	1.94118e-17	2.76286e-17
	ENSMUSG00000026686	0.0328006	-0.51098	0.235962	-2.16552	0.0303481	0.0978725		ENSMUSG00000026686	0.0328006	-0.942918	0.235936	-3.9965	6.4287e-05	0.000664361		ENSMUSG00000026686	0.0328006	-1.05402	0.236264	-4.46121	8.14987e-06	2.53867e-05		ENSMUSG00000026686	0.0328006	-2.35269	0.236495	-9.94815	2.56911e-23	8.04036e-23
	ENSMUSG00000052534	0.123685	-0.460616	0.205004	-2.24686	0.0246488	0.0978725		ENSMUSG00000052534	0.123685	-0.748606	0.204971	-3.65225	0.000259952	0.00116356		ENSMUSG00000052534	0.123685	-0.958693	0.205084	-4.67463	2.94487e-06	1.35528e-05		ENSMUSG00000052534	0.123685	-2.16535	0.205144	-10.5553	4.80302e-26	2.81164e-25
	ENSMUSG00000026683	0.0156798	-0.496657	0.227601	-2.18214	0.0290991	0.0978725		ENSMUSG00000026683	0.0156798	-0.768531	0.227345	-3.38046	0.000723644	0.0019842		ENSMUSG00000026683	0.0156798	-0.986138	0.228269	-4.32008	1.55973e-05	3.94705e-05		ENSMUSG00000026683	0.0156798	-2.05364	0.228388	-8.9919	2.42993e-19	4.16886e-19
	ENSMUSG00000026678	0.00986423	-0.508722	0.223277	-2.27844	0.0227005	0.0978725		ENSMUSG00000026678	0.00986423	-0.862474	0.22305	-3.86672	0.000110309	0.000810937		ENSMUSG00000026678	0.00986423	-0.91129	0.224143	-4.06566	4.78977e-05	8.94057e-05		ENSMUSG00000026678	0.00986423	-2.06989	0.224792	-9.20803	3.32155e-20	6.33632e-20
	ENSMUSG00000038530	0.00319526	-0.470914	0.241349	-1.95117	0.0510366			ENSMUSG00000038530	0.00319526	-0.854517	0.240831	-3.54821	0.000387865	0.00140847		ENSMUSG00000038530	0.00319526	-1.11737	0.244672	-4.56681	4.95195e-06	1.85222e-05		ENSMUSG00000038530	0.00319526	-2.66803	0.248552	-10.7343	7.02363e-27	5.08965e-26
	ENSMUSG00000070532	0.0031358	-0.323788	0.247648	-1.30746	0.191058			ENSMUSG00000070532	0.0031358	-0.649045	0.246316	-2.63501	0.00841346	0.0113183		ENSMUSG00000070532	0.0031358	-0.490942	0.249149	-1.97048	0.0487835	0.0499793		ENSMUSG00000070532	0.0031358	-1.24822	0.249369	-5.00552	5.57104e-07	5.66519e-07
	ENSMUSG00000026675	0.00762712	-0.410915	0.222862	-1.8438	0.0652117	0.103723		ENSMUSG00000026675	0.00762712	-0.724183	0.222519	-3.25448	0.00113601	0.00261932		ENSMUSG00000026675	0.00762712	-0.865878	0.223951	-3.86638	0.000110463	0.000174272		ENSMUSG00000026675	0.00762712	-1.95788	0.224696	-8.71346	2.94728e-18	4.50814e-18
	ENSMUSG00000097503	0.00341144	-0.381759	0.237024	-1.61063	0.10726			ENSMUSG00000097503	0.00341144	-0.678624	0.235647	-2.87984	0.00397877	0.00629395		ENSMUSG00000097503	0.00341144	-0.691353	0.238479	-2.89901	0.00374342	0.00413114		ENSMUSG00000097503	0.00341144	-1.66197	0.240281	-6.91679	4.61992e-12	5.04995e-12
	ENSMUSG00000026674	0.0258463	-0.517016	0.226965	-2.27795	0.0227295	0.0978725		ENSMUSG00000026674	0.0258463	-0.968909	0.22697	-4.26888	1.96454e-05	0.000495443		ENSMUSG00000026674	0.0258463	-0.936198	0.227373	-4.11746	3.83075e-05	7.52558e-05		ENSMUSG00000026674	0.0258463	-2.19182	0.22758	-9.63101	5.91466e-22	1.46398e-21
	ENSMUSG00000026670	0.0134479	-0.461586	0.224369	-2.05726	0.0396612	0.0978725		ENSMUSG00000026670	0.0134479	-0.734512	0.224058	-3.27822	0.00104464	0.00249037		ENSMUSG00000026670	0.0134479	-0.805973	0.225032	-3.58159	0.000341513	0.000455952		ENSMUSG00000026670	0.0134479	-2.03386	0.225459	-9.02099	1.86404e-19	3.23461e-19
	ENSMUSG00000026667	0.00828782	-0.426377	0.24309	-1.75399	0.0794318	0.1123		ENSMUSG00000026667	0.00828782	-0.808604	0.242688	-3.33187	0.000862651	0.00221723		ENSMUSG00000026667	0.00828782	-0.914528	0.244097	-3.74658	0.000179262	0.000260697		ENSMUSG00000026667	0.00828782	-2.14337	0.244758	-8.7571	2.0034e-18	3.11689e-18
	ENSMUSG00000096964	0.00122284	-0.330351	0.303162	-1.08968	0.275852			ENSMUSG00000096964	0.00122284	-0.795442	0.304308	-2.61394	0.00895059	0.0119196		ENSMUSG00000096964	0.00122284	-1.00831	0.309522	-3.25763	0.00112348	0.0013322		ENSMUSG00000096964	0.00122284	-2.02956	0.312193	-6.50098	7.97962e-11	8.4838e-11
	ENSMUSG00000102752	0.00275852	-0.371833	0.254151	-1.46304	0.143456			ENSMUSG00000102752	0.00275852	-0.881271	0.254113	-3.46803	0.000524284	0.00165386		ENSMUSG00000102752	0.00275852	-0.98203	0.258299	-3.80192	0.00014358	0.000216551		ENSMUSG00000102752	0.00275852	-2.19616	0.259922	-8.4493	2.93049e-17	4.10954e-17
	ENSMUSG00000038473	0.115269	-0.480087	0.2046	-2.34647	0.0189522	0.0978725		ENSMUSG00000038473	0.115269	-0.762115	0.204566	-3.72553	0.000194909	0.00102228		ENSMUSG00000038473	0.115269	-0.978341	0.204695	-4.77951	1.75724e-06	9.93079e-06		ENSMUSG00000038473	0.115269	-2.17739	0.204758	-10.634	2.07019e-26	1.32961e-25
	ENSMUSG00000042800	0.00153408	-0.47199	0.237521	-1.98715	0.0469057			ENSMUSG00000042800	0.00153408	-0.921577	0.236488	-3.89694	9.74174e-05	0.00077674		ENSMUSG00000042800	0.00153408	-1.21525	0.244439	-4.97159	6.64059e-07	5.85306e-06		ENSMUSG00000042800	0.00153408	-2.12627	0.248775	-8.54697	1.26367e-17	1.82585e-17
	ENSMUSG00000038463	0.0176833	-0.390127	0.243445	-1.60253	0.109039	0.133377		ENSMUSG00000038463	0.0176833	-0.721287	0.243285	-2.96478	0.003029	0.0051445		ENSMUSG00000038463	0.0176833	-1.11032	0.243943	-4.55156	5.32496e-06	1.94294e-05		ENSMUSG00000038463	0.0176833	-2.35744	0.244572	-9.63906	5.46856e-22	1.35997e-21
	ENSMUSG00000026663	0.0689936	-0.460377	0.212898	-2.16243	0.0305852	0.0978725		ENSMUSG00000026663	0.0689936	-0.801881	0.212848	-3.7674	0.000164959	0.000953316		ENSMUSG00000026663	0.0689936	-1.01305	0.213054	-4.75489	1.98554e-06	1.06776e-05		ENSMUSG00000026663	0.0689936	-2.36948	0.213204	-11.1137	1.07599e-28	1.30945e-27
	ENSMUSG00000053925	0.00734787	-0.355001	0.204879	-1.73274	0.0831419	0.115068		ENSMUSG00000053925	0.00734787	-0.623676	0.204373	-3.05165	0.00227588	0.00419934		ENSMUSG00000053925	0.00734787	-0.96724	0.206283	-4.68889	2.74694e-06	1.29737e-05		ENSMUSG00000053925	0.00734787	-2.11732	0.207506	-10.2037	1.90864e-24	7.56718e-24
	ENSMUSG00000026659	0.00609804	-0.42084	0.199043	-2.11432	0.0344881	0.0978725		ENSMUSG00000026659	0.00609804	-0.649238	0.198337	-3.2734	0.00106261	0.0025184		ENSMUSG00000026659	0.00609804	-0.992012	0.200681	-4.94323	7.68399e-07	6.25766e-06		ENSMUSG00000026659	0.00609804	-2.28276	0.202609	-11.2669	1.91275e-29	2.91106e-28
	ENSMUSG00000070524	0.00150458	-0.45978	0.282019	-1.63031	0.103035			ENSMUSG00000070524	0.00150458	-0.959532	0.281419	-3.40963	0.000650516	0.00186087		ENSMUSG00000070524	0.00150458	-0.853086	0.287143	-2.97094	0.00296886	0.00331246		ENSMUSG00000070524	0.00150458	-2.17746	0.289688	-7.51657	5.62318e-14	6.52768e-14
	ENSMUSG00000089838	0.000198325	-1.15252	0.503743	-2.28792	0.0221422			ENSMUSG00000089838	0.000198325	-0.181936	0.480109	-0.378948	0.704726	0.705489		ENSMUSG00000089838	0.000198325	-0.910366	0.496758	-1.83261	0.0668599	0.0681361		ENSMUSG00000089838	0.000198325	-1.26146	0.509484	-2.47595	0.0132882	0.0132923
	ENSMUSG00000026656	0.00264893	-0.517478	0.263322	-1.96519	0.049392			ENSMUSG00000026656	0.00264893	-0.730022	0.263863	-2.76667	0.00566312	0.00825962		ENSMUSG00000026656	0.00264893	-0.732825	0.266616	-2.74861	0.0059848	0.00646695		ENSMUSG00000026656	0.00264893	-1.5427	0.267792	-5.76082	8.37073e-09	8.64748e-09
	ENSMUSG00000059498	0.00504781	-0.350222	0.238783	-1.46669	0.142459			ENSMUSG00000059498	0.00504781	-0.730458	0.238386	-3.06418	0.00218266	0.00407963		ENSMUSG00000059498	0.00504781	-0.793013	0.24078	-3.29351	0.000989444	0.00118505		ENSMUSG00000059498	0.00504781	-1.63314	0.24029	-6.79656	1.07147e-11	1.16018e-11
	ENSMUSG00000026649	0.00682463	-0.312487	0.217008	-1.43998	0.149873	0.166532		ENSMUSG00000026649	0.00682463	-0.526668	0.216485	-2.43282	0.0149818	0.0183287		ENSMUSG00000026649	0.00682463	-0.90255	0.218634	-4.12813	3.65729e-05	7.28646e-05		ENSMUSG00000026649	0.00682463	-1.72992	0.218707	-7.90978	2.57853e-15	3.18021e-15
	ENSMUSG00000058076	0.00762758	-0.446577	0.208991	-2.13683	0.0326118	0.0978725		ENSMUSG00000058076	0.00762758	-0.600849	0.208499	-2.88179	0.00395423	0.00626431		ENSMUSG00000058076	0.00762758	-0.831427	0.209945	-3.96022	7.4881e-05	0.000127346		ENSMUSG00000058076	0.00762758	-1.98562	0.211134	-9.40454	5.22594e-21	1.11281e-20
	ENSMUSG00000038370	0.00554212	-0.394976	0.233218	-1.69359	0.0903437	0.119549		ENSMUSG00000038370	0.00554212	-0.649422	0.23276	-2.79009	0.00526938	0.00780041		ENSMUSG00000038370	0.00554212	-0.733741	0.234318	-3.13138	0.00173985	0.00200107		ENSMUSG00000038370	0.00554212	-1.84465	0.235256	-7.84103	4.46857e-15	5.44118e-15
	ENSMUSG00000005674	0.00644298	-0.527051	0.222229	-2.37166	0.0177083	0.0978725		ENSMUSG00000005674	0.00644298	-0.61905	0.221149	-2.79924	0.00512226	0.00763787		ENSMUSG00000005674	0.00644298	-0.755632	0.223403	-3.38237	0.00071864	0.000884412		ENSMUSG00000005674	0.00644298	-1.83581	0.224065	-8.1932	2.54375e-16	3.34084e-16
	ENSMUSG00000005681	0.00157886	-0.37397	0.256789	-1.45633	0.145301			ENSMUSG00000005681	0.00157886	-0.44529	0.253409	-1.7572	0.078884	0.0822087		ENSMUSG00000005681	0.00157886	-0.865068	0.261699	-3.30559	0.00094777	0.00113844		ENSMUSG00000005681	0.00157886	-2.1068	0.263879	-7.98396	1.41711e-15	1.77128e-15
	ENSMUSG00000058715	0.00231557	-0.356494	0.224373	-1.58884	0.112096			ENSMUSG00000058715	0.00231557	-0.617562	0.223232	-2.76646	0.00566685	0.00826407		ENSMUSG00000058715	0.00231557	-0.879722	0.229012	-3.84138	0.000122346	0.000189662		ENSMUSG00000058715	0.00231557	-2.00704	0.2307	-8.69978	3.32515e-18	5.06261e-18
	ENSMUSG00000013593	0.00939796	-0.34753	0.235949	-1.4729	0.140777	0.158753		ENSMUSG00000013593	0.00939796	-0.457587	0.235387	-1.94398	0.0518977	0.0553555		ENSMUSG00000013593	0.00939796	-0.905959	0.236863	-3.82482	0.000130867	0.000200615		ENSMUSG00000013593	0.00939796	-1.82514	0.237201	-7.69448	1.42071e-14	1.69147e-14
	ENSMUSG00000006403	0.00630164	-0.38066	0.239463	-1.58964	0.111916	0.135384		ENSMUSG00000006403	0.00630164	-0.537439	0.238571	-2.25274	0.0242753	0.0278391		ENSMUSG00000006403	0.00630164	-0.926068	0.240875	-3.8446	0.000120748	0.000187574		ENSMUSG00000006403	0.00630164	-1.98425	0.241533	-8.21525	2.11721e-16	2.79595e-16
	ENSMUSG00000052423	0.00500673	-0.275587	0.188446	-1.46242	0.143625			ENSMUSG00000052423	0.00500673	-0.551314	0.187144	-2.94594	0.00321972	0.00538189		ENSMUSG00000052423	0.00500673	-0.836812	0.190349	-4.3962	1.10163e-05	3.10742e-05		ENSMUSG00000052423	0.00500673	-1.86755	0.191294	-9.76274	1.62703e-22	4.43125e-22
	ENSMUSG00000062729	0.00530234	-0.387563	0.20842	-1.85953	0.0629521			ENSMUSG00000062729	0.00530234	-0.58953	0.207423	-2.84216	0.00448086	0.00688586		ENSMUSG00000062729	0.00530234	-0.9667	0.210375	-4.59513	4.32479e-06	1.69358e-05		ENSMUSG00000062729	0.00530234	-1.9191	0.211305	-9.08213	1.06466e-19	1.90549e-19
	ENSMUSG00000053483	0.00541551	-0.305839	0.224545	-1.36204	0.173185			ENSMUSG00000053483	0.00541551	-0.446914	0.223383	-2.00067	0.0454285	0.048917		ENSMUSG00000053483	0.00541551	-0.997072	0.226619	-4.39978	1.08362e-05	3.07676e-05		ENSMUSG00000053483	0.00541551	-1.9087	0.226809	-8.41549	3.91262e-17	5.43544e-17
	ENSMUSG00000062963	0.00481993	-0.308517	0.244535	-1.26164	0.207077			ENSMUSG00000062963	0.00481993	-0.477394	0.243498	-1.96057	0.0499296	0.0534087		ENSMUSG00000062963	0.00481993	-0.741702	0.246606	-3.00763	0.0026329	0.00295697		ENSMUSG00000062963	0.00481993	-1.96491	0.246914	-7.95786	1.7504e-15	2.17679e-15
	ENSMUSG00000103983	0.00320745	-0.439549	0.249365	-1.76267	0.0779556			ENSMUSG00000103983	0.00320745	-0.571469	0.247896	-2.30528	0.0211509	0.0246725		ENSMUSG00000103983	0.00320745	-0.987759	0.251143	-3.93305	8.3874e-05	0.00013961		ENSMUSG00000103983	0.00320745	-1.98913	0.252956	-7.86353	3.73457e-15	4.56946e-15
	ENSMUSG00000013973	0.00743073	-0.469225	0.205029	-2.28858	0.022104	0.0978725		ENSMUSG00000013973	0.00743073	-0.616036	0.204283	-3.0156	0.0025647	0.00455746		ENSMUSG00000013973	0.00743073	-0.925869	0.206487	-4.4839	7.32901e-06	2.3762e-05		ENSMUSG00000013973	0.00743073	-1.93922	0.20697	-9.36957	7.28255e-21	1.51798e-20
	ENSMUSG00000013997	0.00424793	-0.450366	0.223874	-2.0117	0.0442519			ENSMUSG00000013997	0.00424793	-0.670707	0.222573	-3.01342	0.00258317	0.00457898		ENSMUSG00000013997	0.00424793	-0.963976	0.225902	-4.26723	1.97914e-05	4.66659e-05		ENSMUSG00000013997	0.00424793	-2.36882	0.228266	-10.3775	3.13994e-25	1.49534e-24
	ENSMUSG00000006412	0.00692128	-0.396195	0.23214	-1.70671	0.0878756	0.118096		ENSMUSG00000006412	0.00692128	-0.717284	0.231644	-3.09649	0.00195829	0.00377981		ENSMUSG00000006412	0.00692128	-1.06461	0.233513	-4.5591	5.13727e-06	1.89599e-05		ENSMUSG00000006412	0.00692128	-2.19152	0.234561	-9.34307	9.35814e-21	1.92298e-20
	ENSMUSG00000102929	0.0011312	-0.44216	0.273051	-1.61933	0.105376			ENSMUSG00000102929	0.0011312	-0.889462	0.270681	-3.28601	0.00101616	0.0024463		ENSMUSG00000102929	0.0011312	-1.18361	0.280602	-4.21812	2.46349e-05	5.43368e-05		ENSMUSG00000102929	0.0011312	-1.88981	0.284476	-6.64313	3.07093e-11	3.29197e-11
	ENSMUSG00000045259	0.00323352	-0.267035	0.268061	-0.996175	0.319165			ENSMUSG00000045259	0.00323352	-0.622477	0.266885	-2.33238	0.0196805	0.0231757		ENSMUSG00000045259	0.00323352	-1.0358	0.270638	-3.82726	0.000129579	0.000198951		ENSMUSG00000045259	0.00323352	-2.08159	0.272832	-7.62956	2.35564e-14	2.7787e-14
	ENSMUSG00000006411	0.00515817	-0.480356	0.212388	-2.26169	0.0237164			ENSMUSG00000006411	0.00515817	-0.659738	0.211988	-3.11214	0.00185736	0.00364072		ENSMUSG00000006411	0.00515817	-0.917499	0.214578	-4.27582	1.90431e-05	4.53673e-05		ENSMUSG00000006411	0.00515817	-2.27821	0.216376	-10.5289	6.35581e-26	3.61389e-25
	ENSMUSG00000048865	0.0051412	-0.322448	0.228437	-1.41154	0.158086			ENSMUSG00000048865	0.0051412	-0.755707	0.228213	-3.31141	0.000928258	0.00231826		ENSMUSG00000048865	0.0051412	-0.935858	0.230146	-4.06637	4.77506e-05	8.9191e-05		ENSMUSG00000048865	0.0051412	-1.82932	0.231059	-7.9171	2.43106e-15	3.00347e-15
	ENSMUSG00000026641	0.00413985	-0.26969	0.247743	-1.08859	0.276335			ENSMUSG00000026641	0.00413985	-0.724272	0.246893	-2.93355	0.00335109	0.00553837		ENSMUSG00000026641	0.00413985	-0.725463	0.249443	-2.90833	0.00363361	0.00401611		ENSMUSG00000026641	0.00413985	-1.7972	0.250846	-7.16453	7.8055e-13	8.71137e-13
	ENSMUSG00000103711	0.00113221	-0.420104	0.307931	-1.36428	0.172479			ENSMUSG00000103711	0.00113221	-0.637689	0.305079	-2.09025	0.0365958	0.0401331		ENSMUSG00000103711	0.00113221	-0.839184	0.315252	-2.66194	0.00776908	0.00831775		ENSMUSG00000103711	0.00113221	-2.03283	0.316347	-6.42597	1.31029e-10	1.38769e-10
	ENSMUSG00000038235	0.00584609	-0.504422	0.216089	-2.33433	0.0195785	0.0978725		ENSMUSG00000038235	0.00584609	-0.809503	0.215858	-3.75016	0.000176721	0.000982417		ENSMUSG00000038235	0.00584609	-0.68946	0.217408	-3.17127	0.00151774	0.00176083		ENSMUSG00000038235	0.00584609	-1.66952	0.218201	-7.65128	1.98989e-14	2.35483e-14
	ENSMUSG00000060244	0.00238706	-0.0704763	0.256578	-0.274678	0.783564			ENSMUSG00000060244	0.00238706	-0.53256	0.255431	-2.08494	0.0370743	0.0406189		ENSMUSG00000060244	0.00238706	-0.661426	0.258716	-2.55657	0.0105709	0.0112008		ENSMUSG00000060244	0.00238706	-1.42039	0.260767	-5.44697	5.12361e-08	5.25391e-08
	ENSMUSG00000004707	0.00249371	-0.285844	0.244874	-1.16731	0.243085			ENSMUSG00000004707	0.00249371	-1.04374	0.246323	-4.23727	2.26258e-05	0.000509945		ENSMUSG00000004707	0.00249371	-0.930239	0.248763	-3.73946	0.000184419	0.000267217		ENSMUSG00000004707	0.00249371	-1.71804	0.249805	-6.87755	6.0889e-12	6.6318e-12
	ENSMUSG00000015355	0.00359765	-0.688362	0.251546	-2.73652	0.0062092			ENSMUSG00000015355	0.00359765	-1.14007	0.251514	-4.53283	5.81978e-06	0.00044008		ENSMUSG00000015355	0.00359765	-0.576484	0.253363	-2.27533	0.0228863	0.0237656		ENSMUSG00000015355	0.00359765	-1.69277	0.254383	-6.65441	2.84433e-11	3.05159e-11
	ENSMUSG00000059058	0.00028237	-0.520201	0.393365	-1.32244	0.186023			ENSMUSG00000059058	0.00028237	-1.13454	0.39824	-2.84889	0.00438725	0.00678008		ENSMUSG00000059058	0.00028237	-0.773927	0.412172	-1.87768	0.060425	0.061682		ENSMUSG00000059058	0.00028237	-1.87929	0.427978	-4.39109	1.12783e-05	1.13743e-05
	ENSMUSG00000038147	0.00779906	-0.43025	0.228607	-1.88205	0.0598297	0.101254		ENSMUSG00000038147	0.00779906	-0.917912	0.228741	-4.01289	5.99789e-05	0.000647965		ENSMUSG00000038147	0.00779906	-0.711017	0.229643	-3.09619	0.00196025	0.00223866		ENSMUSG00000038147	0.00779906	-1.79192	0.230037	-7.7897	6.71665e-15	8.11502e-15
	ENSMUSG00000026556	0.0107522	-0.386986	0.205127	-1.88657	0.0592184	0.101023		ENSMUSG00000026556	0.0107522	-0.57053	0.204791	-2.78591	0.00533771	0.00788262		ENSMUSG00000026556	0.0107522	-0.824077	0.205917	-4.00199	6.28117e-05	0.000110365		ENSMUSG00000026556	0.0107522	-1.99482	0.206651	-9.6531	4.76933e-22	1.19912e-21
	ENSMUSG00000051251	0.00287747	-0.5511	0.270439	-2.0378	0.04157			ENSMUSG00000051251	0.00287747	-0.795804	0.269599	-2.95181	0.00315919	0.00530333		ENSMUSG00000051251	0.00287747	-0.930764	0.27344	-3.40391	0.00066429	0.000824002		ENSMUSG00000051251	0.00287747	-2.25874	0.27619	-8.17822	2.8806e-16	3.76923e-16
	ENSMUSG00000003458	0.00615386	-0.464223	0.217435	-2.135	0.0327612	0.0978725		ENSMUSG00000003458	0.00615386	-0.678311	0.217018	-3.12559	0.00177446	0.00353238		ENSMUSG00000003458	0.00615386	-0.763954	0.218994	-3.48848	0.000485784	0.000623305		ENSMUSG00000003458	0.00615386	-2.00031	0.220044	-9.09049	9.85951e-20	1.77229e-19
	ENSMUSG00000026553	0.0116605	-0.369719	0.212961	-1.73609	0.0825486	0.114569		ENSMUSG00000026553	0.0116605	-0.693765	0.212769	-3.26065	0.00111157	0.00258847		ENSMUSG00000026553	0.0116605	-0.834098	0.213735	-3.90248	9.52124e-05	0.000154397		ENSMUSG00000026553	0.0116605	-1.92468	0.214147	-8.98766	2.52551e-19	4.32338e-19
	ENSMUSG00000003464	0.00469157	-0.281862	0.227141	-1.24091	0.214638			ENSMUSG00000003464	0.00469157	-0.716577	0.226489	-3.16384	0.00155701	0.00322892		ENSMUSG00000003464	0.00469157	-0.858847	0.22974	-3.73834	0.000185241	0.000268189		ENSMUSG00000003464	0.00469157	-2.04954	0.230166	-8.9046	5.35776e-19	8.82891e-19
	ENSMUSG00000026554	0.0197511	-0.393579	0.208055	-1.8917	0.0585307	0.100792		ENSMUSG00000026554	0.0197511	-0.80732	0.207835	-3.88443	0.00010257	0.000788548		ENSMUSG00000026554	0.0197511	-0.843586	0.208532	-4.04535	5.22441e-05	9.54469e-05		ENSMUSG00000026554	0.0197511	-2.07857	0.208864	-9.95179	2.47686e-23	7.77546e-23
	ENSMUSG00000013698	0.00715717	-0.417482	0.216546	-1.92791	0.0538667	0.0992465		ENSMUSG00000013698	0.00715717	-0.70002	0.215868	-3.24282	0.00118353	0.00269217		ENSMUSG00000013698	0.00715717	-0.98054	0.217871	-4.50056	6.77739e-06	2.25832e-05		ENSMUSG00000013698	0.00715717	-2.01191	0.218873	-9.19215	3.85081e-20	7.27878e-20
	ENSMUSG00000007122	0.00650432	-0.249231	0.216977	-1.14866	0.250698	0.258424		ENSMUSG00000007122	0.00650432	-0.4358	0.216198	-2.01575	0.0438263	0.0473202		ENSMUSG00000007122	0.00650432	-0.65459	0.218359	-2.99777	0.00271963	0.00304857		ENSMUSG00000007122	0.00650432	-1.82194	0.219106	-8.31535	9.14816e-17	1.23959e-16
	ENSMUSG00000038034	0.0330106	-0.363909	0.201856	-1.80282	0.0714172	0.106826		ENSMUSG00000038034	0.0330106	-0.566829	0.201693	-2.81036	0.00494862	0.00743474		ENSMUSG00000038034	0.0330106	-0.81651	0.202218	-4.03777	5.39618e-05	9.79222e-05		ENSMUSG00000038034	0.0330106	-1.64378	0.202231	-8.12822	4.35655e-16	5.62663e-16
	ENSMUSG00000007097	0.0141889	-0.373898	0.200665	-1.86329	0.0624209	0.102656		ENSMUSG00000007097	0.0141889	-0.602758	0.200317	-3.00902	0.00262089	0.00462948		ENSMUSG00000007097	0.0141889	-0.758389	0.201537	-3.76303	0.00016787	0.000246286		ENSMUSG00000007097	0.0141889	-1.66667	0.201522	-8.27039	1.33525e-16	1.78748e-16
	ENSMUSG00000038026	0.00711854	-0.49046	0.196914	-2.49073	0.012748	0.0978725		ENSMUSG00000038026	0.00711854	-0.644943	0.196112	-3.28864	0.00100673	0.00243356		ENSMUSG00000038026	0.00711854	-0.964595	0.198459	-4.86041	1.17141e-06	7.96881e-06		ENSMUSG00000038026	0.00711854	-2.12263	0.199439	-10.643	1.87965e-26	1.22014e-25
	ENSMUSG00000102413	0.00161626	-0.400109	0.239349	-1.67166	0.0945922			ENSMUSG00000102413	0.00161626	-0.631217	0.236112	-2.67338	0.00750915	0.0103167		ENSMUSG00000102413	0.00161626	-1.03909	0.24703	-4.20634	2.59542e-05	5.64994e-05		ENSMUSG00000102413	0.00161626	-2.25856	0.247909	-9.11047	8.2029e-20	1.48882e-19
	ENSMUSG00000044708	0.016871	-0.288935	0.215615	-1.34005	0.180229	0.193654		ENSMUSG00000044708	0.016871	-0.414397	0.215349	-1.9243	0.0543168	0.0577772		ENSMUSG00000044708	0.016871	-0.696594	0.216042	-3.22434	0.00126263	0.00148569		ENSMUSG00000044708	0.016871	-1.4994	0.216218	-6.93465	4.07234e-12	4.45741e-12
	ENSMUSG00000050229	0.00483448	-0.312968	0.222054	-1.40942	0.15871			ENSMUSG00000050229	0.00483448	-0.55702	0.221003	-2.52041	0.0117217	0.0148876		ENSMUSG00000050229	0.00483448	-0.699889	0.22391	-3.12576	0.00177346	0.00203622		ENSMUSG00000050229	0.00483448	-1.77473	0.224229	-7.9148	2.47658e-15	3.05776e-15
	ENSMUSG00000026548	0.00133604	-0.122114	0.27198	-0.448981	0.653445			ENSMUSG00000026548	0.00133604	-0.866136	0.272301	-3.1808	0.0014687	0.00310568		ENSMUSG00000026548	0.00133604	-1.09711	0.278906	-3.93361	8.36797e-05	0.000139335		ENSMUSG00000026548	0.00133604	-2.00396	0.281315	-7.12354	1.05188e-12	1.16959e-12
	ENSMUSG00000037995	0.00640148	-0.475899	0.245743	-1.93657	0.0527975	0.0992006		ENSMUSG00000037995	0.00640148	-0.651585	0.24524	-2.65693	0.0078856	0.0107345		ENSMUSG00000037995	0.00640148	-1.00402	0.246842	-4.06746	4.75289e-05	8.88283e-05		ENSMUSG00000037995	0.00640148	-2.1627	0.248046	-8.71897	2.80755e-18	4.30152e-18
	ENSMUSG00000026547	0.00252268	-0.349795	0.241887	-1.44611	0.148146			ENSMUSG00000026547	0.00252268	-0.480114	0.24072	-1.99449	0.0460985	0.049578		ENSMUSG00000026547	0.00252268	-1.12001	0.244965	-4.57215	4.82751e-06	1.82428e-05		ENSMUSG00000026547	0.00252268	-1.8975	0.246939	-7.68405	1.54131e-14	1.83157e-14
	ENSMUSG00000026546	0.00854574	-0.375204	0.203462	-1.8441	0.0651692	0.103723		ENSMUSG00000026546	0.00854574	-0.752511	0.203116	-3.70483	0.000211533	0.00106094		ENSMUSG00000026546	0.00854574	-0.888844	0.204612	-4.34406	1.39875e-05	3.66223e-05		ENSMUSG00000026546	0.00854574	-1.95017	0.205147	-9.50621	1.9773e-21	4.49828e-21
	ENSMUSG00000085184	0.00443583	-0.373469	0.230802	-1.61814	0.105632			ENSMUSG00000085184	0.00443583	-0.811013	0.230313	-3.52135	0.000429356	0.00148136		ENSMUSG00000085184	0.00443583	-0.796211	0.232549	-3.42385	0.000617416	0.000772366		ENSMUSG00000085184	0.00443583	-2.18642	0.234672	-9.31692	1.1977e-20	2.42597e-20
	ENSMUSG00000049598	0.00213691	-0.441486	0.254106	-1.73741	0.0823147			ENSMUSG00000049598	0.00213691	-0.825294	0.252488	-3.26864	0.00108065	0.00254483		ENSMUSG00000049598	0.00213691	-0.971552	0.256484	-3.78797	0.000151886	0.000226842		ENSMUSG00000049598	0.00213691	-2.16538	0.261283	-8.28749	1.15659e-16	1.55506e-16
	ENSMUSG00000026544	0.00341102	-0.44924	0.210921	-2.1299	0.0331799			ENSMUSG00000026544	0.00341102	-0.48565	0.209193	-2.32154	0.0202576	0.0237702		ENSMUSG00000026544	0.00341102	-0.634363	0.212532	-2.98479	0.0028377	0.00317213		ENSMUSG00000026544	0.00341102	-1.61981	0.214527	-7.55061	4.33237e-14	5.05127e-14
	ENSMUSG00000037872	0.00118188	-0.417623	0.318608	-1.31077	0.189934			ENSMUSG00000037872	0.00118188	-0.87906	0.317625	-2.7676	0.00564705	0.00824309		ENSMUSG00000037872	0.00118188	-1.57258	0.327258	-4.80531	1.54513e-06	9.28306e-06		ENSMUSG00000037872	0.00118188	-2.53239	0.332899	-7.60708	2.80353e-14	3.29622e-14
	ENSMUSG00000005338	0.0134996	-0.583568	0.212983	-2.73998	0.00614437	0.0978725		ENSMUSG00000005338	0.0134996	-0.814236	0.212617	-3.8296	0.000128354	0.000867673		ENSMUSG00000005338	0.0134996	-1.10927	0.213544	-5.19457	2.05191e-07	3.2985e-06		ENSMUSG00000005338	0.0134996	-2.45525	0.214636	-11.4391	2.66534e-30	5.31837e-29
	ENSMUSG00000037860	0.0339739	-0.492947	0.219175	-2.2491	0.0245058	0.0978725		ENSMUSG00000037860	0.0339739	-0.866142	0.219072	-3.95368	7.69575e-05	0.000709826		ENSMUSG00000037860	0.0339739	-1.02785	0.219423	-4.68434	2.80867e-06	1.31375e-05		ENSMUSG00000037860	0.0339739	-2.34807	0.219738	-10.6858	1.18646e-26	8.13075e-26
	ENSMUSG00000043263	0.00255531	-0.282037	0.255744	-1.10281	0.270109			ENSMUSG00000043263	0.00255531	-1.21997	0.256448	-4.75719	1.9631e-06	0.000401658		ENSMUSG00000043263	0.00255531	-0.805373	0.257979	-3.12185	0.00179718	0.00206176		ENSMUSG00000043263	0.00255531	-1.93407	0.260281	-7.43069	1.08035e-13	1.24071e-13
	ENSMUSG00000073490	0.00271104	-0.241228	0.24954	-0.966694	0.333697			ENSMUSG00000073490	0.00271104	-0.890143	0.24956	-3.56684	0.000361307	0.00135678		ENSMUSG00000073490	0.00271104	-0.836754	0.251525	-3.32673	0.000878727	0.00106213		ENSMUSG00000073490	0.00271104	-1.91207	0.253365	-7.54673	4.46337e-14	5.20182e-14
	ENSMUSG00000073489	0.0029662	-0.389282	0.24735	-1.57381	0.115532			ENSMUSG00000073489	0.0029662	-1.07332	0.247337	-4.33951	1.42802e-05	0.000481317		ENSMUSG00000073489	0.0029662	-0.745728	0.249145	-2.99314	0.00276119	0.00309087		ENSMUSG00000073489	0.0029662	-1.87227	0.250288	-7.48046	7.40655e-14	8.55906e-14
	ENSMUSG00000090222	0.00314944	-0.435079	0.272947	-1.594	0.110935			ENSMUSG00000090222	0.00314944	-0.937097	0.273772	-3.42291	0.000619537	0.00181145		ENSMUSG00000090222	0.00314944	-0.836009	0.274741	-3.04289	0.00234314	0.00264792		ENSMUSG00000090222	0.00314944	-1.83814	0.275987	-6.66024	2.73383e-11	2.93368e-11
	ENSMUSG00000090272	0.00604636	-0.57079	0.250267	-2.28073	0.0225646	0.0978725		ENSMUSG00000090272	0.00604636	-1.13665	0.250317	-4.54083	5.60325e-06	0.00043887		ENSMUSG00000090272	0.00604636	-1.01832	0.251442	-4.04994	5.12317e-05	9.39682e-05		ENSMUSG00000090272	0.00604636	-2.106	0.25289	-8.3277	8.24283e-17	1.12239e-16
	ENSMUSG00000039997	0.00408134	-0.462773	0.243401	-1.90128	0.057265			ENSMUSG00000039997	0.00408134	-1.05833	0.243934	-4.33861	1.43386e-05	0.000481317		ENSMUSG00000039997	0.00408134	-0.946389	0.245301	-3.85807	0.000114286	0.000179298		ENSMUSG00000039997	0.00408134	-2.16177	0.246895	-8.75583	2.02603e-18	3.15032e-18
	ENSMUSG00000028354	0.0881944	-0.51127	0.20992	-2.43554	0.0148694	0.0978725		ENSMUSG00000028354	0.0881944	-0.847727	0.209892	-4.03888	5.3708e-05	0.000630111		ENSMUSG00000028354	0.0881944	-0.937592	0.210025	-4.4642	8.03702e-06	2.51707e-05		ENSMUSG00000028354	0.0881944	-2.10679	0.210107	-10.0272	1.15755e-23	3.87011e-23
	ENSMUSG00000050069	0.0185867	-0.53387	0.209933	-2.54304	0.0109892	0.0978725		ENSMUSG00000050069	0.0185867	-0.984259	0.209825	-4.69086	2.7206e-06	0.000404784		ENSMUSG00000050069	0.0185867	-1.06915	0.210533	-5.07831	3.80811e-07	4.35101e-06		ENSMUSG00000050069	0.0185867	-2.37151	0.211154	-11.2312	2.86553e-29	4.15919e-28
	ENSMUSG00000026527	0.117113	-0.54176	0.208259	-2.60138	0.0092849	0.0978725		ENSMUSG00000026527	0.117113	-0.896849	0.20824	-4.3068	1.65635e-05	0.00048791		ENSMUSG00000026527	0.117113	-1.07647	0.208356	-5.16646	2.38567e-07	3.5152e-06		ENSMUSG00000026527	0.117113	-2.41734	0.208447	-11.5969	4.27361e-31	1.12544e-29
	ENSMUSG00000026526	0.00901398	-0.520052	0.242484	-2.14469	0.0319776	0.0978725		ENSMUSG00000026526	0.00901398	-0.644969	0.242178	-2.6632	0.0077402	0.0105748		ENSMUSG00000026526	0.00901398	-0.977119	0.242982	-4.02137	5.78611e-05	0.00010332		ENSMUSG00000026526	0.00901398	-2.16216	0.244388	-8.84723	8.9718e-19	1.44415e-18
	ENSMUSG00000039783	0.0104723	-0.488401	0.226091	-2.16019	0.0307578	0.0978725		ENSMUSG00000039783	0.0104723	-0.702678	0.225959	-3.10976	0.00187241	0.00365915		ENSMUSG00000039783	0.0104723	-0.911339	0.226741	-4.01929	5.83734e-05	0.000104024		ENSMUSG00000039783	0.0104723	-2.11096	0.227591	-9.2752	1.77281e-20	3.51003e-20
	ENSMUSG00000026525	0.0106173	-0.524139	0.215938	-2.42727	0.015213	0.0978725		ENSMUSG00000026525	0.0106173	-0.848844	0.215538	-3.93826	8.20737e-05	0.000725255		ENSMUSG00000026525	0.0106173	-0.835194	0.216697	-3.8542	0.000116108	0.000181569		ENSMUSG00000026525	0.0106173	-2.27367	0.217598	-10.449	1.48114e-25	7.66401e-25
	ENSMUSG00000078185	0.00578739	-0.35609	0.224111	-1.5889	0.112083	0.135538		ENSMUSG00000078185	0.00578739	-0.62664	0.22333	-2.80589	0.00501771	0.00751523		ENSMUSG00000078185	0.00578739	-0.753564	0.22538	-3.34353	0.00082719	0.00100535		ENSMUSG00000078185	0.00578739	-2.07316	0.226609	-9.14864	5.76543e-20	1.06634e-19
	ENSMUSG00000039748	0.00691963	-0.470711	0.234764	-2.00504	0.0449583	0.0980224		ENSMUSG00000039748	0.00691963	-0.926384	0.234672	-3.94757	7.89486e-05	0.000721037		ENSMUSG00000039748	0.00691963	-0.830433	0.235802	-3.52174	0.000428731	0.000556754		ENSMUSG00000039748	0.00691963	-2.13457	0.236857	-9.01206	2.02222e-19	3.49786e-19
	ENSMUSG00000055214	0.0576883	-0.519692	0.228111	-2.27825	0.0227119	0.0978725		ENSMUSG00000055214	0.0576883	-1.01656	0.228087	-4.45689	8.3156e-06	0.000452317		ENSMUSG00000055214	0.0576883	-0.942329	0.228289	-4.1278	3.66256e-05	7.29247e-05		ENSMUSG00000055214	0.0576883	-2.16559	0.228378	-9.48248	2.48317e-21	5.5459e-21
	ENSMUSG00000104157	0.00140991	-0.416952	0.262654	-1.58746	0.112409			ENSMUSG00000104157	0.00140991	-0.863449	0.260962	-3.30872	0.000937246	0.00233231		ENSMUSG00000104157	0.00140991	-1.20436	0.267548	-4.50149	6.74793e-06	2.25045e-05		ENSMUSG00000104157	0.00140991	-2.64281	0.275624	-9.58848	8.93965e-22	2.1524e-21
	ENSMUSG00000057335	0.0287983	-0.450951	0.207215	-2.17625	0.0295364	0.0978725		ENSMUSG00000057335	0.0287983	-0.770264	0.207104	-3.71921	0.000199843	0.00103483		ENSMUSG00000057335	0.0287983	-0.788489	0.207475	-3.8004	0.000144463	0.000217704		ENSMUSG00000057335	0.0287983	-2.14515	0.207817	-10.3223	5.58647e-25	2.49307e-24
	ENSMUSG00000104154	0.0015037	-0.37113	0.236154	-1.57156	0.116052			ENSMUSG00000104154	0.0015037	-0.998605	0.233677	-4.27345	1.92472e-05	0.000495443		ENSMUSG00000104154	0.0015037	-0.770218	0.239876	-3.21091	0.00132317	0.00155241		ENSMUSG00000104154	0.0015037	-2.82458	0.253965	-11.1219	9.81348e-29	1.21095e-27
	ENSMUSG00000103435	0.00207764	-0.405663	0.243658	-1.66489	0.0959349			ENSMUSG00000103435	0.00207764	-0.978283	0.243246	-4.02179	5.7757e-05	0.000639642		ENSMUSG00000103435	0.00207764	-0.892101	0.247667	-3.60201	0.000315765	0.000426291		ENSMUSG00000103435	0.00207764	-2.4189	0.252574	-9.57699	9.99128e-22	2.38668e-21
	ENSMUSG00000026504	0.0881921	-0.452767	0.211859	-2.13711	0.0325887	0.0978725		ENSMUSG00000026504	0.0881921	-0.794156	0.211812	-3.74935	0.000177294	0.00098253		ENSMUSG00000026504	0.0881921	-0.990766	0.211984	-4.67378	2.957e-06	1.35893e-05		ENSMUSG00000026504	0.0881921	-2.28679	0.212075	-10.7829	4.14547e-27	3.23693e-26
	ENSMUSG00000103367	0.000709966	-0.575537	0.263433	-2.18476	0.0289066			ENSMUSG00000103367	0.000709966	-0.327536	0.261781	-1.25118	0.210868	0.213205		ENSMUSG00000103367	0.000709966	-0.847427	0.281452	-3.01091	0.00260466	0.00292763		ENSMUSG00000103367	0.000709966	-2.18274	0.286073	-7.63001	2.34728e-14	2.76918e-14
	ENSMUSG00000087082	0.00363006	-0.560546	0.234855	-2.38677	0.016997			ENSMUSG00000087082	0.00363006	-0.757895	0.233547	-3.24515	0.0011739	0.00267591		ENSMUSG00000087082	0.00363006	-1.26572	0.238145	-5.31491	1.06713e-07	2.40189e-06		ENSMUSG00000087082	0.00363006	-2.228	0.239675	-9.29594	1.45909e-20	2.92223e-20
	ENSMUSG00000019699	0.0981207	-0.437744	0.206012	-2.12484	0.0335998	0.0978725		ENSMUSG00000019699	0.0981207	-0.770786	0.205973	-3.74216	0.000182443	0.000991825		ENSMUSG00000019699	0.0981207	-0.866777	0.206103	-4.20554	2.60454e-05	5.66401e-05		ENSMUSG00000019699	0.0981207	-2.12211	0.206179	-10.2925	7.61557e-25	3.28106e-24
	ENSMUSG00000104391	0.00208132	-0.364328	0.295421	-1.23325	0.217483			ENSMUSG00000104391	0.00208132	-0.861926	0.293549	-2.93622	0.00332238	0.00550191		ENSMUSG00000104391	0.00208132	-1.00111	0.29819	-3.35728	0.000787136	0.00096123		ENSMUSG00000104391	0.00208132	-2.33056	0.301431	-7.73165	1.06159e-14	1.27114e-14
	ENSMUSG00000097892	0.00883799	-0.416151	0.202995	-2.05005	0.0403596	0.0978725		ENSMUSG00000097892	0.00883799	-0.634909	0.202561	-3.13441	0.00172199	0.00346089		ENSMUSG00000097892	0.00883799	-0.854487	0.204213	-4.18429	2.86058e-05	6.05021e-05		ENSMUSG00000097892	0.00883799	-2.19618	0.205189	-10.7032	9.82951e-27	6.87182e-26
	ENSMUSG00000063659	0.00659513	-0.321477	0.229297	-1.40201	0.160912	0.176386		ENSMUSG00000063659	0.00659513	-0.456192	0.228606	-1.99554	0.0459839	0.0494629		ENSMUSG00000063659	0.00659513	-0.705525	0.230509	-3.06073	0.00220796	0.00250305		ENSMUSG00000063659	0.00659513	-2.04188	0.231266	-8.82913	1.05496e-18	1.68625e-18
	ENSMUSG00000102432	0.00183702	-0.449741	0.221229	-2.03292	0.0420606			ENSMUSG00000102432	0.00183702	-0.677155	0.219759	-3.08136	0.0020606	0.00392703		ENSMUSG00000102432	0.00183702	-0.871855	0.2308	-3.77753	0.000158392	0.00023472		ENSMUSG00000102432	0.00183702	-2.03811	0.231023	-8.82211	1.12323e-18	1.79022e-18
	ENSMUSG00000015961	0.0116469	-0.430993	0.221465	-1.9461	0.0516425	0.0990485		ENSMUSG00000015961	0.0116469	-0.803663	0.221211	-3.63302	0.000280119	0.00120373		ENSMUSG00000015961	0.0116469	-0.891501	0.22222	-4.0118	6.02581e-05	0.000106678		ENSMUSG00000015961	0.0116469	-2.0991	0.222672	-9.4269	4.22378e-21	9.12102e-21
	ENSMUSG00000091476	0.0347581	-0.505524	0.233072	-2.16896	0.0300856	0.0978725		ENSMUSG00000091476	0.0347581	-0.898315	0.233078	-3.85414	0.000116138	0.000826107		ENSMUSG00000091476	0.0347581	-0.811198	0.233324	-3.4767	0.000507621	0.000648073		ENSMUSG00000091476	0.0347581	-2.01475	0.233454	-8.63016	6.12676e-18	9.09236e-18
	ENSMUSG00000104097	0.00249855	-0.498808	0.211962	-2.35329	0.0186082			ENSMUSG00000104097	0.00249855	-0.887708	0.211025	-4.20665	2.59185e-05	0.000520631		ENSMUSG00000104097	0.00249855	-0.844365	0.215378	-3.92038	8.8411e-05	0.000145542		ENSMUSG00000104097	0.00249855	-2.60947	0.219313	-11.8984	1.20663e-32	5.46641e-31
	ENSMUSG00000102493	0.000686156	-0.698998	0.34012	-2.05515	0.0398641			ENSMUSG00000102493	0.000686156	-1.10472	0.338216	-3.26632	0.00108953	0.00255442		ENSMUSG00000102493	0.000686156	-1.54551	0.352022	-4.39038	1.13155e-05	3.16426e-05		ENSMUSG00000102493	0.000686156	-1.99311	0.356344	-5.59323	2.22881e-08	2.2925e-08
	ENSMUSG00000026502	0.0241753	-0.513527	0.198182	-2.59119	0.0095645	0.0978725		ENSMUSG00000026502	0.0241753	-0.874312	0.198074	-4.41407	1.01443e-05	0.00045408		ENSMUSG00000026502	0.0241753	-0.841429	0.198592	-4.23698	2.26541e-05	5.13436e-05		ENSMUSG00000026502	0.0241753	-2.08544	0.198905	-10.4846	1.01678e-25	5.48157e-25
	ENSMUSG00000086350	0.00599993	-0.205551	0.219735	-0.93545	0.349557	0.353735		ENSMUSG00000086350	0.00599993	-0.569481	0.219054	-2.59973	0.00932979	0.0123294		ENSMUSG00000086350	0.00599993	-0.856758	0.222071	-3.85804	0.000114298	0.000179303		ENSMUSG00000086350	0.00599993	-1.78412	0.222143	-8.0314	9.63682e-16	1.21673e-15
	ENSMUSG00000026500	0.00521434	-0.331591	0.229042	-1.44773	0.147694			ENSMUSG00000026500	0.00521434	-0.589069	0.228152	-2.58192	0.0098253	0.0128797		ENSMUSG00000026500	0.00521434	-0.992853	0.231227	-4.29385	1.75601e-05	4.28292e-05		ENSMUSG00000026500	0.00521434	-1.65907	0.2316	-7.16351	7.86355e-13	8.77415e-13
	ENSMUSG00000039630	0.00930427	-0.310741	0.202682	-1.53314	0.12524	0.145799		ENSMUSG00000039630	0.00930427	-0.650887	0.202201	-3.21901	0.00128633	0.00284514		ENSMUSG00000039630	0.00930427	-0.894626	0.203786	-4.39003	1.13335e-05	3.16749e-05		ENSMUSG00000039630	0.00930427	-1.8551	0.204366	-9.07731	1.11289e-19	1.98831e-19
	ENSMUSG00000104279	0.0029673	-0.381621	0.235532	-1.62025	0.105179			ENSMUSG00000104279	0.0029673	-0.573958	0.233912	-2.45374	0.014138	0.0174502		ENSMUSG00000104279	0.0029673	-0.784048	0.239459	-3.27425	0.00105942	0.00126217		ENSMUSG00000104279	0.0029673	-1.88539	0.239527	-7.87131	3.50945e-15	4.30052e-15
	ENSMUSG00000026495	0.0257896	-0.422356	0.217313	-1.94354	0.0519508	0.0990485		ENSMUSG00000026495	0.0257896	-0.801919	0.217212	-3.69188	0.000222605	0.0010862		ENSMUSG00000026495	0.0257896	-0.914641	0.217715	-4.20109	2.65633e-05	5.74066e-05		ENSMUSG00000026495	0.0257896	-2.08477	0.21794	-9.5658	1.11337e-21	2.63637e-21
	ENSMUSG00000026494	0.12306	-0.540455	0.212609	-2.54202	0.0110215	0.0978725		ENSMUSG00000026494	0.12306	-0.903142	0.212589	-4.2483	2.15401e-05	0.000501356		ENSMUSG00000026494	0.12306	-1.13837	0.212718	-5.35155	8.72041e-08	2.20937e-06		ENSMUSG00000026494	0.12306	-2.55349	0.212802	-11.9993	3.58171e-33	1.92294e-31
	ENSMUSG00000055067	0.187997	-0.505131	0.21659	-2.3322	0.0196901	0.0978725		ENSMUSG00000055067	0.187997	-0.838342	0.216573	-3.87095	0.000108412	0.0008045		ENSMUSG00000055067	0.187997	-0.990125	0.216652	-4.57012	4.87451e-06	1.83666e-05		ENSMUSG00000055067	0.187997	-2.34262	0.216692	-10.8108	3.05856e-27	2.47783e-26
	ENSMUSG00000026492	0.00789886	-0.465428	0.210467	-2.2114	0.0270079	0.0978725		ENSMUSG00000026492	0.00789886	-0.651467	0.20993	-3.10326	0.00191403	0.00371472		ENSMUSG00000026492	0.00789886	-0.949458	0.2119	-4.4807	7.43989e-06	2.39804e-05		ENSMUSG00000026492	0.00789886	-2.067	0.212465	-9.72865	2.27584e-22	6.04249e-22
	ENSMUSG00000038949	0.0322551	-0.480977	0.209758	-2.29301	0.0218475	0.0978725		ENSMUSG00000038949	0.0322551	-0.711254	0.209638	-3.39277	0.000691885	0.00192691		ENSMUSG00000038949	0.0322551	-1.0139	0.210126	-4.82521	1.39856e-06	8.85633e-06		ENSMUSG00000038949	0.0322551	-2.33842	0.210423	-11.113	1.0848e-28	1.31852e-27
	ENSMUSG00000038936	0.00637256	-0.373575	0.223694	-1.67003	0.094914	0.122494		ENSMUSG00000038936	0.00637256	-0.795904	0.223184	-3.56613	0.000362287	0.00135744		ENSMUSG00000038936	0.00637256	-0.753338	0.225284	-3.34395	0.000825937	0.00100397		ENSMUSG00000038936	0.00637256	-1.8627	0.225699	-8.253	1.54471e-16	2.05823e-16
	ENSMUSG00000087236	0.015303	-0.495068	0.216655	-2.28506	0.0223094	0.0978725		ENSMUSG00000087236	0.015303	-0.854741	0.216482	-3.94833	7.86976e-05	0.000720437		ENSMUSG00000087236	0.015303	-1.03191	0.217469	-4.7451	2.08398e-06	1.10244e-05		ENSMUSG00000087236	0.015303	-2.21745	0.217808	-10.1808	2.41678e-24	9.35472e-24
	ENSMUSG00000026491	0.0179827	-0.467685	0.200105	-2.3372	0.0194285	0.0978725		ENSMUSG00000026491	0.0179827	-0.753193	0.199977	-3.7664	0.000165618	0.000955127		ENSMUSG00000026491	0.0179827	-0.842513	0.200726	-4.19733	2.70082e-05	5.80325e-05		ENSMUSG00000026491	0.0179827	-2.11107	0.200945	-10.5057	8.12757e-26	4.48748e-25
	ENSMUSG00000026490	0.0760673	-0.45794	0.206699	-2.21549	0.0267263	0.0978725		ENSMUSG00000026490	0.0760673	-0.815395	0.206665	-3.94549	7.96369e-05	0.000721974		ENSMUSG00000026490	0.0760673	-0.869179	0.206831	-4.20235	2.64153e-05	5.71758e-05		ENSMUSG00000026490	0.0760673	-2.17365	0.206932	-10.5041	8.26793e-26	4.54744e-25
	ENSMUSG00000103636	0.00162834	-0.472765	0.284247	-1.66322	0.096268			ENSMUSG00000103636	0.00162834	-0.758626	0.282315	-2.68716	0.00720617	0.00998089		ENSMUSG00000103636	0.00162834	-0.918773	0.287544	-3.19524	0.00139715	0.00163173		ENSMUSG00000103636	0.00162834	-1.92347	0.289635	-6.64103	3.11495e-11	3.33898e-11
	ENSMUSG00000026489	0.0157091	-0.520861	0.224654	-2.3185	0.020422	0.0978725		ENSMUSG00000026489	0.0157091	-0.757011	0.22437	-3.37394	0.000741005	0.00201278		ENSMUSG00000026489	0.0157091	-0.884992	0.225278	-3.92845	8.54966e-05	0.000141766		ENSMUSG00000026489	0.0157091	-2.25257	0.225632	-9.98338	1.80214e-23	5.81322e-23
	ENSMUSG00000010609	0.0164336	-0.359914	0.208051	-1.72993	0.083643	0.115485		ENSMUSG00000010609	0.0164336	-0.516402	0.207813	-2.48493	0.0129577	0.0161981		ENSMUSG00000010609	0.0164336	-0.832696	0.208751	-3.98894	6.63694e-05	0.000115341		ENSMUSG00000010609	0.0164336	-1.85161	0.208944	-8.86175	7.87665e-19	1.27665e-18
	ENSMUSG00000102923	0.0110807	-0.337527	0.197992	-1.70475	0.0882416	0.118257		ENSMUSG00000102923	0.0110807	-0.428608	0.197548	-2.16964	0.0300343	0.0335952		ENSMUSG00000102923	0.0110807	-0.742511	0.198951	-3.73213	0.000189866	0.000273976		ENSMUSG00000102923	0.0110807	-1.73564	0.199154	-8.71507	2.90572e-18	4.44597e-18
	ENSMUSG00000055676	0.00268226	-0.194459	0.256734	-0.757435	0.448789			ENSMUSG00000055676	0.00268226	-0.508918	0.254865	-1.99681	0.0458457	0.0493361		ENSMUSG00000055676	0.00268226	-0.888404	0.25949	-3.42365	0.00061786	0.000772773		ENSMUSG00000055676	0.00268226	-1.72656	0.259739	-6.64727	2.9858e-11	3.20178e-11
	ENSMUSG00000038855	0.0521847	-0.356766	0.205593	-1.73531	0.0826865	0.114696		ENSMUSG00000038855	0.0521847	-0.495689	0.205504	-2.41207	0.0158624	0.0192414		ENSMUSG00000038855	0.0521847	-0.838173	0.205791	-4.07293	4.6426e-05	8.71692e-05		ENSMUSG00000038855	0.0521847	-1.71182	0.205815	-8.31729	8.99964e-17	1.22032e-16
	ENSMUSG00000053963	0.0233841	-0.541638	0.221334	-2.44715	0.0143991	0.0978725		ENSMUSG00000053963	0.0233841	-0.785235	0.221199	-3.5499	0.000385379	0.0014039		ENSMUSG00000053963	0.0233841	-1.09675	0.221872	-4.94319	7.68529e-07	6.25766e-06		ENSMUSG00000053963	0.0233841	-2.55077	0.22239	-11.4698	1.87019e-30	3.92095e-29
	ENSMUSG00000104210	0.00231424	-0.531943	0.230012	-2.31267	0.0207409			ENSMUSG00000104210	0.00231424	-0.675821	0.229122	-2.94961	0.00318178	0.00533362		ENSMUSG00000104210	0.00231424	-1.2912	0.237619	-5.4339	5.51341e-08	1.79522e-06		ENSMUSG00000104210	0.00231424	-2.25294	0.239304	-9.41454	4.75146e-21	1.01813e-20
	ENSMUSG00000026496	0.0133508	-0.420592	0.215243	-1.95404	0.0506969	0.098725		ENSMUSG00000026496	0.0133508	-0.759132	0.214984	-3.53111	0.000413815	0.00145773		ENSMUSG00000026496	0.0133508	-1.06216	0.216105	-4.91501	8.87781e-07	6.77426e-06		ENSMUSG00000026496	0.0133508	-2.30382	0.216697	-10.6315	2.12582e-26	1.3613e-25
	ENSMUSG00000058729	0.0117927	-0.490806	0.209727	-2.34021	0.0192729	0.0978725		ENSMUSG00000058729	0.0117927	-0.934912	0.209673	-4.4589	8.23799e-06	0.000452317		ENSMUSG00000058729	0.0117927	-0.983738	0.210809	-4.66649	3.06382e-06	1.38595e-05		ENSMUSG00000058729	0.0117927	-2.2954	0.211378	-10.8592	1.80281e-27	1.54486e-26
	ENSMUSG00000026499	0.00748364	-0.484074	0.218772	-2.21268	0.0269195	0.0978725		ENSMUSG00000026499	0.00748364	-0.797211	0.218438	-3.6496	0.000262651	0.00116933		ENSMUSG00000026499	0.00748364	-0.876977	0.220203	-3.98259	6.81697e-05	0.000117903		ENSMUSG00000026499	0.00748364	-2.1102	0.220908	-9.55237	1.26762e-21	2.96812e-21
	ENSMUSG00000103649	0.00358285	-0.599269	0.232595	-2.57645	0.0099821			ENSMUSG00000103649	0.00358285	-0.720399	0.232131	-3.10342	0.00191299	0.00371307		ENSMUSG00000103649	0.00358285	-0.949309	0.235631	-4.02879	5.60647e-05	0.000100862		ENSMUSG00000103649	0.00358285	-2.0226	0.236214	-8.56256	1.10393e-17	1.60206e-17
	ENSMUSG00000060743	0.00808474	-0.402547	0.197729	-2.03585	0.0417655	0.0978725		ENSMUSG00000060743	0.00808474	-0.553008	0.19721	-2.80415	0.00504489	0.00754675		ENSMUSG00000060743	0.00808474	-0.846301	0.199153	-4.2495	2.14245e-05	4.93991e-05		ENSMUSG00000060743	0.00808474	-1.81796	0.199685	-9.10416	8.69371e-20	1.57306e-19
	ENSMUSG00000073485	0.00337182	-0.553489	0.215045	-2.57383	0.0100578			ENSMUSG00000073485	0.00337182	-0.485149	0.213834	-2.26881	0.0232797	0.0268209		ENSMUSG00000073485	0.00337182	-0.796714	0.218257	-3.65035	0.000261885	0.000362336		ENSMUSG00000073485	0.00337182	-1.64597	0.21941	-7.50181	6.2942e-14	7.29357e-14
	ENSMUSG00000038806	0.00903438	-0.386551	0.231559	-1.66934	0.0950507	0.122567		ENSMUSG00000038806	0.00903438	-0.662703	0.231128	-2.86725	0.00414052	0.00648594		ENSMUSG00000038806	0.00903438	-0.779921	0.232671	-3.35204	0.000802192	0.00097759		ENSMUSG00000038806	0.00903438	-1.77739	0.232863	-7.63279	2.29728e-14	2.71167e-14
	ENSMUSG00000066652	0.00248391	-0.417576	0.230059	-1.81509	0.0695108			ENSMUSG00000066652	0.00248391	-0.66887	0.229257	-2.91756	0.00352784	0.00575778		ENSMUSG00000066652	0.00248391	-0.915371	0.234942	-3.89616	9.77293e-05	0.000157729		ENSMUSG00000066652	0.00248391	-2.17864	0.235843	-9.23766	2.51941e-20	4.88231e-20
	ENSMUSG00000026520	0.00288562	-0.435653	0.242901	-1.79354	0.0728861			ENSMUSG00000026520	0.00288562	-0.706245	0.241973	-2.91869	0.00351501	0.00574166		ENSMUSG00000026520	0.00288562	-0.868663	0.246924	-3.51794	0.000434908	0.000564097		ENSMUSG00000026520	0.00288562	-2.39501	0.248674	-9.63113	5.9078e-22	1.46302e-21
	ENSMUSG00000038793	0.00198042	-0.299918	0.258616	-1.15971	0.246168			ENSMUSG00000038793	0.00198042	-0.65637	0.256698	-2.55697	0.0105587	0.0136444		ENSMUSG00000038793	0.00198042	-0.596354	0.262465	-2.27212	0.0230791	0.023958		ENSMUSG00000038793	0.00198042	-2.08218	0.264552	-7.87057	3.53028e-15	4.32545e-15
	ENSMUSG00000026519	0.0119369	-0.393809	0.231712	-1.69956	0.089213	0.118912		ENSMUSG00000026519	0.0119369	-0.465348	0.231396	-2.01104	0.0443208	0.0478064		ENSMUSG00000026519	0.0119369	-0.745651	0.232401	-3.20846	0.00133446	0.00156447		ENSMUSG00000026519	0.0119369	-1.74743	0.232648	-7.51104	5.86601e-14	6.80592e-14
	ENSMUSG00000085563	0.00219396	-0.612508	0.254817	-2.40372	0.0162293			ENSMUSG00000085563	0.00219396	-0.389665	0.253587	-1.53661	0.124388	0.127397		ENSMUSG00000085563	0.00219396	-0.825912	0.257868	-3.20285	0.00136075	0.00159298		ENSMUSG00000085563	0.00219396	-1.83392	0.258529	-7.09367	1.30603e-12	1.44696e-12
	ENSMUSG00000038776	0.014114	-0.541171	0.217611	-2.48687	0.0128873	0.0978725		ENSMUSG00000038776	0.014114	-0.681323	0.217364	-3.13447	0.00172162	0.00346052		ENSMUSG00000038776	0.014114	-0.829244	0.218262	-3.7993	0.000145108	0.000218482		ENSMUSG00000038776	0.014114	-1.89713	0.218592	-8.67884	3.99819e-18	6.0359e-18
	ENSMUSG00000102219	0.00213818	-0.495419	0.245244	-2.0201	0.0433726			ENSMUSG00000102219	0.00213818	-1.04725	0.245445	-4.26673	1.9836e-05	0.000495443		ENSMUSG00000102219	0.00213818	-1.13702	0.251944	-4.513	6.39179e-06	2.179e-05		ENSMUSG00000102219	0.00213818	-2.0855	0.25299	-8.24342	1.67359e-16	2.22356e-16
	ENSMUSG00000026516	0.0146401	-0.50586	0.212665	-2.37867	0.0173751	0.0978725		ENSMUSG00000026516	0.0146401	-0.843389	0.212598	-3.96706	7.27633e-05	0.000693893		ENSMUSG00000026516	0.0146401	-0.745948	0.213414	-3.4953	0.000473527	0.000608986		ENSMUSG00000026516	0.0146401	-2.03657	0.213745	-9.52803	1.60291e-21	3.69481e-21
	ENSMUSG00000062169	0.0102127	-0.544828	0.207678	-2.62342	0.00870513	0.0978725		ENSMUSG00000062169	0.0102127	-0.712602	0.207368	-3.43642	0.000589466	0.00176522		ENSMUSG00000062169	0.0102127	-0.946953	0.208773	-4.53581	5.7383e-06	2.03585e-05		ENSMUSG00000062169	0.0102127	-2.13686	0.209235	-10.2128	1.73828e-24	6.93705e-24
	ENSMUSG00000038733	0.0141578	-0.512442	0.214432	-2.38976	0.0168593	0.0978725		ENSMUSG00000038733	0.0141578	-0.772005	0.214228	-3.60366	0.000313765	0.00127234		ENSMUSG00000038733	0.0141578	-0.91312	0.215246	-4.24222	2.21317e-05	5.04719e-05		ENSMUSG00000038733	0.0141578	-2.02377	0.215376	-9.39647	5.64266e-21	1.19539e-20
	ENSMUSG00000054135	0.00157833	-0.265396	0.285425	-0.929826	0.352461			ENSMUSG00000054135	0.00157833	-0.777282	0.284203	-2.73496	0.00623883	0.00889138		ENSMUSG00000054135	0.00157833	-0.885439	0.290295	-3.05014	0.00228737	0.002587		ENSMUSG00000054135	0.00157833	-1.95219	0.291994	-6.68573	2.29782e-11	2.46921e-11
	ENSMUSG00000081214	0.000370077	-0.627323	0.343372	-1.82695	0.0677074			ENSMUSG00000081214	0.000370077	-0.911954	0.339393	-2.68701	0.00720938	0.00998391		ENSMUSG00000081214	0.000370077	-0.54448	0.361427	-1.50648	0.131945	0.133352		ENSMUSG00000081214	0.000370077	-1.71439	0.373007	-4.59612	4.30421e-06	4.35145e-06
	ENSMUSG00000026514	0.046107	-0.451484	0.220041	-2.05182	0.0401874	0.0978725		ENSMUSG00000026514	0.046107	-0.701997	0.219976	-3.19125	0.00141658	0.00302974		ENSMUSG00000026514	0.046107	-1.05724	0.220303	-4.79903	1.59435e-06	9.45567e-06		ENSMUSG00000026514	0.046107	-2.35876	0.220503	-10.6972	1.04918e-26	7.28503e-26
	ENSMUSG00000050625	0.00131865	-0.754496	0.276897	-2.72483	0.00643351			ENSMUSG00000050625	0.00131865	-0.967623	0.272976	-3.54472	0.000393032	0.00141989		ENSMUSG00000050625	0.00131865	-0.771784	0.28161	-2.74061	0.00613243	0.00661948		ENSMUSG00000050625	0.00131865	-2.14709	0.287545	-7.46698	8.20554e-14	9.4683e-14
	ENSMUSG00000047369	0.0595894	-0.525882	0.228561	-2.30083	0.021401	0.0978725		ENSMUSG00000047369	0.0595894	-0.951579	0.228556	-4.16345	3.13481e-05	0.000544117		ENSMUSG00000047369	0.0595894	-1.03159	0.228767	-4.50936	6.50234e-06	2.20401e-05		ENSMUSG00000047369	0.0595894	-2.20903	0.228829	-9.65365	4.74354e-22	1.19279e-21
	ENSMUSG00000004880	0.0110891	-0.407978	0.23446	-1.74008	0.0818454	0.113988		ENSMUSG00000004880	0.0110891	-0.707345	0.234203	-3.02022	0.00252588	0.00451143		ENSMUSG00000004880	0.0110891	-0.882858	0.235248	-3.75288	0.000174816	0.000255205		ENSMUSG00000004880	0.0110891	-1.95897	0.235705	-8.31112	9.48003e-17	1.28277e-16
	ENSMUSG00000022995	0.0499801	-0.457049	0.193963	-2.35637	0.0184543	0.0978725		ENSMUSG00000022995	0.0499801	-0.763774	0.193885	-3.93932	8.17129e-05	0.000725255		ENSMUSG00000022995	0.0499801	-0.995972	0.194189	-5.12888	2.91467e-07	3.88789e-06		ENSMUSG00000022995	0.0499801	-2.09604	0.194312	-10.787	3.96446e-27	3.11178e-26
	ENSMUSG00000026511	0.00477527	-0.372637	0.231334	-1.61082	0.107219			ENSMUSG00000026511	0.00477527	-0.727754	0.230306	-3.15994	0.00157802	0.00325606		ENSMUSG00000026511	0.00477527	-0.591535	0.232965	-2.53915	0.0111121	0.0117601		ENSMUSG00000026511	0.00477527	-1.94507	0.233913	-8.31537	9.14698e-17	1.23952e-16
	ENSMUSG00000038633	0.00414702	-0.461246	0.249195	-1.85094	0.0641775			ENSMUSG00000038633	0.00414702	-0.591328	0.2487	-2.37767	0.0174223	0.0208923		ENSMUSG00000038633	0.00414702	-0.765758	0.251023	-3.05054	0.00228429	0.00258367		ENSMUSG00000038633	0.00414702	-1.91419	0.252656	-7.57628	3.55595e-14	4.15999e-14
	ENSMUSG00000100147	0.0045813	-0.47563	0.255746	-1.85978	0.0629172			ENSMUSG00000100147	0.0045813	-0.741979	0.255176	-2.90772	0.00364073	0.00589574		ENSMUSG00000100147	0.0045813	-0.757107	0.257687	-2.93809	0.00330236	0.00366625		ENSMUSG00000100147	0.0045813	-1.82569	0.257763	-7.08282	1.41248e-12	1.56277e-12
	ENSMUSG00000047539	0.0116144	-0.563169	0.197643	-2.84942	0.00437989	0.0978725		ENSMUSG00000047539	0.0116144	-0.810801	0.197294	-4.1096	3.96342e-05	0.000569636		ENSMUSG00000047539	0.0116144	-0.861705	0.198391	-4.34347	1.40249e-05	3.66829e-05		ENSMUSG00000047539	0.0116144	-2.25164	0.199412	-11.2914	1.44674e-29	2.29529e-28
	ENSMUSG00000026510	0.0285823	-0.330373	0.208976	-1.58091	0.113898	0.136749		ENSMUSG00000026510	0.0285823	-0.535081	0.208791	-2.56276	0.0103844	0.0134673		ENSMUSG00000026510	0.0285823	-0.67331	0.209275	-3.21735	0.00129381	0.00152045		ENSMUSG00000026510	0.0285823	-1.65361	0.209302	-7.9006	2.77561e-15	3.41721e-15
	ENSMUSG00000026509	0.0238048	-0.239044	0.22197	-1.07692	0.281516	0.288111		ENSMUSG00000026509	0.0238048	-0.336075	0.221741	-1.51562	0.129615	0.132548		ENSMUSG00000026509	0.0238048	-0.740675	0.22234	-3.33128	0.000864487	0.0010462		ENSMUSG00000026509	0.0238048	-1.41706	0.222229	-6.37659	1.81077e-10	1.91325e-10
	ENSMUSG00000102234	0.00622762	-0.20769	0.232847	-0.891959	0.372415	0.375937		ENSMUSG00000102234	0.00622762	-0.216024	0.231833	-0.931811	0.351434	0.35296		ENSMUSG00000102234	0.00622762	-0.771207	0.234388	-3.29029	0.00100083	0.00119788		ENSMUSG00000102234	0.00622762	-1.09377	0.233461	-4.68503	2.79913e-06	2.83309e-06
	ENSMUSG00000104415	0.0028328	-0.321098	0.265169	-1.21092	0.225927			ENSMUSG00000104415	0.0028328	-0.535632	0.263523	-2.03258	0.0420945	0.0455846		ENSMUSG00000104415	0.0028328	-0.58873	0.267652	-2.19961	0.0278346	0.0287962		ENSMUSG00000104415	0.0028328	-1.32493	0.267472	-4.95354	7.28772e-07	7.40507e-07
	ENSMUSG00000038576	0.0506845	-0.519915	0.216074	-2.40618	0.0161201	0.0978725		ENSMUSG00000038576	0.0506845	-0.805789	0.216019	-3.73018	0.000191344	0.00101205		ENSMUSG00000038576	0.0506845	-1.17157	0.216338	-5.41548	6.1124e-08	1.89465e-06		ENSMUSG00000038576	0.0506845	-2.52137	0.216546	-11.6436	2.47492e-31	7.17912e-30
	ENSMUSG00000079164	0.00973062	-0.466028	0.212043	-2.1978	0.0279637	0.0978725		ENSMUSG00000079164	0.00973062	-0.700865	0.211667	-3.31117	0.000929071	0.00231999		ENSMUSG00000079164	0.00973062	-0.919341	0.213376	-4.30854	1.64335e-05	4.0863e-05		ENSMUSG00000079164	0.00973062	-2.20408	0.213799	-10.3091	6.40847e-25	2.81148e-24
	ENSMUSG00000030768	0.0587105	-0.475836	0.220302	-2.15993	0.030778	0.0978725		ENSMUSG00000030768	0.0587105	-0.78066	0.220227	-3.5448	0.000392909	0.00141989		ENSMUSG00000030768	0.0587105	-0.943816	0.220485	-4.28063	1.86363e-05	4.46549e-05		ENSMUSG00000030768	0.0587105	-2.25873	0.220574	-10.2403	1.30891e-24	5.36566e-24
	ENSMUSG00000046836	0.0131122	-0.410633	0.227837	-1.80231	0.0714961	0.106864		ENSMUSG00000046836	0.0131122	-0.64351	0.227852	-2.82425	0.0047392	0.00718764		ENSMUSG00000046836	0.0131122	-0.901757	0.228653	-3.94378	8.02064e-05	0.00013445		ENSMUSG00000046836	0.0131122	-2.04484	0.228883	-8.93402	4.10785e-19	6.85524e-19
	ENSMUSG00000042901	0.0230389	-0.474533	0.243441	-1.94927	0.0512628	0.098776		ENSMUSG00000042901	0.0230389	-0.754991	0.243504	-3.10052	0.0019318	0.00374137		ENSMUSG00000042901	0.0230389	-0.899776	0.243875	-3.68949	0.0002247	0.000316797		ENSMUSG00000042901	0.0230389	-2.14514	0.243989	-8.79197	1.46964e-18	2.31706e-18
	ENSMUSG00000056050	0.0168493	-0.506647	0.202351	-2.5038	0.0122868	0.0978725		ENSMUSG00000056050	0.0168493	-0.721038	0.202091	-3.56789	0.000359862	0.00135384		ENSMUSG00000056050	0.0168493	-0.951921	0.202984	-4.68964	2.7369e-06	1.2939e-05		ENSMUSG00000056050	0.0168493	-2.1654	0.20336	-10.6481	1.77883e-26	1.16363e-25
	ENSMUSG00000072258	0.00643884	-0.587332	0.254839	-2.30472	0.0211823	0.0978725		ENSMUSG00000072258	0.00643884	-0.742825	0.254331	-2.9207	0.00349242	0.00571388		ENSMUSG00000072258	0.00643884	-0.969828	0.256005	-3.78832	0.000151671	0.000226539		ENSMUSG00000072258	0.00643884	-2.22892	0.256835	-8.6784	4.01361e-18	6.05814e-18
	ENSMUSG00000104212	0.000598121	-1.13291	0.334497	-3.38691	0.000706837			ENSMUSG00000104212	0.000598121	-0.957096	0.33286	-2.87537	0.00403557	0.00636359		ENSMUSG00000104212	0.000598121	-1.73666	0.359082	-4.8364	1.32209e-06	8.59069e-06		ENSMUSG00000104212	0.000598121	-1.79183	0.34849	-5.14169	2.72273e-07	2.77339e-07
	ENSMUSG00000053461	0.0038571	-0.480376	0.229455	-2.09356	0.0362996			ENSMUSG00000053461	0.0038571	-0.826211	0.229852	-3.59454	0.000324963	0.00129287		ENSMUSG00000053461	0.0038571	-1.03731	0.232743	-4.4569	8.31545e-06	2.56872e-05		ENSMUSG00000053461	0.0038571	-2.33051	0.233795	-9.96819	2.10015e-23	6.68245e-23
	ENSMUSG00000039384	0.0191493	-0.490028	0.235337	-2.08224	0.0373204	0.0978725		ENSMUSG00000039384	0.0191493	-0.751887	0.23517	-3.1972	0.00138768	0.00298766		ENSMUSG00000039384	0.0191493	-0.841262	0.23577	-3.56814	0.000359519	0.000477108		ENSMUSG00000039384	0.0191493	-2.01557	0.236019	-8.53985	1.34402e-17	1.93862e-17
	ENSMUSG00000039377	0.00160821	-0.256507	0.23586	-1.08754	0.276798			ENSMUSG00000039377	0.00160821	-0.311923	0.234369	-1.33091	0.183219	0.185771		ENSMUSG00000039377	0.00160821	-0.216066	0.23906	-0.903816	0.366093	0.367436		ENSMUSG00000039377	0.00160821	-1.30953	0.237756	-5.50788	3.63171e-08	3.72879e-08
	ENSMUSG00000026621	0.00606618	-0.604932	0.229923	-2.63101	0.00851303	0.0978725		ENSMUSG00000026621	0.00606618	-0.733641	0.229834	-3.19204	0.0014127	0.00302478		ENSMUSG00000026621	0.00606618	-1.05153	0.23163	-4.53969	5.63375e-06	2.01411e-05		ENSMUSG00000026621	0.00606618	-1.9821	0.231834	-8.54967	1.23442e-17	1.78438e-17
	ENSMUSG00000073481	0.0137796	-0.418095	0.203591	-2.0536	0.0400141	0.0978725		ENSMUSG00000073481	0.0137796	-0.562598	0.203286	-2.76752	0.00564848	0.00824408		ENSMUSG00000073481	0.0137796	-0.726529	0.204142	-3.55894	0.000372361	0.000492167		ENSMUSG00000073481	0.0137796	-1.73043	0.204383	-8.46663	2.52596e-17	3.56152e-17
	ENSMUSG00000039349	0.00279077	-0.216454	0.220388	-0.982149	0.326027			ENSMUSG00000039349	0.00279077	-0.606888	0.21968	-2.76259	0.00573439	0.00833629		ENSMUSG00000039349	0.00279077	-0.873466	0.225011	-3.88188	0.00010365	0.000165472		ENSMUSG00000039349	0.00279077	-2.14079	0.226625	-9.4464	3.50679e-21	7.65953e-21
	ENSMUSG00000026620	0.0388511	-0.511957	0.216308	-2.3668	0.0179428	0.0978725		ENSMUSG00000026620	0.0388511	-0.818379	0.216235	-3.78467	0.000153915	0.000928133		ENSMUSG00000026620	0.0388511	-1.12313	0.216589	-5.18552	2.1541e-07	3.37348e-06		ENSMUSG00000026620	0.0388511	-2.38155	0.216832	-10.9834	4.59265e-28	4.61283e-27
	ENSMUSG00000039318	0.0345519	-0.480828	0.211076	-2.27798	0.0227275	0.0978725		ENSMUSG00000039318	0.0345519	-0.769067	0.210966	-3.64546	0.000266917	0.00117812		ENSMUSG00000039318	0.0345519	-0.956845	0.211385	-4.52656	5.99526e-06	2.0964e-05		ENSMUSG00000039318	0.0345519	-2.39486	0.211649	-11.3152	1.10299e-29	1.81666e-28
	ENSMUSG00000026618	0.0171284	-0.440071	0.216584	-2.03187	0.0421667	0.0978725		ENSMUSG00000026618	0.0171284	-0.719648	0.216384	-3.32579	0.000881687	0.00224965		ENSMUSG00000026618	0.0171284	-1.07428	0.217245	-4.945	7.61431e-07	6.23879e-06		ENSMUSG00000026618	0.0171284	-2.35957	0.217722	-10.8375	2.28621e-27	1.91108e-26
	ENSMUSG00000102526	0.0025015	-0.481598	0.232924	-2.06762	0.0386759			ENSMUSG00000102526	0.0025015	-0.684175	0.231335	-2.95751	0.00310133	0.00523352		ENSMUSG00000102526	0.0025015	-0.662846	0.236083	-2.80768	0.00498992	0.00543277		ENSMUSG00000102526	0.0025015	-1.89535	0.237514	-7.97993	1.46421e-15	1.82921e-15
	ENSMUSG00000026617	0.0103036	-0.564895	0.208823	-2.70513	0.00682772	0.0978725		ENSMUSG00000026617	0.0103036	-0.762997	0.208532	-3.65889	0.00025331	0.00114775		ENSMUSG00000026617	0.0103036	-1.05176	0.210073	-5.00663	5.53923e-07	5.28238e-06		ENSMUSG00000026617	0.0103036	-2.21636	0.210644	-10.5218	6.85299e-26	3.86949e-25
	ENSMUSG00000097261	0.00297874	-0.504769	0.26051	-1.93761	0.0526703			ENSMUSG00000097261	0.00297874	-0.858201	0.259728	-3.30423	0.000952381	0.00235281		ENSMUSG00000097261	0.00297874	-1.0479	0.264002	-3.9693	7.20843e-05	0.000123356		ENSMUSG00000097261	0.00297874	-2.16978	0.265269	-8.17954	2.84938e-16	3.73064e-16
	ENSMUSG00000026615	0.0210739	-0.519177	0.206916	-2.50912	0.0121033	0.0978725		ENSMUSG00000026615	0.0210739	-0.877214	0.206806	-4.24172	2.21813e-05	0.000509565		ENSMUSG00000026615	0.0210739	-1.00574	0.207455	-4.84799	1.24719e-06	8.31067e-06		ENSMUSG00000026615	0.0210739	-2.15216	0.207708	-10.3615	3.71112e-25	1.73129e-24
	ENSMUSG00000051295	0.00696334	-0.517404	0.244989	-2.11195	0.0346907	0.0978725		ENSMUSG00000051295	0.00696334	-0.711619	0.244563	-2.90976	0.00361705	0.00586544		ENSMUSG00000051295	0.00696334	-1.17878	0.24671	-4.77799	1.77056e-06	9.98864e-06		ENSMUSG00000051295	0.00696334	-2.14757	0.247015	-8.69411	3.49568e-18	5.30936e-18
	ENSMUSG00000097615	0.00409821	-0.588091	0.241173	-2.43846	0.0147499			ENSMUSG00000097615	0.00409821	-0.748826	0.240271	-3.11659	0.00182953	0.00360183		ENSMUSG00000097615	0.00409821	-1.0873	0.243444	-4.46633	7.95716e-06	2.50296e-05		ENSMUSG00000097615	0.00409821	-2.2626	0.24487	-9.24001	2.46473e-20	4.78638e-20
	ENSMUSG00000026614	0.00543784	-0.56115	0.235502	-2.38278	0.0171825			ENSMUSG00000026614	0.00543784	-0.652714	0.234982	-2.77772	0.00547411	0.00804334		ENSMUSG00000026614	0.00543784	-1.18735	0.237525	-4.99886	5.76709e-07	5.41651e-06		ENSMUSG00000026614	0.00543784	-2.06846	0.237926	-8.69372	3.50755e-18	5.32656e-18
	ENSMUSG00000102185	0.00450649	-0.37106	0.245724	-1.51007	0.131026			ENSMUSG00000102185	0.00450649	-0.52906	0.244837	-2.16086	0.0307058	0.0342576		ENSMUSG00000102185	0.00450649	-0.682512	0.24727	-2.76018	0.00577687	0.00624922		ENSMUSG00000102185	0.00450649	-1.56163	0.247462	-6.31059	2.7797e-10	2.92841e-10
	ENSMUSG00000039246	0.00952401	-0.584849	0.217932	-2.68363	0.00728268	0.0978725		ENSMUSG00000039246	0.00952401	-1.08206	0.217733	-4.96966	6.70698e-07	0.000353591		ENSMUSG00000039246	0.00952401	-1.00802	0.219147	-4.59976	4.22976e-06	1.66779e-05		ENSMUSG00000039246	0.00952401	-2.30543	0.219764	-10.4905	9.55373e-26	5.18071e-25
	ENSMUSG00000039239	0.0334362	-0.470718	0.222296	-2.11753	0.0342152	0.0978725		ENSMUSG00000039239	0.0334362	-0.74646	0.222179	-3.35972	0.000780202	0.00207915		ENSMUSG00000039239	0.0334362	-0.929731	0.222528	-4.17804	2.94031e-05	6.17516e-05		ENSMUSG00000039239	0.0334362	-2.01385	0.222678	-9.04379	1.51335e-19	2.65643e-19
	ENSMUSG00000100393	0.00160283	-0.384727	0.228267	-1.68542	0.0919076			ENSMUSG00000100393	0.00160283	-0.83627	0.226528	-3.69168	0.000222779	0.00108677		ENSMUSG00000100393	0.00160283	-0.766175	0.232927	-3.28933	0.00100427	0.00120163		ENSMUSG00000100393	0.00160283	-1.78669	0.235364	-7.59115	3.1709e-14	3.71871e-14
	ENSMUSG00000102619	0.0027689	-0.504213	0.204938	-2.46032	0.0138812			ENSMUSG00000102619	0.0027689	-0.555015	0.20286	-2.73595	0.00622006	0.00887114		ENSMUSG00000102619	0.0027689	-0.810833	0.208867	-3.88206	0.000103576	0.000165379		ENSMUSG00000102619	0.0027689	-2.15099	0.210463	-10.2203	1.60906e-24	6.46385e-24
	ENSMUSG00000001305	0.00986457	-0.567763	0.207464	-2.73668	0.00620628	0.0978725		ENSMUSG00000001305	0.00986457	-0.809104	0.207175	-3.90541	9.4066e-05	0.000764553		ENSMUSG00000001305	0.00986457	-0.853964	0.208686	-4.09209	4.27502e-05	8.18813e-05		ENSMUSG00000001305	0.00986457	-2.37356	0.209168	-11.3476	7.61845e-30	1.32674e-28
	ENSMUSG00000097784	0.00200327	-0.488642	0.249894	-1.95539	0.0505367			ENSMUSG00000097784	0.00200327	-0.813132	0.24946	-3.25956	0.00111584	0.00259344		ENSMUSG00000097784	0.00200327	-0.768646	0.255115	-3.01294	0.00258732	0.00290898		ENSMUSG00000097784	0.00200327	-2.43909	0.256302	-9.51647	1.79165e-21	4.1004e-21
	ENSMUSG00000026611	0.0460185	-0.536716	0.228427	-2.34961	0.0187929	0.0978725		ENSMUSG00000026611	0.0460185	-0.99348	0.228384	-4.35004	1.36111e-05	0.000477946		ENSMUSG00000026611	0.0460185	-1.01121	0.228675	-4.42202	9.77813e-06	2.87023e-05		ENSMUSG00000026611	0.0460185	-2.44288	0.228833	-10.6754	1.32732e-26	8.98828e-26
	ENSMUSG00000089730	0.00173237	-0.58423	0.238931	-2.44518	0.0144778			ENSMUSG00000089730	0.00173237	-0.753017	0.237519	-3.17035	0.00152256	0.00318171		ENSMUSG00000089730	0.00173237	-1.02422	0.243466	-4.20684	2.58969e-05	5.63929e-05		ENSMUSG00000089730	0.00173237	-2.59445	0.250663	-10.3504	4.16871e-25	1.92124e-24
	ENSMUSG00000039210	0.0521578	-0.504011	0.215748	-2.3361	0.0194858	0.0978725		ENSMUSG00000039210	0.0521578	-0.847809	0.215669	-3.93106	8.45713e-05	0.000733973		ENSMUSG00000039210	0.0521578	-1.06225	0.215943	-4.91913	8.69285e-07	6.69118e-06		ENSMUSG00000039210	0.0521578	-2.4682	0.21613	-11.42	3.32317e-30	6.44568e-29
	ENSMUSG00000104394	0.00211667	-0.458318	0.232562	-1.97073	0.0487543			ENSMUSG00000104394	0.00211667	-1.15404	0.23225	-4.96895	6.7316e-07	0.000353591		ENSMUSG00000104394	0.00211667	-0.951933	0.237085	-4.01515	5.94084e-05	0.00010554		ENSMUSG00000104394	0.00211667	-2.49575	0.238758	-10.4531	1.41864e-25	7.37399e-25
	ENSMUSG00000104245	0.00888164	-0.503668	0.2251	-2.23753	0.0252514	0.0978725		ENSMUSG00000104245	0.00888164	-1.00665	0.225046	-4.47308	7.71022e-06	0.000452317		ENSMUSG00000104245	0.00888164	-0.953993	0.22668	-4.20855	2.57013e-05	5.61051e-05		ENSMUSG00000104245	0.00888164	-2.39772	0.227411	-10.5435	5.44214e-26	3.14038e-25
	ENSMUSG00000026610	0.159078	-0.567571	0.231286	-2.45398	0.0141286	0.0978725		ENSMUSG00000026610	0.159078	-0.930795	0.231268	-4.02476	5.70346e-05	0.00063589		ENSMUSG00000026610	0.159078	-1.04726	0.231362	-4.52648	5.99743e-06	2.0964e-05		ENSMUSG00000026610	0.159078	-2.51102	0.231406	-10.8511	1.96975e-27	1.67317e-26
	ENSMUSG00000103961	0.0103982	-0.521736	0.239611	-2.17743	0.0294487	0.0978725		ENSMUSG00000103961	0.0103982	-0.83506	0.23948	-3.48697	0.000488524	0.0015937		ENSMUSG00000103961	0.0103982	-1.08994	0.240655	-4.52904	5.92524e-06	2.07985e-05		ENSMUSG00000103961	0.0103982	-2.54433	0.241485	-10.5362	5.88392e-26	3.37129e-25
	ENSMUSG00000026608	0.0148963	-0.389259	0.229443	-1.69654	0.0897836	0.119245		ENSMUSG00000026608	0.0148963	-0.619401	0.229168	-2.70283	0.00687517	0.00962395		ENSMUSG00000026608	0.0148963	-0.904604	0.229903	-3.93472	8.32938e-05	0.000138811		ENSMUSG00000026608	0.0148963	-2.07976	0.230393	-9.027	1.76443e-19	3.07357e-19
	ENSMUSG00000037624	0.0596953	-0.456137	0.221465	-2.05964	0.0394334	0.0978725		ENSMUSG00000037624	0.0596953	-0.829985	0.221424	-3.7484	0.000177969	0.000983737		ENSMUSG00000037624	0.0596953	-1.02561	0.221656	-4.62705	3.70919e-06	1.54399e-05		ENSMUSG00000037624	0.0596953	-2.24768	0.22175	-10.1361	3.821e-24	1.41423e-23
	ENSMUSG00000102824	0.000533801	-0.752861	0.339777	-2.21575	0.0267084			ENSMUSG00000102824	0.000533801	-0.876413	0.337591	-2.59608	0.00942946	0.012438		ENSMUSG00000102824	0.000533801	-0.519878	0.362801	-1.43296	0.15187	0.153322		ENSMUSG00000102824	0.000533801	-2.78236	0.365502	-7.61243	2.68985e-14	3.16487e-14
	ENSMUSG00000104507	0.00125231	-0.527007	0.326675	-1.61324	0.106691			ENSMUSG00000104507	0.00125231	-0.607047	0.324421	-1.87117	0.0613213	0.064739		ENSMUSG00000104507	0.00125231	-0.905297	0.329729	-2.74558	0.00604036	0.00652336		ENSMUSG00000104507	0.00125231	-2.26779	0.33674	-6.73455	1.64434e-11	1.77277e-11
	ENSMUSG00000026605	0.0186283	-0.54658	0.203223	-2.68956	0.0071547	0.0978725		ENSMUSG00000026605	0.0186283	-0.867988	0.203028	-4.27521	1.90953e-05	0.000495443		ENSMUSG00000026605	0.0186283	-0.910878	0.203746	-4.47066	7.79769e-06	2.47069e-05		ENSMUSG00000026605	0.0186283	-2.18361	0.204138	-10.6967	1.05472e-26	7.31569e-26
	ENSMUSG00000026604	0.0475177	-0.472705	0.223571	-2.11434	0.034486	0.0978725		ENSMUSG00000026604	0.0475177	-0.757816	0.223514	-3.39046	0.000697755	0.00193847		ENSMUSG00000026604	0.0475177	-0.985864	0.223785	-4.4054	1.05587e-05	3.02265e-05		ENSMUSG00000026604	0.0475177	-2.23927	0.223946	-9.99914	1.53721e-23	5.01692e-23
	ENSMUSG00000104435	0.00283459	-0.540383	0.255234	-2.11721	0.0342422			ENSMUSG00000104435	0.00283459	-0.620884	0.253885	-2.44553	0.0144639	0.0177881		ENSMUSG00000104435	0.00283459	-1.42111	0.259204	-5.48261	4.19092e-08	1.58641e-06		ENSMUSG00000104435	0.00283459	-2.28954	0.260508	-8.78875	1.51239e-18	2.38177e-18
	ENSMUSG00000026603	0.015468	-0.389268	0.224928	-1.73063	0.0835169	0.115391		ENSMUSG00000026603	0.015468	-0.749825	0.224731	-3.33654	0.000848273	0.00219465		ENSMUSG00000026603	0.015468	-1.07005	0.225707	-4.74087	2.12798e-06	1.11686e-05		ENSMUSG00000026603	0.015468	-2.36626	0.226294	-10.4566	1.36703e-25	7.14201e-25
	ENSMUSG00000103467	0.00169581	-0.299217	0.250772	-1.19318	0.232798			ENSMUSG00000103467	0.00169581	-0.767366	0.249197	-3.07936	0.00207448	0.00394497		ENSMUSG00000103467	0.00169581	-0.90789	0.255149	-3.55828	0.000373295	0.000493268		ENSMUSG00000103467	0.00169581	-2.22811	0.263578	-8.45334	2.83097e-17	3.97514e-17
	ENSMUSG00000010175	0.0227586	-0.371715	0.228839	-1.62436	0.1043	0.129764		ENSMUSG00000010175	0.0227586	-0.85484	0.22871	-3.73767	0.000185737	0.000999569		ENSMUSG00000010175	0.0227586	-0.86836	0.229275	-3.78742	0.000152221	0.000227261		ENSMUSG00000010175	0.0227586	-2.15617	0.229513	-9.39454	5.74694e-21	1.21536e-20
	ENSMUSG00000099404	0.00131823	-0.236834	0.282566	-0.838153	0.401945			ENSMUSG00000099404	0.00131823	-0.644873	0.282699	-2.28113	0.0225409	0.0260702		ENSMUSG00000099404	0.00131823	-0.741364	0.287217	-2.58119	0.00984595	0.0104538		ENSMUSG00000099404	0.00131823	-2.11036	0.291569	-7.23794	4.55547e-13	5.12447e-13
	ENSMUSG00000079045	0.0169366	-0.381354	0.219682	-1.73594	0.0825752	0.114586		ENSMUSG00000079045	0.0169366	-0.683132	0.21949	-3.11236	0.00185601	0.00363908		ENSMUSG00000079045	0.0169366	-0.79858	0.22021	-3.62645	0.000287341	0.000392913		ENSMUSG00000079045	0.0169366	-2.05605	0.220583	-9.32099	1.15261e-20	2.3396e-20
	ENSMUSG00000089872	0.0827484	-0.478596	0.209951	-2.27956	0.0226341	0.0978725		ENSMUSG00000089872	0.0827484	-0.72148	0.209915	-3.43701	0.000588169	0.00176378		ENSMUSG00000089872	0.0827484	-0.956964	0.210093	-4.55495	5.23984e-06	1.92108e-05		ENSMUSG00000089872	0.0827484	-2.23953	0.210165	-10.6561	1.63368e-26	1.07922e-25
	ENSMUSG00000026634	0.0115994	-0.569864	0.18581	-3.06693	0.00216271	0.0978725		ENSMUSG00000026634	0.0115994	-0.683308	0.185355	-3.68648	0.000227381	0.0010969		ENSMUSG00000026634	0.0115994	-0.931165	0.186927	-4.98143	6.31147e-07	5.69468e-06		ENSMUSG00000026634	0.0115994	-2.09361	0.187244	-11.1812	5.04128e-29	6.79455e-28
	ENSMUSG00000037568	0.00917826	-0.388324	0.240414	-1.61523	0.10626	0.131302		ENSMUSG00000037568	0.00917826	-0.769653	0.240274	-3.20324	0.00135892	0.00295189		ENSMUSG00000037568	0.00917826	-1.05886	0.241661	-4.3816	1.17812e-05	3.25608e-05		ENSMUSG00000037568	0.00917826	-2.48716	0.242697	-10.248	1.20831e-24	4.97964e-24
	ENSMUSG00000103723	0.000303626	-0.710174	0.326994	-2.17182	0.0298689			ENSMUSG00000103723	0.000303626	-1.13845	0.326913	-3.48241	0.000496924	0.00161016		ENSMUSG00000103723	0.000303626	-1.16804	0.349355	-3.34342	0.000827528	0.00100563		ENSMUSG00000103723	0.000303626	-3.48543	0.403981	-8.6277	6.25955e-18	9.28092e-18
	ENSMUSG00000103964	0.000423756	-0.656101	0.332195	-1.97505	0.0482624			ENSMUSG00000103964	0.000423756	-0.980149	0.328533	-2.98341	0.00285056	0.0049243		ENSMUSG00000103964	0.000423756	-1.28762	0.350591	-3.67273	0.000239975	0.000335582		ENSMUSG00000103964	0.000423756	-2.56565	0.369371	-6.94601	3.75752e-12	4.11608e-12
	ENSMUSG00000066595	0.00874129	-0.513692	0.201411	-2.55047	0.0107579	0.0978725		ENSMUSG00000066595	0.00874129	-0.794315	0.201287	-3.94618	7.94095e-05	0.000721974		ENSMUSG00000066595	0.00874129	-1.08625	0.202986	-5.35134	8.73064e-08	2.20937e-06		ENSMUSG00000066595	0.00874129	-2.20901	0.20393	-10.8322	2.42205e-27	2.01509e-26
	ENSMUSG00000097845	0.00362384	-0.591478	0.230367	-2.56755	0.010242			ENSMUSG00000097845	0.00362384	-0.753187	0.229767	-3.27805	0.00104528	0.00249091		ENSMUSG00000097845	0.00362384	-0.97773	0.233344	-4.19007	2.78866e-05	5.94086e-05		ENSMUSG00000097845	0.00362384	-2.15737	0.236026	-9.1404	6.22234e-20	1.14703e-19
	ENSMUSG00000057072	0.00211508	-0.645985	0.302032	-2.1388	0.0324521			ENSMUSG00000057072	0.00211508	-0.869066	0.303104	-2.86722	0.00414089	0.00648599		ENSMUSG00000057072	0.00211508	-1.15861	0.306519	-3.77992	0.000156882	0.00023289		ENSMUSG00000057072	0.00211508	-2.51632	0.309608	-8.12743	4.38481e-16	5.662e-16
	ENSMUSG00000026632	0.00518565	-0.456962	0.226985	-2.01318	0.0440957			ENSMUSG00000026632	0.00518565	-0.593326	0.22671	-2.61712	0.00886762	0.0118302		ENSMUSG00000026632	0.00518565	-0.976354	0.229731	-4.24999	2.13779e-05	4.9315e-05		ENSMUSG00000026632	0.00518565	-2.02527	0.230179	-8.79865	1.38476e-18	2.18731e-18
	ENSMUSG00000062510	0.00778395	-0.425709	0.209544	-2.03159	0.0421951	0.0978725		ENSMUSG00000062510	0.00778395	-0.496417	0.209346	-2.37128	0.0177268	0.0211909		ENSMUSG00000062510	0.00778395	-0.787948	0.210966	-3.73496	0.000187746	0.000271451		ENSMUSG00000062510	0.00778395	-2.12189	0.211944	-10.0116	1.35576e-23	4.47381e-23
	ENSMUSG00000026630	0.00428101	-0.360459	0.205213	-1.75651	0.0790013			ENSMUSG00000026630	0.00428101	-0.741364	0.204706	-3.6216	0.000292787	0.00123007		ENSMUSG00000026630	0.00428101	-1.11456	0.208682	-5.34097	9.24523e-08	2.2573e-06		ENSMUSG00000026630	0.00428101	-2.53382	0.21113	-12.0012	3.50134e-33	1.89024e-31
	ENSMUSG00000026628	0.0129149	-0.437225	0.236299	-1.8503	0.0642697	0.103431		ENSMUSG00000026628	0.0129149	-0.717133	0.23616	-3.03664	0.00239228	0.00434645		ENSMUSG00000026628	0.0129149	-0.879342	0.237057	-3.70942	0.000207736	0.000296082		ENSMUSG00000026628	0.0129149	-1.91899	0.237286	-8.08722	6.10429e-16	7.8174e-16
	ENSMUSG00000073478	0.00205612	-0.218708	0.23554	-0.928538	0.353128			ENSMUSG00000073478	0.00205612	-0.756354	0.233949	-3.23299	0.00122503	0.00275895		ENSMUSG00000073478	0.00205612	-0.855247	0.239623	-3.56913	0.000358169	0.000475447		ENSMUSG00000073478	0.00205612	-2.14165	0.242719	-8.82358	1.10861e-18	1.76794e-18
	ENSMUSG00000103685	0.000865521	-0.323576	0.272303	-1.18829	0.234718			ENSMUSG00000103685	0.000865521	-0.679886	0.275564	-2.46725	0.0136154	0.0169019		ENSMUSG00000103685	0.000865521	-1.12544	0.287258	-3.91788	8.93298e-05	0.000146781		ENSMUSG00000103685	0.000865521	-1.88132	0.286818	-6.55927	5.40708e-11	5.76987e-11
	ENSMUSG00000103174	0.00602149	-0.391047	0.237643	-1.64552	0.099863	0.126132		ENSMUSG00000103174	0.00602149	-0.542175	0.237489	-2.28295	0.0224336	0.0259646		ENSMUSG00000103174	0.00602149	-0.829792	0.239167	-3.46951	0.000521417	0.000663159		ENSMUSG00000103174	0.00602149	-1.84803	0.239462	-7.71742	1.18704e-14	1.41769e-14
	ENSMUSG00000037499	0.00628442	-0.386363	0.228271	-1.69256	0.0905391	0.119653		ENSMUSG00000037499	0.00628442	-0.54855	0.227575	-2.41042	0.0159343	0.0193166		ENSMUSG00000037499	0.00628442	-0.713019	0.229624	-3.10515	0.0019018	0.00217638		ENSMUSG00000037499	0.00628442	-1.81209	0.230445	-7.86345	3.73703e-15	4.57218e-15
	ENSMUSG00000026627	0.0100199	-0.553072	0.229345	-2.41153	0.0158858	0.0978725		ENSMUSG00000026627	0.0100199	-0.589429	0.228985	-2.5741	0.0100502	0.0131108		ENSMUSG00000026627	0.0100199	-0.939294	0.230395	-4.07688	4.56446e-05	8.6093e-05		ENSMUSG00000026627	0.0100199	-2.06151	0.230676	-8.93682	4.00522e-19	6.6949e-19
	ENSMUSG00000026626	0.0264614	-0.433515	0.206057	-2.10386	0.0353908	0.0978725		ENSMUSG00000026626	0.0264614	-0.615771	0.205875	-2.99099	0.00278074	0.00483443		ENSMUSG00000026626	0.0264614	-0.823686	0.206444	-3.98988	6.61059e-05	0.00011494		ENSMUSG00000026626	0.0264614	-1.98533	0.206625	-9.60838	7.37015e-22	1.7943e-21
	ENSMUSG00000103114	0.00875665	-0.291745	0.215492	-1.35386	0.175782	0.189606		ENSMUSG00000103114	0.00875665	-0.461048	0.215129	-2.14312	0.0321033	0.0356571		ENSMUSG00000103114	0.00875665	-0.689976	0.216609	-3.18536	0.00144576	0.00168365		ENSMUSG00000103114	0.00875665	-1.7442	0.216746	-8.04718	8.47254e-16	1.07462e-15
	ENSMUSG00000037474	0.0160444	-0.420163	0.22857	-1.83822	0.0660293	0.104096		ENSMUSG00000037474	0.0160444	-0.664682	0.228331	-2.91105	0.0036022	0.00584918		ENSMUSG00000037474	0.0160444	-0.840601	0.229095	-3.66923	0.000243279	0.00033964		ENSMUSG00000037474	0.0160444	-1.91392	0.229304	-8.34662	7.02439e-17	9.60996e-17
	ENSMUSG00000037461	0.0189624	-0.506066	0.212689	-2.37937	0.017342	0.0978725		ENSMUSG00000037461	0.0189624	-0.751598	0.212519	-3.53661	0.000405291	0.00144137		ENSMUSG00000037461	0.0189624	-1.04071	0.213325	-4.87852	1.06883e-06	7.59207e-06		ENSMUSG00000037461	0.0189624	-2.26743	0.213592	-10.6157	2.51816e-26	1.58281e-25
	ENSMUSG00000026623	0.0229941	-0.378612	0.2146	-1.76427	0.0776871	0.111029		ENSMUSG00000026623	0.0229941	-0.739401	0.214447	-3.44795	0.000564864	0.00172052		ENSMUSG00000026623	0.0229941	-0.87688	0.215015	-4.07823	4.53803e-05	8.57782e-05		ENSMUSG00000026623	0.0229941	-2.16478	0.215297	-10.0549	8.74226e-24	2.99922e-23
	ENSMUSG00000064845	0.000256893	-0.539304	0.372953	-1.44604	0.148167			ENSMUSG00000064845	0.000256893	-0.429062	0.376111	-1.14079	0.253958	0.255987		ENSMUSG00000064845	0.000256893	-0.959008	0.406925	-2.35672	0.0184373	0.0192267		ENSMUSG00000064845	0.000256893	-2.503	0.41144	-6.0835	1.17587e-09	1.22747e-09
	ENSMUSG00000026622	0.00651599	-0.528106	0.226778	-2.32873	0.0198731	0.0978725		ENSMUSG00000026622	0.00651599	-0.709774	0.226023	-3.14027	0.00168793	0.00341363		ENSMUSG00000026622	0.00651599	-0.918295	0.228126	-4.02539	5.68821e-05	0.000101974		ENSMUSG00000026622	0.00651599	-2.24114	0.22923	-9.7768	1.41613e-22	3.90078e-22
	ENSMUSG00000055833	0.00933928	-0.475935	0.227718	-2.09002	0.0366158	0.0978725		ENSMUSG00000055833	0.00933928	-0.564478	0.227376	-2.48257	0.0130439	0.0162944		ENSMUSG00000055833	0.00933928	-0.882349	0.228773	-3.85687	0.000114848	0.000179934		ENSMUSG00000055833	0.00933928	-2.13826	0.229341	-9.32348	1.12585e-20	2.28928e-20
	ENSMUSG00000037434	0.00421643	-0.449227	0.238768	-1.88143	0.0599131			ENSMUSG00000037434	0.00421643	-0.499	0.238206	-2.09482	0.0361866	0.0397286		ENSMUSG00000037434	0.00421643	-0.9213	0.240703	-3.82753	0.000129435	0.000198796		ENSMUSG00000037434	0.00421643	-1.94626	0.241741	-8.051	8.21229e-16	1.04263e-15
	ENSMUSG00000049353	0.00345795	-0.534044	0.243446	-2.19369	0.028258			ENSMUSG00000049353	0.00345795	-0.66172	0.242844	-2.72488	0.00643241	0.00911778		ENSMUSG00000049353	0.00345795	-0.970251	0.247108	-3.92643	8.62172e-05	0.000142613		ENSMUSG00000049353	0.00345795	-2.21487	0.247295	-8.95637	3.35544e-19	5.66084e-19
	ENSMUSG00000026637	0.0181176	-0.428228	0.212754	-2.01278	0.0441374	0.0978725		ENSMUSG00000026637	0.0181176	-0.67629	0.21255	-3.1818	0.00146364	0.00309902		ENSMUSG00000026637	0.0181176	-1.04745	0.213369	-4.9091	9.14976e-07	6.89781e-06		ENSMUSG00000026637	0.0181176	-2.0799	0.213611	-9.73685	2.09965e-22	5.60762e-22
	ENSMUSG00000103653	0.000558195	-0.489663	0.33519	-1.46085	0.144055			ENSMUSG00000103653	0.000558195	-0.42433	0.332478	-1.27627	0.201862	0.204322		ENSMUSG00000103653	0.000558195	-1.27829	0.345468	-3.70017	0.000215457	0.00030556		ENSMUSG00000103653	0.000558195	-2.05137	0.354073	-5.79363	6.88804e-09	7.12259e-09
	ENSMUSG00000097089	0.00621997	-0.41063	0.224798	-1.82666	0.0677508	0.104757		ENSMUSG00000097089	0.00621997	-0.669085	0.223855	-2.98893	0.0027996	0.0048572		ENSMUSG00000097089	0.00621997	-0.991058	0.226291	-4.37958	1.18909e-05	3.27523e-05		ENSMUSG00000097089	0.00621997	-2.05128	0.226656	-9.05017	1.42749e-19	2.51479e-19
	ENSMUSG00000037395	0.0180006	-0.465519	0.20986	-2.21824	0.0265388	0.0978725		ENSMUSG00000037395	0.0180006	-0.827325	0.209644	-3.94634	7.93551e-05	0.000721974		ENSMUSG00000037395	0.0180006	-1.06592	0.210472	-5.06441	4.09665e-07	4.54045e-06		ENSMUSG00000037395	0.0180006	-2.27924	0.210917	-10.8064	3.2117e-27	2.58144e-26
	ENSMUSG00000097316	0.00779155	-0.37443	0.206051	-1.81717	0.0691904	0.105528		ENSMUSG00000097316	0.00779155	-0.830913	0.205584	-4.04172	5.30612e-05	0.000627206		ENSMUSG00000097316	0.00779155	-0.960019	0.207574	-4.62494	3.74706e-06	1.55209e-05		ENSMUSG00000097316	0.00779155	-2.18361	0.208598	-10.468	1.21139e-25	6.40112e-25
	ENSMUSG00000058248	0.105698	-0.528216	0.204822	-2.57891	0.00991135	0.0978725		ENSMUSG00000058248	0.105698	-0.83441	0.204797	-4.07433	4.61476e-05	0.000596725		ENSMUSG00000058248	0.105698	-1.17226	0.204957	-5.71953	1.06819e-08	8.50834e-07		ENSMUSG00000058248	0.105698	-2.60475	0.205075	-12.7014	5.80592e-37	1.1052e-34
	ENSMUSG00000037375	0.0735164	-0.534206	0.210387	-2.53916	0.0111119	0.0978725		ENSMUSG00000037375	0.0735164	-0.806875	0.210357	-3.83573	0.000125191	0.000858132		ENSMUSG00000037375	0.0735164	-1.10072	0.210573	-5.22725	1.72053e-07	3.03435e-06		ENSMUSG00000037375	0.0735164	-2.48017	0.210697	-11.7712	5.49178e-32	1.96222e-30
	ENSMUSG00000047384	0.00183859	-0.595294	0.232417	-2.56132	0.0104275			ENSMUSG00000047384	0.00183859	-0.778311	0.230281	-3.37983	0.00072531	0.00198541		ENSMUSG00000047384	0.00183859	-1.28507	0.239791	-5.35915	8.36166e-08	2.17793e-06		ENSMUSG00000047384	0.00183859	-2.49136	0.241874	-10.3002	7.02846e-25	3.05589e-24
	ENSMUSG00000100872	0.000998966	-0.5767	0.262658	-2.19563	0.0281184			ENSMUSG00000100872	0.000998966	-0.99559	0.257511	-3.8662	0.000110543	0.000811804		ENSMUSG00000100872	0.000998966	-1.10266	0.27215	-4.05166	5.08557e-05	9.34816e-05		ENSMUSG00000100872	0.000998966	-2.68543	0.283153	-9.48403	2.44656e-21	5.46979e-21
	ENSMUSG00000016262	0.0047594	-0.405382	0.214955	-1.88589	0.0593098			ENSMUSG00000016262	0.0047594	-0.740507	0.214403	-3.45382	0.000552715	0.00170173		ENSMUSG00000016262	0.0047594	-1.21255	0.217309	-5.57983	2.40757e-08	1.21852e-06		ENSMUSG00000016262	0.0047594	-2.51087	0.220286	-11.3983	4.2657e-30	8.05675e-29
	ENSMUSG00000089812	0.00124685	-0.430384	0.242641	-1.77375	0.0761049			ENSMUSG00000089812	0.00124685	-0.848564	0.239875	-3.53753	0.000403896	0.0014382		ENSMUSG00000089812	0.00124685	-1.27246	0.248857	-5.1132	3.16743e-07	3.99764e-06		ENSMUSG00000089812	0.00124685	-2.67941	0.261259	-10.2558	1.11481e-24	4.62573e-24
	ENSMUSG00000102162	0.000833339	-0.618118	0.284541	-2.17234	0.0298302			ENSMUSG00000102162	0.000833339	-1.04282	0.281206	-3.70837	0.000208599	0.00105627		ENSMUSG00000102162	0.000833339	-1.01414	0.291635	-3.47741	0.000506277	0.000646527		ENSMUSG00000102162	0.000833339	-2.79533	0.311231	-8.98152	2.67055e-19	4.56082e-19
	ENSMUSG00000016200	0.0495727	-0.580915	0.217095	-2.67586	0.00745386	0.0978725		ENSMUSG00000016200	0.0495727	-0.892154	0.217049	-4.11038	3.95004e-05	0.000569636		ENSMUSG00000016200	0.0495727	-1.17607	0.217375	-5.41032	6.29139e-08	1.93233e-06		ENSMUSG00000016200	0.0495727	-2.71798	0.217641	-12.4884	8.64154e-36	1.07824e-33
	ENSMUSG00000016181	0.015463	-0.506615	0.205173	-2.46921	0.0135412	0.0978725		ENSMUSG00000016181	0.015463	-0.711116	0.204958	-3.46957	0.000521292	0.00164968		ENSMUSG00000016181	0.015463	-1.0491	0.205945	-5.09406	3.50473e-07	4.17112e-06		ENSMUSG00000016181	0.015463	-2.3005	0.206556	-11.1374	8.24581e-29	1.04063e-27
	ENSMUSG00000026638	0.00595177	-0.423446	0.22067	-1.91891	0.0549955	0.0995799		ENSMUSG00000026638	0.00595177	-0.833129	0.220191	-3.78366	0.000154536	0.000929271		ENSMUSG00000026638	0.00595177	-1.24822	0.223091	-5.5951	2.20489e-08	1.16155e-06		ENSMUSG00000026638	0.00595177	-2.24743	0.223485	-10.0563	8.6194e-24	2.96081e-23
	ENSMUSG00000079144	0.00646157	-0.504929	0.231749	-2.17878	0.0293481	0.0978725		ENSMUSG00000079144	0.00646157	-0.823967	0.230954	-3.56767	0.000360173	0.00135474		ENSMUSG00000079144	0.00646157	-0.868647	0.23324	-3.72426	0.000195889	0.000281777		ENSMUSG00000079144	0.00646157	-2.06707	0.233743	-8.84337	9.28733e-19	1.49284e-18
	ENSMUSG00000037318	0.0103296	-0.410255	0.217192	-1.8889	0.0589047	0.100965		ENSMUSG00000037318	0.0103296	-0.61266	0.21693	-2.82423	0.00473936	0.00718764		ENSMUSG00000037318	0.0103296	-0.927258	0.21817	-4.25017	2.1361e-05	4.92892e-05		ENSMUSG00000037318	0.0103296	-1.76169	0.218594	-8.05919	7.68009e-16	9.77041e-16
	ENSMUSG00000026639	0.0543714	-0.456369	0.212733	-2.14527	0.0319312	0.0978725		ENSMUSG00000026639	0.0543714	-0.682395	0.212676	-3.20861	0.00133377	0.00291224		ENSMUSG00000026639	0.0543714	-1.00187	0.212944	-4.70487	2.54034e-06	1.24432e-05		ENSMUSG00000026639	0.0543714	-2.13159	0.213057	-10.0048	1.45175e-23	4.76415e-23
	ENSMUSG00000016194	0.019106	-0.37837	0.212155	-1.78346	0.074511	0.108769		ENSMUSG00000016194	0.019106	-0.686642	0.211964	-3.23943	0.00119769	0.00271516		ENSMUSG00000016194	0.019106	-0.915667	0.212706	-4.30484	1.67109e-05	4.13675e-05		ENSMUSG00000016194	0.019106	-1.96751	0.212936	-9.2399	2.46719e-20	4.79e-20
	ENSMUSG00000009633	0.00146618	-0.365533	0.235426	-1.55264	0.120509			ENSMUSG00000009633	0.00146618	-0.381508	0.232319	-1.64217	0.100555	0.103736		ENSMUSG00000009633	0.00146618	-0.582108	0.238922	-2.43639	0.0148345	0.0155565		ENSMUSG00000009633	0.00146618	-2.00958	0.244074	-8.23351	1.81799e-16	2.41047e-16
	ENSMUSG00000104348	0.00112544	-0.421305	0.288752	-1.45905	0.14455			ENSMUSG00000104348	0.00112544	-0.617589	0.287314	-2.14953	0.0315928	0.0351544		ENSMUSG00000104348	0.00112544	-1.00968	0.295657	-3.41505	0.000637706	0.000794933		ENSMUSG00000104348	0.00112544	-2.17477	0.300963	-7.22604	4.97286e-13	5.58625e-13
	ENSMUSG00000016179	0.00985668	-0.593026	0.224567	-2.64075	0.00827229	0.0978725		ENSMUSG00000016179	0.00985668	-0.776518	0.224094	-3.46514	0.000529955	0.00166285		ENSMUSG00000016179	0.00985668	-1.04916	0.22563	-4.6499	3.32097e-06	1.44958e-05		ENSMUSG00000016179	0.00985668	-2.45692	0.226866	-10.8299	2.48533e-27	2.06421e-26
	ENSMUSG00000026640	0.0666742	-0.442193	0.21049	-2.10078	0.0356604	0.0978725		ENSMUSG00000026640	0.0666742	-0.813251	0.210448	-3.86437	0.000111374	0.000813847		ENSMUSG00000026640	0.0666742	-0.973498	0.210627	-4.62191	3.80224e-06	1.56032e-05		ENSMUSG00000026640	0.0666742	-2.17386	0.210771	-10.3139	6.10032e-25	2.69393e-24
	ENSMUSG00000016494	0.0088664	-0.485575	0.20844	-2.32956	0.0198292	0.0978725		ENSMUSG00000016494	0.0088664	-0.838873	0.208221	-4.02877	5.607e-05	0.000634682		ENSMUSG00000016494	0.0088664	-0.862062	0.209603	-4.11283	3.9083e-05	7.64672e-05		ENSMUSG00000016494	0.0088664	-2.39448	0.210737	-11.3624	6.43529e-30	1.14848e-28
	ENSMUSG00000097325	0.0112627	-0.435626	0.236604	-1.84116	0.0655981	0.103774		ENSMUSG00000097325	0.0112627	-0.792304	0.236351	-3.35223	0.000801624	0.00211462		ENSMUSG00000097325	0.0112627	-0.905126	0.237391	-3.8128	0.000137401	0.000208868		ENSMUSG00000097325	0.0112627	-2.26926	0.238093	-9.53098	1.55808e-21	3.59593e-21
	ENSMUSG00000096929	0.0303382	-0.479637	0.220414	-2.17608	0.0295496	0.0978725		ENSMUSG00000096929	0.0303382	-0.767486	0.220302	-3.48379	0.000494363	0.001604		ENSMUSG00000096929	0.0303382	-0.943041	0.220705	-4.27285	1.92988e-05	4.58075e-05		ENSMUSG00000096929	0.0303382	-2.1364	0.220961	-9.66868	4.09622e-22	1.03957e-21
	ENSMUSG00000103867	0.0026991	-0.395639	0.244173	-1.62032	0.105163			ENSMUSG00000103867	0.0026991	-0.546842	0.242838	-2.25188	0.02433	0.027897		ENSMUSG00000103867	0.0026991	-0.76176	0.248372	-3.067	0.00216215	0.00245409		ENSMUSG00000103867	0.0026991	-2.10153	0.248948	-8.44165	3.12886e-17	4.37855e-17
	ENSMUSG00000104077	0.00143335	-0.711128	0.27439	-2.59167	0.00955113			ENSMUSG00000104077	0.00143335	-0.784853	0.27003	-2.90655	0.00365444	0.00591276		ENSMUSG00000104077	0.00143335	-0.955016	0.276176	-3.45799	0.000544213	0.000689221		ENSMUSG00000104077	0.00143335	-1.58306	0.278629	-5.6816	1.3344e-08	1.37611e-08
	ENSMUSG00000016493	0.0156048	-0.464785	0.22519	-2.06397	0.0390206	0.0978725		ENSMUSG00000016493	0.0156048	-0.835662	0.225154	-3.71151	0.000206029	0.00104876		ENSMUSG00000016493	0.0156048	-0.962715	0.22582	-4.2632	2.01521e-05	4.72502e-05		ENSMUSG00000016493	0.0156048	-2.16493	0.226235	-9.56939	1.07536e-21	2.55283e-21
	ENSMUSG00000104010	0.00242863	-0.451464	0.228221	-1.97818	0.047908			ENSMUSG00000104010	0.00242863	-0.865165	0.227256	-3.807	0.000140663	0.000900846		ENSMUSG00000104010	0.00242863	-1.05614	0.232039	-4.55158	5.32456e-06	1.94294e-05		ENSMUSG00000104010	0.00242863	-2.22293	0.234787	-9.46787	2.85595e-21	6.32036e-21
	ENSMUSG00000103443	0.00107915	-0.697198	0.267938	-2.60209	0.00926588			ENSMUSG00000103443	0.00107915	-1.02248	0.2656	-3.84971	0.000118258	0.000832938		ENSMUSG00000103443	0.00107915	-0.877041	0.271869	-3.22597	0.00125545	0.00147787		ENSMUSG00000103443	0.00107915	-2.53335	0.279829	-9.0532	1.38836e-19	2.44942e-19
	ENSMUSG00000016481	0.0100083	-0.437902	0.22697	-1.92934	0.0536891	0.0992465		ENSMUSG00000016481	0.0100083	-0.747354	0.226847	-3.29453	0.000985849	0.0024013		ENSMUSG00000016481	0.0100083	-0.834548	0.227634	-3.66618	0.0002462	0.00034325		ENSMUSG00000016481	0.0100083	-1.99827	0.228251	-8.75472	2.04603e-18	3.1799e-18
	ENSMUSG00000026616	0.00693648	-0.464049	0.261461	-1.77483	0.0759262	0.109733		ENSMUSG00000026616	0.00693648	-0.921726	0.261626	-3.52307	0.000426578	0.00147637		ENSMUSG00000026616	0.00693648	-0.892421	0.26261	-3.39828	0.000678117	0.000839493		ENSMUSG00000026616	0.00693648	-1.8945	0.262864	-7.20714	5.71376e-13	6.40483e-13
	ENSMUSG00000040653	0.0357109	-0.330196	0.239148	-1.38072	0.167365	0.182095		ENSMUSG00000040653	0.0357109	-0.824904	0.239176	-3.44894	0.000562784	0.00171653		ENSMUSG00000040653	0.0357109	-1.14595	0.239394	-4.78685	1.69418e-06	9.80038e-06		ENSMUSG00000040653	0.0357109	-2.5722	0.239728	-10.7296	7.38959e-27	5.30734e-26
	ENSMUSG00000019762	0.00466778	-0.245969	0.258174	-0.952728	0.340728			ENSMUSG00000019762	0.00466778	-0.796255	0.258352	-3.08205	0.00205578	0.00392091		ENSMUSG00000019762	0.00466778	-1.15815	0.259677	-4.45996	8.19747e-06	2.54786e-05		ENSMUSG00000019762	0.00466778	-2.39421	0.261657	-9.1502	5.68277e-20	1.05195e-19
	ENSMUSG00000040624	0.0746523	-0.199687	0.257361	-0.775904	0.437806	0.439992		ENSMUSG00000040624	0.0746523	-0.629283	0.25738	-2.44495	0.014487	0.0178143		ENSMUSG00000040624	0.0746523	-0.820853	0.257433	-3.18861	0.00142959	0.00166621		ENSMUSG00000040624	0.0746523	-1.94708	0.257503	-7.56138	3.9883e-14	4.65569e-14
	ENSMUSG00000040675	0.0656362	-0.308061	0.236662	-1.3017	0.193021	0.205118		ENSMUSG00000040675	0.0656362	-0.650364	0.236647	-2.74825	0.0059915	0.00861693		ENSMUSG00000040675	0.0656362	-0.876784	0.23677	-3.70311	0.00021297	0.000302519		ENSMUSG00000040675	0.0656362	-2.18024	0.236882	-9.20391	3.45163e-20	6.5722e-20
	ENSMUSG00000038587	0.028938	-0.33138	0.235678	-1.40607	0.159703	0.175312		ENSMUSG00000038587	0.028938	-0.629736	0.235687	-2.67192	0.00754188	0.0103551		ENSMUSG00000038587	0.028938	-0.968072	0.235985	-4.10226	4.09135e-05	7.90332e-05		ENSMUSG00000038587	0.028938	-2.26805	0.23627	-9.59939	8.04213e-22	1.94644e-21
	ENSMUSG00000075327	0.0155524	-0.298434	0.228356	-1.30688	0.191253	0.203451		ENSMUSG00000075327	0.0155524	-0.662315	0.22811	-2.90349	0.00369034	0.00595795		ENSMUSG00000075327	0.0155524	-1.02544	0.228997	-4.47799	7.53508e-06	2.41681e-05		ENSMUSG00000075327	0.0155524	-2.50748	0.229576	-10.9222	9.02661e-28	8.41402e-27
	ENSMUSG00000095123	0.00447642	-0.406865	0.23292	-1.74681	0.0806712			ENSMUSG00000095123	0.00447642	-0.573393	0.232087	-2.47059	0.013489	0.0167663		ENSMUSG00000095123	0.00447642	-0.913406	0.234945	-3.88774	0.000101184	0.000162223		ENSMUSG00000095123	0.00447642	-2.67478	0.237527	-11.261	2.04473e-29	3.0758e-28
	ENSMUSG00000019763	0.01669	-0.376334	0.205901	-1.82774	0.0675883	0.104678		ENSMUSG00000019763	0.01669	-0.699655	0.20576	-3.40035	0.000673007	0.00189756		ENSMUSG00000019763	0.01669	-1.08969	0.206653	-5.27303	1.34188e-07	2.66933e-06		ENSMUSG00000019763	0.01669	-2.51818	0.207267	-12.1494	5.77579e-34	3.92491e-32
	ENSMUSG00000085687	0.00678084	-0.495003	0.210674	-2.34962	0.0187927	0.0978725		ENSMUSG00000085687	0.00678084	-0.776121	0.210257	-3.6913	0.000223113	0.00108731		ENSMUSG00000085687	0.00678084	-1.18043	0.212754	-5.54832	2.88435e-08	1.30762e-06		ENSMUSG00000085687	0.00678084	-2.5968	0.213785	-12.1468	5.96639e-34	3.99851e-32
	ENSMUSG00000061759	0.00929162	-0.275019	0.207744	-1.32384	0.185556	0.198409		ENSMUSG00000061759	0.00929162	-0.680599	0.207539	-3.27937	0.00104038	0.00248434		ENSMUSG00000061759	0.00929162	-0.966998	0.208965	-4.62756	3.7e-06	1.5418e-05		ENSMUSG00000061759	0.00929162	-2.29479	0.209727	-10.9418	7.2731e-28	6.92566e-27
	ENSMUSG00000019767	0.0130799	-0.349126	0.241112	-1.44798	0.147623	0.164404		ENSMUSG00000019767	0.0130799	-1.00124	0.241272	-4.14986	3.32679e-05	0.000550496		ENSMUSG00000019767	0.0130799	-0.769473	0.241855	-3.18154	0.00146492	0.00170433		ENSMUSG00000019767	0.0130799	-2.22166	0.242336	-9.16766	4.83399e-20	9.01359e-20
	ENSMUSG00000019768	0.0744895	-0.440987	0.251166	-1.75576	0.0791298	0.11207		ENSMUSG00000019768	0.0744895	-1.02023	0.251189	-4.06162	4.87344e-05	0.000607487		ENSMUSG00000019768	0.0744895	-0.970353	0.251289	-3.8615	0.000112695	0.000177274		ENSMUSG00000019768	0.0744895	-2.31405	0.251382	-9.20531	3.40697e-20	6.49097e-20
[truncated: 18,186 more rows]

## Sheet: MeCP2 decay rate
Gene ID	Decay rate	amplitude
ENSMUSG00000051951	-0.240365	0.901997
[truncated: 19,434 more rows]

## Sheet: Notes
DESeq data structure from comparing Flox;Cre+TMX (aKO) vs. Flox;Cre+Vehicle (control) MeCP2 signal per meta gene (-2kb to TES)
[truncated: 2 more rows]
