# Supplementary material for: Acute MeCP2 loss in adult mice reveals transcriptional and chromatin changes that precede neurological dysfunction and inform pathogenic cascade
Source: Neuron. Author manuscript; Available in PMC 2025 Feb 7. (PMC11802321; doi:10.1016/j.neuron.2024.11.006)
Supplement: 7 — Table S6. DESeq2 data from Histone CUT&RUN, related to Figure 6. This file contains DESeq2 analysis of histone binding per meta-gene of detected genes. Each tab is a separate chromatin mark. Excel file containing additional data too large to fit in a PDF. [file NIHMS2040931-supplement-7.xlsx]

## Sheet: H3K27me3
Week 1	Gene ID	baseMean	log2FoldChange	lfcSE	stat	pvalue	padj	Week 2	Gene ID	baseMean	log2FoldChange	lfcSE	stat	pvalue	padj	Week 4	Gene ID	baseMean	log2FoldChange	lfcSE	stat	pvalue	padj	Week 8	Gene ID	baseMean	log2FoldChange	lfcSE	stat	pvalue	padj
	ENSMUSG00000051951	0.122828	0.378512	0.182569	2.07326	0.0381485	0.895674		ENSMUSG00000051951	0.122828	0.362473	0.182648	1.98454	0.0471957	0.822922		ENSMUSG00000051951	0.122828	0.0147925	0.182725	0.0809552	0.935478	0.999957		ENSMUSG00000051951	0.122828	-0.0363473	0.182753	-0.198888	0.842351	0.999959
	ENSMUSG00000102331	0.00376408	0.525702	0.38296	1.37273	0.169836	0.895674		ENSMUSG00000102331	0.00376408	0.4181	0.38293	1.09185	0.274901	0.822922		ENSMUSG00000102331	0.00376408	-0.235149	0.384036	-0.612309	0.540334	0.999957		ENSMUSG00000102331	0.00376408	-0.0700163	0.384382	-0.182153	0.855463	0.999959
	ENSMUSG00000025900	0.351465	0.231162	0.113607	2.03475	0.0418765	0.895674		ENSMUSG00000025900	0.351465	0.211084	0.113531	1.85926	0.0629896	0.822922		ENSMUSG00000025900	0.351465	0.0874224	0.113716	0.768781	0.442024	0.999957		ENSMUSG00000025900	0.351465	-0.0443109	0.113667	-0.389831	0.696662	0.999959
	ENSMUSG00000025902	0.0317941	0.020767	0.148671	0.139684	0.888909	0.971139		ENSMUSG00000025902	0.0317941	0.0654075	0.147558	0.443266	0.657573	0.863325		ENSMUSG00000025902	0.0317941	0.143021	0.148666	0.962033	0.336033	0.999957		ENSMUSG00000025902	0.0317941	-0.224018	0.14986	-1.49484	0.134955	0.999959
	ENSMUSG00000103922	0.000991931	0.337212	0.621914	0.542217	0.587669	0.902841		ENSMUSG00000103922	0.000991931	0.640133	0.640811	0.998943	0.317822	0.822922		ENSMUSG00000103922	0.000991931	-0.0374818	0.622878	-0.0601752	0.952016	0.999957		ENSMUSG00000103922	0.000991931	-0.0865897	0.63774	-0.135776	0.891998	0.999959
	ENSMUSG00000033845	0.00369715	0.162907	0.382618	0.42577	0.670276	0.912451		ENSMUSG00000033845	0.00369715	0.294677	0.386241	0.762935	0.445502	0.823699		ENSMUSG00000033845	0.00369715	0.138606	0.381801	0.363031	0.716582	0.999957		ENSMUSG00000033845	0.00369715	0.288252	0.385478	0.747777	0.454595	0.999959
	ENSMUSG00000102275	0.000644676	-0.541511	0.776167	-0.697673	0.485382	0.895709		ENSMUSG00000102275	0.000644676	-0.462809	0.784961	-0.589595	0.555462	0.835529		ENSMUSG00000102275	0.000644676	0.386098	0.769246	0.501917	0.615726	0.999957		ENSMUSG00000102275	0.000644676	-0.0791413	0.791175	-0.10003	0.92032	0.999959
	ENSMUSG00000025903	0.00843502	0.324335	0.326843	0.992326	0.321039	0.895674		ENSMUSG00000025903	0.00843502	0.345279	0.329105	1.04914	0.294112	0.822922		ENSMUSG00000025903	0.00843502	0.0321758	0.32666	0.0984996	0.921536	0.999957		ENSMUSG00000025903	0.00843502	-0.0549703	0.329208	-0.166978	0.867388	0.999959
	ENSMUSG00000033813	0.00774794	0.469694	0.299827	1.56655	0.117219	0.895674		ENSMUSG00000033813	0.00774794	0.22302	0.302013	0.738444	0.460245	0.824428		ENSMUSG00000033813	0.00774794	0.0174558	0.299407	0.0583012	0.953509	0.999957		ENSMUSG00000033813	0.00774794	0.0517403	0.303336	0.170571	0.864561	0.999959
	ENSMUSG00000103280	0.00098224	-0.0442866	0.675026	-0.0656073	0.94769	0.986889		ENSMUSG00000103280	0.00098224	0.851752	0.672549	1.26645	0.205351	0.822922		ENSMUSG00000103280	0.00098224	0.292377	0.675435	0.432872	0.665107	0.999957		ENSMUSG00000103280	0.00098224	0.356741	0.677632	0.526452	0.598574	0.999959
	ENSMUSG00000002459	0.153105	0.120033	0.131246	0.914566	0.360419	0.895674		ENSMUSG00000002459	0.153105	0.0636425	0.131072	0.485554	0.627283	0.85302		ENSMUSG00000002459	0.153105	0.105221	0.131312	0.801311	0.422952	0.999957		ENSMUSG00000002459	0.153105	-0.00313863	0.131413	-0.0238837	0.980945	0.999959
	ENSMUSG00000033793	0.0275128	0.231988	0.189364	1.22509	0.220541	0.895674		ENSMUSG00000033793	0.0275128	0.177285	0.189585	0.935124	0.349725	0.822922		ENSMUSG00000033793	0.0275128	0.081319	0.189421	0.429302	0.667703	0.999957		ENSMUSG00000033793	0.0275128	0.09385	0.190304	0.493158	0.621901	0.999959
	ENSMUSG00000025905	0.0291048	0.0466747	0.150956	0.309193	0.757175	0.93023		ENSMUSG00000025905	0.0291048	0.107205	0.149982	0.714788	0.47474	0.824428		ENSMUSG00000025905	0.0291048	0.119406	0.151779	0.786714	0.43145	0.999957		ENSMUSG00000025905	0.0291048	-0.0485185	0.151536	-0.320179	0.748832	0.999959
	ENSMUSG00000033774	0.012536	0.0738518	0.21302	0.346689	0.728825	0.924361		ENSMUSG00000033774	0.012536	0.14981	0.211513	0.708279	0.478772	0.824428		ENSMUSG00000033774	0.012536	0.241689	0.214957	1.12436	0.260862	0.999957		ENSMUSG00000033774	0.012536	-0.183021	0.214548	-0.853053	0.39363	0.999959
	ENSMUSG00000025907	0.0130599	0.417736	0.270817	1.5425	0.122951	0.895674		ENSMUSG00000025907	0.0130599	0.294687	0.272477	1.08151	0.27947	0.822922		ENSMUSG00000025907	0.0130599	0.0263942	0.270425	0.0976027	0.922248	0.999957		ENSMUSG00000025907	0.0130599	0.281327	0.272507	1.03237	0.3019	0.999959
	ENSMUSG00000090031	0.00170698	0.490538	0.523327	0.937345	0.348581	0.895674		ENSMUSG00000090031	0.00170698	0.125139	0.529345	0.236404	0.813119	0.919909		ENSMUSG00000090031	0.00170698	0.0597286	0.519811	0.114904	0.908521	0.999957		ENSMUSG00000090031	0.00170698	-0.254865	0.533689	-0.477554	0.632967	0.999959
	ENSMUSG00000103845	0.00669683	0.111932	0.288548	0.387916	0.698078	0.917803		ENSMUSG00000103845	0.00669683	0.0931541	0.287884	0.323582	0.746254	0.894132		ENSMUSG00000103845	0.00669683	-0.145495	0.29164	-0.498887	0.617859	0.999957		ENSMUSG00000103845	0.00669683	0.328756	0.291181	1.12904	0.258879	0.999959
	ENSMUSG00000033740	0.247737	0.00875353	0.119046	0.0735304	0.941384	0.984852		ENSMUSG00000033740	0.247737	0.15052	0.118944	1.26547	0.205704	0.822922		ENSMUSG00000033740	0.247737	0.0342369	0.119087	0.287495	0.773733	0.999957		ENSMUSG00000033740	0.247737	-0.0791536	0.119249	-0.663767	0.506839	0.999959
	ENSMUSG00000103329	0.00334814	0.0346474	0.378611	0.0915119	0.927086	0.981026		ENSMUSG00000103329	0.00334814	0.166362	0.375692	0.442813	0.657901	0.863419		ENSMUSG00000103329	0.00334814	0.163539	0.37804	0.432597	0.665307	0.999957		ENSMUSG00000103329	0.00334814	-0.0943184	0.382591	-0.246525	0.805276	0.999959
	ENSMUSG00000051285	0.0145769	0.383165	0.284647	1.3461	0.178269	0.895674		ENSMUSG00000051285	0.0145769	0.33816	0.28667	1.17962	0.238153	0.822922		ENSMUSG00000051285	0.0145769	-0.142462	0.284502	-0.500741	0.616554	0.999957		ENSMUSG00000051285	0.0145769	0.112446	0.286355	0.392682	0.694555	0.999959
	ENSMUSG00000103509	0.000980953	0.565999	0.657852	0.860375	0.389582	0.895674		ENSMUSG00000103509	0.000980953	0.816898	0.677537	1.20569	0.227938	0.822922		ENSMUSG00000103509	0.000980953	0.310689	0.659494	0.471102	0.637568	0.999957		ENSMUSG00000103509	0.000980953	0.0491168	0.669398	0.0733746	0.941508	0.999959
	ENSMUSG00000097797	0.0162979	0.341969	0.238607	1.43319	0.151804	0.895674		ENSMUSG00000097797	0.0162979	0.29307	0.23902	1.22613	0.220149	0.822922		ENSMUSG00000097797	0.0162979	-0.039828	0.239108	-0.166569	0.867709	0.999957		ENSMUSG00000097797	0.0162979	-0.171074	0.239934	-0.713006	0.475842	0.999959
	ENSMUSG00000025909	0.224344	0.333295	0.150128	2.22008	0.0264135	0.895674		ENSMUSG00000025909	0.224344	0.339592	0.150158	2.26156	0.0237246	0.822922		ENSMUSG00000025909	0.224344	-0.034802	0.15026	-0.231611	0.81684	0.999957		ENSMUSG00000025909	0.224344	-0.0406089	0.150252	-0.270273	0.78695	0.999959
	ENSMUSG00000102647	0.00107833	-0.0402863	0.581787	-0.0692459	0.944794	0.9856		ENSMUSG00000102647	0.00107833	0.544205	0.583749	0.93226	0.351202	0.822922		ENSMUSG00000102647	0.00107833	0.404461	0.590736	0.684673	0.49355	0.999957		ENSMUSG00000102647	0.00107833	-0.346462	0.589411	-0.587811	0.556659	0.999959
	ENSMUSG00000061024	0.00257573	-0.0856786	0.401381	-0.21346	0.830968	0.954175		ENSMUSG00000061024	0.00257573	0.384345	0.400269	0.960216	0.336947	0.822922		ENSMUSG00000061024	0.00257573	0.145064	0.401435	0.361365	0.717826	0.999957		ENSMUSG00000061024	0.00257573	-0.0854529	0.405506	-0.210731	0.833097	0.999959
	ENSMUSG00000025911	0.0105042	0.17699	0.258292	0.685233	0.493197	0.896158		ENSMUSG00000025911	0.0105042	0.32473	0.259196	1.25284	0.210266	0.822922		ENSMUSG00000025911	0.0105042	0.110983	0.258276	0.429707	0.667409	0.999957		ENSMUSG00000025911	0.0105042	-0.0813356	0.260436	-0.312305	0.754808	0.999959
	ENSMUSG00000079671	0.0387375	0.226936	0.177333	1.27971	0.200646	0.895674		ENSMUSG00000079671	0.0387375	0.280281	0.177073	1.58286	0.113454	0.822922		ENSMUSG00000079671	0.0387375	0.1049	0.177648	0.590492	0.554861	0.999957		ENSMUSG00000079671	0.0387375	-0.0666352	0.17809	-0.374166	0.708281	0.999959
	ENSMUSG00000067879	0.0152001	0.206694	0.218189	0.947319	0.343476	0.895674		ENSMUSG00000067879	0.0152001	0.303722	0.217644	1.3955	0.162865	0.822922		ENSMUSG00000067879	0.0152001	-0.00202477	0.218882	-0.00925051	0.992619	0.999957		ENSMUSG00000067879	0.0152001	-0.0757101	0.219795	-0.344458	0.730502	0.999959
	ENSMUSG00000025912	0.0153057	0.257291	0.210572	1.22187	0.221758	0.895674		ENSMUSG00000025912	0.0153057	0.079168	0.210157	0.376709	0.70639	0.880563		ENSMUSG00000025912	0.0153057	-0.0488149	0.210828	-0.231539	0.816896	0.999957		ENSMUSG00000025912	0.0153057	-0.0220904	0.212222	-0.104091	0.917097	0.999959
	ENSMUSG00000045210	0.0061148	0.447686	0.2897	1.54534	0.122264	0.895674		ENSMUSG00000045210	0.0061148	0.164874	0.291651	0.565312	0.571861	0.838949		ENSMUSG00000045210	0.0061148	-0.145846	0.28879	-0.505025	0.613541	0.999957		ENSMUSG00000045210	0.0061148	0.173857	0.293176	0.593011	0.553174	0.999959
	ENSMUSG00000025915	0.0278224	0.070966	0.177188	0.400512	0.68878	0.916639		ENSMUSG00000025915	0.0278224	-0.00624317	0.177279	-0.0352165	0.971907	0.988282		ENSMUSG00000025915	0.0278224	0.106031	0.177413	0.597652	0.550072	0.999957		ENSMUSG00000025915	0.0278224	0.0891566	0.179042	0.497966	0.618508	0.999959
	ENSMUSG00000046101	0.0105808	0.270211	0.25397	1.06395	0.287352	0.895674		ENSMUSG00000046101	0.0105808	0.510918	0.254209	2.00984	0.0444485	0.822922		ENSMUSG00000046101	0.0105808	0.0670247	0.255017	0.262824	0.792686	0.999957		ENSMUSG00000046101	0.0105808	0.0149285	0.255792	0.0583618	0.95346	0.999959
	ENSMUSG00000098234	0.00140718	-0.198998	0.574849	-0.346175	0.729211	0.924532		ENSMUSG00000098234	0.00140718	0.439355	0.579556	0.758089	0.448398	0.823699		ENSMUSG00000098234	0.00140718	-0.0363595	0.569256	-0.0638719	0.949072	0.999957		ENSMUSG00000098234	0.00140718	0.408285	0.578989	0.705169	0.480705	0.999959
	ENSMUSG00000099032	0.0136908	0.0139908	0.206456	0.0677666	0.945971	0.986067		ENSMUSG00000099032	0.0136908	-0.0697197	0.205091	-0.339945	0.733898	0.889964		ENSMUSG00000099032	0.0136908	-0.0222617	0.207306	-0.107385	0.914483	0.999957		ENSMUSG00000099032	0.0136908	0.0641979	0.209216	0.30685	0.758958	0.999959
	ENSMUSG00000025916	0.032683	0.143145	0.161314	0.887364	0.374883	0.895674		ENSMUSG00000025916	0.032683	0.100099	0.160746	0.622718	0.53347	0.831892		ENSMUSG00000025916	0.032683	0.128494	0.16159	0.795187	0.426505	0.999957		ENSMUSG00000025916	0.032683	-0.128811	0.162398	-0.793179	0.427674	0.999959
	ENSMUSG00000025917	0.00239202	0.246624	0.502372	0.49092	0.623483	0.906636		ENSMUSG00000025917	0.00239202	0.484449	0.507194	0.955156	0.339499	0.822922		ENSMUSG00000025917	0.00239202	-0.228537	0.500144	-0.456943	0.647712	0.999957		ENSMUSG00000025917	0.00239202	-0.244188	0.507272	-0.481376	0.630249	0.999959
	ENSMUSG00000056763	0.013769	0.284183	0.288741	0.984214	0.32501	0.895674		ENSMUSG00000056763	0.013769	0.301696	0.290347	1.03909	0.298764	0.822922		ENSMUSG00000056763	0.013769	0.0576217	0.28862	0.199646	0.841758	0.999957		ENSMUSG00000056763	0.013769	0.18102	0.290334	0.623488	0.532964	0.999959
	ENSMUSG00000067851	0.0129611	0.187483	0.315672	0.593915	0.552569	0.899045		ENSMUSG00000067851	0.0129611	0.259122	0.317795	0.815374	0.414858	0.822922		ENSMUSG00000067851	0.0129611	0.0595879	0.315987	0.188577	0.850424	0.999957		ENSMUSG00000067851	0.0129611	0.175738	0.317298	0.553858	0.579676	0.999959
	ENSMUSG00000042501	0.269127	0.11457	0.116512	0.983334	0.325443	0.895674		ENSMUSG00000042501	0.269127	0.150288	0.116427	1.29083	0.196761	0.822922		ENSMUSG00000042501	0.269127	0.0197563	0.116625	0.1694	0.865482	0.999957		ENSMUSG00000042501	0.269127	-0.0777134	0.116661	-0.666146	0.505318	0.999959
	ENSMUSG00000048960	0.120591	0.190139	0.129281	1.47074	0.141363	0.895674		ENSMUSG00000048960	0.120591	0.25791	0.12921	1.99605	0.0459283	0.822922		ENSMUSG00000048960	0.120591	-0.0269043	0.129494	-0.207764	0.835413	0.999957		ENSMUSG00000048960	0.120591	-0.0370783	0.12961	-0.286076	0.77482	0.999959
	ENSMUSG00000057715	0.192978	0.319339	0.140999	2.26483	0.0235234	0.895674		ENSMUSG00000057715	0.192978	0.287104	0.141012	2.03602	0.0417482	0.822922		ENSMUSG00000057715	0.192978	0.0371457	0.141166	0.263134	0.792447	0.999957		ENSMUSG00000057715	0.192978	-0.0556469	0.141202	-0.394094	0.693512	0.999959
	ENSMUSG00000103825	0.00273467	0.410305	0.440887	0.930637	0.352042	0.895674		ENSMUSG00000103825	0.00273467	0.558121	0.43948	1.26996	0.2041	0.822922		ENSMUSG00000103825	0.00273467	0.00339143	0.451133	0.00751758	0.994002	0.999957		ENSMUSG00000103825	0.00273467	0.0331524	0.445618	0.0743964	0.940695	0.999959
	ENSMUSG00000016918	0.217038	0.0859443	0.126496	0.679425	0.496869	0.896158		ENSMUSG00000016918	0.217038	0.0650478	0.126374	0.514724	0.606746	0.845517		ENSMUSG00000016918	0.217038	0.0828335	0.126554	0.654533	0.512769	0.999957		ENSMUSG00000016918	0.217038	-0.111884	0.126707	-0.883015	0.377228	0.999959
	ENSMUSG00000025938	0.0848918	0.346889	0.145437	2.38515	0.017072	0.895674		ENSMUSG00000025938	0.0848918	0.21166	0.145263	1.45708	0.145093	0.822922		ENSMUSG00000025938	0.0848918	-0.0424673	0.145804	-0.291263	0.77085	0.999957		ENSMUSG00000025938	0.0848918	-0.0838301	0.145818	-0.574897	0.565361	0.999959
	ENSMUSG00000005886	0.0415452	0.260418	0.223856	1.16333	0.244697	0.895674		ENSMUSG00000005886	0.0415452	0.277724	0.224452	1.23734	0.215961	0.822922		ENSMUSG00000005886	0.0415452	-0.0148817	0.223869	-0.0664752	0.947	0.999957		ENSMUSG00000005886	0.0415452	0.10343	0.224621	0.460463	0.645184	0.999959
	ENSMUSG00000025935	0.00584504	0.478851	0.316936	1.51088	0.13082	0.895674		ENSMUSG00000025935	0.00584504	0.234094	0.318881	0.734113	0.46288	0.824428		ENSMUSG00000025935	0.00584504	0.0584776	0.315163	0.185547	0.8528	0.999957		ENSMUSG00000025935	0.00584504	0.111055	0.320615	0.346381	0.729057	0.999959
	ENSMUSG00000025937	0.00945935	0.31121	0.274445	1.13396	0.256811	0.895674		ENSMUSG00000025937	0.00945935	0.305583	0.275872	1.1077	0.267992	0.822922		ENSMUSG00000025937	0.00945935	0.0348691	0.274019	0.127251	0.898742	0.999957		ENSMUSG00000025937	0.00945935	0.0649862	0.277142	0.234487	0.814607	0.999959
	ENSMUSG00000025932	0.127898	0.101331	0.128938	0.785893	0.43193	0.895674		ENSMUSG00000025932	0.127898	0.0882913	0.128758	0.685715	0.492893	0.825621		ENSMUSG00000025932	0.127898	0.0434672	0.128987	0.33699	0.736124	0.999957		ENSMUSG00000025932	0.127898	-0.0845824	0.129282	-0.654248	0.512952	0.999959
	ENSMUSG00000054493	0.0277719	0.296494	0.180206	1.6453	0.0999073	0.895674		ENSMUSG00000054493	0.0277719	0.176242	0.179618	0.981204	0.326492	0.822922		ENSMUSG00000054493	0.0277719	0.0546592	0.181528	0.301107	0.763333	0.999957		ENSMUSG00000054493	0.0277719	-0.0411761	0.181312	-0.227101	0.820345	0.999959
	ENSMUSG00000025930	0.00668207	0.258836	0.292395	0.885225	0.376035	0.895674		ENSMUSG00000025930	0.00668207	0.123746	0.290498	0.42598	0.670122	0.866996		ENSMUSG00000025930	0.00668207	-0.00825597	0.296749	-0.0278214	0.977805	0.999957		ENSMUSG00000025930	0.00668207	-0.0963828	0.295363	-0.32632	0.744183	0.999959
	ENSMUSG00000103492	0.00693627	0.105112	0.272633	0.385545	0.699833	0.917803		ENSMUSG00000103492	0.00693627	-0.0686013	0.271642	-0.252543	0.800621	0.91415		ENSMUSG00000103492	0.00693627	-0.143178	0.274325	-0.521928	0.60172	0.999957		ENSMUSG00000103492	0.00693627	-0.126811	0.27505	-0.461046	0.644765	0.999959
	ENSMUSG00000082193	0.00366745	-0.0808935	0.353203	-0.229029	0.818847	0.950852		ENSMUSG00000082193	0.00366745	-0.0474266	0.349893	-0.135546	0.89218	0.953825		ENSMUSG00000082193	0.00366745	0.0722871	0.35476	0.203764	0.838538	0.999957		ENSMUSG00000082193	0.00366745	-0.291326	0.356493	-0.817202	0.413813	0.999959
	ENSMUSG00000032769	0.0469512	0.0929984	0.14423	0.644791	0.519062	0.896532		ENSMUSG00000032769	0.0469512	0.134599	0.14368	0.936797	0.348863	0.822922		ENSMUSG00000032769	0.0469512	0.0851066	0.144662	0.588314	0.556322	0.999957		ENSMUSG00000032769	0.0469512	-0.104076	0.144832	-0.718599	0.472388	0.999959
	ENSMUSG00000092083	0.169364	0.291646	0.147392	1.97871	0.0478486	0.895674		ENSMUSG00000092083	0.169364	0.310899	0.147364	2.10974	0.0348808	0.822922		ENSMUSG00000092083	0.169364	-0.0360514	0.147628	-0.244205	0.807072	0.999957		ENSMUSG00000092083	0.169364	-0.0581035	0.147592	-0.393677	0.69382	0.999959
	ENSMUSG00000025925	0.00717477	0.211624	0.317973	0.665542	0.505704	0.896532		ENSMUSG00000025925	0.00717477	0.200112	0.320889	0.623617	0.532879	0.831892		ENSMUSG00000025925	0.00717477	-0.0652869	0.317402	-0.205692	0.837032	0.999957		ENSMUSG00000025925	0.00717477	0.0539631	0.321134	0.168039	0.866552	0.999959
	ENSMUSG00000104379	0.00161194	0.328429	0.508364	0.646051	0.518246	0.896532		ENSMUSG00000104379	0.00161194	0.0879633	0.511707	0.171901	0.863515	0.941785		ENSMUSG00000104379	0.00161194	-0.2792	0.512783	-0.54448	0.586111	0.999957		ENSMUSG00000104379	0.00161194	0.450474	0.515939	0.873115	0.382601	0.999959
	ENSMUSG00000032719	0.0427464	-0.0175661	0.156734	-0.112076	0.910763	0.977604		ENSMUSG00000032719	0.0427464	0.0577347	0.156153	0.369731	0.711583	0.88217		ENSMUSG00000032719	0.0427464	0.0470607	0.156909	0.299924	0.764235	0.999957		ENSMUSG00000032719	0.0427464	-0.0783129	0.157484	-0.497275	0.618995	0.999959
	ENSMUSG00000067795	0.0182607	0.164224	0.207543	0.79128	0.428781	0.895674		ENSMUSG00000067795	0.0182607	0.155374	0.206715	0.751631	0.452273	0.824252		ENSMUSG00000067795	0.0182607	0.0036508	0.208139	0.0175402	0.986006	0.999957		ENSMUSG00000067795	0.0182607	-0.0370091	0.208895	-0.177166	0.859378	0.999959
	ENSMUSG00000043716	0.00127016	0.581533	0.61879	0.93979	0.347325	0.895674		ENSMUSG00000043716	0.00127016	-0.0618083	0.621806	-0.0994014	0.92082	0.965688		ENSMUSG00000043716	0.00127016	0.074029	0.614456	0.120479	0.904104	0.999957		ENSMUSG00000043716	0.00127016	-0.149055	0.625903	-0.238144	0.81177	0.999959
	ENSMUSG00000025921	0.00552515	0.496408	0.345062	1.4386	0.150263	0.895674		ENSMUSG00000025921	0.00552515	0.207225	0.347397	0.596508	0.550836	0.835175		ENSMUSG00000025921	0.00552515	0.00893154	0.344978	0.0258902	0.979345	0.999957		ENSMUSG00000025921	0.00552515	-0.163221	0.348991	-0.467694	0.640004	0.999959
	ENSMUSG00000025920	0.0538628	0.297674	0.197538	1.50692	0.13183	0.895674		ENSMUSG00000025920	0.0538628	0.420655	0.197866	2.12596	0.0335066	0.822922		ENSMUSG00000025920	0.0538628	0.00992086	0.197834	0.0501474	0.960005	0.999957		ENSMUSG00000025920	0.0538628	0.0276285	0.19811	0.13946	0.889086	0.999959
	ENSMUSG00000025939	0.0124045	0.300198	0.245961	1.22051	0.222272	0.895674		ENSMUSG00000025939	0.0124045	0.327136	0.247451	1.32202	0.18616	0.822922		ENSMUSG00000025939	0.0124045	0.100575	0.246416	0.40815	0.683164	0.999957		ENSMUSG00000025939	0.0124045	0.052199	0.24801	0.210472	0.8333	0.999959
	ENSMUSG00000102457	0.00129115	0.751254	0.598954	1.25428	0.209741	0.895674		ENSMUSG00000102457	0.00129115	0.485428	0.602676	0.805455	0.420557	0.822922		ENSMUSG00000102457	0.00129115	0.291446	0.591645	0.492603	0.622293	0.999957		ENSMUSG00000102457	0.00129115	0.930666	0.611562	1.52179	0.128063	0.999959
	ENSMUSG00000079658	0.00266619	0.133915	0.462493	0.28955	0.77216	0.935725		ENSMUSG00000079658	0.00266619	0.273098	0.468597	0.582799	0.560028	0.836068		ENSMUSG00000079658	0.00266619	0.155096	0.461837	0.335825	0.737003	0.999957		ENSMUSG00000079658	0.00266619	0.605246	0.470619	1.28606	0.198421	0.999959
	ENSMUSG00000025940	0.00210522	0.0447756	0.48759	0.0918303	0.926833	0.981026		ENSMUSG00000025940	0.00210522	0.135882	0.494671	0.274692	0.783553	0.90632		ENSMUSG00000025940	0.00210522	-0.0555847	0.490385	-0.113349	0.909754	0.999957		ENSMUSG00000025940	0.00210522	-0.249805	0.498296	-0.501318	0.616148	0.999959
	ENSMUSG00000025779	0.00503607	0.25157	0.33351	0.75431	0.450663	0.895674		ENSMUSG00000025779	0.00503607	0.289455	0.334144	0.866256	0.38635	0.822922		ENSMUSG00000025779	0.00503607	0.0894946	0.334566	0.267495	0.789088	0.999957		ENSMUSG00000025779	0.00503607	0.187574	0.337914	0.555092	0.578832	0.999959
	ENSMUSG00000042686	0.0310506	0.346322	0.204259	1.6955	0.0899799	0.895674		ENSMUSG00000042686	0.0310506	0.296795	0.204454	1.45165	0.146599	0.822922		ENSMUSG00000042686	0.0310506	0.0590766	0.205125	0.288003	0.773344	0.999957		ENSMUSG00000042686	0.0310506	0.0368588	0.204989	0.179808	0.857303	0.999959
	ENSMUSG00000025777	0.00740923	0.256366	0.296739	0.863942	0.38762	0.895674		ENSMUSG00000025777	0.00740923	0.282735	0.297159	0.951462	0.34137	0.822922		ENSMUSG00000025777	0.00740923	0.0304234	0.298549	0.101904	0.918833	0.999957		ENSMUSG00000025777	0.00740923	-0.0753427	0.298638	-0.252287	0.800819	0.999959
	ENSMUSG00000067780	0.0194307	0.283644	0.160187	1.77071	0.076609	0.895674		ENSMUSG00000067780	0.0194307	0.295863	0.159418	1.85589	0.063469	0.822922		ENSMUSG00000067780	0.0194307	0.0186991	0.161136	0.116046	0.907616	0.999957		ENSMUSG00000067780	0.0194307	-0.0159859	0.16123	-0.0991496	0.921019	0.999959
	ENSMUSG00000100053	0.0156588	0.355651	0.183696	1.93608	0.0528578	0.895674		ENSMUSG00000100053	0.0156588	0.309909	0.183059	1.69295	0.0904654	0.822922		ENSMUSG00000100053	0.0156588	-0.0555916	0.184724	-0.300944	0.763457	0.999957		ENSMUSG00000100053	0.0156588	-0.209554	0.185106	-1.13207	0.257604	0.999959
	ENSMUSG00000085125	0.0326154	0.202699	0.175189	1.15703	0.247259	0.895674		ENSMUSG00000085125	0.0326154	0.214901	0.17474	1.22983	0.218761	0.822922		ENSMUSG00000085125	0.0326154	0.0833656	0.175859	0.474048	0.635466	0.999957		ENSMUSG00000085125	0.0326154	-0.0302746	0.175638	-0.172369	0.863147	0.999959
	ENSMUSG00000025776	0.0240549	0.30001	0.157886	1.90017	0.0574115	0.895674		ENSMUSG00000025776	0.0240549	0.122309	0.157337	0.777367	0.436942	0.822922		ENSMUSG00000025776	0.0240549	0.0822429	0.158793	0.517925	0.60451	0.999957		ENSMUSG00000025776	0.0240549	-0.0767351	0.158664	-0.483632	0.628647	0.999959
	ENSMUSG00000109887	0.0418114	0.310013	0.16715	1.8547	0.0636393	0.895674		ENSMUSG00000109887	0.0418114	0.261828	0.166901	1.56876	0.116704	0.822922		ENSMUSG00000109887	0.0418114	0.145158	0.168009	0.863986	0.387595	0.999957		ENSMUSG00000109887	0.0418114	0.0203835	0.167784	0.121487	0.903305	0.999959
	ENSMUSG00000025927	0.104396	0.102466	0.138123	0.741852	0.458177	0.895674		ENSMUSG00000025927	0.104396	-0.0677282	0.13777	-0.491605	0.622998	0.850669		ENSMUSG00000025927	0.104396	0.215468	0.137952	1.56191	0.118309	0.999957		ENSMUSG00000025927	0.104396	-0.257198	0.138577	-1.85599	0.0634548	0.999959
	ENSMUSG00000041859	0.0148807	-0.192479	0.195937	-0.982354	0.325925	0.895674		ENSMUSG00000041859	0.0148807	0.0668528	0.194565	0.343602	0.731146	0.889428		ENSMUSG00000041859	0.0148807	0.112201	0.195168	0.574895	0.565363	0.999957		ENSMUSG00000041859	0.0148807	-0.221262	0.197354	-1.12114	0.262228	0.999959
	ENSMUSG00000097934	0.00169982	0.0845152	0.536702	0.157471	0.874874	0.966973		ENSMUSG00000097934	0.00169982	0.264392	0.538958	0.490561	0.623737	0.850958		ENSMUSG00000097934	0.00169982	0.195194	0.535581	0.364453	0.71552	0.999957		ENSMUSG00000097934	0.00169982	0.183233	0.542523	0.337742	0.735557	0.999959
	ENSMUSG00000025931	0.01529	0.2734	0.237194	1.15264	0.249057	0.895674		ENSMUSG00000025931	0.01529	0.277258	0.237598	1.16692	0.243242	0.822922		ENSMUSG00000025931	0.01529	-0.0482197	0.237388	-0.203126	0.839036	0.999957		ENSMUSG00000025931	0.01529	0.211504	0.238994	0.884976	0.37617	0.999959
	ENSMUSG00000100929	0.00113508	0.055243	0.603358	0.0915594	0.927048	0.981026		ENSMUSG00000100929	0.00113508	0.0176306	0.601543	0.029309	0.976618	0.990481		ENSMUSG00000100929	0.00113508	-0.250227	0.609217	-0.410735	0.681267	0.999957		ENSMUSG00000100929	0.00113508	0.110729	0.611329	0.181129	0.856266	0.999959
	ENSMUSG00000041809	0.0246259	0.070991	0.184952	0.383836	0.7011	0.917899		ENSMUSG00000041809	0.0246259	-0.0289036	0.184655	-0.156528	0.875617	0.947902		ENSMUSG00000041809	0.0246259	0.0275442	0.185092	0.148813	0.881701	0.999957		ENSMUSG00000041809	0.0246259	-0.0447985	0.185868	-0.241023	0.809537	0.999959
	ENSMUSG00000041779	0.0760279	-0.057361	0.147247	-0.389557	0.696864	0.917803		ENSMUSG00000041779	0.0760279	0.0371886	0.146903	0.253151	0.800151	0.914077		ENSMUSG00000041779	0.0760279	-0.0213971	0.147246	-0.145315	0.884462	0.999957		ENSMUSG00000041779	0.0760279	0.0111415	0.147661	0.0754527	0.939854	0.999959
	ENSMUSG00000100819	0.00862364	0.120009	0.263705	0.455087	0.649046	0.910611		ENSMUSG00000100819	0.00862364	0.13119	0.262311	0.500132	0.616982	0.847885		ENSMUSG00000100819	0.00862364	0.0569919	0.265388	0.214749	0.829963	0.999957		ENSMUSG00000100819	0.00862364	-0.0597421	0.266055	-0.224548	0.822331	0.999959
	ENSMUSG00000025933	0.00460182	0.259	0.365016	0.709557	0.477979	0.895674		ENSMUSG00000025933	0.00460182	0.291455	0.366307	0.795658	0.426231	0.822922		ENSMUSG00000025933	0.00460182	-0.159519	0.364512	-0.437624	0.661659	0.999957		ENSMUSG00000025933	0.00460182	0.0417308	0.369833	0.112837	0.91016	0.999959
	ENSMUSG00000025934	0.016722	0.0645659	0.195053	0.331016	0.740632	0.927629		ENSMUSG00000025934	0.016722	0.123911	0.194362	0.637528	0.523781	0.830704		ENSMUSG00000025934	0.016722	-0.0860662	0.19594	-0.439249	0.660481	0.999957		ENSMUSG00000025934	0.016722	-0.204932	0.196543	-1.04269	0.297094	0.999959
	ENSMUSG00000028033	0.400215	0.162903	0.123529	1.31874	0.187256	0.895674		ENSMUSG00000028033	0.400215	0.0928735	0.123473	0.752178	0.451944	0.824252		ENSMUSG00000028033	0.400215	-0.0396022	0.123568	-0.32049	0.748597	0.999957		ENSMUSG00000028033	0.400215	-0.129004	0.123592	-1.04378	0.296586	0.999959
	ENSMUSG00000041670	0.150083	0.353787	0.156468	2.26108	0.0237543	0.895674		ENSMUSG00000041670	0.150083	0.362901	0.156469	2.31931	0.0203784	0.822922		ENSMUSG00000041670	0.150083	-0.100192	0.156723	-0.639292	0.522633	0.999957		ENSMUSG00000041670	0.150083	-0.0917913	0.156633	-0.586026	0.557858	0.999959
	ENSMUSG00000097970	0.000365963	0.513435	1.03861	0.494349	0.62106	0.906636		ENSMUSG00000097970	0.000365963	0.804746	1.07062	0.75166	0.452255	0.824252		ENSMUSG00000097970	0.000365963	0.335342	1.0428	0.321579	0.747771	0.999957		ENSMUSG00000097970	0.000365963	-0.206142	1.06737	-0.19313	0.846857	0.999959
	ENSMUSG00000026158	0.0138561	0.258001	0.225583	1.14371	0.252744	0.895674		ENSMUSG00000026158	0.0138561	0.248389	0.225537	1.10132	0.270756	0.822922		ENSMUSG00000026158	0.0138561	0.035956	0.225955	0.159129	0.873567	0.999957		ENSMUSG00000026158	0.0138561	0.119475	0.227341	0.52553	0.599215	0.999959
	ENSMUSG00000026156	0.0634179	0.247778	0.163772	1.51294	0.130294	0.895674		ENSMUSG00000026156	0.0634179	0.137804	0.163481	0.842937	0.399264	0.822922		ENSMUSG00000026156	0.0634179	0.0806143	0.163961	0.491668	0.622954	0.999957		ENSMUSG00000026156	0.0634179	-0.0459045	0.164168	-0.279619	0.77977	0.999959
	ENSMUSG00000026155	0.0124704	0.271458	0.275679	0.984687	0.324778	0.895674		ENSMUSG00000026155	0.0124704	0.399867	0.276652	1.44538	0.148351	0.822922		ENSMUSG00000026155	0.0124704	-0.215709	0.275556	-0.782816	0.433735	0.999957		ENSMUSG00000026155	0.0124704	0.0212752	0.277397	0.0766957	0.938866	0.999959
	ENSMUSG00000026154	0.0020924	0.153789	0.460843	0.333713	0.738596	0.927433		ENSMUSG00000026154	0.0020924	0.550993	0.464841	1.18534	0.235885	0.822922		ENSMUSG00000026154	0.0020924	-0.0116288	0.459563	-0.0253041	0.979812	0.999957		ENSMUSG00000026154	0.0020924	0.224319	0.466677	0.480673	0.630749	0.999959
	ENSMUSG00000026153	0.0154281	0.0622436	0.264585	0.23525	0.814015	0.949107		ENSMUSG00000026153	0.0154281	0.344111	0.265143	1.29783	0.194346	0.822922		ENSMUSG00000026153	0.0154281	0.0710918	0.264326	0.268955	0.787964	0.999957		ENSMUSG00000026153	0.0154281	0.101595	0.265823	0.382189	0.702321	0.999959
	ENSMUSG00000102398	0.00182343	-0.169131	0.528734	-0.31988	0.749059	0.929334		ENSMUSG00000102398	0.00182343	0.360858	0.528261	0.683105	0.49454	0.826075		ENSMUSG00000102398	0.00182343	-0.0113402	0.526786	-0.0215271	0.982825	0.999957		ENSMUSG00000102398	0.00182343	0.0167229	0.536341	0.0311795	0.975126	0.999959
	ENSMUSG00000026147	0.0693057	0.0817525	0.145317	0.562581	0.57372	0.900689		ENSMUSG00000026147	0.0693057	0.107698	0.14491	0.743204	0.457358	0.824428		ENSMUSG00000026147	0.0693057	0.0732514	0.145435	0.503672	0.614492	0.999957		ENSMUSG00000026147	0.0693057	-0.0936601	0.145663	-0.642994	0.520228	0.999959
	ENSMUSG00000026141	0.257942	0.168628	0.115435	1.46081	0.144067	0.895674		ENSMUSG00000026141	0.257942	0.14471	0.115327	1.25478	0.209557	0.822922		ENSMUSG00000026141	0.257942	-0.00100225	0.115566	-0.00867253	0.99308	0.999957		ENSMUSG00000026141	0.257942	-0.172924	0.115558	-1.49643	0.134543	0.999959
	ENSMUSG00000100131	0.0124954	0.554715	0.253233	2.19053	0.0284857	0.895674		ENSMUSG00000100131	0.0124954	0.327983	0.255963	1.28137	0.200065	0.822922		ENSMUSG00000100131	0.0124954	-0.159598	0.256693	-0.621747	0.534108	0.999957		ENSMUSG00000100131	0.0124954	0.336414	0.25438	1.32248	0.186007	0.999959
	ENSMUSG00000067736	0.00981494	0.548953	0.283936	1.93337	0.0531912	0.895674		ENSMUSG00000067736	0.00981494	0.306073	0.286736	1.06744	0.285773	0.822922		ENSMUSG00000067736	0.00981494	-0.252876	0.288549	-0.876369	0.380829	0.999957		ENSMUSG00000067736	0.00981494	0.278245	0.285205	0.975595	0.329265	0.999959
	ENSMUSG00000101939	0.0100387	0.598619	0.272318	2.19824	0.0279321	0.895674		ENSMUSG00000101939	0.0100387	0.246641	0.275107	0.89653	0.36997	0.822922		ENSMUSG00000101939	0.0100387	-0.27992	0.27666	-1.01179	0.311641	0.999957		ENSMUSG00000101939	0.0100387	0.220101	0.273566	0.804564	0.421072	0.999959
	ENSMUSG00000101111	0.0142608	0.581894	0.250843	2.31975	0.0203542	0.895674		ENSMUSG00000101111	0.0142608	0.42029	0.253116	1.66046	0.0968211	0.822922		ENSMUSG00000101111	0.0142608	-0.154545	0.254107	-0.608186	0.543064	0.999957		ENSMUSG00000101111	0.0142608	0.345132	0.251865	1.3703	0.170593	0.999959
	ENSMUSG00000100862	0.0126722	0.56017	0.260577	2.14973	0.0315768	0.895674		ENSMUSG00000100862	0.0126722	0.440391	0.263113	1.67377	0.0941755	0.822922		ENSMUSG00000100862	0.0126722	-0.154525	0.264145	-0.584999	0.558549	0.999957		ENSMUSG00000100862	0.0126722	0.472691	0.261792	1.80559	0.0709817	0.999959
	ENSMUSG00000102070	0.00977278	0.603873	0.272508	2.21599	0.0266925	0.895674		ENSMUSG00000102070	0.00977278	0.391198	0.275221	1.4214	0.155202	0.822922		ENSMUSG00000102070	0.00977278	-0.210063	0.2775	-0.756986	0.449058	0.999957		ENSMUSG00000102070	0.00977278	0.380848	0.273945	1.39023	0.164458	0.999959
	ENSMUSG00000101249	0.004033	0.594766	0.33505	1.77516	0.075872	0.895674		ENSMUSG00000101249	0.004033	0.32209	0.338866	0.950494	0.341861	0.822922		ENSMUSG00000101249	0.004033	-0.1703	0.342572	-0.497121	0.619104	0.999957		ENSMUSG00000101249	0.004033	0.270336	0.337638	0.800669	0.423323	0.999959
	ENSMUSG00000073725	0.0141609	0.121904	0.273714	0.445368	0.656054	0.912203		ENSMUSG00000073725	0.0141609	0.395357	0.275092	1.43718	0.150666	0.822922		ENSMUSG00000073725	0.0141609	-0.0959822	0.273801	-0.350555	0.725922	0.999957		ENSMUSG00000073725	0.0141609	0.173596	0.275421	0.630294	0.528502	0.999959
	ENSMUSG00000033569	0.143809	0.290939	0.170041	1.71099	0.0870827	0.895674		ENSMUSG00000033569	0.143809	0.347321	0.170086	2.04203	0.0411485	0.822922		ENSMUSG00000033569	0.143809	-0.140742	0.170206	-0.826891	0.408299	0.999957		ENSMUSG00000033569	0.143809	-0.0684859	0.170217	-0.402344	0.687431	0.999959
	ENSMUSG00000102465	0.000952069	0.0630048	0.641943	0.0981469	0.921816	0.980355		ENSMUSG00000102465	0.000952069	-0.102308	0.643	-0.159111	0.873582	0.947106		ENSMUSG00000102465	0.000952069	-0.0605869	0.645357	-0.0938812	0.925204	0.999957		ENSMUSG00000102465	0.000952069	-0.129514	0.642379	-0.201616	0.840217	0.999959
	ENSMUSG00000104132	0.00105731	0.369837	0.579887	0.637775	0.52362	0.896863		ENSMUSG00000104132	0.00105731	0.530563	0.588918	0.900912	0.367635	0.822922		ENSMUSG00000104132	0.00105731	0.0946815	0.582575	0.162523	0.870894	0.999957		ENSMUSG00000104132	0.00105731	-0.140046	0.581456	-0.240855	0.809668	0.999959
	ENSMUSG00000102747	0.000781047	-0.34112	0.790195	-0.431691	0.665966	0.912451		ENSMUSG00000102747	0.000781047	-0.0391669	0.791447	-0.0494877	0.960531	0.983622		ENSMUSG00000102747	0.000781047	-0.274416	0.790444	-0.347167	0.728466	0.999957		ENSMUSG00000102747	0.000781047	0.386194	0.798766	0.483488	0.628749	0.999959
	ENSMUSG00000102386	0.000588175	-0.118454	0.829658	-0.142775	0.886468	0.970348		ENSMUSG00000102386	0.000588175	-0.305708	0.827895	-0.369259	0.711935	0.882381		ENSMUSG00000102386	0.000588175	0.290075	0.834588	0.347567	0.728166	0.999957		ENSMUSG00000102386	0.000588175	0.134852	0.842524	0.160057	0.872836	0.999959
	ENSMUSG00000104516	0.00142583	0.473151	0.53057	0.89178	0.372511	0.895674		ENSMUSG00000104516	0.00142583	0.637327	0.527837	1.20743	0.227265	0.822922		ENSMUSG00000104516	0.00142583	-0.364359	0.53285	-0.683792	0.494106	0.999957		ENSMUSG00000104516	0.00142583	-0.37879	0.534982	-0.708042	0.478919	0.999959
	ENSMUSG00000086240	0.000965259	0.126909	0.646611	0.196269	0.8444	0.958917		ENSMUSG00000086240	0.000965259	-0.488381	0.647117	-0.754702	0.450428	0.824102		ENSMUSG00000086240	0.000965259	-0.448488	0.656596	-0.683051	0.494575	0.999957		ENSMUSG00000086240	0.000965259	-0.105798	0.650851	-0.162554	0.87087	0.999959
	ENSMUSG00000099492	0.00178342	0.338048	0.526404	0.642184	0.520754	0.896532		ENSMUSG00000099492	0.00178342	0.396269	0.523743	0.756609	0.449284	0.82372		ENSMUSG00000099492	0.00178342	-0.148043	0.532557	-0.277986	0.781023	0.999957		ENSMUSG00000099492	0.00178342	-0.234036	0.529337	-0.442131	0.658395	0.999959
	ENSMUSG00000048874	0.0118929	0.280129	0.285736	0.980378	0.3269	0.895674		ENSMUSG00000048874	0.0118929	0.362067	0.287168	1.26082	0.207374	0.822922		ENSMUSG00000048874	0.0118929	-0.0972319	0.285579	-0.340473	0.733501	0.999957		ENSMUSG00000048874	0.0118929	0.144149	0.287574	0.501259	0.616189	0.999959
	ENSMUSG00000026064	0.00329216	0.374558	0.355381	1.05396	0.291899	0.895674		ENSMUSG00000026064	0.00329216	0.141852	0.354723	0.399896	0.689233	0.874891		ENSMUSG00000026064	0.00329216	-0.24758	0.352152	-0.70305	0.482025	0.999957		ENSMUSG00000026064	0.00329216	0.342606	0.359909	0.951926	0.341135	0.999959
	ENSMUSG00000026058	0.135505	0.295335	0.14469	2.04116	0.0412346	0.895674		ENSMUSG00000026058	0.135505	0.362219	0.144717	2.50294	0.0123165	0.822922		ENSMUSG00000026058	0.135505	-0.0859543	0.144945	-0.593011	0.553173	0.999957		ENSMUSG00000026058	0.135505	-0.116868	0.144912	-0.806473	0.41997	0.999959
	ENSMUSG00000103482	0.00121859	0.37074	0.603837	0.613974	0.539232	0.898094		ENSMUSG00000103482	0.00121859	0.081402	0.605724	0.134388	0.893096	0.954074		ENSMUSG00000103482	0.00121859	0.603523	0.614053	0.982852	0.32568	0.999957		ENSMUSG00000103482	0.00121859	0.107521	0.607744	0.176919	0.859572	0.999959
	ENSMUSG00000102865	0.000769535	0.351389	0.682818	0.514616	0.606822	0.905142		ENSMUSG00000102865	0.000769535	0.155549	0.683306	0.227642	0.819924	0.922999		ENSMUSG00000102865	0.000769535	0.525882	0.689632	0.762554	0.445729	0.999957		ENSMUSG00000102865	0.000769535	-0.0981687	0.692358	-0.141789	0.887247	0.999959
	ENSMUSG00000102321	0.00169415	-0.0612474	0.495377	-0.123638	0.901602	0.974079		ENSMUSG00000102321	0.00169415	0.1037	0.495529	0.20927	0.834237	0.929336		ENSMUSG00000102321	0.00169415	-0.158423	0.505326	-0.313507	0.753895	0.999957		ENSMUSG00000102321	0.00169415	-0.619528	0.50153	-1.23528	0.216728	0.999959
	ENSMUSG00000091318	0.0013411	0.70325	0.555948	1.26496	0.205887	0.895674		ENSMUSG00000091318	0.0013411	0.673027	0.557636	1.20693	0.22746	0.822922		ENSMUSG00000091318	0.0013411	-0.541548	0.56431	-0.959665	0.337224	0.999957		ENSMUSG00000091318	0.0013411	-0.194108	0.56372	-0.344334	0.730595	0.999959
	ENSMUSG00000026134	0.0782255	0.0271426	0.147718	0.183746	0.854212	0.961862		ENSMUSG00000026134	0.0782255	0.0628324	0.14765	0.425549	0.670437	0.867151		ENSMUSG00000026134	0.0782255	0.0221172	0.147766	0.149677	0.881019	0.999957		ENSMUSG00000026134	0.0782255	-0.0975382	0.148463	-0.656984	0.511191	0.999959
	ENSMUSG00000103746	0.000826218	-0.167368	0.689002	-0.242914	0.808072	0.947512		ENSMUSG00000103746	0.000826218	0.137275	0.686256	0.200035	0.841453	0.932031		ENSMUSG00000103746	0.000826218	0.337366	0.680643	0.495658	0.620136	0.999957		ENSMUSG00000103746	0.000826218	0.313301	0.690446	0.453766	0.649997	0.999959
	ENSMUSG00000004768	0.00415154	0.0272732	0.380209	0.0717323	0.942815	0.985131		ENSMUSG00000004768	0.00415154	0.273247	0.38306	0.713328	0.475643	0.824428		ENSMUSG00000004768	0.00415154	-0.142408	0.380609	-0.374157	0.708287	0.999957		ENSMUSG00000004768	0.00415154	0.319017	0.385512	0.827514	0.407946	0.999959
	ENSMUSG00000042215	0.00347753	0.502131	0.43134	1.16412	0.244376	0.895674		ENSMUSG00000042215	0.00347753	0.436975	0.432368	1.01066	0.312182	0.822922		ENSMUSG00000042215	0.00347753	0.15821	0.433134	0.365268	0.714912	0.999957		ENSMUSG00000042215	0.00347753	0.165255	0.434996	0.3799	0.70402	0.999959
	ENSMUSG00000042197	0.0078939	0.172693	0.353839	0.488055	0.625511	0.906636		ENSMUSG00000042197	0.0078939	0.43737	0.35568	1.22967	0.21882	0.822922		ENSMUSG00000042197	0.0078939	0.151755	0.353381	0.429439	0.667604	0.999957		ENSMUSG00000042197	0.0078939	0.00315434	0.356113	0.00885768	0.992933	0.999959
	ENSMUSG00000042182	0.0247479	0.201081	0.204249	0.984489	0.324875	0.895674		ENSMUSG00000042182	0.0247479	0.21006	0.203874	1.03034	0.302849	0.822922		ENSMUSG00000042182	0.0247479	0.0815469	0.204464	0.398832	0.690017	0.999957		ENSMUSG00000042182	0.0247479	-0.0917038	0.205094	-0.44713	0.654781	0.999959
	ENSMUSG00000104416	0.00245835	0.265822	0.434323	0.612037	0.540513	0.898094		ENSMUSG00000104416	0.00245835	0.427018	0.432082	0.988281	0.323015	0.822922		ENSMUSG00000104416	0.00245835	-0.19914	0.434695	-0.458114	0.64687	0.999957		ENSMUSG00000104416	0.00245835	-0.0687604	0.440874	-0.155964	0.876062	0.999959
	ENSMUSG00000026131	0.0758688	0.243667	0.191113	1.27499	0.202314	0.895674		ENSMUSG00000026131	0.0758688	0.286577	0.191253	1.49842	0.134023	0.822922		ENSMUSG00000026131	0.0758688	-0.0914245	0.191211	-0.478134	0.632555	0.999957		ENSMUSG00000026131	0.0758688	0.13954	0.191496	0.728684	0.466195	0.999959
	ENSMUSG00000096992	0.00173069	0.223105	0.540673	0.412643	0.679868	0.914141		ENSMUSG00000096992	0.00173069	0.0954872	0.545041	0.175193	0.860928	0.940541		ENSMUSG00000096992	0.00173069	-0.312156	0.544649	-0.573134	0.566554	0.999957		ENSMUSG00000096992	0.00173069	0.46159	0.547871	0.842515	0.3995	0.999959
	ENSMUSG00000101462	0.00223992	0.013787	0.430699	0.0320108	0.974463	0.994189		ENSMUSG00000101462	0.00223992	0.474587	0.431617	1.09956	0.271526	0.822922		ENSMUSG00000101462	0.00223992	-0.196681	0.436466	-0.450621	0.652263	0.999957		ENSMUSG00000101462	0.00223992	0.22893	0.435128	0.52612	0.598805	0.999959
	ENSMUSG00000102336	0.00427886	0.453243	0.36871	1.22927	0.218971	0.895674		ENSMUSG00000102336	0.00427886	0.592953	0.367663	1.61276	0.106796	0.822922		ENSMUSG00000102336	0.00427886	0.134794	0.368492	0.365799	0.714515	0.999957		ENSMUSG00000102336	0.00427886	0.0731946	0.371485	0.197032	0.843802	0.999959
	ENSMUSG00000042111	0.0016539	-0.0763303	0.549584	-0.138887	0.889539	0.971423		ENSMUSG00000042111	0.0016539	0.254173	0.555137	0.457856	0.647056	0.859392		ENSMUSG00000042111	0.0016539	-0.186169	0.542568	-0.343126	0.731504	0.999957		ENSMUSG00000042111	0.0016539	-0.251646	0.556537	-0.452164	0.651151	0.999959
	ENSMUSG00000026127	0.00265943	0.152573	0.460156	0.331568	0.740216	0.927629		ENSMUSG00000026127	0.00265943	0.302457	0.464376	0.651318	0.514841	0.829504		ENSMUSG00000026127	0.00265943	-0.0332035	0.457873	-0.0725169	0.942191	0.999957		ENSMUSG00000026127	0.00265943	0.252529	0.465948	0.541969	0.58784	0.999959
	ENSMUSG00000026126	0.0185596	0.0801818	0.211608	0.378917	0.704749	0.918074		ENSMUSG00000026126	0.0185596	0.190511	0.210885	0.903389	0.366319	0.822922		ENSMUSG00000026126	0.0185596	0.116189	0.211941	0.548215	0.583545	0.999957		ENSMUSG00000026126	0.0185596	0.0227238	0.21356	0.106405	0.915261	0.999959
	ENSMUSG00000045174	0.00898915	0.171944	0.25774	0.667122	0.504694	0.896532		ENSMUSG00000045174	0.00898915	0.418469	0.256981	1.62841	0.103439	0.822922		ENSMUSG00000045174	0.00898915	0.0868845	0.25902	0.335436	0.737296	0.999957		ENSMUSG00000045174	0.00898915	-0.0118984	0.259085	-0.0459247	0.96337	0.999959
	ENSMUSG00000037509	0.0817082	0.182707	0.159111	1.1483	0.250843	0.895674		ENSMUSG00000037509	0.0817082	0.213388	0.158841	1.34341	0.17914	0.822922		ENSMUSG00000037509	0.0817082	0.0737643	0.159204	0.463331	0.643127	0.999957		ENSMUSG00000037509	0.0817082	-0.106465	0.159486	-0.667549	0.504422	0.999959
	ENSMUSG00000104002	0.000962983	0.0265051	0.633891	0.0418133	0.966648	0.992485		ENSMUSG00000104002	0.000962983	-0.382085	0.641381	-0.595722	0.551361	0.835175		ENSMUSG00000104002	0.000962983	0.173616	0.642	0.27043	0.78683	0.999957		ENSMUSG00000104002	0.000962983	0.483193	0.644703	0.749482	0.453567	0.999959
	ENSMUSG00000037503	0.00590114	0.343939	0.355497	0.967486	0.333301	0.895674		ENSMUSG00000037503	0.00590114	0.122441	0.358253	0.341773	0.732522	0.889476		ENSMUSG00000037503	0.00590114	0.135827	0.355331	0.382254	0.702273	0.999957		ENSMUSG00000037503	0.00590114	0.444838	0.35806	1.24236	0.214105	0.999959
	ENSMUSG00000104358	0.000867109	0.798717	0.72529	1.10124	0.270793	0.895674		ENSMUSG00000104358	0.000867109	0.263697	0.733992	0.359264	0.719398	0.884965		ENSMUSG00000104358	0.000867109	0.863556	0.726873	1.18804	0.234817	0.999957		ENSMUSG00000104358	0.000867109	0.628295	0.73565	0.854068	0.393067	0.999959
	ENSMUSG00000026123	0.00593217	0.30126	0.363631	0.828479	0.407399	0.895674		ENSMUSG00000026123	0.00593217	0.123056	0.366865	0.335427	0.737303	0.890706		ENSMUSG00000026123	0.00593217	0.0869043	0.364016	0.238738	0.811309	0.999957		ENSMUSG00000026123	0.00593217	0.00392176	0.367237	0.0106791	0.991479	0.999959
	ENSMUSG00000045216	0.00926285	0.0829339	0.311489	0.266249	0.790047	0.942047		ENSMUSG00000045216	0.00926285	0.000373584	0.312655	0.00119488	0.999047	0.999485		ENSMUSG00000045216	0.00926285	-0.0785062	0.311386	-0.252119	0.800949	0.999957		ENSMUSG00000045216	0.00926285	0.208235	0.313861	0.663464	0.507034	0.999959
	ENSMUSG00000102202	0.00451123	-0.0188884	0.352365	-0.0536048	0.95725	0.990064		ENSMUSG00000102202	0.00451123	0.417707	0.352198	1.186	0.235622	0.822922		ENSMUSG00000102202	0.00451123	-0.0148561	0.352283	-0.042171	0.966362	0.999957		ENSMUSG00000102202	0.00451123	-0.214796	0.357304	-0.601158	0.547735	0.999959
	ENSMUSG00000037470	0.016354	0.119398	0.255046	0.468144	0.639681	0.908297		ENSMUSG00000037470	0.016354	0.235736	0.256609	0.918659	0.358274	0.822922		ENSMUSG00000037470	0.016354	0.0803908	0.255141	0.315084	0.752698	0.999957		ENSMUSG00000037470	0.016354	0.00551991	0.256698	0.0215035	0.982844	0.999959
	ENSMUSG00000047180	0.0162883	0.146178	0.204234	0.715741	0.474151	0.895674		ENSMUSG00000047180	0.0162883	0.0405564	0.202698	0.200083	0.841416	0.932031		ENSMUSG00000047180	0.0162883	0.0844709	0.204179	0.413711	0.679086	0.999957		ENSMUSG00000047180	0.0162883	-0.0598228	0.205722	-0.290794	0.771209	0.999959
	ENSMUSG00000037447	0.00658639	-0.157793	0.30653	-0.514772	0.606712	0.905142		ENSMUSG00000037447	0.00658639	0.145569	0.306286	0.475271	0.634594	0.855174		ENSMUSG00000037447	0.00658639	0.0980811	0.306344	0.320167	0.748842	0.999957		ENSMUSG00000037447	0.00658639	0.000130154	0.309543	0.000420472	0.999665	0.999959
	ENSMUSG00000010453	0.00523165	0.15745	0.382061	0.412107	0.680261	0.914141		ENSMUSG00000010453	0.00523165	0.117576	0.386066	0.304549	0.760709	0.898515		ENSMUSG00000010453	0.00523165	0.0517739	0.382613	0.135316	0.892362	0.999957		ENSMUSG00000010453	0.00523165	0.0229003	0.385574	0.0593927	0.952639	0.999959
	ENSMUSG00000037432	0.0349086	0.143915	0.206918	0.695516	0.486732	0.895985		ENSMUSG00000037432	0.0349086	0.121073	0.20643	0.586508	0.557534	0.835529		ENSMUSG00000037432	0.0349086	-0.00679041	0.207071	-0.0327926	0.97384	0.999957		ENSMUSG00000037432	0.0349086	-0.0215202	0.207507	-0.103709	0.917401	0.999959
	ENSMUSG00000001143	0.00465356	0.189864	0.392849	0.483301	0.628882	0.906967		ENSMUSG00000001143	0.00465356	0.413265	0.396564	1.04211	0.297359	0.822922		ENSMUSG00000001143	0.00465356	0.0737807	0.392755	0.187854	0.850991	0.999957		ENSMUSG00000001143	0.00465356	0.166577	0.396933	0.41966	0.674734	0.999959
	ENSMUSG00000037408	0.00710628	0.192222	0.334015	0.575491	0.56496	0.899805		ENSMUSG00000037408	0.00710628	0.0988922	0.335694	0.294591	0.768307	0.900386		ENSMUSG00000037408	0.00710628	-0.0726448	0.33425	-0.217337	0.827946	0.999957		ENSMUSG00000037408	0.00710628	0.304196	0.337666	0.90088	0.367652	0.999959
	ENSMUSG00000001138	0.00316933	0.291198	0.460243	0.632704	0.526927	0.897555		ENSMUSG00000001138	0.00316933	0.546092	0.467201	1.16886	0.242461	0.822922		ENSMUSG00000001138	0.00316933	-0.120359	0.460783	-0.261206	0.793934	0.999957		ENSMUSG00000001138	0.00316933	0.231777	0.46482	0.498638	0.618035	0.999959
	ENSMUSG00000067653	0.00203909	0.503569	0.484879	1.03855	0.299016	0.895674		ENSMUSG00000067653	0.00203909	0.63719	0.491179	1.29727	0.19454	0.822922		ENSMUSG00000067653	0.00203909	-0.358148	0.489271	-0.732004	0.464166	0.999957		ENSMUSG00000067653	0.00203909	0.212192	0.492529	0.430821	0.666598	0.999959
	ENSMUSG00000079610	0.00271908	-0.0372021	0.44882	-0.0828887	0.93394	0.982983		ENSMUSG00000079610	0.00271908	0.352097	0.451649	0.779581	0.435638	0.822922		ENSMUSG00000079610	0.00271908	-0.176075	0.446868	-0.394019	0.693567	0.999957		ENSMUSG00000079610	0.00271908	0.120503	0.455441	0.264585	0.791329	0.999959
	ENSMUSG00000026121	0.00320146	0.169469	0.403287	0.42022	0.674325	0.913217		ENSMUSG00000026121	0.00320146	0.424921	0.406927	1.04422	0.296385	0.822922		ENSMUSG00000026121	0.00320146	0.235587	0.401208	0.587194	0.557074	0.999957		ENSMUSG00000026121	0.00320146	-0.0095658	0.408412	-0.023422	0.981314	0.999959
	ENSMUSG00000087589	0.00424002	-0.089435	0.324104	-0.275946	0.78259	0.938586		ENSMUSG00000087589	0.00424002	0.316807	0.323869	0.978195	0.327978	0.822922		ENSMUSG00000087589	0.00424002	0.119863	0.323543	0.37047	0.711032	0.999957		ENSMUSG00000087589	0.00424002	-0.181599	0.332097	-0.546826	0.584498	0.999959
	ENSMUSG00000061518	0.00121894	0.172649	0.61333	0.281495	0.778331	0.93767		ENSMUSG00000061518	0.00121894	0.362522	0.623171	0.581737	0.560744	0.836068		ENSMUSG00000061518	0.00121894	-0.0275555	0.611006	-0.0450986	0.964029	0.999957		ENSMUSG00000061518	0.00121894	0.442057	0.621865	0.710857	0.477173	0.999959
	ENSMUSG00000037351	0.00571315	0.10865	0.346615	0.313461	0.753931	0.929934		ENSMUSG00000037351	0.00571315	0.20239	0.34737	0.582634	0.56014	0.836068		ENSMUSG00000037351	0.00571315	-0.102172	0.346567	-0.29481	0.768139	0.999957		ENSMUSG00000037351	0.00571315	-0.114863	0.349527	-0.328624	0.74244	0.999959
	ENSMUSG00000102416	0.0315238	0.183202	0.187201	0.978637	0.327759	0.895674		ENSMUSG00000102416	0.0315238	0.237078	0.186743	1.26954	0.204247	0.822922		ENSMUSG00000102416	0.0315238	-0.0197999	0.187297	-0.105714	0.915809	0.999957		ENSMUSG00000102416	0.0315238	-0.109573	0.188108	-0.582499	0.560231	0.999959
	ENSMUSG00000104237	0.00570157	0.429216	0.326709	1.31376	0.188929	0.895674		ENSMUSG00000104237	0.00570157	0.157836	0.323622	0.487716	0.625751	0.852569		ENSMUSG00000104237	0.00570157	0.0324583	0.325163	0.0998217	0.920486	0.999957		ENSMUSG00000104237	0.00570157	-0.042468	0.328617	-0.129232	0.897174	0.999959
	ENSMUSG00000026117	0.0192938	0.246204	0.19887	1.23802	0.21571	0.895674		ENSMUSG00000026117	0.0192938	0.296114	0.19792	1.49613	0.13462	0.822922		ENSMUSG00000026117	0.0192938	0.0084828	0.199419	0.0425376	0.96607	0.999957		ENSMUSG00000026117	0.0192938	0.0469001	0.19968	0.234876	0.814305	0.999959
	ENSMUSG00000026116	0.0231454	0.160655	0.2399	0.669675	0.503065	0.896532		ENSMUSG00000026116	0.0231454	0.322699	0.240844	1.33987	0.180288	0.822922		ENSMUSG00000026116	0.0231454	0.0282501	0.239931	0.117743	0.906272	0.999957		ENSMUSG00000026116	0.0231454	0.102377	0.241197	0.424454	0.671235	0.999959
	ENSMUSG00000050122	0.0856939	0.303817	0.162658	1.86783	0.0617859	0.895674		ENSMUSG00000050122	0.0856939	0.354797	0.16249	2.18351	0.0289986	0.822922		ENSMUSG00000050122	0.0856939	0.034784	0.162802	0.213659	0.830813	0.999957		ENSMUSG00000050122	0.0856939	-0.0283228	0.162959	-0.173803	0.86202	0.999959
	ENSMUSG00000026113	0.052337	0.296114	0.20929	1.41485	0.157113	0.895674		ENSMUSG00000026113	0.052337	0.127569	0.208994	0.610393	0.541602	0.833726		ENSMUSG00000026113	0.052337	0.184608	0.208768	0.884272	0.376549	0.999957		ENSMUSG00000026113	0.052337	-0.0661418	0.20954	-0.315653	0.752266	0.999959
	ENSMUSG00000026112	0.00231049	0.0831942	0.491043	0.169423	0.865464	0.964864		ENSMUSG00000026112	0.00231049	0.363901	0.494189	0.73636	0.461512	0.824428		ENSMUSG00000026112	0.00231049	-0.0343351	0.489292	-0.0701731	0.944056	0.999957		ENSMUSG00000026112	0.00231049	0.325487	0.497214	0.654621	0.512712	0.999959
	ENSMUSG00000026111	0.00153207	-0.339199	0.536046	-0.63278	0.526877	0.897555		ENSMUSG00000026111	0.00153207	0.220062	0.538672	0.408528	0.682886	0.872779		ENSMUSG00000026111	0.00153207	0.277156	0.534936	0.51811	0.604382	0.999957		ENSMUSG00000026111	0.00153207	-0.0821394	0.546038	-0.150428	0.880427	0.999959
	ENSMUSG00000026110	0.0268854	0.31093	0.223573	1.39073	0.164306	0.895674		ENSMUSG00000026110	0.0268854	0.289256	0.223811	1.29241	0.196215	0.822922		ENSMUSG00000026110	0.0268854	0.0523582	0.223924	0.233821	0.815124	0.999957		ENSMUSG00000026110	0.0268854	0.010016	0.224692	0.0445767	0.964445	0.999959
	ENSMUSG00000026090	0.062613	0.34715	0.177902	1.95136	0.0510147	0.895674		ENSMUSG00000026090	0.062613	0.260187	0.177654	1.46457	0.143039	0.822922		ENSMUSG00000026090	0.062613	0.0281863	0.178196	0.158176	0.874318	0.999957		ENSMUSG00000026090	0.062613	-0.0567153	0.17819	-0.318285	0.750269	0.999959
	ENSMUSG00000089767	0.00212655	-0.156868	0.442904	-0.35418	0.723204	0.922227		ENSMUSG00000089767	0.00212655	0.10586	0.440586	0.24027	0.810121	0.918658		ENSMUSG00000089767	0.00212655	0.381781	0.446357	0.855326	0.392371	0.999957		ENSMUSG00000089767	0.00212655	-0.0427583	0.445922	-0.0958874	0.92361	0.999959
	ENSMUSG00000060771	0.0238008	0.237988	0.220711	1.07828	0.280911	0.895674		ENSMUSG00000060771	0.0238008	0.306721	0.221008	1.38783	0.165189	0.822922		ENSMUSG00000060771	0.0238008	-0.0172956	0.221037	-0.0782477	0.937631	0.999957		ENSMUSG00000060771	0.0238008	0.0850087	0.22185	0.38318	0.701586	0.999959
	ENSMUSG00000097268	0.00313355	0.579663	0.38924	1.48922	0.136431	0.895674		ENSMUSG00000097268	0.00313355	0.31781	0.389774	0.81537	0.414861	0.822922		ENSMUSG00000097268	0.00313355	-0.236769	0.387043	-0.611738	0.540711	0.999957		ENSMUSG00000097268	0.00313355	-0.0667765	0.39585	-0.168692	0.866039	0.999959
	ENSMUSG00000037216	0.00172637	0.193264	0.537489	0.359568	0.71917	0.921315		ENSMUSG00000037216	0.00172637	0.88207	0.53758	1.64082	0.100835	0.822922		ENSMUSG00000037216	0.00172637	-0.516179	0.533139	-0.968188	0.332951	0.999957		ENSMUSG00000037216	0.00172637	-0.287692	0.542034	-0.530763	0.595583	0.999959
	ENSMUSG00000026088	0.00275684	-0.157252	0.426308	-0.368869	0.712225	0.920181		ENSMUSG00000026088	0.00275684	0.201891	0.431621	0.46775	0.639963	0.857077		ENSMUSG00000026088	0.00275684	-0.139954	0.424484	-0.329703	0.741624	0.999957		ENSMUSG00000026088	0.00275684	0.38199	0.430694	0.886917	0.375124	0.999959
	ENSMUSG00000026087	0.00183711	0.259641	0.500704	0.518552	0.604073	0.905142		ENSMUSG00000026087	0.00183711	0.465378	0.508644	0.914939	0.360224	0.822922		ENSMUSG00000026087	0.00183711	-0.161912	0.500152	-0.323725	0.746146	0.999957		ENSMUSG00000026087	0.00183711	0.140991	0.510481	0.276191	0.782401	0.999959
	ENSMUSG00000061584	0.0170815	0.0537159	0.232707	0.230831	0.817446	0.950633		ENSMUSG00000061584	0.0170815	-0.0139092	0.231464	-0.0600925	0.952082	0.980746		ENSMUSG00000061584	0.0170815	0.0687245	0.232991	0.294967	0.768019	0.999957		ENSMUSG00000061584	0.0170815	-0.15112	0.233799	-0.646369	0.518041	0.999959
	ENSMUSG00000058407	0.0029803	0.432183	0.434256	0.995226	0.319626	0.895674		ENSMUSG00000058407	0.0029803	0.177168	0.439415	0.403191	0.686807	0.874026		ENSMUSG00000058407	0.0029803	-0.177762	0.434241	-0.409361	0.682274	0.999957		ENSMUSG00000058407	0.0029803	0.104758	0.440049	0.23806	0.811835	0.999959
	ENSMUSG00000026083	0.00816994	0.109907	0.3162	0.347586	0.728151	0.924127		ENSMUSG00000026083	0.00816994	0.109198	0.319017	0.342296	0.732128	0.889428		ENSMUSG00000026083	0.00816994	-0.253907	0.316436	-0.802398	0.422323	0.999957		ENSMUSG00000026083	0.00816994	0.318969	0.318669	1.00094	0.316854	0.999959
	ENSMUSG00000026082	0.0104259	0.346521	0.296758	1.16769	0.242933	0.895674		ENSMUSG00000026082	0.0104259	0.160392	0.298176	0.537909	0.59064	0.843161		ENSMUSG00000026082	0.0104259	-0.108818	0.296673	-0.366796	0.713772	0.999957		ENSMUSG00000026082	0.0104259	0.00289825	0.299025	0.00969235	0.992267	0.999959
	ENSMUSG00000103804	0.000383994	0.498264	1.08785	0.458028	0.646932	0.910332		ENSMUSG00000103804	0.000383994	0.0650273	1.10152	0.0590342	0.952925	0.981355		ENSMUSG00000103804	0.000383994	-0.663224	1.09747	-0.604323	0.545629	0.999957		ENSMUSG00000103804	0.000383994	0.43792	1.10548	0.396137	0.692004	0.999959
	ENSMUSG00000037138	0.253802	0.348976	0.156627	2.22807	0.0258758	0.895674		ENSMUSG00000037138	0.253802	0.313646	0.156563	2.00332	0.0451429	0.822922		ENSMUSG00000037138	0.253802	0.0058576	0.156715	0.0373775	0.970184	0.999957		ENSMUSG00000037138	0.253802	-0.0835252	0.156711	-0.532989	0.594041	0.999959
	ENSMUSG00000085391	0.0063168	0.35692	0.309679	1.15255	0.249097	0.895674		ENSMUSG00000085391	0.0063168	0.102136	0.308737	0.330819	0.740781	0.891801		ENSMUSG00000085391	0.0063168	-0.0194233	0.311275	-0.0623991	0.950245	0.999957		ENSMUSG00000085391	0.0063168	0.00837898	0.312012	0.0268547	0.978576	0.999959
	ENSMUSG00000087131	0.00726528	0.421029	0.31258	1.34695	0.177997	0.895674		ENSMUSG00000087131	0.00726528	0.327266	0.311409	1.05092	0.293296	0.822922		ENSMUSG00000087131	0.00726528	0.126342	0.312961	0.403699	0.686434	0.999957		ENSMUSG00000087131	0.00726528	-0.282652	0.314367	-0.899113	0.368593	0.999959
	ENSMUSG00000048814	0.015373	0.450173	0.268866	1.67434	0.0940634	0.895674		ENSMUSG00000048814	0.015373	0.355813	0.268736	1.32402	0.185495	0.822922		ENSMUSG00000048814	0.015373	-0.0480812	0.269817	-0.178199	0.858566	0.999957		ENSMUSG00000048814	0.015373	-0.0313706	0.269787	-0.116279	0.907431	0.999959
	ENSMUSG00000026080	0.012682	0.203485	0.269091	0.756191	0.449534	0.895674		ENSMUSG00000026080	0.012682	0.272178	0.268699	1.01295	0.311085	0.822922		ENSMUSG00000026080	0.012682	-0.152271	0.269742	-0.564505	0.572411	0.999957		ENSMUSG00000026080	0.012682	-0.00227574	0.27055	-0.00841153	0.993289	0.999959
	ENSMUSG00000026078	0.00355142	0.262812	0.422767	0.621648	0.534173	0.898094		ENSMUSG00000026078	0.00355142	0.388586	0.425258	0.913765	0.36084	0.822922		ENSMUSG00000026078	0.00355142	-0.0806267	0.421976	-0.191069	0.848471	0.999957		ENSMUSG00000026078	0.00355142	0.178461	0.428939	0.416051	0.677372	0.999959
	ENSMUSG00000103046	0.000654433	0.555782	0.776928	0.715359	0.474387	0.895674		ENSMUSG00000103046	0.000654433	0.461191	0.784054	0.588213	0.55639	0.835529		ENSMUSG00000103046	0.000654433	-0.0271711	0.783853	-0.0346635	0.972348	0.999957		ENSMUSG00000103046	0.000654433	-0.255528	0.806684	-0.316764	0.751423	0.999959
	ENSMUSG00000026077	0.0864054	0.254869	0.166412	1.53155	0.125633	0.895674		ENSMUSG00000026077	0.0864054	0.220352	0.16625	1.32543	0.18503	0.822922		ENSMUSG00000026077	0.0864054	0.025491	0.166643	0.152968	0.878424	0.999957		ENSMUSG00000026077	0.0864054	-0.1897	0.166733	-1.13775	0.255226	0.999959
	ENSMUSG00000073702	0.00196224	0.332212	0.526278	0.631248	0.527878	0.898078		ENSMUSG00000073702	0.00196224	0.648457	0.532696	1.21731	0.223486	0.822922		ENSMUSG00000073702	0.00196224	0.48122	0.52532	0.916052	0.35964	0.999957		ENSMUSG00000073702	0.00196224	0.178454	0.534268	0.334016	0.738368	0.999959
	ENSMUSG00000003134	0.0474513	0.120878	0.190391	0.634891	0.525499	0.897555		ENSMUSG00000003134	0.0474513	0.12693	0.190177	0.667432	0.504496	0.828195		ENSMUSG00000003134	0.0474513	-0.013818	0.190488	-0.0725401	0.942172	0.999957		ENSMUSG00000003134	0.0474513	0.0340173	0.190979	0.17812	0.858629	0.999959
	ENSMUSG00000003135	0.0029294	0.203904	0.46564	0.437901	0.661458	0.912451		ENSMUSG00000003135	0.0029294	0.0977012	0.468873	0.208375	0.834937	0.929544		ENSMUSG00000003135	0.0029294	0.0515301	0.465733	0.110643	0.911899	0.999957		ENSMUSG00000003135	0.0029294	0.241586	0.470526	0.513439	0.607644	0.999959
	ENSMUSG00000085894	0.000950546	0.139269	0.636486	0.21881	0.826798	0.952869		ENSMUSG00000085894	0.000950546	0.403095	0.640608	0.629239	0.529193	0.831833		ENSMUSG00000085894	0.000950546	-0.28178	0.639166	-0.440855	0.659318	0.999957		ENSMUSG00000085894	0.000950546	0.178003	0.646712	0.275243	0.783129	0.999959
	ENSMUSG00000077704	0.000192174	0.0626234	1.207	0.0518834	0.958622	0.990113		ENSMUSG00000077704	0.000192174	-0.3926	1.20802	-0.324995	0.745185	0.893946		ENSMUSG00000077704	0.000192174	-0.503498	1.21948	-0.412878	0.679696	0.999957		ENSMUSG00000077704	0.000192174	-0.114469	1.22556	-0.0934011	0.925585	0.999959
	ENSMUSG00000048234	0.00499902	0.283748	0.38402	0.738889	0.459975	0.895674		ENSMUSG00000048234	0.00499902	0.540703	0.386203	1.40005	0.161499	0.822922		ENSMUSG00000048234	0.00499902	0.186521	0.383136	0.486827	0.626381	0.999957		ENSMUSG00000048234	0.00499902	-0.0870379	0.386744	-0.225053	0.821938	0.999959
	ENSMUSG00000050967	0.013812	0.363254	0.257464	1.41089	0.158276	0.895674		ENSMUSG00000050967	0.013812	0.394978	0.25712	1.53616	0.124499	0.822922		ENSMUSG00000050967	0.013812	0.0502468	0.257366	0.195235	0.845209	0.999957		ENSMUSG00000050967	0.013812	-0.0332173	0.258746	-0.128378	0.89785	0.999959
	ENSMUSG00000097083	0.00663728	0.282902	0.29257	0.966954	0.333567	0.895674		ENSMUSG00000097083	0.00663728	0.425293	0.290765	1.46267	0.143558	0.822922		ENSMUSG00000097083	0.00663728	0.205303	0.292037	0.703003	0.482054	0.999957		ENSMUSG00000097083	0.00663728	0.124619	0.293656	0.42437	0.671296	0.999959
	ENSMUSG00000057173	0.037281	0.171188	0.174882	0.978872	0.327643	0.895674		ENSMUSG00000057173	0.037281	0.290913	0.174402	1.66806	0.0953035	0.822922		ENSMUSG00000057173	0.037281	0.108847	0.174808	0.622668	0.533503	0.999957		ENSMUSG00000057173	0.037281	-0.0680324	0.175635	-0.387351	0.698496	0.999959
	ENSMUSG00000026074	0.0217066	0.291855	0.237124	1.23081	0.218394	0.895674		ENSMUSG00000026074	0.0217066	0.281534	0.238258	1.18163	0.237352	0.822922		ENSMUSG00000026074	0.0217066	0.0686979	0.237282	0.28952	0.772183	0.999957		ENSMUSG00000026074	0.0217066	0.106213	0.238503	0.445333	0.656079	0.999959
	ENSMUSG00000102985	0.0015553	0.0429801	0.52935	0.081194	0.935288	0.983472		ENSMUSG00000102985	0.0015553	0.648278	0.526721	1.23078	0.218405	0.822922		ENSMUSG00000102985	0.0015553	-0.352965	0.531448	-0.664157	0.50659	0.999957		ENSMUSG00000102985	0.0015553	-0.338369	0.53612	-0.631143	0.527947	0.999959
	ENSMUSG00000026073	0.043466	0.150067	0.147994	1.01401	0.31058	0.895674		ENSMUSG00000026073	0.043466	0.141788	0.147454	0.961577	0.336262	0.822922		ENSMUSG00000026073	0.043466	0.0183188	0.148042	0.12374	0.901521	0.999957		ENSMUSG00000026073	0.043466	0.00832122	0.148817	0.0559158	0.955409	0.999959
	ENSMUSG00000097899	0.00562259	0.213333	0.30408	0.701569	0.482948	0.895674		ENSMUSG00000097899	0.00562259	0.271264	0.303145	0.894832	0.370877	0.822922		ENSMUSG00000097899	0.00562259	-0.161378	0.303871	-0.531074	0.595368	0.999957		ENSMUSG00000097899	0.00562259	0.123778	0.307605	0.402393	0.687395	0.999959
	ENSMUSG00000026072	0.0606361	0.236289	0.150417	1.57089	0.116208	0.895674		ENSMUSG00000026072	0.0606361	0.242657	0.15014	1.61621	0.106049	0.822922		ENSMUSG00000026072	0.0606361	0.185684	0.150558	1.2333	0.217462	0.999957		ENSMUSG00000026072	0.0606361	-4.19228e-05	0.150998	-0.000277639	0.999778	0.999959
	ENSMUSG00000070942	0.0512228	0.152989	0.15264	1.00229	0.316206	0.895674		ENSMUSG00000070942	0.0512228	0.0969699	0.152019	0.63788	0.523552	0.830704		ENSMUSG00000070942	0.0512228	0.0115117	0.152793	0.0753418	0.939943	0.999957		ENSMUSG00000070942	0.0512228	-0.118121	0.153169	-0.771185	0.440598	0.999959
	ENSMUSG00000026069	0.0393119	0.0144188	0.151354	0.0952655	0.924104	0.980883		ENSMUSG00000026069	0.0393119	0.0800476	0.1507	0.531172	0.5953	0.844084		ENSMUSG00000026069	0.0393119	0.0520805	0.151492	0.343783	0.731009	0.999957		ENSMUSG00000026069	0.0393119	-0.0920353	0.151893	-0.60592	0.544568	0.999959
	ENSMUSG00000026065	0.0336206	0.299153	0.185063	1.61649	0.105988	0.895674		ENSMUSG00000026065	0.0336206	0.327183	0.184741	1.77104	0.0765543	0.822922		ENSMUSG00000026065	0.0336206	0.0489316	0.185739	0.263443	0.792209	0.999957		ENSMUSG00000026065	0.0336206	-0.160798	0.185867	-0.865124	0.38697	0.999959
	ENSMUSG00000026062	0.0836973	0.193894	0.147318	1.31616	0.188122	0.895674		ENSMUSG00000026062	0.0836973	0.214579	0.147006	1.45967	0.144382	0.822922		ENSMUSG00000026062	0.0836973	0.0540336	0.14761	0.366056	0.714324	0.999957		ENSMUSG00000026062	0.0836973	-0.112372	0.147557	-0.761552	0.446328	0.999959
	ENSMUSG00000041945	0.00596373	0.354143	0.354522	0.998933	0.317827	0.895674		ENSMUSG00000041945	0.00596373	0.16462	0.35577	0.462715	0.643569	0.857828		ENSMUSG00000041945	0.00596373	-0.184369	0.354212	-0.520504	0.602712	0.999957		ENSMUSG00000041945	0.00596373	0.0453964	0.357634	0.126935	0.898992	0.999959
	ENSMUSG00000101299	0.0284963	-0.0585563	0.172845	-0.33878	0.734775	0.926309		ENSMUSG00000101299	0.0284963	0.0658028	0.172042	0.382482	0.702104	0.878805		ENSMUSG00000101299	0.0284963	-0.00938978	0.173058	-0.0542581	0.95673	0.999957		ENSMUSG00000101299	0.0284963	-0.152354	0.173642	-0.877402	0.380268	0.999959
	ENSMUSG00000060424	0.0723024	0.130083	0.147102	0.884305	0.376532	0.895674		ENSMUSG00000060424	0.0723024	0.0753326	0.146799	0.513167	0.607835	0.845755		ENSMUSG00000060424	0.0723024	-0.0327264	0.147233	-0.222276	0.824099	0.999957		ENSMUSG00000060424	0.0723024	-0.149912	0.147599	-1.01567	0.309787	0.999959
	ENSMUSG00000093436	0.037165	0.137225	0.175792	0.780613	0.43503	0.895674		ENSMUSG00000093436	0.037165	0.156668	0.175321	0.893607	0.371532	0.822922		ENSMUSG00000093436	0.037165	0.0390797	0.175983	0.222065	0.824263	0.999957		ENSMUSG00000093436	0.037165	-0.151939	0.176852	-0.859134	0.390267	0.999959
	ENSMUSG00000045515	0.00544187	0.163639	0.316964	0.516269	0.605667	0.905142		ENSMUSG00000045515	0.00544187	0.208853	0.315389	0.662207	0.507838	0.828772		ENSMUSG00000045515	0.00544187	-0.00150944	0.316458	-0.0047698	0.996194	0.999957		ENSMUSG00000045515	0.00544187	-0.01326	0.322105	-0.0411667	0.967163	0.999959
	ENSMUSG00000097063	0.00752413	0.141129	0.287072	0.491615	0.622992	0.906636		ENSMUSG00000097063	0.00752413	0.101492	0.2853	0.355736	0.722039	0.885648		ENSMUSG00000097063	0.00752413	0.0570991	0.287347	0.198711	0.842489	0.999957		ENSMUSG00000097063	0.00752413	-0.215089	0.290366	-0.740752	0.458844	0.999959
	ENSMUSG00000099784	0.003258	0.151727	0.386447	0.39262	0.6946	0.917413		ENSMUSG00000099784	0.003258	0.00409088	0.383009	0.0106809	0.991478	0.996017		ENSMUSG00000099784	0.003258	-0.143067	0.387179	-0.369512	0.711746	0.999957		ENSMUSG00000099784	0.003258	-0.255725	0.390495	-0.654874	0.512549	0.999959
	ENSMUSG00000060679	0.0113833	0.252052	0.268154	0.939954	0.347241	0.895674		ENSMUSG00000060679	0.0113833	0.0215217	0.269756	0.079782	0.936411	0.97234		ENSMUSG00000060679	0.0113833	-0.124076	0.268313	-0.46243	0.643773	0.999957		ENSMUSG00000060679	0.0113833	0.182263	0.271182	0.672106	0.501517	0.999959
	ENSMUSG00000041907	0.0311359	0.31792	0.200143	1.58846	0.112182	0.895674		ENSMUSG00000041907	0.0311359	0.306688	0.199989	1.53352	0.125147	0.822922		ENSMUSG00000041907	0.0311359	0.0187239	0.200973	0.0931663	0.925771	0.999957		ENSMUSG00000041907	0.0311359	0.0228114	0.200667	0.113678	0.909493	0.999959
	ENSMUSG00000070939	0.00873028	0.262199	0.288561	0.908642	0.363539	0.895674		ENSMUSG00000070939	0.00873028	0.382027	0.291011	1.31276	0.189265	0.822922		ENSMUSG00000070939	0.00873028	0.00300417	0.288633	0.0104083	0.991696	0.999957		ENSMUSG00000070939	0.00873028	-0.063575	0.291618	-0.218008	0.827423	0.999959
	ENSMUSG00000041878	0.00072065	0.065088	0.759012	0.0857536	0.931662	0.982575		ENSMUSG00000041878	0.00072065	-0.359724	0.767932	-0.468432	0.639476	0.856959		ENSMUSG00000041878	0.00072065	-0.521425	0.76819	-0.678771	0.497283	0.999957		ENSMUSG00000041878	0.00072065	0.219962	0.769019	0.286029	0.774856	0.999959
	ENSMUSG00000010290	0.00324061	0.339586	0.419758	0.809006	0.418512	0.895674		ENSMUSG00000010290	0.00324061	0.263412	0.425768	0.618675	0.53613	0.833172		ENSMUSG00000010290	0.00324061	0.0121404	0.419258	0.0289567	0.976899	0.999957		ENSMUSG00000010290	0.00324061	0.155845	0.423533	0.367965	0.7129	0.999959
	ENSMUSG00000008136	0.0504118	0.287197	0.174863	1.64241	0.100506	0.895674		ENSMUSG00000008136	0.0504118	0.230865	0.174601	1.32225	0.186086	0.822922		ENSMUSG00000008136	0.0504118	0.0347714	0.175453	0.198181	0.842903	0.999957		ENSMUSG00000008136	0.0504118	-0.129177	0.175268	-0.737025	0.461107	0.999959
	ENSMUSG00000066877	0.0280442	0.338061	0.22277	1.51754	0.129131	0.895674		ENSMUSG00000066877	0.0280442	0.240809	0.223045	1.07964	0.280301	0.822922		ENSMUSG00000066877	0.0280442	0.00475414	0.223279	0.0212923	0.983012	0.999957		ENSMUSG00000066877	0.0280442	-0.0518407	0.223654	-0.23179	0.816701	0.999959
	ENSMUSG00000103945	0.000739568	0.483352	0.745348	0.648492	0.516667	0.896532		ENSMUSG00000103945	0.000739568	0.0347599	0.748805	0.0464205	0.962975	0.984281		ENSMUSG00000103945	0.000739568	-0.14251	0.749271	-0.190198	0.849154	0.999957		ENSMUSG00000103945	0.000739568	0.591354	0.768159	0.769833	0.441399	0.999959
	ENSMUSG00000026051	0.00901516	0.229652	0.248201	0.925265	0.354828	0.895674		ENSMUSG00000026051	0.00901516	0.277131	0.247398	1.12018	0.262636	0.822922		ENSMUSG00000026051	0.00901516	0.0843217	0.24955	0.337895	0.735443	0.999957		ENSMUSG00000026051	0.00901516	0.0745373	0.249763	0.298432	0.765373	0.999959
	ENSMUSG00000100764	0.000949117	0.915044	0.624737	1.46469	0.143006	0.895674		ENSMUSG00000100764	0.000949117	0.0295372	0.620844	0.0475759	0.962054	0.983982		ENSMUSG00000100764	0.000949117	0.291654	0.62386	0.467499	0.640143	0.999957		ENSMUSG00000100764	0.000949117	0.313415	0.631891	0.495995	0.619898	0.999959
	ENSMUSG00000100635	0.000814326	0.776948	0.641174	1.21176	0.225605	0.895674		ENSMUSG00000100635	0.000814326	0.179504	0.63874	0.281029	0.778689	0.904004		ENSMUSG00000100635	0.000814326	0.13758	0.655705	0.20982	0.833809	0.999957		ENSMUSG00000100635	0.000814326	0.447902	0.659484	0.67917	0.49703	0.999959
	ENSMUSG00000100480	0.000349641	-0.21305	1.05476	-0.201989	0.839926	0.957483		ENSMUSG00000100480	0.000349641	-0.405885	1.07562	-0.37735	0.705913	0.880251		ENSMUSG00000100480	0.000349641	0.417568	1.056	0.395424	0.69253	0.999957		ENSMUSG00000100480	0.000349641	0.374497	1.06138	0.352838	0.72421	0.999959
	ENSMUSG00000057363	0.0146077	0.168899	0.267288	0.631899	0.527453	0.89775		ENSMUSG00000057363	0.0146077	0.224259	0.268884	0.834037	0.40426	0.822922		ENSMUSG00000057363	0.0146077	0.0038127	0.267645	0.0142453	0.988634	0.999957		ENSMUSG00000057363	0.0146077	0.177765	0.269086	0.660623	0.508854	0.999959
	ENSMUSG00000041763	0.00901598	0.26604	0.333503	0.797716	0.425035	0.895674		ENSMUSG00000041763	0.00901598	0.0181172	0.336293	0.0538733	0.957036	0.982544		ENSMUSG00000041763	0.00901598	-0.0409621	0.333736	-0.122738	0.902315	0.999957		ENSMUSG00000041763	0.00901598	0.154194	0.335989	0.458924	0.646288	0.999959
	ENSMUSG00000047343	0.00888862	0.105645	0.248859	0.424519	0.671187	0.912451		ENSMUSG00000047343	0.00888862	0.019713	0.247695	0.0795857	0.936567	0.97234		ENSMUSG00000047343	0.00888862	0.0119421	0.251317	0.047518	0.9621	0.999957		ENSMUSG00000047343	0.00888862	-0.138848	0.251702	-0.551636	0.581198	0.999959
	ENSMUSG00000026049	0.00365267	0.290908	0.383273	0.759011	0.447846	0.895674		ENSMUSG00000026049	0.00365267	0.174799	0.386208	0.452604	0.650834	0.861058		ENSMUSG00000026049	0.00365267	0.183935	0.382926	0.48034	0.630986	0.999957		ENSMUSG00000026049	0.00365267	-0.0532187	0.387427	-0.137365	0.890743	0.999959
	ENSMUSG00000026047	0.00250469	0.209962	0.462039	0.454426	0.649523	0.910666		ENSMUSG00000026047	0.00250469	0.367105	0.468203	0.784072	0.432998	0.822922		ENSMUSG00000026047	0.00250469	-0.0210794	0.462381	-0.0455889	0.963638	0.999957		ENSMUSG00000026047	0.00250469	0.235558	0.46818	0.503136	0.614868	0.999959
	ENSMUSG00000041684	0.00485196	0.490403	0.419713	1.16842	0.242636	0.895674		ENSMUSG00000041684	0.00485196	0.190552	0.422638	0.450863	0.652088	0.861845		ENSMUSG00000041684	0.00485196	-0.0678424	0.419991	-0.161533	0.871674	0.999957		ENSMUSG00000041684	0.00485196	0.0262803	0.422617	0.0621846	0.950416	0.999959
	ENSMUSG00000026048	0.00584237	0.691347	0.339191	2.03822	0.0415276	0.895674		ENSMUSG00000026048	0.00584237	0.287384	0.341982	0.840348	0.400713	0.822922		ENSMUSG00000026048	0.00584237	-0.115893	0.338991	-0.341876	0.732444	0.999957		ENSMUSG00000026048	0.00584237	0.287361	0.342598	0.838769	0.401599	0.999959
	ENSMUSG00000056870	0.212595	0.142524	0.111526	1.27794	0.201269	0.895674		ENSMUSG00000056870	0.212595	0.109378	0.111403	0.981826	0.326186	0.822922		ENSMUSG00000056870	0.212595	0.0378632	0.111659	0.339095	0.734538	0.999957		ENSMUSG00000056870	0.212595	-0.0239591	0.111681	-0.214531	0.830133	0.999959
	ENSMUSG00000026043	0.0345987	0.116023	0.157252	0.737815	0.460627	0.895674		ENSMUSG00000026043	0.0345987	0.089225	0.156676	0.569489	0.569024	0.838132		ENSMUSG00000026043	0.0345987	0.114487	0.157555	0.72665	0.46744	0.999957		ENSMUSG00000026043	0.0345987	-0.111165	0.157924	-0.703917	0.481485	0.999959
	ENSMUSG00000026042	0.0881777	0.132676	0.130201	1.01901	0.308199	0.895674		ENSMUSG00000026042	0.0881777	0.133866	0.12995	1.03013	0.302947	0.822922		ENSMUSG00000026042	0.0881777	0.088296	0.130373	0.677258	0.498242	0.999957		ENSMUSG00000026042	0.0881777	-0.017826	0.130428	-0.136673	0.891289	0.999959
	ENSMUSG00000025995	0.00664394	0.377551	0.335371	1.12577	0.260263	0.895674		ENSMUSG00000025995	0.00664394	0.233957	0.338331	0.691504	0.489249	0.825387		ENSMUSG00000025995	0.00664394	0.219634	0.334589	0.65643	0.511548	0.999957		ENSMUSG00000025995	0.00664394	0.0117364	0.33755	0.0347694	0.972264	0.999959
	ENSMUSG00000084817	0.00129167	-0.297305	0.523374	-0.568054	0.569998	0.90038		ENSMUSG00000084817	0.00129167	0.382605	0.516849	0.740264	0.45914	0.824428		ENSMUSG00000084817	0.00129167	-0.552219	0.534637	-1.03288	0.301658	0.999957		ENSMUSG00000084817	0.00129167	-0.0362084	0.526845	-0.0687268	0.945207	0.999959
	ENSMUSG00000025993	0.0190448	-0.0641295	0.177819	-0.360645	0.718365	0.921211		ENSMUSG00000025993	0.0190448	0.0425219	0.177023	0.240205	0.810171	0.918658		ENSMUSG00000025993	0.0190448	-0.0345173	0.178664	-0.193197	0.846805	0.999957		ENSMUSG00000025993	0.0190448	-0.00741352	0.179943	-0.0411993	0.967137	0.999959
	ENSMUSG00000041144	0.215818	0.0800659	0.114628	0.698486	0.484873	0.895674		ENSMUSG00000041144	0.215818	0.0621936	0.114509	0.543135	0.587037	0.841531		ENSMUSG00000041144	0.215818	0.00958565	0.114721	0.0835559	0.93341	0.999957		ENSMUSG00000041144	0.215818	-0.00716907	0.114746	-0.0624775	0.950183	0.999959
	ENSMUSG00000101337	0.231516	0.164455	0.123539	1.3312	0.183123	0.895674		ENSMUSG00000101337	0.231516	0.173214	0.123458	1.40302	0.160611	0.822922		ENSMUSG00000101337	0.231516	0.0752458	0.123677	0.608406	0.542918	0.999957		ENSMUSG00000101337	0.231516	0.000639708	0.123661	0.00517309	0.995872	0.999959
	ENSMUSG00000025986	0.0309644	0.16203	0.186682	0.867945	0.385424	0.895674		ENSMUSG00000025986	0.0309644	0.149164	0.186521	0.799718	0.423874	0.822922		ENSMUSG00000025986	0.0309644	0.0892935	0.186779	0.47807	0.6326	0.999957		ENSMUSG00000025986	0.0309644	0.0453263	0.187583	0.241633	0.809065	0.999959
	ENSMUSG00000100213	0.000537385	0.810171	0.879133	0.921557	0.35676	0.895674		ENSMUSG00000100213	0.000537385	1.11867	0.892339	1.25364	0.209975	0.822922		ENSMUSG00000100213	0.000537385	0.409182	0.876038	0.467082	0.640441	0.999957		ENSMUSG00000100213	0.000537385	-0.47008	0.88981	-0.528292	0.597297	0.999959
	ENSMUSG00000100033	0.00153549	0.359345	0.514491	0.698447	0.484898	0.895674		ENSMUSG00000100033	0.00153549	0.403104	0.509847	0.790637	0.429156	0.822922		ENSMUSG00000100033	0.00153549	-0.000738752	0.518833	-0.00142387	0.998864	0.999957		ENSMUSG00000100033	0.00153549	-0.24193	0.518173	-0.466891	0.640578	0.999959
	ENSMUSG00000026109	0.0937979	0.23803	0.16264	1.46354	0.143319	0.895674		ENSMUSG00000026109	0.0937979	0.308415	0.162578	1.89703	0.0578244	0.822922		ENSMUSG00000026109	0.0937979	-0.0703783	0.162948	-0.431906	0.66581	0.999957		ENSMUSG00000026109	0.0937979	-0.0724726	0.162897	-0.444899	0.656393	0.999959
	ENSMUSG00000100671	0.00224308	-0.0578906	0.445212	-0.13003	0.896543	0.972566		ENSMUSG00000100671	0.00224308	0.365286	0.441639	0.827115	0.408172	0.822922		ENSMUSG00000100671	0.00224308	0.0918098	0.447917	0.204971	0.837595	0.999957		ENSMUSG00000100671	0.00224308	0.0351694	0.447489	0.0785929	0.937356	0.999959
	ENSMUSG00000099924	0.00105516	0.344385	0.576952	0.596904	0.550571	0.898765		ENSMUSG00000099924	0.00105516	0.166117	0.572472	0.290175	0.771682	0.901471		ENSMUSG00000099924	0.00105516	0.0156489	0.587964	0.0266155	0.978766	0.999957		ENSMUSG00000099924	0.00105516	-0.162743	0.584236	-0.278557	0.780584	0.999959
	ENSMUSG00000099625	0.00139176	0.30727	0.560651	0.54806	0.583651	0.901746		ENSMUSG00000099625	0.00139176	0.568621	0.5575	1.01995	0.307753	0.822922		ENSMUSG00000099625	0.00139176	-0.386255	0.56347	-0.685494	0.493032	0.999957		ENSMUSG00000099625	0.00139176	0.256682	0.566416	0.45317	0.650427	0.999959
	ENSMUSG00000101799	0.0591941	0.221914	0.159542	1.39094	0.164242	0.895674		ENSMUSG00000101799	0.0591941	0.263483	0.159388	1.6531	0.0983113	0.822922		ENSMUSG00000101799	0.0591941	-0.0210565	0.16006	-0.131554	0.895337	0.999957		ENSMUSG00000101799	0.0591941	-0.0960628	0.160037	-0.600252	0.548338	0.999959
	ENSMUSG00000045954	0.0088632	0.185051	0.263495	0.702292	0.482497	0.895674		ENSMUSG00000045954	0.0088632	0.195559	0.262472	0.745065	0.456232	0.824428		ENSMUSG00000045954	0.0088632	0.0116968	0.265438	0.0440662	0.964852	0.999957		ENSMUSG00000045954	0.0088632	-0.0232516	0.265775	-0.087486	0.930285	0.999959
	ENSMUSG00000026107	0.00387815	0.415799	0.400292	1.03874	0.298926	0.895674		ENSMUSG00000026107	0.00387815	0.437106	0.402421	1.08619	0.277394	0.822922		ENSMUSG00000026107	0.00387815	0.0718996	0.399741	0.179865	0.857258	0.999957		ENSMUSG00000026107	0.00387815	0.0891608	0.404804	0.220257	0.825671	0.999959
	ENSMUSG00000099413	0.0483249	0.316413	0.169588	1.86577	0.0620733	0.895674		ENSMUSG00000099413	0.0483249	0.280789	0.169359	1.65795	0.0973274	0.822922		ENSMUSG00000099413	0.0483249	0.00199459	0.169964	0.0117353	0.990637	0.999957		ENSMUSG00000099413	0.0483249	-0.0911621	0.170077	-0.536006	0.591955	0.999959
	ENSMUSG00000018417	0.129267	0.172439	0.136165	1.2664	0.205372	0.895674		ENSMUSG00000018417	0.129267	0.178976	0.13599	1.31609	0.188143	0.822922		ENSMUSG00000018417	0.129267	0.0408228	0.136321	0.299461	0.764588	0.999957		ENSMUSG00000018417	0.129267	-0.0758414	0.136389	-0.556066	0.578166	0.999959
	ENSMUSG00000109599	0.00508209	-0.0432391	0.324534	-0.133234	0.894008	0.971593		ENSMUSG00000109599	0.00508209	0.317923	0.323599	0.982461	0.325873	0.822922		ENSMUSG00000109599	0.00508209	-0.0445574	0.322625	-0.138109	0.890154	0.999957		ENSMUSG00000109599	0.00508209	0.269792	0.326901	0.825304	0.409199	0.999959
	ENSMUSG00000026104	0.00857092	0.0430784	0.260319	0.165483	0.868564	0.965481		ENSMUSG00000026104	0.00857092	0.301816	0.262465	1.14993	0.250172	0.822922		ENSMUSG00000026104	0.00857092	-0.125101	0.260465	-0.480298	0.631016	0.999957		ENSMUSG00000026104	0.00857092	0.211255	0.264365	0.799102	0.424231	0.999959
	ENSMUSG00000026103	0.0107887	0.292196	0.289849	1.0081	0.313407	0.895674		ENSMUSG00000026103	0.0107887	0.294991	0.292074	1.00999	0.312501	0.822922		ENSMUSG00000026103	0.0107887	0.0578362	0.289773	0.199591	0.8418	0.999957		ENSMUSG00000026103	0.0107887	0.149839	0.292026	0.513102	0.60788	0.999959
	ENSMUSG00000002881	0.00683892	0.478897	0.357005	1.34143	0.179782	0.895674		ENSMUSG00000002881	0.00683892	0.419854	0.360441	1.16484	0.244086	0.822922		ENSMUSG00000002881	0.00683892	0.184315	0.357154	0.516065	0.605809	0.999957		ENSMUSG00000002881	0.00683892	0.0769488	0.360204	0.213626	0.830839	0.999959
	ENSMUSG00000043015	0.00456026	0.349015	0.381411	0.915065	0.360158	0.895674		ENSMUSG00000043015	0.00456026	0.166879	0.383857	0.434744	0.663748	0.865898		ENSMUSG00000043015	0.00456026	-0.0450521	0.382521	-0.117777	0.906245	0.999957		ENSMUSG00000043015	0.00456026	0.238542	0.385099	0.61943	0.535633	0.999959
	ENSMUSG00000103630	0.000757138	-0.0842576	0.765102	-0.110126	0.912309	0.978373		ENSMUSG00000103630	0.000757138	0.348226	0.774066	0.449866	0.652807	0.862037		ENSMUSG00000103630	0.000757138	0.088374	0.771921	0.114486	0.908853	0.999957		ENSMUSG00000103630	0.000757138	-0.426829	0.773056	-0.552132	0.580858	0.999959
	ENSMUSG00000041439	0.0184534	0.353638	0.226616	1.56052	0.118638	0.895674		ENSMUSG00000041439	0.0184534	0.330619	0.226701	1.45839	0.144733	0.822922		ENSMUSG00000041439	0.0184534	-0.0582771	0.227157	-0.256549	0.797527	0.999957		ENSMUSG00000041439	0.0184534	-0.024897	0.227729	-0.109327	0.912943	0.999959
	ENSMUSG00000026102	0.00524095	0.2701	0.328665	0.821809	0.411186	0.895674		ENSMUSG00000026102	0.00524095	0.120471	0.332977	0.3618	0.717501	0.884773		ENSMUSG00000026102	0.00524095	-0.00587543	0.32938	-0.0178378	0.985768	0.999957		ENSMUSG00000026102	0.00524095	0.0786072	0.334218	0.235197	0.814056	0.999959
	ENSMUSG00000041426	0.0170665	0.219078	0.227436	0.963249	0.335423	0.895674		ENSMUSG00000041426	0.0170665	0.204098	0.228026	0.895064	0.370753	0.822922		ENSMUSG00000041426	0.0170665	0.00338323	0.227701	0.0148582	0.988145	0.999957		ENSMUSG00000041426	0.0170665	-0.00494117	0.229285	-0.0215504	0.982807	0.999959
	ENSMUSG00000043629	0.0464831	0.200559	0.157307	1.27496	0.202324	0.895674		ENSMUSG00000043629	0.0464831	0.205643	0.157004	1.30979	0.190266	0.822922		ENSMUSG00000043629	0.0464831	0.0866089	0.15768	0.549269	0.582821	0.999957		ENSMUSG00000043629	0.0464831	-0.0967586	0.15781	-0.613133	0.539789	0.999959
	ENSMUSG00000026100	0.00559583	0.039362	0.281698	0.139731	0.888872	0.971139		ENSMUSG00000026100	0.00559583	0.225772	0.281052	0.803312	0.421795	0.822922		ENSMUSG00000026100	0.00559583	-0.0116901	0.283554	-0.0412269	0.967115	0.999957		ENSMUSG00000026100	0.00559583	-0.190021	0.285536	-0.665488	0.505738	0.999959
	ENSMUSG00000060715	0.0105504	0.0433011	0.259431	0.166908	0.867443	0.965443		ENSMUSG00000060715	0.0105504	0.275219	0.259338	1.06123	0.288583	0.822922		ENSMUSG00000060715	0.0105504	-0.304584	0.260476	-1.16934	0.242268	0.999957		ENSMUSG00000060715	0.0105504	0.0512248	0.261701	0.195738	0.844815	0.999959
	ENSMUSG00000026098	0.0277795	0.162286	0.18045	0.899341	0.368471	0.895674		ENSMUSG00000026098	0.0277795	0.181712	0.180543	1.00647	0.314189	0.822922		ENSMUSG00000026098	0.0277795	0.0740769	0.1808	0.409717	0.682014	0.999957		ENSMUSG00000026098	0.0277795	-0.0151711	0.181742	-0.0834762	0.933473	0.999959
	ENSMUSG00000026097	0.00392694	0.036171	0.388551	0.093092	0.92583	0.981026		ENSMUSG00000026097	0.00392694	0.280185	0.389287	0.71974	0.471685	0.824428		ENSMUSG00000026097	0.00392694	-0.2168	0.388156	-0.558539	0.576477	0.999957		ENSMUSG00000026097	0.00392694	-0.058021	0.39249	-0.147828	0.882479	0.999959
	ENSMUSG00000026096	0.00222706	0.415939	0.482901	0.861334	0.389054	0.895674		ENSMUSG00000026096	0.00222706	-0.21322	0.491741	-0.433602	0.664578	0.866165		ENSMUSG00000026096	0.00222706	0.149454	0.480683	0.310921	0.755861	0.999957		ENSMUSG00000026096	0.00222706	0.421071	0.492858	0.854345	0.392914	0.999959
	ENSMUSG00000099913	0.00775083	-0.00943552	0.291968	-0.0323169	0.974219	0.994066		ENSMUSG00000099913	0.00775083	0.354785	0.292799	1.2117	0.225626	0.822922		ENSMUSG00000099913	0.00775083	0.0504703	0.292976	0.172268	0.863227	0.999957		ENSMUSG00000099913	0.00775083	0.281795	0.293828	0.959047	0.337535	0.999959
	ENSMUSG00000026095	0.00252814	0.251709	0.460499	0.546601	0.584653	0.902051		ENSMUSG00000026095	0.00252814	0.400474	0.464893	0.861432	0.389	0.822922		ENSMUSG00000026095	0.00252814	0.0578591	0.459202	0.125999	0.899733	0.999957		ENSMUSG00000026095	0.00252814	0.288038	0.465216	0.619149	0.535818	0.999959
	ENSMUSG00000096141	0.242382	0.148511	0.117782	1.2609	0.207346	0.895674		ENSMUSG00000096141	0.242382	0.139707	0.117668	1.1873	0.23511	0.822922		ENSMUSG00000096141	0.242382	0.0245516	0.117897	0.208246	0.835037	0.999957		ENSMUSG00000096141	0.242382	-0.0748773	0.117884	-0.635175	0.525314	0.999959
	ENSMUSG00000026094	0.0205766	0.0328837	0.159262	0.206476	0.836419	0.956159		ENSMUSG00000026094	0.0205766	0.0442667	0.158283	0.279668	0.779732	0.904644		ENSMUSG00000026094	0.0205766	-3.37815e-05	0.159632	-0.000211621	0.999831	0.999957		ENSMUSG00000026094	0.0205766	-0.0620855	0.160296	-0.387317	0.698522	0.999959
	ENSMUSG00000042807	0.146589	0.193857	0.144844	1.33838	0.180772	0.895674		ENSMUSG00000042807	0.146589	0.22588	0.144786	1.5601	0.118737	0.822922		ENSMUSG00000042807	0.146589	-0.0106466	0.144986	-0.0734322	0.941462	0.999957		ENSMUSG00000042807	0.146589	-0.0227845	0.145031	-0.157102	0.875165	0.999959
	ENSMUSG00000025983	0.0952641	0.0200355	0.131799	0.152015	0.879175	0.967992		ENSMUSG00000025983	0.0952641	0.0714765	0.131507	0.543516	0.586774	0.841531		ENSMUSG00000025983	0.0952641	0.0560203	0.132002	0.424391	0.671281	0.999957		ENSMUSG00000025983	0.0952641	-0.127694	0.132041	-0.967083	0.333502	0.999959
	ENSMUSG00000041303	0.0102422	0.386717	0.290418	1.33159	0.182996	0.895674		ENSMUSG00000041303	0.0102422	0.134131	0.291183	0.46064	0.645057	0.858162		ENSMUSG00000041303	0.0102422	-0.129194	0.291129	-0.443767	0.657211	0.999957		ENSMUSG00000041303	0.0102422	-0.0485165	0.291914	-0.166202	0.867998	0.999959
	ENSMUSG00000073678	0.0371637	-0.00357993	0.180537	-0.0198294	0.984179	0.997076		ENSMUSG00000073678	0.0371637	0.115416	0.180288	0.640178	0.522057	0.830668		ENSMUSG00000073678	0.0371637	0.102044	0.1805	0.565339	0.571843	0.999957		ENSMUSG00000073678	0.0371637	-0.0652817	0.181286	-0.360103	0.71877	0.999959
	ENSMUSG00000052331	0.203484	0.012424	0.125484	0.099009	0.921131	0.980247		ENSMUSG00000052331	0.203484	0.00599203	0.12536	0.0477986	0.961877	0.983952		ENSMUSG00000052331	0.203484	-0.0210512	0.12548	-0.167766	0.866767	0.999957		ENSMUSG00000052331	0.203484	-0.112336	0.125681	-0.893822	0.371417	0.999959
	ENSMUSG00000025982	0.00642315	0.0648916	0.357955	0.181284	0.856145	0.962481		ENSMUSG00000025982	0.00642315	-0.167328	0.36073	-0.463861	0.642748	0.857828		ENSMUSG00000025982	0.00642315	-0.0333201	0.357605	-0.0931756	0.925764	0.999957		ENSMUSG00000025982	0.00642315	0.0480366	0.360777	0.133148	0.894077	0.999959
	ENSMUSG00000025981	0.00359512	0.444373	0.386968	1.14835	0.250825	0.895674		ENSMUSG00000025981	0.00359512	0.133627	0.390496	0.342198	0.732202	0.889454		ENSMUSG00000025981	0.00359512	0.0642267	0.386104	0.166346	0.867885	0.999957		ENSMUSG00000025981	0.00359512	0.463488	0.39335	1.17831	0.238674	0.999959
	ENSMUSG00000101122	0.000430488	0.190991	0.893427	0.213773	0.830724	0.954145		ENSMUSG00000101122	0.000430488	-0.342339	0.89993	-0.380406	0.703644	0.879227		ENSMUSG00000101122	0.000430488	-0.264902	0.882245	-0.300259	0.76398	0.999957		ENSMUSG00000101122	0.000430488	0.138223	0.907429	0.152324	0.878931	0.999959
	ENSMUSG00000025980	0.00232463	0.00103778	0.491773	0.00211029	0.998316	0.999594		ENSMUSG00000025980	0.00232463	0.171222	0.495497	0.345556	0.729676	0.888393		ENSMUSG00000025980	0.00232463	0.0592103	0.488108	0.121306	0.903449	0.999957		ENSMUSG00000025980	0.00232463	0.128418	0.496233	0.258786	0.7958	0.999959
	ENSMUSG00000073676	0.00130477	0.011828	0.607746	0.0194622	0.984472	0.997076		ENSMUSG00000073676	0.00130477	0.275647	0.608859	0.452727	0.650745	0.861058		ENSMUSG00000073676	0.00130477	0.0663257	0.598834	0.110758	0.911808	0.999957		ENSMUSG00000073676	0.00130477	0.413391	0.61239	0.675045	0.499647	0.999959
	ENSMUSG00000025979	0.00472524	0.4321	0.366272	1.17972	0.23811	0.895674		ENSMUSG00000025979	0.00472524	0.21359	0.370389	0.576665	0.564166	0.836742		ENSMUSG00000025979	0.00472524	0.0468845	0.365892	0.128137	0.89804	0.999957		ENSMUSG00000025979	0.00472524	0.0280196	0.369653	0.0757999	0.939578	0.999959
	ENSMUSG00000025978	0.0441504	-0.0536784	0.155265	-0.345721	0.729552	0.924801		ENSMUSG00000025978	0.0441504	0.0365022	0.154707	0.235943	0.813477	0.919909		ENSMUSG00000025978	0.0441504	0.10169	0.155137	0.655482	0.512158	0.999957		ENSMUSG00000025978	0.0441504	-0.0640515	0.156027	-0.410516	0.681427	0.999959
	ENSMUSG00000097649	0.0134487	-0.149548	0.210601	-0.710099	0.477643	0.895674		ENSMUSG00000097649	0.0134487	-0.0512041	0.208736	-0.245305	0.80622	0.916852		ENSMUSG00000097649	0.0134487	0.166722	0.209599	0.795434	0.426361	0.999957		ENSMUSG00000097649	0.0134487	-0.181207	0.212593	-0.852365	0.394012	0.999959
	ENSMUSG00000046994	0.00483772	0.236528	0.328877	0.719198	0.472019	0.895674		ENSMUSG00000046994	0.00483772	0.296344	0.330892	0.895593	0.37047	0.822922		ENSMUSG00000046994	0.00483772	-0.0381217	0.326861	-0.116629	0.907154	0.999957		ENSMUSG00000046994	0.00483772	-0.0896344	0.333669	-0.268633	0.788212	0.999959
	ENSMUSG00000100215	0.00216094	-0.115859	0.43637	-0.265506	0.79062	0.942054		ENSMUSG00000100215	0.00216094	0.0627567	0.43293	0.144958	0.884744	0.950874		ENSMUSG00000100215	0.00216094	0.128252	0.444213	0.288717	0.772798	0.999957		ENSMUSG00000100215	0.00216094	-0.512155	0.440829	-1.1618	0.245316	0.999959
	ENSMUSG00000038349	0.1564	-0.101719	0.126695	-0.802859	0.422056	0.895674		ENSMUSG00000038349	0.1564	-0.0326739	0.126585	-0.258117	0.796317	0.912248		ENSMUSG00000038349	0.1564	-0.00580188	0.126689	-0.0457961	0.963473	0.999957		ENSMUSG00000038349	0.1564	-0.114838	0.127122	-0.903368	0.366331	0.999959
	ENSMUSG00000038331	0.21184	0.0477674	0.123503	0.386769	0.698927	0.917803		ENSMUSG00000038331	0.21184	0.0086911	0.123338	0.0704656	0.943823	0.976231		ENSMUSG00000038331	0.21184	0.0125369	0.123474	0.101535	0.919126	0.999957		ENSMUSG00000038331	0.21184	-0.112795	0.123668	-0.912081	0.361726	0.999959
	ENSMUSG00000087022	0.119947	0.1188	0.129556	0.916978	0.359154	0.895674		ENSMUSG00000087022	0.119947	0.030095	0.129292	0.232767	0.815942	0.921438		ENSMUSG00000087022	0.119947	0.0654441	0.129498	0.505369	0.6133	0.999957		ENSMUSG00000087022	0.119947	-0.062244	0.129889	-0.47921	0.631789	0.999959
	ENSMUSG00000101429	0.0310669	-0.0517784	0.180042	-0.28759	0.773661	0.93641		ENSMUSG00000101429	0.0310669	-0.0896039	0.179046	-0.500453	0.616756	0.847885		ENSMUSG00000101429	0.0310669	-0.019864	0.179364	-0.110747	0.911817	0.999957		ENSMUSG00000101429	0.0310669	-0.161681	0.180829	-0.894108	0.371264	0.999959
	ENSMUSG00000038323	0.00265037	0.373755	0.459922	0.812648	0.41642	0.895674		ENSMUSG00000038323	0.00265037	0.721406	0.46591	1.54838	0.121531	0.822922		ENSMUSG00000038323	0.00265037	0.160298	0.457827	0.350128	0.726243	0.999957		ENSMUSG00000038323	0.00265037	0.0206456	0.463212	0.0445705	0.96445	0.999959
	ENSMUSG00000048495	0.00440079	0.236822	0.344328	0.687781	0.491591	0.896158		ENSMUSG00000048495	0.00440079	0.246004	0.348842	0.7052	0.480686	0.824428		ENSMUSG00000048495	0.00440079	0.108562	0.343689	0.315872	0.752099	0.999957		ENSMUSG00000048495	0.00440079	0.405199	0.349129	1.1606	0.245804	0.999959
	ENSMUSG00000025971	0.00308016	0.483595	0.40393	1.19723	0.231218	0.895674		ENSMUSG00000025971	0.00308016	0.571449	0.409721	1.39473	0.163098	0.822922		ENSMUSG00000025971	0.00308016	-0.123465	0.405795	-0.304254	0.760935	0.999957		ENSMUSG00000025971	0.00308016	0.457298	0.412335	1.10904	0.267411	0.999959
	ENSMUSG00000038305	0.117658	0.120835	0.133363	0.906067	0.364901	0.895674		ENSMUSG00000038305	0.117658	0.0430466	0.133223	0.323117	0.746606	0.894132		ENSMUSG00000038305	0.117658	0.0789323	0.133413	0.59164	0.554092	0.999957		ENSMUSG00000038305	0.117658	-0.0686334	0.133703	-0.513326	0.607723	0.999959
	ENSMUSG00000054770	0.0499707	0.0495928	0.161979	0.306169	0.759476	0.931477		ENSMUSG00000054770	0.0499707	0.136076	0.161596	0.842078	0.399744	0.822922		ENSMUSG00000054770	0.0499707	0.0491041	0.161997	0.303118	0.7618	0.999957		ENSMUSG00000054770	0.0499707	-0.128578	0.162436	-0.79156	0.428617	0.999959
	ENSMUSG00000026039	0.0256044	-0.0224858	0.178931	-0.125668	0.899995	0.973398		ENSMUSG00000026039	0.0256044	0.0479428	0.178068	0.269239	0.787746	0.908333		ENSMUSG00000026039	0.0256044	0.075706	0.178683	0.42369	0.671792	0.999957		ENSMUSG00000026039	0.0256044	-0.0440206	0.179511	-0.245226	0.806282	0.999959
	ENSMUSG00000063558	0.0791758	0.120771	0.139178	0.867747	0.385533	0.895674		ENSMUSG00000063558	0.0791758	0.133208	0.138848	0.95938	0.337368	0.822922		ENSMUSG00000063558	0.0791758	0.0441782	0.139247	0.317265	0.751043	0.999957		ENSMUSG00000063558	0.0791758	-0.0145681	0.139503	-0.104429	0.916829	0.999959
	ENSMUSG00000064294	0.127673	0.081957	0.132373	0.619138	0.535825	0.898094		ENSMUSG00000064294	0.127673	0.0728321	0.13211	0.551301	0.581428	0.840532		ENSMUSG00000064294	0.127673	0.0596125	0.132403	0.450236	0.65254	0.999957		ENSMUSG00000064294	0.127673	-0.117131	0.132592	-0.883395	0.377023	0.999959
	ENSMUSG00000038242	0.0749565	0.14647	0.152357	0.961361	0.336371	0.895674		ENSMUSG00000038242	0.0749565	0.0418907	0.15203	0.275543	0.782899	0.906078		ENSMUSG00000038242	0.0749565	-0.034122	0.152531	-0.223705	0.822987	0.999957		ENSMUSG00000038242	0.0749565	-0.107619	0.152734	-0.704619	0.481047	0.999959
	ENSMUSG00000103839	0.00203096	0.0783376	0.435366	0.179935	0.857203	0.962885		ENSMUSG00000103839	0.00203096	0.295812	0.436508	0.677679	0.497975	0.826776		ENSMUSG00000103839	0.00203096	0.323656	0.436362	0.741716	0.45826	0.999957		ENSMUSG00000103839	0.00203096	0.0492195	0.442686	0.111184	0.911471	0.999959
	ENSMUSG00000051223	0.00273382	0.156175	0.443263	0.352331	0.72459	0.922626		ENSMUSG00000051223	0.00273382	0.593159	0.451953	1.31243	0.189374	0.822922		ENSMUSG00000051223	0.00273382	0.000255754	0.444348	0.000575573	0.999541	0.999957		ENSMUSG00000051223	0.00273382	0.178599	0.448979	0.397789	0.690786	0.999959
	ENSMUSG00000026034	0.00252339	0.143134	0.453695	0.315485	0.752394	0.929934		ENSMUSG00000026034	0.00252339	0.16365	0.45945	0.356185	0.721702	0.885648		ENSMUSG00000026034	0.00252339	-0.314338	0.455324	-0.69036	0.489968	0.999957		ENSMUSG00000026034	0.00252339	0.307201	0.460197	0.667543	0.504426	0.999959
	ENSMUSG00000026035	0.00226377	0.0290269	0.443256	0.0654856	0.947787	0.986889		ENSMUSG00000026035	0.00226377	0.125173	0.447196	0.279906	0.77955	0.904572		ENSMUSG00000026035	0.00226377	0.178059	0.442947	0.401988	0.687693	0.999957		ENSMUSG00000026035	0.00226377	-0.0809809	0.448823	-0.18043	0.856815	0.999959
	ENSMUSG00000026036	0.00489288	0.284378	0.3527	0.806289	0.420077	0.895674		ENSMUSG00000026036	0.00489288	0.217532	0.354827	0.613066	0.539833	0.833726		ENSMUSG00000026036	0.00489288	-0.120601	0.353387	-0.341272	0.732899	0.999957		ENSMUSG00000026036	0.00489288	0.235764	0.356734	0.660895	0.50868	0.999959
	ENSMUSG00000026037	0.00537742	0.392209	0.359735	1.09027	0.275593	0.895674		ENSMUSG00000026037	0.00537742	0.341105	0.36369	0.9379	0.348296	0.822922		ENSMUSG00000026037	0.00537742	-0.0361469	0.360545	-0.100256	0.920141	0.999957		ENSMUSG00000026037	0.00537742	0.199419	0.363543	0.548542	0.58332	0.999959
	ENSMUSG00000094245	0.000186052	0.27591	1.6627	0.165941	0.868204	0.965481		ENSMUSG00000094245	0.000186052	1.67691	1.67715	0.999854	0.317381	0.822922		ENSMUSG00000094245	0.000186052	-0.790671	1.68692	-0.468707	0.639279	0.999957		ENSMUSG00000094245	0.000186052	0.670598	1.62776	0.411977	0.680356	0.999959
	ENSMUSG00000085054	0.00329956	0.195025	0.452444	0.431047	0.666434	0.912451		ENSMUSG00000085054	0.00329956	0.337091	0.455371	0.740256	0.459145	0.824428		ENSMUSG00000085054	0.00329956	0.0778774	0.453237	0.171825	0.863575	0.999957		ENSMUSG00000085054	0.00329956	0.485728	0.45706	1.06272	0.287907	0.999959
	ENSMUSG00000038174	0.00821527	0.205361	0.345589	0.594235	0.552355	0.899045		ENSMUSG00000038174	0.00821527	0.362069	0.34828	1.03959	0.29853	0.822922		ENSMUSG00000038174	0.00821527	0.0271923	0.345546	0.0786937	0.937276	0.999957		ENSMUSG00000038174	0.00821527	0.138353	0.348257	0.397272	0.691167	0.999959
	ENSMUSG00000026032	0.00171619	0.227964	0.541399	0.421066	0.673707	0.913217		ENSMUSG00000026032	0.00171619	0.651317	0.546891	1.19094	0.233675	0.822922		ENSMUSG00000026032	0.00171619	-0.0685824	0.539407	-0.127144	0.898826	0.999957		ENSMUSG00000026032	0.00171619	0.211109	0.550538	0.383458	0.70138	0.999959
	ENSMUSG00000047528	0.0286834	0.146335	0.188645	0.775717	0.437916	0.895674		ENSMUSG00000047528	0.0286834	0.182013	0.18816	0.967331	0.333378	0.822922		ENSMUSG00000047528	0.0286834	-0.077189	0.189021	-0.408363	0.683007	0.999957		ENSMUSG00000047528	0.0286834	-0.0587463	0.18944	-0.310105	0.756481	0.999959
	ENSMUSG00000102059	0.00179929	0.288942	0.501732	0.575889	0.564691	0.899588		ENSMUSG00000102059	0.00179929	0.724311	0.503255	1.43925	0.150079	0.822922		ENSMUSG00000102059	0.00179929	-0.0892676	0.500268	-0.17844	0.858378	0.999957		ENSMUSG00000102059	0.00179929	0.456985	0.508742	0.898265	0.369044	0.999959
	ENSMUSG00000026031	0.0126668	0.237603	0.270748	0.877579	0.380172	0.895674		ENSMUSG00000026031	0.0126668	0.228584	0.270862	0.843912	0.398718	0.822922		ENSMUSG00000026031	0.0126668	0.00838324	0.270733	0.030965	0.975297	0.999957		ENSMUSG00000026031	0.0126668	0.113965	0.272536	0.418166	0.675826	0.999959
	ENSMUSG00000026029	0.0374813	0.0506584	0.16174	0.313208	0.754122	0.929934		ENSMUSG00000026029	0.0374813	0.0697537	0.16111	0.432957	0.665046	0.866165		ENSMUSG00000026029	0.0374813	0.0664852	0.162053	0.410267	0.68161	0.999957		ENSMUSG00000026029	0.0374813	-0.175484	0.162238	-1.08165	0.27941	0.999959
	ENSMUSG00000026028	0.0135744	0.277446	0.26446	1.0491	0.29413	0.895674		ENSMUSG00000026028	0.0135744	0.238997	0.265624	0.899755	0.368251	0.822922		ENSMUSG00000026028	0.0135744	0.0263946	0.264735	0.0997017	0.920581	0.999957		ENSMUSG00000026028	0.0135744	0.0203914	0.265989	0.0766624	0.938892	0.999959
	ENSMUSG00000026027	0.00433212	0.269245	0.390785	0.688985	0.490833	0.896158		ENSMUSG00000026027	0.00433212	0.289661	0.394587	0.734087	0.462895	0.824428		ENSMUSG00000026027	0.00433212	0.221752	0.390313	0.56814	0.56994	0.999957		ENSMUSG00000026027	0.00433212	0.0820423	0.395308	0.20754	0.835588	0.999959
	ENSMUSG00000038079	0.00409864	0.0591774	0.38579	0.153393	0.878089	0.967707		ENSMUSG00000038079	0.00409864	0.169728	0.388881	0.436452	0.662509	0.865093		ENSMUSG00000038079	0.00409864	0.155512	0.384368	0.40459	0.685779	0.999957		ENSMUSG00000038079	0.00409864	-0.162686	0.390617	-0.416484	0.677056	0.999959
	ENSMUSG00000097573	0.00118915	0.215244	0.620521	0.346877	0.728684	0.924302		ENSMUSG00000097573	0.00118915	-0.0110094	0.626218	-0.0175808	0.985973	0.994385		ENSMUSG00000097573	0.00118915	0.180318	0.613631	0.293855	0.768869	0.999957		ENSMUSG00000097573	0.00118915	-0.00597399	0.635125	-0.00940601	0.992495	0.999959
	ENSMUSG00000079550	0.030837	0.139963	0.172907	0.809472	0.418244	0.895674		ENSMUSG00000079550	0.030837	0.156869	0.172216	0.910884	0.362357	0.822922		ENSMUSG00000079550	0.030837	0.0564426	0.173286	0.32572	0.744636	0.999957		ENSMUSG00000079550	0.030837	-0.0665006	0.173715	-0.382815	0.701857	0.999959
	ENSMUSG00000101586	0.00819574	0.0400176	0.295573	0.13539	0.892303	0.971593		ENSMUSG00000101586	0.00819574	0.35311	0.294795	1.19782	0.230989	0.822922		ENSMUSG00000101586	0.00819574	-0.0386588	0.295806	-0.13069	0.896021	0.999957		ENSMUSG00000101586	0.00819574	0.122458	0.297435	0.411713	0.68055	0.999959
	ENSMUSG00000026024	0.0125832	0.0711036	0.279623	0.254284	0.799276	0.944129		ENSMUSG00000026024	0.0125832	0.36235	0.281212	1.28853	0.197561	0.822922		ENSMUSG00000026024	0.0125832	-0.0433803	0.279553	-0.155177	0.876681	0.999957		ENSMUSG00000026024	0.0125832	0.151829	0.281666	0.53904	0.589859	0.999959
	ENSMUSG00000026023	0.0863249	0.125791	0.154385	0.814794	0.415191	0.895674		ENSMUSG00000026023	0.0863249	0.115384	0.154129	0.748621	0.454086	0.824372		ENSMUSG00000026023	0.0863249	0.0872007	0.154427	0.564674	0.572296	0.999957		ENSMUSG00000026023	0.0863249	-0.0844631	0.154744	-0.545824	0.585187	0.999959
	ENSMUSG00000041075	0.00490558	0.209476	0.331319	0.63225	0.527223	0.897718		ENSMUSG00000041075	0.00490558	0.148384	0.330021	0.449619	0.652985	0.862037		ENSMUSG00000041075	0.00490558	0.169301	0.330335	0.512514	0.608291	0.999957		ENSMUSG00000041075	0.00490558	0.0851791	0.336686	0.252992	0.800274	0.999959
	ENSMUSG00000047361	0.0857859	0.165691	0.155175	1.06777	0.285626	0.895674		ENSMUSG00000047361	0.0857859	0.21318	0.154957	1.37574	0.168903	0.822922		ENSMUSG00000047361	0.0857859	0.109175	0.155219	0.70336	0.481832	0.999957		ENSMUSG00000047361	0.0857859	-0.0734432	0.155563	-0.472112	0.636847	0.999959
	ENSMUSG00000026021	0.0371289	0.219507	0.177583	1.23608	0.216429	0.895674		ENSMUSG00000026021	0.0371289	0.240627	0.177331	1.35694	0.174801	0.822922		ENSMUSG00000026021	0.0371289	0.114366	0.177623	0.643872	0.519659	0.999957		ENSMUSG00000026021	0.0371289	-0.031277	0.178508	-0.175214	0.860912	0.999959
	ENSMUSG00000103821	0.000599663	-0.172092	0.817221	-0.210581	0.833214	0.955265		ENSMUSG00000103821	0.000599663	0.0935322	0.828952	0.112832	0.910164	0.961155		ENSMUSG00000103821	0.000599663	0.193589	0.816084	0.237217	0.812488	0.999957		ENSMUSG00000103821	0.000599663	-0.674623	0.82962	-0.813171	0.41612	0.999959
	ENSMUSG00000026020	0.00541023	0.0993109	0.356293	0.278734	0.780449	0.93767		ENSMUSG00000026020	0.00541023	0.353696	0.359917	0.982717	0.325747	0.822922		ENSMUSG00000026020	0.00541023	0.238359	0.355784	0.669955	0.502886	0.999957		ENSMUSG00000026020	0.00541023	0.142121	0.360038	0.394739	0.693035	0.999959
	ENSMUSG00000067336	0.0143646	0.177528	0.277605	0.639496	0.5225	0.896532		ENSMUSG00000067336	0.0143646	0.162952	0.279348	0.583327	0.559673	0.836068		ENSMUSG00000067336	0.0143646	-0.103069	0.277752	-0.371084	0.710575	0.999957		ENSMUSG00000067336	0.0143646	0.0720588	0.27927	0.258026	0.796387	0.999959
	ENSMUSG00000041040	0.00941531	0.192327	0.314691	0.611161	0.541093	0.898094		ENSMUSG00000041040	0.00941531	0.106036	0.316424	0.335107	0.737544	0.890706		ENSMUSG00000041040	0.00941531	-0.164797	0.315029	-0.523117	0.600893	0.999957		ENSMUSG00000041040	0.00941531	0.149382	0.317178	0.470972	0.637661	0.999959
	ENSMUSG00000026018	0.0173154	0.144456	0.220163	0.656135	0.511737	0.896532		ENSMUSG00000026018	0.0173154	0.365939	0.219599	1.6664	0.0956334	0.822922		ENSMUSG00000026018	0.0173154	-0.072567	0.220391	-0.329265	0.741955	0.999957		ENSMUSG00000026018	0.0173154	-0.0376603	0.220945	-0.170451	0.864656	0.999959
	ENSMUSG00000026019	0.00430216	0.0544029	0.379971	0.143177	0.886151	0.970277		ENSMUSG00000026019	0.00430216	0.238546	0.38337	0.622233	0.533789	0.831892		ENSMUSG00000026019	0.00430216	-0.0186151	0.380795	-0.0488849	0.961011	0.999957		ENSMUSG00000026019	0.00430216	0.440333	0.383758	1.14743	0.251206	0.999959
	ENSMUSG00000026017	0.00675023	0.448654	0.351073	1.27795	0.201267	0.895674		ENSMUSG00000026017	0.00675023	0.126946	0.353356	0.359259	0.719401	0.884965		ENSMUSG00000026017	0.00675023	0.12384	0.351129	0.352693	0.724319	0.999957		ENSMUSG00000026017	0.00675023	0.13029	0.354202	0.36784	0.712993	0.999959
	ENSMUSG00000073664	0.0208454	0.208769	0.217856	0.958291	0.337916	0.895674		ENSMUSG00000073664	0.0208454	0.126072	0.218783	0.576243	0.564451	0.836742		ENSMUSG00000073664	0.0208454	-0.0763474	0.2181	-0.350057	0.726296	0.999957		ENSMUSG00000073664	0.0208454	0.0104209	0.219174	0.0475464	0.962078	0.999959
	ENSMUSG00000049439	0.00691888	0.142151	0.311946	0.45569	0.648613	0.910611		ENSMUSG00000049439	0.00691888	0.0970317	0.313728	0.309286	0.757104	0.897442		ENSMUSG00000049439	0.00691888	0.185707	0.31349	0.592387	0.553592	0.999957		ENSMUSG00000049439	0.00691888	-0.0384587	0.315558	-0.121875	0.902998	0.999959
	ENSMUSG00000026782	0.00950612	0.122713	0.319368	0.384236	0.700803	0.917899		ENSMUSG00000026782	0.00950612	0.315523	0.321118	0.982575	0.325816	0.822922		ENSMUSG00000026782	0.00950612	-0.151509	0.319362	-0.47441	0.635207	0.999957		ENSMUSG00000026782	0.00950612	0.229591	0.321685	0.713715	0.475403	0.999959
	ENSMUSG00000026014	0.0148763	0.178413	0.263418	0.677301	0.498215	0.896158		ENSMUSG00000026014	0.0148763	0.271589	0.264019	1.02867	0.303635	0.822922		ENSMUSG00000026014	0.0148763	-0.022457	0.263244	-0.0853088	0.932016	0.999957		ENSMUSG00000026014	0.0148763	-0.00246474	0.264652	-0.00931317	0.992569	0.999959
	ENSMUSG00000101188	0.00142537	0.547311	0.589547	0.928359	0.353221	0.895674		ENSMUSG00000101188	0.00142537	0.00143895	0.588714	0.00244423	0.99805	0.99901		ENSMUSG00000101188	0.00142537	0.000717573	0.595358	0.00120528	0.999038	0.999957		ENSMUSG00000101188	0.00142537	-0.763723	0.594276	-1.28513	0.198746	0.999959
	ENSMUSG00000026009	0.0193215	0.139762	0.19709	0.709129	0.478244	0.895674		ENSMUSG00000026009	0.0193215	0.230184	0.196306	1.17258	0.240965	0.822922		ENSMUSG00000026009	0.0193215	0.0634413	0.197956	0.320481	0.748603	0.999957		ENSMUSG00000026009	0.0193215	-0.180141	0.198388	-0.908024	0.363866	0.999959
	ENSMUSG00000052062	0.689917	0.133079	0.1193	1.1155	0.264638	0.895674		ENSMUSG00000052062	0.689917	0.158982	0.119268	1.33298	0.182538	0.822922		ENSMUSG00000052062	0.689917	0.0650052	0.119316	0.544814	0.585882	0.999957		ENSMUSG00000052062	0.689917	-0.0941448	0.119365	-0.788711	0.430281	0.999959
	ENSMUSG00000025969	0.0360993	0.273299	0.201476	1.35648	0.174946	0.895674		ENSMUSG00000025969	0.0360993	0.30519	0.20162	1.51369	0.130104	0.822922		ENSMUSG00000025969	0.0360993	0.0356085	0.201569	0.176656	0.859778	0.999957		ENSMUSG00000025969	0.0360993	0.0368197	0.202535	0.181794	0.855744	0.999959
	ENSMUSG00000100811	0.00173014	0.587231	0.532778	1.10221	0.270372	0.895674		ENSMUSG00000100811	0.00173014	0.544417	0.534091	1.01934	0.308044	0.822922		ENSMUSG00000100811	0.00173014	-0.0564233	0.529352	-0.106589	0.915115	0.999957		ENSMUSG00000100811	0.00173014	0.296647	0.537965	0.551425	0.581343	0.999959
	ENSMUSG00000103032	0.00141199	0.782673	0.588134	1.33077	0.183264	0.895674		ENSMUSG00000103032	0.00141199	0.48727	0.587166	0.829868	0.406613	0.822922		ENSMUSG00000103032	0.00141199	0.357894	0.593468	0.603056	0.546471	0.999957		ENSMUSG00000103032	0.00141199	-0.320368	0.599855	-0.534076	0.593289	0.999959
	ENSMUSG00000100426	0.00680788	0.415678	0.292982	1.41878	0.155962	0.895674		ENSMUSG00000100426	0.00680788	0.296554	0.291828	1.01619	0.309537	0.822922		ENSMUSG00000100426	0.00680788	0.0354236	0.295513	0.119871	0.904585	0.999957		ENSMUSG00000100426	0.00680788	-0.0745812	0.295655	-0.252258	0.800842	0.999959
	ENSMUSG00000040865	0.0764251	0.149877	0.155711	0.962532	0.335782	0.895674		ENSMUSG00000040865	0.0764251	0.209801	0.155541	1.34885	0.177385	0.822922		ENSMUSG00000040865	0.0764251	0.0790081	0.155805	0.507096	0.612087	0.999957		ENSMUSG00000040865	0.0764251	0.0256241	0.156091	0.164161	0.869604	0.999959
	ENSMUSG00000084799	0.00701136	0.308742	0.372426	0.829001	0.407104	0.895674		ENSMUSG00000084799	0.00701136	0.372729	0.37497	0.994023	0.320212	0.822922		ENSMUSG00000084799	0.00701136	0.0352527	0.372375	0.0946698	0.924577	0.999957		ENSMUSG00000084799	0.00701136	0.161109	0.374982	0.429645	0.667454	0.999959
	ENSMUSG00000101599	0.00186505	0.388328	0.567652	0.684095	0.493915	0.896158		ENSMUSG00000101599	0.00186505	0.389371	0.573971	0.67838	0.497531	0.826411		ENSMUSG00000101599	0.00186505	-0.258514	0.570043	-0.4535	0.650189	0.999957		ENSMUSG00000101599	0.00186505	-0.0968968	0.572628	-0.169214	0.865628	0.999959
	ENSMUSG00000025968	0.00504873	0.14949	0.389494	0.383806	0.701122	0.917899		ENSMUSG00000025968	0.00504873	0.346453	0.392933	0.881711	0.377933	0.822922		ENSMUSG00000025968	0.00504873	0.205893	0.390245	0.5276	0.597777	0.999957		ENSMUSG00000025968	0.00504873	0.329817	0.394084	0.836921	0.402637	0.999959
	ENSMUSG00000025967	0.00155194	0.065383	0.563277	0.116076	0.907592	0.976485		ENSMUSG00000025967	0.00155194	0.161306	0.568801	0.283588	0.776726	0.903373		ENSMUSG00000025967	0.00155194	0.0820874	0.563706	0.145621	0.884221	0.999957		ENSMUSG00000025967	0.00155194	0.126365	0.568984	0.222088	0.824245	0.999959
	ENSMUSG00000046856	0.033899	0.24334	0.176472	1.37892	0.16792	0.895674		ENSMUSG00000046856	0.033899	0.181649	0.175877	1.03282	0.301687	0.822922		ENSMUSG00000046856	0.033899	0.105034	0.176777	0.59416	0.552405	0.999957		ENSMUSG00000046856	0.033899	-0.0676429	0.177116	-0.381912	0.702527	0.999959
	ENSMUSG00000027520	0.0637854	0.165618	0.149659	1.10664	0.268451	0.895674		ENSMUSG00000027520	0.0637854	0.0809929	0.149152	0.543021	0.587115	0.841531		ENSMUSG00000027520	0.0637854	0.0572403	0.149542	0.382771	0.70189	0.999957		ENSMUSG00000027520	0.0637854	-0.229963	0.150055	-1.53252	0.125394	0.999959
	ENSMUSG00000025964	0.0595575	0.302903	0.174663	1.73421	0.0828807	0.895674		ENSMUSG00000025964	0.0595575	0.412464	0.174565	2.36281	0.0181368	0.822922		ENSMUSG00000025964	0.0595575	-0.0854927	0.17499	-0.488558	0.625155	0.999957		ENSMUSG00000025964	0.0595575	-0.0342007	0.175011	-0.19542	0.845064	0.999959
	ENSMUSG00000087823	0.00033587	-0.580341	1.08499	-0.534882	0.592732	0.903256		ENSMUSG00000087823	0.00033587	0.114739	1.08486	0.105764	0.91577	0.963358		ENSMUSG00000087823	0.00033587	-1.06565	1.09641	-0.971948	0.331076	0.999957		ENSMUSG00000087823	0.00033587	1.70306	1.10812	1.53689	0.124321	0.999959
	ENSMUSG00000069085	0.085782	0.206155	0.146695	1.40532	0.159925	0.895674		ENSMUSG00000069085	0.085782	0.14099	0.146387	0.963129	0.335483	0.822922		ENSMUSG00000069085	0.085782	0.0707836	0.146801	0.482173	0.629683	0.999957		ENSMUSG00000069085	0.085782	-0.0925281	0.146957	-0.629629	0.528937	0.999959
	ENSMUSG00000025963	0.0606471	0.074247	0.152575	0.486625	0.626524	0.906967		ENSMUSG00000025963	0.0606471	0.0342827	0.152082	0.225422	0.821651	0.923785		ENSMUSG00000025963	0.0606471	0.0879928	0.152684	0.576306	0.564408	0.999957		ENSMUSG00000025963	0.0606471	-0.132292	0.153023	-0.864519	0.387303	0.999959
	ENSMUSG00000025962	0.00702195	0.115954	0.289106	0.401078	0.688363	0.916639		ENSMUSG00000025962	0.00702195	0.214674	0.290734	0.738386	0.46028	0.824428		ENSMUSG00000025962	0.00702195	0.0217644	0.28861	0.0754113	0.939887	0.999957		ENSMUSG00000025962	0.00702195	0.111883	0.292202	0.382895	0.701798	0.999959
	ENSMUSG00000025961	0.00633367	0.34638	0.281517	1.23041	0.218544	0.895674		ENSMUSG00000025961	0.00633367	0.278541	0.281476	0.98957	0.322384	0.822922		ENSMUSG00000025961	0.00633367	-0.000165138	0.281318	-0.000587014	0.999532	0.999957		ENSMUSG00000025961	0.00633367	-0.0269385	0.284628	-0.0946446	0.924597	0.999959
	ENSMUSG00000025959	0.0180211	0.152219	0.25759	0.590935	0.554564	0.899121		ENSMUSG00000025959	0.0180211	0.184158	0.258125	0.713446	0.47557	0.824428		ENSMUSG00000025959	0.0180211	-0.134186	0.257482	-0.521148	0.602264	0.999957		ENSMUSG00000025959	0.0180211	0.0484135	0.258603	0.187212	0.851495	0.999959
	ENSMUSG00000025958	0.0122322	0.252719	0.28925	0.873704	0.38228	0.895674		ENSMUSG00000025958	0.0122322	0.186626	0.290956	0.641423	0.521248	0.830668		ENSMUSG00000025958	0.0122322	-0.0679449	0.289339	-0.234828	0.814343	0.999957		ENSMUSG00000025958	0.0122322	0.160273	0.291053	0.550666	0.581863	0.999959
	ENSMUSG00000025956	0.00246644	0.0697965	0.475138	0.146897	0.883213	0.969645		ENSMUSG00000025956	0.00246644	0.142102	0.47831	0.297092	0.766397	0.899953		ENSMUSG00000025956	0.00246644	0.0505892	0.475597	0.10637	0.915289	0.999957		ENSMUSG00000025956	0.00246644	0.238252	0.48187	0.494432	0.621001	0.999959
	ENSMUSG00000070871	0.0102701	0.24684	0.26066	0.946982	0.343648	0.895674		ENSMUSG00000070871	0.0102701	0.097725	0.261162	0.374193	0.708261	0.881087		ENSMUSG00000070871	0.0102701	0.0709711	0.260328	0.272621	0.785144	0.999957		ENSMUSG00000070871	0.0102701	-0.0015577	0.263268	-0.00591681	0.995279	0.999959
	ENSMUSG00000045005	0.00998054	-0.0998557	0.251516	-0.397015	0.691357	0.917123		ENSMUSG00000045005	0.00998054	0.0810211	0.249913	0.324197	0.745789	0.894132		ENSMUSG00000045005	0.00998054	0.191794	0.250869	0.764517	0.444559	0.999957		ENSMUSG00000045005	0.00998054	-0.0272847	0.254754	-0.107102	0.914708	0.999959
	ENSMUSG00000051344	0.0347496	0.24549	0.220995	1.11084	0.266636	0.895674		ENSMUSG00000051344	0.0347496	0.346737	0.221591	1.56476	0.117639	0.822922		ENSMUSG00000051344	0.0347496	0.0896483	0.221147	0.405379	0.685199	0.999957		ENSMUSG00000051344	0.0347496	0.132793	0.221954	0.598292	0.549645	0.999959
	ENSMUSG00000084416	0.000982959	0.169057	0.677587	0.249499	0.802975	0.945416		ENSMUSG00000084416	0.000982959	0.593576	0.678668	0.87462	0.381781	0.822922		ENSMUSG00000084416	0.000982959	0.193753	0.688271	0.281507	0.778322	0.999957		ENSMUSG00000084416	0.000982959	-0.0751582	0.68836	-0.109184	0.913056	0.999959
	ENSMUSG00000044816	0.00814333	0.382757	0.255439	1.49843	0.134022	0.895674		ENSMUSG00000044816	0.00814333	0.193053	0.25408	0.759809	0.447369	0.823699		ENSMUSG00000044816	0.00814333	-0.0386822	0.255	-0.151695	0.879428	0.999957		ENSMUSG00000044816	0.00814333	0.0737786	0.256488	0.287649	0.773615	0.999959
	ENSMUSG00000025950	0.00815374	-0.0467886	0.301424	-0.155225	0.876644	0.967369		ENSMUSG00000025950	0.00815374	0.376125	0.30273	1.24244	0.214074	0.822922		ENSMUSG00000025950	0.00815374	-0.0994368	0.300335	-0.331086	0.74058	0.999957		ENSMUSG00000025950	0.00815374	0.0945487	0.302811	0.312237	0.754861	0.999959
	ENSMUSG00000025949	0.0131775	0.212601	0.290201	0.732599	0.463803	0.895674		ENSMUSG00000025949	0.0131775	0.345164	0.292108	1.18163	0.237352	0.822922		ENSMUSG00000025949	0.0131775	-0.0997008	0.290315	-0.343423	0.731281	0.999957		ENSMUSG00000025949	0.0131775	-0.0632838	0.291975	-0.216744	0.828408	0.999959
	ENSMUSG00000025946	0.100602	0.19853	0.139514	1.42301	0.154732	0.895674		ENSMUSG00000025946	0.100602	0.12688	0.139263	0.911085	0.362251	0.822922		ENSMUSG00000025946	0.100602	0.0117361	0.139726	0.0839934	0.933062	0.999957		ENSMUSG00000025946	0.100602	-0.0648	0.139709	-0.463822	0.642775	0.999959
	ENSMUSG00000015222	0.058068	0.291888	0.194464	1.50099	0.133359	0.895674		ENSMUSG00000015222	0.058068	0.373761	0.19462	1.92047	0.0547988	0.822922		ENSMUSG00000015222	0.058068	0.0188647	0.194737	0.0968727	0.922827	0.999957		ENSMUSG00000015222	0.058068	-0.0137099	0.194833	-0.0703676	0.943901	0.999959
	ENSMUSG00000073656	0.0020667	0.226089	0.443541	0.509737	0.610236	0.905235		ENSMUSG00000073656	0.0020667	0.6465	0.445899	1.44988	0.147092	0.822922		ENSMUSG00000073656	0.0020667	-0.525273	0.448864	-1.17023	0.24191	0.999957		ENSMUSG00000073656	0.0020667	-0.308143	0.448885	-0.686465	0.49242	0.999959
	ENSMUSG00000065694	0.000454132	-0.0584869	0.984595	-0.059402	0.952632	0.98841		ENSMUSG00000065694	0.000454132	0.802102	0.995665	0.805594	0.420477	0.822922		ENSMUSG00000065694	0.000454132	-0.0776854	0.990611	-0.0784217	0.937493	0.999957		ENSMUSG00000065694	0.000454132	-0.778973	0.990411	-0.786515	0.431566	0.999959
	ENSMUSG00000055567	0.0800337	0.342445	0.165629	2.06755	0.0386824	0.895674		ENSMUSG00000055567	0.0800337	0.310578	0.165604	1.87543	0.0607337	0.822922		ENSMUSG00000055567	0.0800337	0.0322134	0.16601	0.194045	0.846141	0.999957		ENSMUSG00000055567	0.0800337	-0.0743786	0.165945	-0.448212	0.654	0.999959
	ENSMUSG00000103375	0.00130473	0.394966	0.570474	0.692347	0.488719	0.896158		ENSMUSG00000103375	0.00130473	0.372727	0.571324	0.65239	0.514149	0.829279		ENSMUSG00000103375	0.00130473	0.470831	0.574608	0.819395	0.412561	0.999957		ENSMUSG00000103375	0.00130473	-0.0358004	0.578448	-0.0618905	0.95065	0.999959
	ENSMUSG00000026005	0.00345088	0.558454	0.398226	1.40235	0.16081	0.895674		ENSMUSG00000026005	0.00345088	0.202611	0.402181	0.50378	0.614416	0.84774		ENSMUSG00000026005	0.00345088	-0.0172173	0.398199	-0.0432379	0.965512	0.999957		ENSMUSG00000026005	0.00345088	0.344798	0.402581	0.856468	0.391739	0.999959
	ENSMUSG00000026004	0.0149228	0.214613	0.270907	0.792202	0.428243	0.895674		ENSMUSG00000026004	0.0149228	0.335519	0.272925	1.22934	0.218943	0.822922		ENSMUSG00000026004	0.0149228	-0.0500513	0.270941	-0.184731	0.85344	0.999957		ENSMUSG00000026004	0.0149228	0.0999105	0.272744	0.366317	0.714129	0.999959
	ENSMUSG00000102559	0.000680628	0.259995	0.832076	0.312465	0.754687	0.930027		ENSMUSG00000102559	0.000680628	0.895423	0.858717	1.04275	0.297066	0.822922		ENSMUSG00000102559	0.000680628	-0.677947	0.835077	-0.811838	0.416885	0.999957		ENSMUSG00000102559	0.000680628	0.390752	0.848647	0.460441	0.6452	0.999959
	ENSMUSG00000102374	0.000674837	0.505294	0.764619	0.660845	0.508712	0.896532		ENSMUSG00000102374	0.000674837	0.756184	0.775247	0.975411	0.329357	0.822922		ENSMUSG00000102374	0.000674837	-0.394584	0.76165	-0.518064	0.604413	0.999957		ENSMUSG00000102374	0.000674837	0.386044	0.771755	0.500216	0.616923	0.999959
	ENSMUSG00000102776	0.00093627	-0.0486286	0.619588	-0.0784855	0.937442	0.984132		ENSMUSG00000102776	0.00093627	0.913361	0.655597	1.39318	0.163567	0.822922		ENSMUSG00000102776	0.00093627	-0.206856	0.623395	-0.331822	0.740024	0.999957		ENSMUSG00000102776	0.00093627	0.15104	0.636951	0.237129	0.812557	0.999959
	ENSMUSG00000082057	0.000693953	-0.31607	0.771712	-0.40957	0.682121	0.914672		ENSMUSG00000082057	0.000693953	0.725073	0.78875	0.919268	0.357955	0.822922		ENSMUSG00000082057	0.000693953	-0.966306	0.769169	-1.2563	0.209008	0.999957		ENSMUSG00000082057	0.000693953	0.290119	0.784111	0.369998	0.711384	0.999959
	ENSMUSG00000103706	0.00074843	0.400347	0.735275	0.544486	0.586107	0.902821		ENSMUSG00000103706	0.00074843	-0.113728	0.746228	-0.152404	0.878868	0.94899		ENSMUSG00000103706	0.00074843	-0.257825	0.7367	-0.349973	0.726359	0.999957		ENSMUSG00000103706	0.00074843	0.163067	0.743915	0.219202	0.826493	0.999959
	ENSMUSG00000103756	0.000451479	0.63474	0.85707	0.740593	0.45894	0.895674		ENSMUSG00000103756	0.000451479	-0.265977	0.871467	-0.305206	0.760209	0.898438		ENSMUSG00000103756	0.000451479	-0.730228	0.862072	-0.847062	0.396961	0.999957		ENSMUSG00000103756	0.000451479	-0.0966435	0.889001	-0.10871	0.913432	0.999959
	ENSMUSG00000103382	0.000793852	0.380356	0.708344	0.536965	0.591292	0.903256		ENSMUSG00000103382	0.000793852	0.559727	0.726111	0.770856	0.440792	0.823699		ENSMUSG00000103382	0.000793852	0.645299	0.712015	0.9063	0.364777	0.999957		ENSMUSG00000103382	0.000793852	-0.368918	0.71814	-0.513713	0.607453	0.999959
	ENSMUSG00000026003	0.018804	-0.0314451	0.211888	-0.148404	0.882024	0.969199		ENSMUSG00000026003	0.018804	-0.0273423	0.211205	-0.129458	0.896995	0.956342		ENSMUSG00000026003	0.018804	0.0630889	0.211985	0.297611	0.766	0.999957		ENSMUSG00000026003	0.018804	-0.039862	0.213177	-0.18699	0.851668	0.999959
	ENSMUSG00000061816	0.0203323	0.194638	0.178203	1.09222	0.274736	0.895674		ENSMUSG00000061816	0.0203323	0.130149	0.177641	0.732649	0.463773	0.824428		ENSMUSG00000061816	0.0203323	0.0557625	0.179177	0.311214	0.755638	0.999957		ENSMUSG00000061816	0.0203323	-0.161084	0.179262	-0.898596	0.368868	0.999959
	ENSMUSG00000026000	0.00982466	0.266641	0.277551	0.960692	0.336707	0.895674		ENSMUSG00000026000	0.00982466	0.17082	0.280163	0.609717	0.542049	0.833726		ENSMUSG00000026000	0.00982466	-0.134522	0.277261	-0.485182	0.627547	0.999957		ENSMUSG00000026000	0.00982466	0.107289	0.279736	0.383535	0.701323	0.999959
	ENSMUSG00000025991	0.159196	0.0938026	0.116756	0.80341	0.421738	0.895674		ENSMUSG00000025991	0.159196	0.0274528	0.116549	0.235548	0.813784	0.919909		ENSMUSG00000025991	0.159196	0.00212861	0.116729	0.0182356	0.985451	0.999957		ENSMUSG00000025991	0.159196	-0.130588	0.116999	-1.11614	0.26436	0.999959
	ENSMUSG00000062209	1.19551	0.042515	0.104843	0.405509	0.685103	0.91595		ENSMUSG00000062209	1.19551	0.0149785	0.104819	0.1429	0.88637	0.951426		ENSMUSG00000062209	1.19551	-0.00489195	0.104844	-0.0466591	0.962785	0.999957		ENSMUSG00000062209	1.19551	-0.109098	0.104884	-1.04018	0.298257	0.999959
	ENSMUSG00000025997	0.0878952	0.0917453	0.129247	0.709844	0.477801	0.895674		ENSMUSG00000025997	0.0878952	0.0861214	0.129097	0.667109	0.504703	0.828195		ENSMUSG00000025997	0.0878952	0.00348173	0.129193	0.0269497	0.9785	0.999957		ENSMUSG00000025997	0.0878952	-0.0440671	0.12963	-0.339946	0.733898	0.999959
	ENSMUSG00000053153	0.849514	0.13306	0.11015	1.20799	0.227052	0.895674		ENSMUSG00000053153	0.849514	0.0562353	0.110119	0.510677	0.609577	0.846362		ENSMUSG00000053153	0.849514	0.026062	0.110168	0.236566	0.812994	0.999957		ENSMUSG00000053153	0.849514	-0.0785524	0.110187	-0.712898	0.475909	0.999959
	ENSMUSG00000045648	0.20625	0.0957349	0.13239	0.723128	0.469601	0.895674		ENSMUSG00000045648	0.20625	0.0311174	0.132259	0.235276	0.813995	0.920094		ENSMUSG00000045648	0.20625	-0.0213171	0.132389	-0.161018	0.872079	0.999957		ENSMUSG00000045648	0.20625	-0.123219	0.132542	-0.929662	0.352546	0.999959
	ENSMUSG00000026196	0.0775627	0.0706761	0.13891	0.508789	0.6109	0.905235		ENSMUSG00000026196	0.0775627	-0.0175075	0.138556	-0.126357	0.899449	0.957436		ENSMUSG00000026196	0.0775627	0.0104606	0.138875	0.0753233	0.939957	0.999957		ENSMUSG00000026196	0.0775627	-0.0854471	0.139261	-0.613577	0.539495	0.999959
	ENSMUSG00000050296	0.196928	0.15392	0.12291	1.25231	0.210459	0.895674		ENSMUSG00000050296	0.196928	0.0686414	0.122754	0.559177	0.576041	0.839405		ENSMUSG00000050296	0.196928	0.0606366	0.12294	0.49322	0.621857	0.999957		ENSMUSG00000050296	0.196928	-0.0979721	0.12302	-0.796394	0.425803	0.999959
	ENSMUSG00000026192	0.00756218	0.21863	0.29765	0.734521	0.462631	0.895674		ENSMUSG00000026192	0.00756218	0.283847	0.30019	0.94556	0.344373	0.822922		ENSMUSG00000026192	0.00756218	0.0774685	0.297644	0.260272	0.794654	0.999957		ENSMUSG00000026192	0.00756218	-0.0795388	0.300963	-0.264281	0.791563	0.999959
	ENSMUSG00000026193	0.0860046	0.055181	0.1403	0.393306	0.694093	0.91725		ENSMUSG00000026193	0.0860046	-0.0292371	0.139995	-0.208844	0.83457	0.929355		ENSMUSG00000026193	0.0860046	0.00344588	0.140302	0.0245605	0.980405	0.999957		ENSMUSG00000026193	0.0860046	-0.116574	0.140626	-0.828966	0.407124	0.999959
	ENSMUSG00000039395	0.036707	0.366193	0.17854	2.05104	0.0402628	0.895674		ENSMUSG00000039395	0.036707	0.205996	0.178303	1.15531	0.247963	0.822922		ENSMUSG00000039395	0.036707	0.0651336	0.178861	0.364158	0.71574	0.999957		ENSMUSG00000039395	0.036707	0.0608413	0.179397	0.339144	0.734501	0.999959
	ENSMUSG00000026189	0.00570213	0.380029	0.31706	1.1986	0.230682	0.895674		ENSMUSG00000026189	0.00570213	0.481159	0.319406	1.50642	0.13196	0.822922		ENSMUSG00000026189	0.00570213	-0.0107351	0.316256	-0.0339442	0.972922	0.999957		ENSMUSG00000026189	0.00570213	0.156497	0.320384	0.488467	0.625219	0.999959
	ENSMUSG00000026188	0.00702111	0.109275	0.298629	0.365923	0.714423	0.920358		ENSMUSG00000026188	0.00702111	0.318107	0.298743	1.06482	0.286958	0.822922		ENSMUSG00000026188	0.00702111	-0.0396153	0.298344	-0.132784	0.894364	0.999957		ENSMUSG00000026188	0.00702111	0.196093	0.301402	0.650605	0.515302	0.999959
	ENSMUSG00000026187	0.0244774	0.0882312	0.212483	0.415239	0.677967	0.9135		ENSMUSG00000026187	0.0244774	0.279807	0.2127	1.3155	0.188341	0.822922		ENSMUSG00000026187	0.0244774	-0.0700729	0.212752	-0.329364	0.74188	0.999957		ENSMUSG00000026187	0.0244774	0.119866	0.213931	0.560301	0.575274	0.999959
	ENSMUSG00000039372	0.0688727	0.305169	0.171513	1.77927	0.075195	0.895674		ENSMUSG00000039372	0.0688727	0.330711	0.171317	1.93041	0.0535566	0.822922		ENSMUSG00000039372	0.0688727	-0.0344293	0.17198	-0.200193	0.841329	0.999957		ENSMUSG00000039372	0.0688727	-0.0436958	0.171833	-0.254293	0.799269	0.999959
	ENSMUSG00000039354	0.00996133	-0.048946	0.295409	-0.165689	0.868402	0.965481		ENSMUSG00000039354	0.00996133	0.369235	0.297111	1.24275	0.213959	0.822922		ENSMUSG00000039354	0.00996133	0.0312813	0.295771	0.105762	0.915771	0.999957		ENSMUSG00000039354	0.00996133	0.343093	0.298103	1.15092	0.249765	0.999959
	ENSMUSG00000046330	0.00179843	0.089776	0.506042	0.177408	0.859188	0.963637		ENSMUSG00000046330	0.00179843	0.342473	0.506727	0.675853	0.499134	0.827236		ENSMUSG00000046330	0.00179843	0.196557	0.499862	0.393222	0.694155	0.999957		ENSMUSG00000046330	0.00179843	0.0819075	0.51185	0.160022	0.872864	0.999959
	ENSMUSG00000039323	0.0396069	0.133215	0.167419	0.7957	0.426206	0.895674		ENSMUSG00000039323	0.0396069	0.178433	0.166695	1.07041	0.284434	0.822922		ENSMUSG00000039323	0.0396069	0.0986312	0.167451	0.589017	0.55585	0.999957		ENSMUSG00000039323	0.0396069	-0.0145489	0.168015	-0.0865925	0.930995	0.999959
	ENSMUSG00000026185	0.0179476	0.294046	0.218987	1.34276	0.17935	0.895674		ENSMUSG00000026185	0.0179476	0.318284	0.218387	1.45743	0.144998	0.822922		ENSMUSG00000026185	0.0179476	0.00585325	0.218819	0.0267492	0.97866	0.999957		ENSMUSG00000026185	0.0179476	-0.0271641	0.219952	-0.1235	0.901711	0.999959
	ENSMUSG00000100301	0.220323	0.149357	0.132648	1.12596	0.26018	0.895674		ENSMUSG00000100301	0.220323	0.195261	0.132531	1.47333	0.140663	0.822922		ENSMUSG00000100301	0.220323	0.0590831	0.13272	0.445171	0.656196	0.999957		ENSMUSG00000100301	0.220323	-0.0439279	0.132777	-0.33084	0.740765	0.999959
	ENSMUSG00000055322	0.242405	0.0087871	0.146481	0.0599881	0.952165	0.98841		ENSMUSG00000055322	0.242405	0.0740136	0.146345	0.505748	0.613033	0.84774		ENSMUSG00000055322	0.242405	0.119954	0.146394	0.819395	0.412561	0.999957		ENSMUSG00000055322	0.242405	-0.0684994	0.146637	-0.467137	0.640402	0.999959
	ENSMUSG00000006304	0.00582382	0.284153	0.351206	0.809078	0.41847	0.895674		ENSMUSG00000006304	0.00582382	0.0759285	0.354385	0.214254	0.830349	0.927473		ENSMUSG00000006304	0.00582382	-0.0867514	0.350423	-0.247562	0.804474	0.999957		ENSMUSG00000006304	0.00582382	0.261095	0.353542	0.738512	0.460204	0.999959
	ENSMUSG00000006299	0.0018582	0.641968	0.522061	1.22968	0.218817	0.895674		ENSMUSG00000006299	0.0018582	0.163661	0.526963	0.310575	0.756124	0.89717		ENSMUSG00000006299	0.0018582	-0.0397541	0.521323	-0.0762561	0.939215	0.999957		ENSMUSG00000006299	0.0018582	0.242435	0.532344	0.455411	0.648814	0.999959
	ENSMUSG00000026179	0.0143518	0.369583	0.276982	1.33432	0.182098	0.895674		ENSMUSG00000026179	0.0143518	0.349805	0.277996	1.25831	0.20828	0.822922		ENSMUSG00000026179	0.0143518	0.0223386	0.276868	0.080683	0.935694	0.999957		ENSMUSG00000026179	0.0143518	0.140552	0.278477	0.504717	0.613758	0.999959
	ENSMUSG00000103013	0.000292102	0.674226	1.07347	0.628083	0.52995	0.898094		ENSMUSG00000103013	0.000292102	0.770273	1.11	0.693941	0.487719	0.825387		ENSMUSG00000103013	0.000292102	0.751609	1.08832	0.690614	0.489808	0.999957		ENSMUSG00000103013	0.000292102	-0.444065	1.09196	-0.406669	0.684251	0.999959
	ENSMUSG00000006301	0.00365037	0.431096	0.429615	1.00345	0.315645	0.895674		ENSMUSG00000006301	0.00365037	0.451918	0.433141	1.04335	0.296785	0.822922		ENSMUSG00000006301	0.00365037	0.0519168	0.429537	0.120867	0.903796	0.999957		ENSMUSG00000006301	0.00365037	0.436126	0.434076	1.00472	0.315031	0.999959
	ENSMUSG00000073650	0.00299863	-0.171696	0.383696	-0.44748	0.654529	0.911801		ENSMUSG00000073650	0.00299863	0.247757	0.383727	0.645659	0.5185	0.830668		ENSMUSG00000073650	0.00299863	-0.00677446	0.382343	-0.0177183	0.985864	0.999957		ENSMUSG00000073650	0.00299863	0.297543	0.391992	0.759054	0.44782	0.999959
	ENSMUSG00000026177	0.00598827	0.0814722	0.294983	0.276192	0.7824	0.938458		ENSMUSG00000026177	0.00598827	0.25975	0.293569	0.884801	0.376264	0.822922		ENSMUSG00000026177	0.00598827	-0.0735746	0.295374	-0.249089	0.803292	0.999957		ENSMUSG00000026177	0.00598827	0.0487759	0.298166	0.163586	0.870057	0.999959
	ENSMUSG00000026176	0.00230859	0.432208	0.423553	1.02043	0.307523	0.895674		ENSMUSG00000026176	0.00230859	0.278729	0.426297	0.653838	0.513216	0.828974		ENSMUSG00000026176	0.00230859	-0.110763	0.424428	-0.26097	0.794116	0.999957		ENSMUSG00000026176	0.00230859	0.596568	0.434252	1.37378	0.169509	0.999959
	ENSMUSG00000026175	0.0148025	0.129295	0.213693	0.605052	0.545144	0.898262		ENSMUSG00000026175	0.0148025	0.327772	0.212752	1.54063	0.123406	0.822922		ENSMUSG00000026175	0.0148025	-0.0128016	0.214091	-0.0597949	0.952319	0.999957		ENSMUSG00000026175	0.0148025	0.0190959	0.215584	0.0885776	0.929418	0.999959
	ENSMUSG00000033364	0.0192542	0.154148	0.246091	0.626386	0.531062	0.898094		ENSMUSG00000033364	0.0192542	0.391752	0.246867	1.5869	0.112536	0.822922		ENSMUSG00000033364	0.0192542	-0.0406543	0.246056	-0.165223	0.868768	0.999957		ENSMUSG00000033364	0.0192542	-0.0839249	0.247553	-0.339018	0.734596	0.999959
	ENSMUSG00000026174	0.00424585	0.133032	0.378468	0.351501	0.725212	0.922945		ENSMUSG00000026174	0.00424585	0.383092	0.383299	0.99946	0.317572	0.822922		ENSMUSG00000026174	0.00424585	-0.191892	0.376902	-0.509129	0.610662	0.999957		ENSMUSG00000026174	0.00424585	-0.124849	0.381756	-0.327039	0.743639	0.999959
	ENSMUSG00000026173	0.0113925	0.106947	0.259075	0.412803	0.679751	0.914141		ENSMUSG00000026173	0.0113925	0.243578	0.258163	0.943505	0.345423	0.822922		ENSMUSG00000026173	0.0113925	0.042816	0.259407	0.165053	0.868902	0.999957		ENSMUSG00000026173	0.0113925	-0.122224	0.261011	-0.46827	0.639591	0.999959
	ENSMUSG00000026135	0.00484484	0.299663	0.39362	0.7613	0.446478	0.895674		ENSMUSG00000026135	0.00484484	0.195742	0.396516	0.493653	0.621551	0.849938		ENSMUSG00000026135	0.00484484	-0.221119	0.393393	-0.56208	0.574061	0.999957		ENSMUSG00000026135	0.00484484	0.212079	0.396544	0.534819	0.592775	0.999959
	ENSMUSG00000026172	0.00178423	0.0876634	0.554735	0.158027	0.874435	0.966959		ENSMUSG00000026172	0.00178423	0.127254	0.558955	0.227664	0.819907	0.922999		ENSMUSG00000026172	0.00178423	-0.015349	0.550847	-0.0278644	0.97777	0.999957		ENSMUSG00000026172	0.00178423	0.401184	0.563399	0.712079	0.476416	0.999959
	ENSMUSG00000026171	0.001872	0.14544	0.510034	0.285157	0.775524	0.936585		ENSMUSG00000026171	0.001872	0.530603	0.514838	1.03062	0.302719	0.822922		ENSMUSG00000026171	0.001872	0.129476	0.507595	0.255078	0.798663	0.999957		ENSMUSG00000026171	0.001872	0.290134	0.5175	0.560646	0.575039	0.999959
	ENSMUSG00000033276	0.0175827	0.0221733	0.213339	0.103934	0.917221	0.979137		ENSMUSG00000033276	0.0175827	0.145527	0.212503	0.68482	0.493457	0.825702		ENSMUSG00000033276	0.0175827	0.197247	0.213363	0.924468	0.355243	0.999957		ENSMUSG00000033276	0.0175827	0.093768	0.214299	0.437557	0.661707	0.999959
	ENSMUSG00000033257	0.0103223	0.141014	0.257463	0.547706	0.583893	0.901746		ENSMUSG00000033257	0.0103223	0.411853	0.258549	1.59294	0.111173	0.822922		ENSMUSG00000033257	0.0103223	0.00136806	0.256527	0.00533298	0.995745	0.999957		ENSMUSG00000033257	0.0103223	0.087558	0.259978	0.33679	0.736275	0.999959
	ENSMUSG00000026170	0.0293654	-0.0744816	0.158083	-0.471155	0.63753	0.907859		ENSMUSG00000026170	0.0293654	0.030476	0.157008	0.194105	0.846094	0.934116		ENSMUSG00000026170	0.0293654	0.0848944	0.158011	0.53727	0.591081	0.999957		ENSMUSG00000026170	0.0293654	-0.113773	0.159233	-0.714508	0.474913	0.999959
	ENSMUSG00000033227	0.0282783	-0.0186024	0.209117	-0.088957	0.929116	0.981755		ENSMUSG00000033227	0.0282783	0.00274673	0.2081	0.0131991	0.989469	0.995411		ENSMUSG00000033227	0.0282783	0.167104	0.208405	0.801824	0.422655	0.999957		ENSMUSG00000033227	0.0282783	-0.00602929	0.210254	-0.0286761	0.977123	0.999959
	ENSMUSG00000026167	0.0204383	0.147722	0.220594	0.669655	0.503078	0.896532		ENSMUSG00000026167	0.0204383	0.246858	0.219485	1.12472	0.260709	0.822922		ENSMUSG00000026167	0.0204383	0.0665328	0.21959	0.302987	0.7619	0.999957		ENSMUSG00000026167	0.0204383	-0.0485179	0.221799	-0.218747	0.826847	0.999959
	ENSMUSG00000090071	0.00584172	0.424619	0.328203	1.29377	0.195745	0.895674		ENSMUSG00000090071	0.00584172	0.510961	0.325697	1.56882	0.116689	0.822922		ENSMUSG00000090071	0.00584172	0.0837142	0.32422	0.258202	0.796251	0.999957		ENSMUSG00000090071	0.00584172	0.106528	0.329881	0.322928	0.746749	0.999959
	ENSMUSG00000047021	0.0639229	0.120789	0.157891	0.765013	0.444264	0.895674		ENSMUSG00000047021	0.0639229	0.132268	0.157395	0.840359	0.400707	0.822922		ENSMUSG00000047021	0.0639229	0.0804306	0.157738	0.5099	0.610121	0.999957		ENSMUSG00000047021	0.0639229	-0.136169	0.158344	-0.859957	0.389813	0.999959
	ENSMUSG00000006538	0.0254874	0.0030461	0.196278	0.0155193	0.987618	0.997847		ENSMUSG00000006538	0.0254874	-0.0290241	0.194951	-0.148878	0.88165	0.94969		ENSMUSG00000006538	0.0254874	0.225942	0.195447	1.15603	0.247669	0.999957		ENSMUSG00000006538	0.0254874	-0.125345	0.197419	-0.63492	0.525481	0.999959
	ENSMUSG00000026162	0.115921	0.0929711	0.1468	0.63332	0.526525	0.897555		ENSMUSG00000026162	0.115921	0.15502	0.146518	1.05803	0.290042	0.822922		ENSMUSG00000026162	0.115921	0.0477683	0.146695	0.325629	0.744705	0.999957		ENSMUSG00000026162	0.115921	-0.0570066	0.147044	-0.387684	0.69825	0.999959
	ENSMUSG00000026205	0.00399368	0.438095	0.363751	1.20438	0.228442	0.895674		ENSMUSG00000026205	0.00399368	0.185681	0.364849	0.508927	0.610804	0.847096		ENSMUSG00000026205	0.00399368	0.0903329	0.364285	0.247973	0.804155	0.999957		ENSMUSG00000026205	0.00399368	-0.250131	0.369757	-0.676476	0.498739	0.999959
	ENSMUSG00000033159	0.00210551	0.189126	0.48987	0.386073	0.699442	0.917803		ENSMUSG00000033159	0.00210551	0.118124	0.494446	0.238902	0.811182	0.919207		ENSMUSG00000033159	0.00210551	0.363329	0.487992	0.744538	0.456551	0.999957		ENSMUSG00000033159	0.00210551	0.527621	0.498041	1.05939	0.289422	0.999959
	ENSMUSG00000049339	0.00158418	0.0224278	0.538479	0.0416502	0.966778	0.992517		ENSMUSG00000049339	0.00158418	0.0214337	0.542416	0.0395152	0.96848	0.986787		ENSMUSG00000049339	0.00158418	0.0876236	0.533575	0.16422	0.869558	0.999957		ENSMUSG00000049339	0.00158418	0.685464	0.547396	1.25223	0.210487	0.999959
	ENSMUSG00000026197	0.00102502	0.197127	0.693135	0.2844	0.776104	0.936872		ENSMUSG00000026197	0.00102502	0.484064	0.695757	0.695738	0.486593	0.825387		ENSMUSG00000026197	0.00102502	-0.303311	0.687386	-0.441253	0.65903	0.999957		ENSMUSG00000026197	0.00102502	0.115298	0.699714	0.164779	0.869118	0.999959
	ENSMUSG00000026198	0.00185278	0.0578318	0.500749	0.11549	0.908056	0.976654		ENSMUSG00000026198	0.00185278	0.143661	0.506643	0.283555	0.776751	0.903373		ENSMUSG00000026198	0.00185278	0.0746488	0.50241	0.148581	0.881884	0.999957		ENSMUSG00000026198	0.00185278	0.319091	0.509714	0.62602	0.531302	0.999959
	ENSMUSG00000033124	0.00225877	-0.103568	0.461048	-0.224636	0.822263	0.951918		ENSMUSG00000033124	0.00225877	0.43486	0.466021	0.933133	0.350751	0.822922		ENSMUSG00000033124	0.00225877	0.121976	0.461426	0.264346	0.791514	0.999957		ENSMUSG00000033124	0.00225877	0.306047	0.468695	0.652978	0.51377	0.999959
	ENSMUSG00000026199	0.00165474	-0.187324	0.484491	-0.386641	0.699022	0.917803		ENSMUSG00000026199	0.00165474	0.506412	0.490606	1.03222	0.30197	0.822922		ENSMUSG00000026199	0.00165474	-0.386289	0.483352	-0.799188	0.424181	0.999957		ENSMUSG00000026199	0.00165474	0.430663	0.49643	0.867519	0.385658	0.999959
	ENSMUSG00000026200	0.00340647	0.0560018	0.370706	0.151068	0.879922	0.968371		ENSMUSG00000026200	0.00340647	0.175317	0.371531	0.471878	0.637014	0.856257		ENSMUSG00000026200	0.00340647	-0.091526	0.37105	-0.246668	0.805165	0.999957		ENSMUSG00000026200	0.00340647	0.45719	0.377112	1.21235	0.22538	0.999959
	ENSMUSG00000026201	0.00198742	-0.0898257	0.482774	-0.186062	0.852396	0.961693		ENSMUSG00000026201	0.00198742	0.152566	0.483097	0.315809	0.752148	0.896639		ENSMUSG00000026201	0.00198742	0.0435456	0.480799	0.0905693	0.927835	0.999957		ENSMUSG00000026201	0.00198742	0.0652594	0.488738	0.133526	0.893777	0.999959
	ENSMUSG00000026202	0.00232807	0.126141	0.412464	0.305824	0.759739	0.93159		ENSMUSG00000026202	0.00232807	0.542565	0.40988	1.32372	0.185597	0.822922		ENSMUSG00000026202	0.00232807	-0.0275091	0.410148	-0.0670712	0.946525	0.999957		ENSMUSG00000026202	0.00232807	0.136051	0.423213	0.321473	0.747852	0.999959
	ENSMUSG00000026203	0.00227809	0.349655	0.481943	0.72551	0.468139	0.895674		ENSMUSG00000026203	0.00227809	0.397478	0.483508	0.822071	0.411036	0.822922		ENSMUSG00000026203	0.00227809	-0.124317	0.47674	-0.260766	0.794273	0.999957		ENSMUSG00000026203	0.00227809	0.220323	0.48512	0.454163	0.649712	0.999959
	ENSMUSG00000026204	0.0109725	0.38512	0.274047	1.40531	0.15993	0.895674		ENSMUSG00000026204	0.0109725	0.179957	0.272893	0.659441	0.509612	0.828974		ENSMUSG00000026204	0.0109725	0.100921	0.273083	0.369561	0.71171	0.999957		ENSMUSG00000026204	0.0109725	-0.226004	0.275225	-0.821161	0.411555	0.999959
	ENSMUSG00000101840	0.00229949	0.372435	0.471282	0.790259	0.429377	0.895674		ENSMUSG00000101840	0.00229949	0.122587	0.468802	0.26149	0.793715	0.910946		ENSMUSG00000101840	0.00229949	-0.121755	0.467345	-0.260525	0.794459	0.999957		ENSMUSG00000101840	0.00229949	-0.138677	0.477082	-0.290678	0.771297	0.999959
	ENSMUSG00000033061	0.00766665	0.295904	0.268345	1.1027	0.270158	0.895674		ENSMUSG00000033061	0.00766665	0.27845	0.26588	1.04728	0.294972	0.822922		ENSMUSG00000033061	0.00766665	0.0444636	0.268001	0.165909	0.868229	0.999957		ENSMUSG00000033061	0.00766665	-0.328728	0.269333	-1.22052	0.222266	0.999959
	ENSMUSG00000100556	0.0051188	0.423312	0.35123	1.20523	0.228115	0.895674		ENSMUSG00000100556	0.0051188	0.21277	0.348904	0.609823	0.541979	0.833726		ENSMUSG00000100556	0.0051188	-0.11846	0.351693	-0.336826	0.736248	0.999957		ENSMUSG00000100556	0.0051188	-0.343971	0.352905	-0.974685	0.329717	0.999959
	ENSMUSG00000026209	0.00429599	-0.0687635	0.37974	-0.18108	0.856304	0.962544		ENSMUSG00000026209	0.00429599	0.327901	0.380001	0.862896	0.388194	0.822922		ENSMUSG00000026209	0.00429599	-0.0645012	0.375639	-0.17171	0.863665	0.999957		ENSMUSG00000026209	0.00429599	0.393387	0.381507	1.03114	0.302475	0.999959
	ENSMUSG00000026208	0.0122909	0.135354	0.277644	0.487511	0.625896	0.906862		ENSMUSG00000026208	0.0122909	0.00472967	0.276366	0.0171138	0.986346	0.994391		ENSMUSG00000026208	0.0122909	0.0930807	0.277383	0.335567	0.737197	0.999957		ENSMUSG00000026208	0.0122909	-0.147069	0.27899	-0.527147	0.598091	0.999959
	ENSMUSG00000026207	0.03896	0.312711	0.206688	1.51296	0.130289	0.895674		ENSMUSG00000026207	0.03896	0.192234	0.206186	0.932336	0.351163	0.822922		ENSMUSG00000026207	0.03896	0.0729554	0.206595	0.353132	0.72399	0.999957		ENSMUSG00000026207	0.03896	-0.0918694	0.207188	-0.443412	0.657468	0.999959
	ENSMUSG00000033021	0.00245837	0.0859746	0.399981	0.214947	0.829809	0.954125		ENSMUSG00000033021	0.00245837	0.44537	0.401157	1.11021	0.266908	0.822922		ENSMUSG00000033021	0.00245837	0.149452	0.394524	0.378816	0.704824	0.999957		ENSMUSG00000033021	0.00245837	0.0163691	0.406526	0.0402659	0.967881	0.999959
	ENSMUSG00000033007	0.0258644	0.180137	0.203411	0.885578	0.375845	0.895674		ENSMUSG00000033007	0.0258644	0.27005	0.202498	1.33359	0.182337	0.822922		ENSMUSG00000033007	0.0258644	0.208295	0.202734	1.02743	0.304219	0.999957		ENSMUSG00000033007	0.0258644	-0.0444284	0.204641	-0.217104	0.828127	0.999959
	ENSMUSG00000032997	0.00297414	0.276552	0.442542	0.624917	0.532025	0.898094		ENSMUSG00000032997	0.00297414	0.0203988	0.442014	0.0461496	0.963191	0.984312		ENSMUSG00000032997	0.00297414	-0.0112133	0.437123	-0.0256524	0.979535	0.999957		ENSMUSG00000032997	0.00297414	0.0928038	0.448779	0.206792	0.836173	0.999959
	ENSMUSG00000026211	0.0213262	0.249269	0.218137	1.14272	0.253157	0.895674		ENSMUSG00000026211	0.0213262	0.179015	0.217053	0.824756	0.40951	0.822922		ENSMUSG00000026211	0.0213262	0.2712	0.217396	1.24749	0.212218	0.999957		ENSMUSG00000026211	0.0213262	-0.130351	0.218866	-0.595576	0.551458	0.999959
	ENSMUSG00000051703	0.00404909	0.535407	0.410083	1.30561	0.191686	0.895674		ENSMUSG00000051703	0.00404909	0.276304	0.408162	0.676946	0.49844	0.82692		ENSMUSG00000051703	0.00404909	0.219983	0.405831	0.542056	0.58778	0.999957		ENSMUSG00000051703	0.00404909	-0.115739	0.413359	-0.279995	0.779481	0.999959
	ENSMUSG00000032968	0.00545112	0.264265	0.319619	0.826811	0.408344	0.895674		ENSMUSG00000032968	0.00545112	0.0943576	0.316744	0.297898	0.765781	0.899608		ENSMUSG00000032968	0.00545112	0.360522	0.318753	1.13104	0.258039	0.999957		ENSMUSG00000032968	0.00545112	-0.0431007	0.321648	-0.133999	0.893403	0.999959
	ENSMUSG00000026213	0.00424015	-0.0291309	0.375121	-0.0776572	0.938101	0.984238		ENSMUSG00000026213	0.00424015	0.230194	0.375005	0.613841	0.53932	0.833726		ENSMUSG00000026213	0.00424015	0.10528	0.374309	0.281264	0.778508	0.999957		ENSMUSG00000026213	0.00424015	-0.0878776	0.378159	-0.232383	0.81624	0.999959
	ENSMUSG00000006576	0.00761577	0.465811	0.339589	1.37169	0.170159	0.895674		ENSMUSG00000006576	0.00761577	0.417363	0.338989	1.2312	0.218248	0.822922		ENSMUSG00000006576	0.00761577	-0.111583	0.339041	-0.329115	0.742069	0.999957		ENSMUSG00000006576	0.00761577	0.14887	0.341696	0.435679	0.663069	0.999959
	ENSMUSG00000100827	0.038162	0.169016	0.191903	0.880737	0.37846	0.895674		ENSMUSG00000100827	0.038162	0.272516	0.191755	1.42117	0.155268	0.822922		ENSMUSG00000100827	0.038162	0.0151802	0.192227	0.0789704	0.937056	0.999957		ENSMUSG00000100827	0.038162	-0.041397	0.192536	-0.215009	0.82976	0.999959
	ENSMUSG00000100553	0.00519018	0.140076	0.341469	0.410215	0.681648	0.91448		ENSMUSG00000100553	0.00519018	0.543499	0.341299	1.59244	0.111286	0.822922		ENSMUSG00000100553	0.00519018	0.245618	0.342658	0.716801	0.473497	0.999957		ENSMUSG00000100553	0.00519018	-0.0796193	0.343975	-0.231468	0.816951	0.999959
	ENSMUSG00000100534	0.0911008	0.23979	0.142543	1.68223	0.0925238	0.895674		ENSMUSG00000100534	0.0911008	0.272586	0.142354	1.91485	0.0555122	0.822922		ENSMUSG00000100534	0.0911008	0.0102246	0.142819	0.0715916	0.942927	0.999957		ENSMUSG00000100534	0.0911008	-0.170268	0.142947	-1.19113	0.233603	0.999959
	ENSMUSG00000026235	0.0457124	0.213907	0.192106	1.11348	0.265501	0.895674		ENSMUSG00000026235	0.0457124	0.31732	0.192119	1.65168	0.0985988	0.822922		ENSMUSG00000026235	0.0457124	-0.0732312	0.192365	-0.380688	0.703435	0.999957		ENSMUSG00000026235	0.0457124	-0.0361029	0.192796	-0.18726	0.851457	0.999959
	ENSMUSG00000101849	0.00241263	0.467313	0.461543	1.0125	0.311299	0.895674		ENSMUSG00000101849	0.00241263	0.324452	0.46106	0.703708	0.481614	0.824428		ENSMUSG00000101849	0.00241263	-0.0143856	0.459512	-0.0313063	0.975025	0.999957		ENSMUSG00000101849	0.00241263	0.184596	0.471667	0.391369	0.695525	0.999959
	ENSMUSG00000032908	0.166831	0.10832	0.139667	0.775562	0.438008	0.895674		ENSMUSG00000032908	0.166831	0.0392412	0.139471	0.281356	0.778437	0.903909		ENSMUSG00000032908	0.166831	0.00997022	0.139703	0.0713673	0.943105	0.999957		ENSMUSG00000032908	0.166831	-0.132815	0.139809	-0.94997	0.342127	0.999959
	ENSMUSG00000026245	0.0191098	0.199553	0.259724	0.768328	0.442292	0.895674		ENSMUSG00000026245	0.0191098	0.271383	0.261102	1.03937	0.298631	0.822922		ENSMUSG00000026245	0.0191098	-0.00389977	0.259347	-0.0150369	0.988003	0.999957		ENSMUSG00000026245	0.0191098	0.0814878	0.261272	0.311889	0.755125	0.999959
	ENSMUSG00000104018	0.000613179	-0.573413	0.791477	-0.724485	0.468768	0.895674		ENSMUSG00000104018	0.000613179	-0.624636	0.813827	-0.767529	0.442767	0.823699		ENSMUSG00000104018	0.000613179	-0.105447	0.787108	-0.133968	0.893428	0.999957		ENSMUSG00000104018	0.000613179	0.176617	0.813845	0.217015	0.828196	0.999959
	ENSMUSG00000090486	0.0299778	0.094186	0.176702	0.533023	0.594018	0.903346		ENSMUSG00000090486	0.0299778	0.0152983	0.175759	0.0870417	0.930638	0.97028		ENSMUSG00000090486	0.0299778	0.0849528	0.176607	0.481026	0.630498	0.999957		ENSMUSG00000090486	0.0299778	-0.0729874	0.177377	-0.411481	0.68072	0.999959
	ENSMUSG00000032883	0.0137491	0.2706	0.254627	1.06273	0.287905	0.895674		ENSMUSG00000032883	0.0137491	0.353367	0.255515	1.38296	0.166677	0.822922		ENSMUSG00000032883	0.0137491	0.0142156	0.254708	0.0558113	0.955492	0.999957		ENSMUSG00000032883	0.0137491	0.133299	0.256211	0.520272	0.602874	0.999959
	ENSMUSG00000079470	0.00434338	0.463317	0.34626	1.33806	0.180877	0.895674		ENSMUSG00000079470	0.00434338	0.425311	0.348798	1.21936	0.222706	0.822922		ENSMUSG00000079470	0.00434338	-0.012607	0.346235	-0.0364117	0.970954	0.999957		ENSMUSG00000079470	0.00434338	0.210924	0.350715	0.601412	0.547565	0.999959
	ENSMUSG00000047330	0.00543301	0.249387	0.307589	0.810779	0.417493	0.895674		ENSMUSG00000047330	0.00543301	0.244136	0.304244	0.802433	0.422303	0.822922		ENSMUSG00000047330	0.00543301	0.169118	0.308182	0.548761	0.583169	0.999957		ENSMUSG00000047330	0.00543301	-0.20607	0.310259	-0.664186	0.506571	0.999959
	ENSMUSG00000050711	0.00455196	0.300588	0.336844	0.892367	0.372196	0.895674		ENSMUSG00000050711	0.00455196	0.453011	0.335108	1.35184	0.176428	0.822922		ENSMUSG00000050711	0.00455196	-0.0413976	0.337588	-0.122628	0.902402	0.999957		ENSMUSG00000050711	0.00455196	-0.400929	0.339686	-1.18029	0.237884	0.999959
	ENSMUSG00000054702	0.0419414	0.306501	0.171591	1.78623	0.0740619	0.895674		ENSMUSG00000054702	0.0419414	0.242782	0.171202	1.41811	0.156159	0.822922		ENSMUSG00000054702	0.0419414	0.0233939	0.172085	0.135944	0.891866	0.999957		ENSMUSG00000054702	0.0419414	-0.035636	0.17227	-0.206862	0.836118	0.999959
	ENSMUSG00000073643	0.0185427	0.181422	0.230389	0.787461	0.431012	0.895674		ENSMUSG00000073643	0.0185427	0.221711	0.231052	0.959569	0.337272	0.822922		ENSMUSG00000073643	0.0185427	0.158947	0.23054	0.689457	0.490536	0.999957		ENSMUSG00000073643	0.0185427	0.152345	0.231767	0.65732	0.510975	0.999959
	ENSMUSG00000026248	0.00173219	0.275893	0.518098	0.532512	0.594372	0.903346		ENSMUSG00000026248	0.00173219	0.271848	0.521646	0.521135	0.602273	0.844552		ENSMUSG00000026248	0.00173219	0.1002	0.513955	0.194958	0.845426	0.999957		ENSMUSG00000026248	0.00173219	0.0339909	0.524643	0.0647885	0.948342	0.999959
	ENSMUSG00000026249	0.0490627	0.0989665	0.163922	0.603742	0.546015	0.898262		ENSMUSG00000026249	0.0490627	0.148101	0.163458	0.906048	0.364911	0.822922		ENSMUSG00000026249	0.0490627	0.0985615	0.163984	0.601043	0.547811	0.999957		ENSMUSG00000026249	0.0490627	-0.0995441	0.164417	-0.605438	0.544888	0.999959
	ENSMUSG00000004364	0.0120887	0.162518	0.281578	0.57717	0.563825	0.899588		ENSMUSG00000004364	0.0120887	0.350099	0.283953	1.23295	0.217595	0.822922		ENSMUSG00000004364	0.0120887	-0.104246	0.281006	-0.370973	0.710658	0.999957		ENSMUSG00000004364	0.0120887	0.0746721	0.283423	0.263465	0.792192	0.999959
	ENSMUSG00000103076	0.00047021	-0.451019	0.914275	-0.493308	0.621795	0.906636		ENSMUSG00000103076	0.00047021	0.197746	0.927257	0.213259	0.831125	0.927908		ENSMUSG00000103076	0.00047021	-1.52654	0.932516	-1.63702	0.101627	0.999957		ENSMUSG00000103076	0.00047021	0.652869	0.926644	0.704552	0.481089	0.999959
	ENSMUSG00000038608	0.125488	-0.0243004	0.144901	-0.167704	0.866816	0.965256		ENSMUSG00000038608	0.125488	0.140965	0.14479	0.973582	0.330264	0.822922		ENSMUSG00000038608	0.125488	-0.0354652	0.144927	-0.244711	0.80668	0.999957		ENSMUSG00000038608	0.125488	-0.0380392	0.145291	-0.261813	0.793466	0.999959
	ENSMUSG00000054976	0.154865	0.301436	0.144833	2.08127	0.0374095	0.895674		ENSMUSG00000054976	0.154865	0.293032	0.144768	2.02414	0.0429553	0.822922		ENSMUSG00000054976	0.154865	0.016968	0.144962	0.117051	0.90682	0.999957		ENSMUSG00000054976	0.154865	-0.0940833	0.145001	-0.648845	0.516439	0.999959
	ENSMUSG00000055980	0.0208856	0.288908	0.231779	1.24648	0.212589	0.895674		ENSMUSG00000055980	0.0208856	0.444191	0.231911	1.91535	0.0554477	0.822922		ENSMUSG00000055980	0.0208856	0.0101482	0.232079	0.0437274	0.965122	0.999957		ENSMUSG00000055980	0.0208856	-0.00746011	0.233003	-0.0320172	0.974458	0.999959
	ENSMUSG00000026142	0.0742129	0.0902655	0.14562	0.619872	0.535342	0.898094		ENSMUSG00000026142	0.0742129	0.228375	0.145402	1.57065	0.116264	0.822922		ENSMUSG00000026142	0.0742129	0.0560543	0.145669	0.384805	0.700382	0.999957		ENSMUSG00000026142	0.0742129	0.00874247	0.146041	0.0598633	0.952264	0.999959
	ENSMUSG00000067158	0.147819	0.166117	0.123162	1.34876	0.177414	0.895674		ENSMUSG00000067158	0.147819	0.171892	0.122994	1.39756	0.162244	0.822922		ENSMUSG00000067158	0.147819	0.0994286	0.123301	0.806387	0.42002	0.999957		ENSMUSG00000067158	0.147819	-0.0440687	0.123383	-0.357171	0.720964	0.999959
	ENSMUSG00000079465	0.208244	0.108567	0.116075	0.935313	0.349627	0.895674		ENSMUSG00000079465	0.208244	0.101716	0.115908	0.877559	0.380183	0.822922		ENSMUSG00000079465	0.208244	0.0609274	0.116151	0.524553	0.599894	0.999957		ENSMUSG00000079465	0.208244	-0.0898205	0.11624	-0.772717	0.43969	0.999959
	ENSMUSG00000026150	0.00811603	0.0892026	0.281185	0.317238	0.751063	0.929489		ENSMUSG00000026150	0.00811603	0.0845845	0.283045	0.298838	0.765064	0.899307		ENSMUSG00000026150	0.00811603	0.402492	0.280004	1.43745	0.15059	0.999957		ENSMUSG00000026150	0.00811603	-0.108026	0.284108	-0.380227	0.703777	0.999959
	ENSMUSG00000101450	0.000608684	-0.732558	0.813535	-0.900463	0.367874	0.895674		ENSMUSG00000101450	0.000608684	0.731486	0.851568	0.858987	0.390348	0.822922		ENSMUSG00000101450	0.000608684	0.959995	0.810748	1.18409	0.236379	0.999957		ENSMUSG00000101450	0.000608684	0.46963	0.831	0.565139	0.571979	0.999959
	ENSMUSG00000026159	0.0120953	0.234335	0.304917	0.768523	0.442177	0.895674		ENSMUSG00000026159	0.0120953	0.256331	0.306498	0.836323	0.402973	0.822922		ENSMUSG00000026159	0.0120953	0.0731929	0.304275	0.240548	0.809905	0.999957		ENSMUSG00000026159	0.0120953	0.209151	0.306515	0.682351	0.495017	0.999959
	ENSMUSG00000113880	0.000789456	0.0944266	0.677596	0.139355	0.889169	0.971298		ENSMUSG00000113880	0.000789456	0.220801	0.683931	0.322842	0.746815	0.894132		ENSMUSG00000113880	0.000789456	-0.535408	0.68118	-0.786001	0.431867	0.999957		ENSMUSG00000113880	0.000789456	-0.11689	0.690893	-0.169186	0.86565	0.999959
	ENSMUSG00000038496	0.026237	0.194342	0.180591	1.07614	0.281864	0.895674		ENSMUSG00000038496	0.026237	0.17744	0.179866	0.986516	0.32388	0.822922		ENSMUSG00000038496	0.026237	0.038645	0.181267	0.213194	0.831176	0.999957		ENSMUSG00000038496	0.026237	-0.0887083	0.181189	-0.48959	0.624424	0.999959
	ENSMUSG00000053161	0.0437337	0.147324	0.152161	0.968213	0.332938	0.895674		ENSMUSG00000053161	0.0437337	0.196712	0.151755	1.29625	0.194889	0.822922		ENSMUSG00000053161	0.0437337	0.0117056	0.152548	0.0767336	0.938835	0.999957		ENSMUSG00000053161	0.0437337	-0.0162241	0.152733	-0.106226	0.915403	0.999959
	ENSMUSG00000026163	0.0492981	0.331256	0.18022	1.83807	0.0660527	0.895674		ENSMUSG00000026163	0.0492981	0.375606	0.180217	2.08419	0.0371427	0.822922		ENSMUSG00000026163	0.0492981	-0.0166051	0.180857	-0.0918137	0.926846	0.999957		ENSMUSG00000026163	0.0492981	-0.0386138	0.180656	-0.213741	0.830749	0.999959
	ENSMUSG00000045658	0.318376	0.127628	0.131979	0.967031	0.333528	0.895674		ENSMUSG00000045658	0.318376	-0.0168677	0.131888	-0.127895	0.898232	0.956939		ENSMUSG00000045658	0.318376	-0.0385945	0.131939	-0.292519	0.76989	0.999957		ENSMUSG00000045658	0.318376	-0.102046	0.132064	-0.772704	0.439698	0.999959
	ENSMUSG00000036766	0.244532	0.141662	0.130998	1.0814	0.279518	0.895674		ENSMUSG00000036766	0.244532	0.0390551	0.130886	0.29839	0.765406	0.899407		ENSMUSG00000036766	0.244532	-0.0311544	0.130969	-0.237876	0.811977	0.999957		ENSMUSG00000036766	0.244532	-0.122748	0.131084	-0.936411	0.349062	0.999959
	ENSMUSG00000026219	0.0196294	0.290603	0.261358	1.1119	0.266183	0.895674		ENSMUSG00000026219	0.0196294	0.230297	0.262859	0.876122	0.380964	0.822922		ENSMUSG00000026219	0.0196294	-0.0368728	0.261181	-0.141177	0.88773	0.999957		ENSMUSG00000026219	0.0196294	0.112036	0.26228	0.427162	0.669261	0.999959
	ENSMUSG00000073633	0.0294809	0.141344	0.199586	0.708186	0.47883	0.895674		ENSMUSG00000073633	0.0294809	0.073505	0.199391	0.368648	0.71239	0.882552		ENSMUSG00000073633	0.0294809	0.0709356	0.199912	0.354835	0.722713	0.999957		ENSMUSG00000073633	0.0294809	0.0515017	0.200151	0.257314	0.796936	0.999959
	ENSMUSG00000026220	0.0153532	0.243558	0.244233	0.997239	0.318649	0.895674		ENSMUSG00000026220	0.0153532	0.325822	0.244237	1.33404	0.18219	0.822922		ENSMUSG00000026220	0.0153532	0.168282	0.244623	0.687923	0.491501	0.999957		ENSMUSG00000026220	0.0153532	-0.0912843	0.245469	-0.371878	0.709984	0.999959
	ENSMUSG00000089844	0.0982287	0.239609	0.134184	1.78567	0.0741521	0.895674		ENSMUSG00000089844	0.0982287	0.121948	0.133782	0.911542	0.36201	0.822922		ENSMUSG00000089844	0.0982287	0.101023	0.134512	0.751029	0.452635	0.999957		ENSMUSG00000089844	0.0982287	0.0257917	0.134055	0.192396	0.847432	0.999959
	ENSMUSG00000070034	0.0662089	0.173056	0.165666	1.04461	0.296202	0.895674		ENSMUSG00000070034	0.0662089	0.0447676	0.165261	0.27089	0.786476	0.907845		ENSMUSG00000070034	0.0662089	0.0400852	0.165904	0.241616	0.809077	0.999957		ENSMUSG00000070034	0.0662089	-0.0237654	0.165722	-0.143405	0.885971	0.999959
	ENSMUSG00000070031	0.149021	0.239566	0.141605	1.69179	0.0906855	0.895674		ENSMUSG00000070031	0.149021	0.0862604	0.14139	0.610088	0.541803	0.833726		ENSMUSG00000070031	0.149021	0.0818127	0.141839	0.5768	0.564075	0.999957		ENSMUSG00000070031	0.149021	-0.0356009	0.141572	-0.251469	0.801452	0.999959
	ENSMUSG00000026222	0.0863722	0.137886	0.141425	0.974977	0.329572	0.895674		ENSMUSG00000026222	0.0863722	0.109904	0.141064	0.779109	0.435916	0.822922		ENSMUSG00000026222	0.0863722	0.135096	0.141778	0.952868	0.340657	0.999957		ENSMUSG00000026222	0.0863722	-0.0479084	0.141582	-0.33838	0.735077	0.999959
	ENSMUSG00000052760	0.0834195	0.111944	0.145653	0.768562	0.442153	0.895674		ENSMUSG00000052760	0.0834195	0.0718835	0.145282	0.494785	0.620752	0.849676		ENSMUSG00000052760	0.0834195	0.0923407	0.145706	0.633746	0.526247	0.999957		ENSMUSG00000052760	0.0834195	0.0340306	0.145933	0.233193	0.815612	0.999959
	ENSMUSG00000036707	0.0135021	0.346637	0.294188	1.17828	0.238684	0.895674		ENSMUSG00000036707	0.0135021	0.490945	0.296074	1.65819	0.0972801	0.822922		ENSMUSG00000036707	0.0135021	0.121505	0.29395	0.413353	0.679348	0.999957		ENSMUSG00000036707	0.0135021	0.0898955	0.295708	0.304001	0.761127	0.999959
	ENSMUSG00000026223	0.00372052	0.299518	0.389595	0.768794	0.442015	0.895674		ENSMUSG00000026223	0.00372052	0.343803	0.394789	0.870854	0.383834	0.822922		ENSMUSG00000026223	0.00372052	0.0590872	0.389672	0.151633	0.879476	0.999957		ENSMUSG00000026223	0.00372052	0.0899967	0.394791	0.22796	0.819677	0.999959
	ENSMUSG00000026224	0.00594009	0.496348	0.358732	1.38362	0.166475	0.895674		ENSMUSG00000026224	0.00594009	0.387932	0.357944	1.08378	0.278463	0.822922		ENSMUSG00000026224	0.00594009	-0.0911909	0.357885	-0.254805	0.798874	0.999957		ENSMUSG00000026224	0.00594009	0.0124456	0.360953	0.0344799	0.972494	0.999959
	ENSMUSG00000099767	0.00294606	0.524214	0.416399	1.25892	0.208058	0.895674		ENSMUSG00000099767	0.00294606	0.356895	0.414332	0.861375	0.389032	0.822922		ENSMUSG00000099767	0.00294606	-0.0371967	0.414449	-0.0897497	0.928486	0.999957		ENSMUSG00000099767	0.00294606	0.0739773	0.421139	0.17566	0.860561	0.999959
	ENSMUSG00000049608	0.0179481	0.20989	0.200988	1.04429	0.296351	0.895674		ENSMUSG00000049608	0.0179481	0.266209	0.200142	1.3301	0.183485	0.822922		ENSMUSG00000049608	0.0179481	0.182669	0.200872	0.909377	0.363151	0.999957		ENSMUSG00000049608	0.0179481	0.00401805	0.202309	0.019861	0.984154	0.999959
	ENSMUSG00000099342	0.00226526	0.52741	0.417281	1.26392	0.206258	0.895674		ENSMUSG00000099342	0.00226526	0.017494	0.415577	0.0420957	0.966422	0.986058		ENSMUSG00000099342	0.00226526	0.327092	0.417843	0.78281	0.433739	0.999957		ENSMUSG00000099342	0.00226526	-0.00054103	0.423234	-0.00127832	0.99898	0.999959
	ENSMUSG00000026226	0.0124048	0.294123	0.245853	1.19634	0.231565	0.895674		ENSMUSG00000026226	0.0124048	0.347204	0.244735	1.41869	0.155988	0.822922		ENSMUSG00000026226	0.0124048	0.27694	0.245647	1.12739	0.259579	0.999957		ENSMUSG00000026226	0.0124048	-0.0680526	0.247226	-0.275265	0.783112	0.999959
	ENSMUSG00000026227	0.00759133	-0.0131417	0.265985	-0.0494078	0.960594	0.990723		ENSMUSG00000026227	0.00759133	0.336703	0.264461	1.27317	0.202959	0.822922		ENSMUSG00000026227	0.00759133	0.14045	0.264771	0.530458	0.595794	0.999957		ENSMUSG00000026227	0.00759133	0.252041	0.268273	0.939493	0.347478	0.999959
	ENSMUSG00000026229	0.010433	0.104578	0.267577	0.390835	0.695919	0.917656		ENSMUSG00000026229	0.010433	0.183018	0.270269	0.677169	0.498299	0.82692		ENSMUSG00000026229	0.010433	-0.0403471	0.268103	-0.150491	0.880377	0.999957		ENSMUSG00000026229	0.010433	0.0662136	0.269954	0.245278	0.806241	0.999959
	ENSMUSG00000103272	0.000608445	0.894556	0.759857	1.17727	0.239088	0.895674		ENSMUSG00000103272	0.000608445	-0.436878	0.776218	-0.562829	0.573551	0.839099		ENSMUSG00000103272	0.000608445	-0.117516	0.774093	-0.151811	0.879336	0.999957		ENSMUSG00000103272	0.000608445	-0.768512	0.770186	-0.997827	0.318363	0.999959
	ENSMUSG00000062590	0.0239761	0.100415	0.253189	0.396602	0.691661	0.917123		ENSMUSG00000062590	0.0239761	0.311829	0.253725	1.229	0.21907	0.822922		ENSMUSG00000062590	0.0239761	-0.0197113	0.253188	-0.0778525	0.937945	0.999957		ENSMUSG00000062590	0.0239761	0.163251	0.25421	0.642189	0.52075	0.999959
	ENSMUSG00000079445	0.00844259	0.166665	0.281477	0.592111	0.553776	0.899045		ENSMUSG00000079445	0.00844259	0.0957689	0.279418	0.342745	0.73179	0.889428		ENSMUSG00000079445	0.00844259	0.181909	0.281097	0.64714	0.517541	0.999957		ENSMUSG00000079445	0.00844259	-0.233847	0.283114	-0.825982	0.408814	0.999959
	ENSMUSG00000026234	0.00303631	0.00653069	0.453097	0.0144134	0.9885	0.997949		ENSMUSG00000026234	0.00303631	0.367761	0.458375	0.802315	0.422371	0.822922		ENSMUSG00000026234	0.00303631	-0.025158	0.452458	-0.0556031	0.955658	0.999957		ENSMUSG00000026234	0.00303631	0.790581	0.459749	1.71959	0.0855062	0.999959
	ENSMUSG00000073627	0.00438419	0.170174	0.322281	0.528031	0.597478	0.904447		ENSMUSG00000073627	0.00438419	0.275059	0.324459	0.847745	0.39658	0.822922		ENSMUSG00000073627	0.00438419	-0.253244	0.32236	-0.785593	0.432106	0.999957		ENSMUSG00000073627	0.00438419	0.0757961	0.327777	0.231243	0.817126	0.999959
	ENSMUSG00000026238	0.00155785	0.54018	0.603968	0.894386	0.371116	0.895674		ENSMUSG00000026238	0.00155785	-0.20183	0.604282	-0.333999	0.73838	0.891174		ENSMUSG00000026238	0.00155785	0.0525353	0.603448	0.0870585	0.930625	0.999957		ENSMUSG00000026238	0.00155785	0.208628	0.609997	0.342015	0.73234	0.999959
	ENSMUSG00000026239	0.00650858	0.0601801	0.364986	0.164884	0.869036	0.965573		ENSMUSG00000026239	0.00650858	0.17531	0.367922	0.476486	0.633728	0.854859		ENSMUSG00000026239	0.00650858	0.0140528	0.365374	0.0384616	0.96932	0.999957		ENSMUSG00000026239	0.00650858	-0.0834754	0.367686	-0.227029	0.820401	0.999959
	ENSMUSG00000026240	0.00447722	0.13608	0.412507	0.329885	0.741487	0.927785		ENSMUSG00000026240	0.00447722	0.129879	0.415861	0.312313	0.754803	0.89717		ENSMUSG00000026240	0.00447722	-0.173595	0.413104	-0.420222	0.674323	0.999957		ENSMUSG00000026240	0.00447722	0.310842	0.417436	0.744647	0.456485	0.999959
	ENSMUSG00000026241	0.00647305	0.134516	0.342106	0.393201	0.694171	0.91725		ENSMUSG00000026241	0.00647305	0.379538	0.341179	1.11243	0.265954	0.822922		ENSMUSG00000026241	0.00647305	-0.161202	0.342551	-0.470594	0.637931	0.999957		ENSMUSG00000026241	0.00647305	0.0121777	0.344509	0.0353481	0.971802	0.999959
	ENSMUSG00000053333	0.0551467	0.226079	0.19917	1.13511	0.256331	0.895674		ENSMUSG00000053333	0.0551467	0.189962	0.199575	0.951835	0.341181	0.822922		ENSMUSG00000053333	0.0551467	-0.00498352	0.199236	-0.0250132	0.980044	0.999957		ENSMUSG00000053333	0.0551467	0.13729	0.199802	0.687133	0.491999	0.999959
	ENSMUSG00000084106	0.000423435	1.02258	1.02076	1.00178	0.316449	0.895674		ENSMUSG00000084106	0.000423435	-0.0403726	1.0272	-0.0393036	0.968648	0.986787		ENSMUSG00000084106	0.000423435	-0.596144	1.03098	-0.578228	0.56311	0.999957		ENSMUSG00000084106	0.000423435	0.540289	1.03312	0.522966	0.600998	0.999959
	ENSMUSG00000103984	0.000924359	0.427795	0.64011	0.668315	0.503933	0.896532		ENSMUSG00000103984	0.000924359	-0.328323	0.650471	-0.504747	0.613737	0.84774		ENSMUSG00000103984	0.000924359	-0.114682	0.644676	-0.177891	0.858808	0.999957		ENSMUSG00000103984	0.000924359	-0.0542418	0.652054	-0.0831861	0.933704	0.999959
	ENSMUSG00000026247	0.0303571	0.0356385	0.205794	0.173176	0.862513	0.964058		ENSMUSG00000026247	0.0303571	0.0631985	0.20484	0.308527	0.757682	0.897579		ENSMUSG00000026247	0.0303571	0.129892	0.205425	0.63231	0.527184	0.999957		ENSMUSG00000026247	0.0303571	-0.201229	0.206587	-0.974062	0.330026	0.999959
	ENSMUSG00000026254	0.00602369	-0.00607757	0.328129	-0.0185219	0.985223	0.997197		ENSMUSG00000026254	0.00602369	0.473667	0.33058	1.43283	0.151905	0.822922		ENSMUSG00000026254	0.00602369	0.145503	0.326848	0.44517	0.656197	0.999957		ENSMUSG00000026254	0.00602369	0.344683	0.331608	1.03943	0.298605	0.999959
	ENSMUSG00000026255	0.0558992	-0.0448879	0.154127	-0.29124	0.770868	0.935272		ENSMUSG00000026255	0.0558992	0.015407	0.153434	0.100414	0.920015	0.965472		ENSMUSG00000026255	0.0558992	0.0696264	0.153825	0.452633	0.650813	0.999957		ENSMUSG00000026255	0.0558992	-0.22968	0.15464	-1.48525	0.137477	0.999959
	ENSMUSG00000048000	0.0179061	0.304244	0.254853	1.1938	0.232556	0.895674		ENSMUSG00000048000	0.0179061	0.35746	0.256381	1.39425	0.163241	0.822922		ENSMUSG00000048000	0.0179061	0.00839993	0.2548	0.0329668	0.973701	0.999957		ENSMUSG00000048000	0.0179061	0.177792	0.256477	0.693207	0.488179	0.999959
	ENSMUSG00000079436	0.00136742	0.30062	0.56455	0.532495	0.594383	0.903346		ENSMUSG00000079436	0.00136742	0.415996	0.575977	0.722245	0.470144	0.824428		ENSMUSG00000079436	0.00136742	0.201645	0.566347	0.356045	0.721807	0.999957		ENSMUSG00000079436	0.00136742	-0.0430891	0.575436	-0.0748808	0.94031	0.999959
	ENSMUSG00000026259	0.0679591	0.231508	0.163091	1.4195	0.155753	0.895674		ENSMUSG00000026259	0.0679591	0.227747	0.162736	1.39948	0.161668	0.822922		ENSMUSG00000026259	0.0679591	0.131434	0.163029	0.806199	0.420128	0.999957		ENSMUSG00000026259	0.0679591	-0.0318235	0.163454	-0.194693	0.845633	0.999959
	ENSMUSG00000079434	0.0677441	0.166033	0.161861	1.02577	0.305	0.895674		ENSMUSG00000079434	0.0677441	0.23092	0.161503	1.42981	0.15277	0.822922		ENSMUSG00000079434	0.0677441	0.138449	0.161818	0.855583	0.392229	0.999957		ENSMUSG00000079434	0.0677441	-0.0499449	0.162235	-0.307856	0.758192	0.999959
	ENSMUSG00000026288	0.07314	0.141207	0.153882	0.917629	0.358813	0.895674		ENSMUSG00000026288	0.07314	0.106804	0.153482	0.695871	0.48651	0.825387		ENSMUSG00000026288	0.07314	0.00431899	0.153942	0.028056	0.977618	0.999957		ENSMUSG00000026288	0.07314	-0.118161	0.154248	-0.766049	0.443647	0.999959
	ENSMUSG00000026289	0.00588815	0.283732	0.330848	0.857591	0.391119	0.895674		ENSMUSG00000026289	0.00588815	0.254031	0.333089	0.762653	0.445671	0.823699		ENSMUSG00000026289	0.00588815	0.0579288	0.330867	0.175081	0.861016	0.999957		ENSMUSG00000026289	0.00588815	0.192149	0.334521	0.574402	0.565696	0.999959
	ENSMUSG00000089281	0.000335279	0.526548	1.23812	0.425281	0.670632	0.912451		ENSMUSG00000089281	0.000335279	1.36295	1.26879	1.07421	0.282729	0.822922		ENSMUSG00000089281	0.000335279	-0.677451	1.22838	-0.5515	0.581291	0.999957		ENSMUSG00000089281	0.000335279	-0.0115616	1.24385	-0.00929502	0.992584	0.999959
	ENSMUSG00000056055	0.0128684	0.079732	0.260448	0.306134	0.759503	0.931477		ENSMUSG00000056055	0.0128684	0.283424	0.260534	1.08786	0.276658	0.822922		ENSMUSG00000056055	0.0128684	-0.0884127	0.261164	-0.338533	0.734962	0.999957		ENSMUSG00000056055	0.0128684	-0.0622301	0.262055	-0.23747	0.812292	0.999959
	ENSMUSG00000070738	0.014148	0.209898	0.271832	0.77216	0.44002	0.895674		ENSMUSG00000070738	0.014148	0.329335	0.273426	1.20448	0.228406	0.822922		ENSMUSG00000070738	0.014148	-0.0731115	0.272058	-0.268735	0.788133	0.999957		ENSMUSG00000070738	0.014148	0.129928	0.273513	0.475035	0.634762	0.999959
	ENSMUSG00000101942	0.000337318	1.55386	1.09051	1.4249	0.154187	0.895674		ENSMUSG00000101942	0.000337318	0.0819527	1.10341	0.074272	0.940794	0.974542		ENSMUSG00000101942	0.000337318	0.211091	1.07817	0.195786	0.844778	0.999957		ENSMUSG00000101942	0.000337318	1.12649	1.12654	0.999959	0.317331	0.999959
	ENSMUSG00000005501	0.0103935	0.335458	0.321109	1.04469	0.296168	0.895674		ENSMUSG00000005501	0.0103935	0.320959	0.323539	0.992026	0.321185	0.822922		ENSMUSG00000005501	0.0103935	0.0166842	0.321464	0.0519006	0.958608	0.999957		ENSMUSG00000005501	0.0103935	0.0139297	0.323014	0.0431242	0.965603	0.999959
	ENSMUSG00000090124	0.16822	0.154643	0.137546	1.12429	0.260889	0.895674		ENSMUSG00000090124	0.16822	0.147409	0.137336	1.07334	0.283117	0.822922		ENSMUSG00000090124	0.16822	0.067788	0.137571	0.492749	0.62219	0.999957		ENSMUSG00000090124	0.16822	-0.0174117	0.137593	-0.126546	0.8993	0.999959
	ENSMUSG00000081984	0.00225089	-0.259872	0.446447	-0.582088	0.560507	0.899588		ENSMUSG00000081984	0.00225089	0.302803	0.443979	0.68202	0.495226	0.826075		ENSMUSG00000081984	0.00225089	0.254421	0.442358	0.575148	0.565191	0.999957		ENSMUSG00000081984	0.00225089	0.391976	0.453758	0.863845	0.387673	0.999959
	ENSMUSG00000079429	0.233123	0.256859	0.148547	1.72915	0.0837824	0.895674		ENSMUSG00000079429	0.233123	0.223839	0.14842	1.50814	0.131519	0.822922		ENSMUSG00000079429	0.233123	0.143713	0.148712	0.96638	0.333854	0.999957		ENSMUSG00000079429	0.233123	0.0213029	0.148545	0.143411	0.885966	0.999959
	ENSMUSG00000044783	0.0391506	0.272226	0.22389	1.21589	0.224026	0.895674		ENSMUSG00000044783	0.0391506	0.35141	0.223908	1.56944	0.116546	0.822922		ENSMUSG00000044783	0.0391506	0.0821992	0.22379	0.367305	0.713391	0.999957		ENSMUSG00000044783	0.0391506	0.108865	0.224309	0.485334	0.627439	0.999959
	ENSMUSG00000099553	0.0323972	0.0750978	0.189209	0.396904	0.691438	0.917123		ENSMUSG00000099553	0.0323972	0.0563688	0.188025	0.299794	0.764335	0.899057		ENSMUSG00000099553	0.0323972	-0.0115024	0.187915	-0.0612106	0.951191	0.999957		ENSMUSG00000099553	0.0323972	-0.107751	0.189466	-0.56871	0.569553	0.999959
	ENSMUSG00000049866	0.0580189	0.0276219	0.174396	0.158386	0.874153	0.96694		ENSMUSG00000049866	0.0580189	-0.0375057	0.173742	-0.21587	0.829089	0.927002		ENSMUSG00000049866	0.0580189	0.0835978	0.173711	0.481247	0.630341	0.999957		ENSMUSG00000049866	0.0580189	-0.0266445	0.174718	-0.1525	0.878793	0.999959
	ENSMUSG00000036206	0.055815	0.255232	0.177456	1.43828	0.150354	0.895674		ENSMUSG00000036206	0.055815	0.231376	0.177163	1.30601	0.191549	0.822922		ENSMUSG00000036206	0.055815	0.0359253	0.177269	0.20266	0.839401	0.999957		ENSMUSG00000036206	0.055815	0.0640735	0.177911	0.360143	0.71874	0.999959
	ENSMUSG00000055013	0.162018	0.171652	0.165577	1.03669	0.29988	0.895674		ENSMUSG00000055013	0.162018	0.191173	0.165572	1.15462	0.248244	0.822922		ENSMUSG00000055013	0.162018	0.0261388	0.165544	0.157896	0.874539	0.999957		ENSMUSG00000055013	0.162018	0.0840153	0.165805	0.506711	0.612357	0.999959
	ENSMUSG00000067081	0.104566	0.172084	0.139676	1.23202	0.217942	0.895674		ENSMUSG00000067081	0.104566	0.140037	0.139328	1.00509	0.314855	0.822922		ENSMUSG00000067081	0.104566	0.0862771	0.13964	0.617852	0.536673	0.999957		ENSMUSG00000067081	0.104566	-0.161225	0.13995	-1.15202	0.249312	0.999959
	ENSMUSG00000026301	0.125899	0.171437	0.151577	1.13103	0.258045	0.895674		ENSMUSG00000026301	0.125899	0.215137	0.151336	1.42158	0.155148	0.822922		ENSMUSG00000026301	0.125899	0.0842351	0.151538	0.555869	0.5783	0.999957		ENSMUSG00000026301	0.125899	-0.113975	0.151737	-0.751134	0.452572	0.999959
	ENSMUSG00000044337	0.00938912	0.233273	0.274409	0.85009	0.395275	0.895674		ENSMUSG00000044337	0.00938912	0.164517	0.273355	0.601843	0.547279	0.834683		ENSMUSG00000044337	0.00938912	0.179515	0.273549	0.656244	0.511667	0.999957		ENSMUSG00000044337	0.00938912	0.150236	0.27723	0.54192	0.587873	0.999959
	ENSMUSG00000101028	0.00397909	0.116689	0.391615	0.297969	0.765727	0.933689		ENSMUSG00000101028	0.00397909	0.286003	0.38941	0.734451	0.462674	0.824428		ENSMUSG00000101028	0.00397909	0.137949	0.390208	0.353527	0.723693	0.999957		ENSMUSG00000101028	0.00397909	-0.226223	0.3939	-0.574316	0.565754	0.999959
	ENSMUSG00000101997	0.00457468	0.0886102	0.329518	0.268908	0.788	0.940776		ENSMUSG00000101997	0.00457468	0.222048	0.326308	0.680485	0.496197	0.826143		ENSMUSG00000101997	0.00457468	-0.160279	0.330389	-0.485123	0.627589	0.999957		ENSMUSG00000101997	0.00457468	-0.0352871	0.332434	-0.106148	0.915465	0.999959
	ENSMUSG00000034432	0.00410656	0.0652762	0.389057	0.16778	0.866756	0.965248		ENSMUSG00000034432	0.00410656	0.502695	0.391116	1.28528	0.198694	0.822922		ENSMUSG00000034432	0.00410656	-0.105476	0.38755	-0.27216	0.785499	0.999957		ENSMUSG00000034432	0.00410656	-0.0891671	0.395134	-0.225663	0.821464	0.999959
	ENSMUSG00000048126	0.118575	0.123476	0.15557	0.793699	0.42737	0.895674		ENSMUSG00000048126	0.118575	0.185644	0.155298	1.1954	0.23193	0.822922		ENSMUSG00000048126	0.118575	0.10469	0.155487	0.673304	0.500754	0.999957		ENSMUSG00000048126	0.118575	-0.120473	0.15577	-0.773402	0.439284	0.999959
	ENSMUSG00000026303	0.0558432	0.0898976	0.163809	0.548796	0.583145	0.901746		ENSMUSG00000026303	0.0558432	0.139562	0.163223	0.85504	0.392529	0.822922		ENSMUSG00000026303	0.0558432	0.0621622	0.163499	0.380198	0.703798	0.999957		ENSMUSG00000026303	0.0558432	-0.0432391	0.164283	-0.263198	0.792398	0.999959
	ENSMUSG00000026305	0.0489654	0.333859	0.213641	1.56271	0.118121	0.895674		ENSMUSG00000026305	0.0489654	0.313784	0.213394	1.47044	0.141442	0.822922		ENSMUSG00000026305	0.0489654	-0.00656591	0.213528	-0.0307496	0.975469	0.999957		ENSMUSG00000026305	0.0489654	0.0176498	0.213907	0.0825116	0.93424	0.999959
	ENSMUSG00000034353	0.0177309	0.214339	0.241753	0.886601	0.375294	0.895674		ENSMUSG00000034353	0.0177309	0.290327	0.241626	1.20155	0.229537	0.822922		ENSMUSG00000034353	0.0177309	0.037996	0.241584	0.157279	0.875025	0.999957		ENSMUSG00000034353	0.0177309	-0.0310954	0.243209	-0.127855	0.898264	0.999959
	ENSMUSG00000034343	0.00760538	0.0741723	0.325381	0.227955	0.819681	0.950975		ENSMUSG00000034343	0.00760538	0.34244	0.326961	1.04734	0.294942	0.822922		ENSMUSG00000034343	0.00760538	-0.155486	0.324307	-0.479441	0.631625	0.999957		ENSMUSG00000034343	0.00760538	0.125157	0.328069	0.381495	0.702836	0.999959
	ENSMUSG00000083064	0.000588653	0.667535	0.901923	0.740124	0.459225	0.895674		ENSMUSG00000083064	0.000588653	0.305353	0.936464	0.32607	0.744372	0.893632		ENSMUSG00000083064	0.000588653	-0.151123	0.906294	-0.166748	0.867568	0.999957		ENSMUSG00000083064	0.000588653	-0.210972	0.928152	-0.227303	0.820188	0.999959
	ENSMUSG00000026307	0.00690248	-0.0176888	0.30139	-0.0586908	0.953198	0.988662		ENSMUSG00000026307	0.00690248	0.358233	0.302349	1.18483	0.236085	0.822922		ENSMUSG00000026307	0.00690248	0.102516	0.301258	0.340292	0.733637	0.999957		ENSMUSG00000026307	0.00690248	0.295658	0.304212	0.971882	0.331109	0.999959
	ENSMUSG00000026309	0.00536109	0.116944	0.373388	0.313196	0.754132	0.929934		ENSMUSG00000026309	0.00536109	0.376679	0.376291	1.00103	0.316812	0.822922		ENSMUSG00000026309	0.00536109	-0.023641	0.373096	-0.0633644	0.949476	0.999957		ENSMUSG00000026309	0.00536109	0.0584048	0.377045	0.154901	0.876899	0.999959
	ENSMUSG00000067071	0.00122786	0.324826	0.582932	0.557228	0.577372	0.901392		ENSMUSG00000067071	0.00122786	0.245664	0.591868	0.415066	0.678093	0.869897		ENSMUSG00000067071	0.00122786	0.00263002	0.580555	0.00453018	0.996385	0.999957		ENSMUSG00000067071	0.00122786	0.147575	0.598137	0.246724	0.805122	0.999959
	ENSMUSG00000055866	0.0117811	0.185935	0.308546	0.602615	0.546765	0.898363		ENSMUSG00000055866	0.0117811	0.280203	0.308761	0.907508	0.364138	0.822922		ENSMUSG00000055866	0.0117811	-0.0533272	0.308204	-0.173026	0.862631	0.999957		ENSMUSG00000055866	0.0117811	0.0970685	0.310188	0.312934	0.754331	0.999959
	ENSMUSG00000034292	0.0096123	0.30728	0.276748	1.11033	0.266859	0.895674		ENSMUSG00000034292	0.0096123	0.308972	0.278465	1.10956	0.267191	0.822922		ENSMUSG00000034292	0.0096123	0.0227836	0.276315	0.0824553	0.934285	0.999957		ENSMUSG00000034292	0.0096123	0.15502	0.278931	0.555764	0.578372	0.999959
	ENSMUSG00000026311	0.00681734	0.309314	0.313564	0.986447	0.323914	0.895674		ENSMUSG00000026311	0.00681734	0.324988	0.314553	1.03317	0.301523	0.822922		ENSMUSG00000026311	0.00681734	-0.0993911	0.312515	-0.318036	0.750458	0.999957		ENSMUSG00000026311	0.00681734	0.151047	0.316919	0.476609	0.633641	0.999959
	ENSMUSG00000100980	0.0164166	0.13389	0.203537	0.657818	0.510655	0.896532		ENSMUSG00000100980	0.0164166	0.1158	0.201571	0.574489	0.565637	0.837052		ENSMUSG00000100980	0.0164166	0.0448078	0.202922	0.220813	0.825238	0.999957		ENSMUSG00000100980	0.0164166	-0.211745	0.204503	-1.03541	0.300476	0.999959
	ENSMUSG00000007805	0.0885195	0.179585	0.161081	1.11487	0.264905	0.895674		ENSMUSG00000007805	0.0885195	0.101027	0.160691	0.628703	0.529544	0.831833		ENSMUSG00000007805	0.0885195	0.0654562	0.16105	0.406434	0.684423	0.999957		ENSMUSG00000007805	0.0885195	-0.165968	0.161333	-1.02873	0.303607	0.999959
	ENSMUSG00000026313	0.0694296	0.262422	0.194649	1.34818	0.1776	0.895674		ENSMUSG00000026313	0.0694296	0.28946	0.194794	1.48598	0.137284	0.822922		ENSMUSG00000026313	0.0694296	0.0276096	0.194612	0.14187	0.887183	0.999957		ENSMUSG00000026313	0.0694296	0.147582	0.195112	0.756396	0.449412	0.999959
	ENSMUSG00000026260	0.00902291	0.226012	0.305213	0.740507	0.458993	0.895674		ENSMUSG00000026260	0.00902291	0.262575	0.30684	0.85574	0.392142	0.822922		ENSMUSG00000026260	0.00902291	-0.0269058	0.304537	-0.08835	0.929598	0.999957		ENSMUSG00000026260	0.00902291	0.287428	0.307616	0.934373	0.350111	0.999959
	ENSMUSG00000073616	0.00226072	0.441452	0.522716	0.844535	0.39837	0.895674		ENSMUSG00000073616	0.00226072	0.695573	0.528302	1.31662	0.187965	0.822922		ENSMUSG00000073616	0.00226072	0.148941	0.52177	0.285454	0.775296	0.999957		ENSMUSG00000073616	0.00226072	0.309541	0.52909	0.585044	0.558518	0.999959
	ENSMUSG00000044055	0.00448507	0.242359	0.327563	0.739887	0.459369	0.895674		ENSMUSG00000044055	0.00448507	0.360556	0.326625	1.10388	0.269644	0.822922		ENSMUSG00000044055	0.00448507	-0.179871	0.325054	-0.553357	0.580019	0.999957		ENSMUSG00000044055	0.00448507	0.372576	0.332134	1.12176	0.261963	0.999959
	ENSMUSG00000100546	0.0035828	0.381885	0.387788	0.984776	0.324734	0.895674		ENSMUSG00000100546	0.0035828	0.273353	0.386328	0.707569	0.479213	0.824428		ENSMUSG00000100546	0.0035828	-0.177191	0.386408	-0.458559	0.646551	0.999957		ENSMUSG00000100546	0.0035828	0.167951	0.390241	0.430377	0.666922	0.999959
	ENSMUSG00000034220	0.0164839	0.211064	0.247138	0.854035	0.393086	0.895674		ENSMUSG00000034220	0.0164839	0.28874	0.24693	1.16932	0.242274	0.822922		ENSMUSG00000034220	0.0164839	0.0291313	0.24685	0.118012	0.906058	0.999957		ENSMUSG00000034220	0.0164839	0.173426	0.248409	0.698147	0.485086	0.999959
	ENSMUSG00000101995	0.00461567	0.303208	0.388171	0.781121	0.434731	0.895674		ENSMUSG00000101995	0.00461567	0.121422	0.388145	0.312826	0.754413	0.89717		ENSMUSG00000101995	0.00461567	0.0506404	0.389739	0.129934	0.896619	0.999957		ENSMUSG00000101995	0.00461567	0.0413922	0.391958	0.105604	0.915897	0.999959
	ENSMUSG00000034212	0.0381527	0.208911	0.195846	1.06671	0.286101	0.895674		ENSMUSG00000034212	0.0381527	0.222364	0.19533	1.1384	0.254953	0.822922		ENSMUSG00000034212	0.0381527	0.014707	0.195805	0.0751105	0.940127	0.999957		ENSMUSG00000034212	0.0381527	-0.0576127	0.196479	-0.293225	0.76935	0.999959
	ENSMUSG00000047067	0.00109736	0.314078	0.674652	0.465541	0.641544	0.908351		ENSMUSG00000047067	0.00109736	0.281397	0.677724	0.415208	0.677989	0.869821		ENSMUSG00000047067	0.00109736	-0.164502	0.671724	-0.244895	0.806538	0.999957		ENSMUSG00000047067	0.00109736	0.320321	0.67871	0.471956	0.636958	0.999959
	ENSMUSG00000097251	0.00104316	1.00112	0.595537	1.68103	0.0927568	0.895674		ENSMUSG00000097251	0.00104316	0.402291	0.601688	0.668604	0.503748	0.828042		ENSMUSG00000097251	0.00104316	-0.296332	0.596808	-0.496528	0.619522	0.999957		ENSMUSG00000097251	0.00104316	-0.203529	0.613149	-0.331941	0.739934	0.999959
	ENSMUSG00000026269	0.00378096	0.248074	0.406322	0.610536	0.541507	0.898094		ENSMUSG00000026269	0.00378096	0.260607	0.408462	0.638019	0.523462	0.830704		ENSMUSG00000026269	0.00378096	0.0340974	0.40695	0.0837877	0.933225	0.999957		ENSMUSG00000026269	0.00378096	0.266671	0.413909	0.644274	0.519398	0.999959
	ENSMUSG00000100632	0.00380682	0.291891	0.403491	0.723415	0.469425	0.895674		ENSMUSG00000100632	0.00380682	0.46497	0.407046	1.1423	0.253328	0.822922		ENSMUSG00000100632	0.00380682	-0.10835	0.40345	-0.268557	0.78827	0.999957		ENSMUSG00000100632	0.00380682	0.31061	0.409442	0.758619	0.448081	0.999959
	ENSMUSG00000026270	0.00320565	0.216828	0.444137	0.488202	0.625407	0.906636		ENSMUSG00000026270	0.00320565	0.629367	0.449439	1.40034	0.161411	0.822922		ENSMUSG00000026270	0.00320565	-0.196978	0.444647	-0.442998	0.657767	0.999957		ENSMUSG00000026270	0.00320565	0.0397061	0.449543	0.0883255	0.929618	0.999959
	ENSMUSG00000026271	0.0261697	0.109286	0.184363	0.592776	0.553331	0.899045		ENSMUSG00000026271	0.0261697	0.0780863	0.183691	0.425095	0.670767	0.867196		ENSMUSG00000026271	0.0261697	0.0895386	0.184474	0.485374	0.627411	0.999957		ENSMUSG00000026271	0.0261697	-0.00820711	0.18562	-0.0442146	0.964733	0.999959
	ENSMUSG00000014602	0.0245845	0.247087	0.236124	1.04643	0.295364	0.895674		ENSMUSG00000014602	0.0245845	0.382483	0.236356	1.61825	0.105609	0.822922		ENSMUSG00000014602	0.0245845	-0.0736183	0.236349	-0.311482	0.755434	0.999957		ENSMUSG00000014602	0.0245845	0.121207	0.237234	0.510917	0.609409	0.999959
	ENSMUSG00000084989	0.0773176	-0.030291	0.164033	-0.184663	0.853493	0.961859		ENSMUSG00000084989	0.0773176	0.0480121	0.163638	0.293404	0.769214	0.900904		ENSMUSG00000084989	0.0773176	0.073973	0.163923	0.451268	0.651796	0.999957		ENSMUSG00000084989	0.0773176	-0.0995612	0.164459	-0.605384	0.544924	0.999959
	ENSMUSG00000047793	0.0439964	-0.130486	0.162826	-0.801383	0.42291	0.895674		ENSMUSG00000047793	0.0439964	0.0698249	0.162389	0.429985	0.667207	0.866416		ENSMUSG00000047793	0.0439964	-0.01155	0.163011	-0.0708541	0.943514	0.999957		ENSMUSG00000047793	0.0439964	-0.00592223	0.163758	-0.0361646	0.971151	0.999959
	ENSMUSG00000026273	0.00159775	0.0299633	0.501845	0.0597063	0.95239	0.98841		ENSMUSG00000026273	0.00159775	0.29226	0.507662	0.575699	0.564819	0.836794		ENSMUSG00000026273	0.00159775	0.0492848	0.501107	0.098352	0.921653	0.999957		ENSMUSG00000026273	0.00159775	0.339239	0.513063	0.661204	0.508481	0.999959
	ENSMUSG00000026274	0.0103174	0.11561	0.261482	0.442133	0.658393	0.912451		ENSMUSG00000026274	0.0103174	0.27043	0.261901	1.03257	0.301807	0.822922		ENSMUSG00000026274	0.0103174	0.0746923	0.261975	0.285112	0.775558	0.999957		ENSMUSG00000026274	0.0103174	0.119159	0.263476	0.452257	0.651084	0.999959
	ENSMUSG00000026275	0.00755251	0.0322476	0.309272	0.10427	0.916955	0.979019		ENSMUSG00000026275	0.00755251	0.182824	0.31023	0.589317	0.555648	0.835529		ENSMUSG00000026275	0.00755251	-0.0379477	0.309481	-0.122617	0.90241	0.999957		ENSMUSG00000026275	0.00755251	0.160585	0.312504	0.513867	0.607345	0.999959
	ENSMUSG00000064389	0.000300372	0.815518	1.24125	0.657012	0.511173	0.896532		ENSMUSG00000064389	0.000300372	0.447698	1.25553	0.356581	0.721405	0.885648		ENSMUSG00000064389	0.000300372	1.67359	1.25389	1.33472	0.181968	0.999957		ENSMUSG00000064389	0.000300372	1.21653	1.27089	0.957227	0.338452	0.999959
	ENSMUSG00000034107	0.029058	0.101029	0.187862	0.537781	0.590728	0.903256		ENSMUSG00000034107	0.029058	0.111239	0.187179	0.594292	0.552317	0.835175		ENSMUSG00000034107	0.029058	0.077177	0.188265	0.409939	0.681851	0.999957		ENSMUSG00000034107	0.029058	-0.226459	0.188795	-1.1995	0.230334	0.999959
	ENSMUSG00000034088	0.0108184	0.0352118	0.30621	0.114992	0.908451	0.976809		ENSMUSG00000034088	0.0108184	0.171073	0.307595	0.556164	0.578099	0.839871		ENSMUSG00000034088	0.0108184	0.126405	0.30624	0.412764	0.679779	0.999957		ENSMUSG00000034088	0.0108184	0.0482144	0.308269	0.156404	0.875715	0.999959
	ENSMUSG00000026276	0.00479882	0.300626	0.357473	0.840976	0.400361	0.895674		ENSMUSG00000026276	0.00479882	0.188454	0.360402	0.522899	0.601045	0.84436		ENSMUSG00000026276	0.00479882	-0.00109333	0.358087	-0.00305326	0.997564	0.999957		ENSMUSG00000026276	0.00479882	0.0745099	0.362218	0.205705	0.837022	0.999959
	ENSMUSG00000034066	0.0201555	0.0392755	0.225693	0.174022	0.861848	0.963877		ENSMUSG00000034066	0.0201555	0.467952	0.22643	2.06665	0.0387672	0.822922		ENSMUSG00000034066	0.0201555	-0.0370342	0.225962	-0.163895	0.869813	0.999957		ENSMUSG00000034066	0.0201555	0.116701	0.227197	0.513658	0.607491	0.999959
	ENSMUSG00000026277	0.0165952	0.185926	0.233369	0.796704	0.425623	0.895674		ENSMUSG00000026277	0.0165952	0.155707	0.232909	0.668534	0.503793	0.828042		ENSMUSG00000026277	0.0165952	-0.115533	0.233547	-0.494689	0.62082	0.999957		ENSMUSG00000026277	0.0165952	0.0974608	0.234745	0.415178	0.678012	0.999959
	ENSMUSG00000026278	0.00678308	0.15671	0.320675	0.488688	0.625062	0.906636		ENSMUSG00000026278	0.00678308	0.252302	0.319259	0.790274	0.429368	0.822922		ENSMUSG00000026278	0.00678308	0.418881	0.321764	1.30183	0.192976	0.999957		ENSMUSG00000026278	0.00678308	-0.0304291	0.323337	-0.0941094	0.925022	0.999959
	ENSMUSG00000026279	0.00931224	0.273111	0.311117	0.87784	0.380031	0.895674		ENSMUSG00000026279	0.00931224	0.110133	0.312366	0.352577	0.724406	0.885805		ENSMUSG00000026279	0.00931224	0.0453489	0.311023	0.145806	0.884075	0.999957		ENSMUSG00000026279	0.00931224	0.0493147	0.313847	0.15713	0.875143	0.999959
	ENSMUSG00000026280	0.00549803	0.138322	0.378151	0.365785	0.714526	0.920358		ENSMUSG00000026280	0.00549803	0.234248	0.382596	0.612259	0.540366	0.833726		ENSMUSG00000026280	0.00549803	0.097232	0.379245	0.256383	0.797655	0.999957		ENSMUSG00000026280	0.00549803	0.0695446	0.382545	0.181794	0.855744	0.999959
	ENSMUSG00000026281	0.00204112	0.239463	0.485328	0.493405	0.621726	0.906636		ENSMUSG00000026281	0.00204112	0.23668	0.495095	0.478051	0.632614	0.854415		ENSMUSG00000026281	0.00204112	0.165934	0.486181	0.3413	0.732878	0.999957		ENSMUSG00000026281	0.00204112	-0.398263	0.49475	-0.804978	0.420832	0.999959
	ENSMUSG00000026283	0.00361872	0.206474	0.471996	0.437447	0.661787	0.912451		ENSMUSG00000026283	0.00361872	0.432042	0.475601	0.908411	0.363661	0.822922		ENSMUSG00000026283	0.00361872	0.0904685	0.471459	0.19189	0.847828	0.999957		ENSMUSG00000026283	0.00361872	0.319535	0.477359	0.669381	0.503252	0.999959
	ENSMUSG00000073609	0.00866916	0.252045	0.297799	0.846362	0.397351	0.895674		ENSMUSG00000073609	0.00866916	0.319677	0.297841	1.07331	0.28313	0.822922		ENSMUSG00000073609	0.00866916	-0.0878431	0.298309	-0.294471	0.768398	0.999957		ENSMUSG00000073609	0.00866916	0.0927624	0.299848	0.309365	0.757044	0.999959
	ENSMUSG00000034000	0.00795362	0.0614232	0.251447	0.244279	0.807015	0.947199		ENSMUSG00000034000	0.00795362	0.191444	0.249776	0.766464	0.4434	0.823699		ENSMUSG00000034000	0.00795362	0.0160661	0.252366	0.0636621	0.949239	0.999957		ENSMUSG00000034000	0.00795362	0.112371	0.253874	0.442625	0.658037	0.999959
	ENSMUSG00000100347	0.0018034	0.561475	0.499094	1.12499	0.260594	0.895674		ENSMUSG00000100347	0.0018034	0.260198	0.49812	0.522359	0.601421	0.84436		ENSMUSG00000100347	0.0018034	-0.206754	0.499615	-0.413827	0.679001	0.999957		ENSMUSG00000100347	0.0018034	0.190162	0.503429	0.377733	0.705629	0.999959
	ENSMUSG00000051185	0.0048503	0.499267	0.362429	1.37756	0.16834	0.895674		ENSMUSG00000051185	0.0048503	0.312694	0.364775	0.857222	0.391322	0.822922		ENSMUSG00000051185	0.0048503	0.132987	0.36137	0.368008	0.712867	0.999957		ENSMUSG00000051185	0.0048503	-0.151096	0.366285	-0.41251	0.679965	0.999959
	ENSMUSG00000103973	0.000768079	0.0960761	0.797523	0.120468	0.904112	0.975029		ENSMUSG00000103973	0.000768079	0.0242473	0.800352	0.0302959	0.975831	0.9902		ENSMUSG00000103973	0.000768079	-0.172561	0.790659	-0.21825	0.827234	0.999957		ENSMUSG00000103973	0.000768079	-0.71919	0.805992	-0.892304	0.37223	0.999959
	ENSMUSG00000081051	0.00132588	0.0783662	0.566508	0.138332	0.889978	0.971423		ENSMUSG00000081051	0.00132588	0.710771	0.561932	1.26487	0.205918	0.822922		ENSMUSG00000081051	0.00132588	0.0147701	0.574375	0.0257151	0.979485	0.999957		ENSMUSG00000081051	0.00132588	-0.194558	0.569359	-0.341714	0.732566	0.999959
	ENSMUSG00000040710	0.0284958	0.141873	0.175763	0.807185	0.41956	0.895674		ENSMUSG00000040710	0.0284958	0.17575	0.17595	0.998862	0.317861	0.822922		ENSMUSG00000040710	0.0284958	-0.0686118	0.176103	-0.389611	0.696824	0.999957		ENSMUSG00000040710	0.0284958	-0.176513	0.177218	-0.996023	0.319239	0.999959
	ENSMUSG00000040693	0.0375608	0.226488	0.175083	1.29361	0.195801	0.895674		ENSMUSG00000040693	0.0375608	0.181266	0.174836	1.03678	0.29984	0.822922		ENSMUSG00000040693	0.0375608	0.0226055	0.175845	0.128554	0.897711	0.999957		ENSMUSG00000040693	0.0375608	-0.0692052	0.175707	-0.393866	0.69368	0.999959
	ENSMUSG00000097814	0.030382	0.146501	0.162349	0.902382	0.366854	0.895674		ENSMUSG00000097814	0.030382	0.206288	0.161933	1.27391	0.202694	0.822922		ENSMUSG00000097814	0.030382	0.117221	0.163487	0.717005	0.473371	0.999957		ENSMUSG00000097814	0.030382	-0.0156931	0.163287	-0.0961075	0.923435	0.999959
	ENSMUSG00000044768	0.0188412	0.0661558	0.208601	0.317141	0.751137	0.929489		ENSMUSG00000044768	0.0188412	0.109753	0.208855	0.5255	0.599236	0.844247		ENSMUSG00000044768	0.0188412	0.0144056	0.20868	0.0690322	0.944964	0.999957		ENSMUSG00000044768	0.0188412	-0.0178477	0.20997	-0.085001	0.932261	0.999959
	ENSMUSG00000040648	0.0112385	0.36204	0.277939	1.30259	0.192716	0.895674		ENSMUSG00000040648	0.0112385	0.160381	0.280159	0.572462	0.567009	0.837584		ENSMUSG00000040648	0.0112385	-0.0343612	0.277675	-0.123746	0.901516	0.999957		ENSMUSG00000040648	0.0112385	0.200696	0.280022	0.716714	0.47355	0.999959
	ENSMUSG00000026333	0.00496314	0.420656	0.358748	1.17257	0.240969	0.895674		ENSMUSG00000026333	0.00496314	0.286295	0.362634	0.789487	0.429827	0.822922		ENSMUSG00000026333	0.00496314	0.267367	0.359106	0.744534	0.456554	0.999957		ENSMUSG00000026333	0.00496314	0.00445389	0.363854	0.0122409	0.990233	0.999959
	ENSMUSG00000026335	0.0834906	0.236407	0.15936	1.48348	0.137947	0.895674		ENSMUSG00000026335	0.0834906	0.201632	0.159335	1.26546	0.205707	0.822922		ENSMUSG00000026335	0.0834906	-0.041704	0.159572	-0.26135	0.793823	0.999957		ENSMUSG00000026335	0.0834906	-0.0736201	0.159774	-0.460776	0.644959	0.999959
	ENSMUSG00000089782	0.000343942	0.482188	0.999001	0.48267	0.62933	0.906967		ENSMUSG00000089782	0.000343942	0.0929325	1.01516	0.0915449	0.92706	0.968403		ENSMUSG00000089782	0.000343942	-0.257211	1.02371	-0.251254	0.801618	0.999957		ENSMUSG00000089782	0.000343942	-1.00777	1.02433	-0.983831	0.325199	0.999959
	ENSMUSG00000089706	0.00830421	0.317433	0.276743	1.14703	0.251368	0.895674		ENSMUSG00000089706	0.00830421	0.27179	0.277082	0.980899	0.326643	0.822922		ENSMUSG00000089706	0.00830421	0.0865947	0.277602	0.311938	0.755087	0.999957		ENSMUSG00000089706	0.00830421	0.0529336	0.279825	0.189167	0.849962	0.999959
	ENSMUSG00000100009	0.0109002	0.15841	0.233442	0.678587	0.4974	0.896158		ENSMUSG00000100009	0.0109002	0.230933	0.232832	0.991843	0.321274	0.822922		ENSMUSG00000100009	0.0109002	0.115271	0.234561	0.491434	0.62312	0.999957		ENSMUSG00000100009	0.0109002	-0.147636	0.235387	-0.627206	0.530524	0.999959
	ENSMUSG00000067028	0.27092	0.189618	0.131017	1.44728	0.14782	0.895674		ENSMUSG00000067028	0.27092	0.214465	0.130999	1.63714	0.1016	0.822922		ENSMUSG00000067028	0.27092	-0.0493383	0.131132	-0.37625	0.706731	0.999957		ENSMUSG00000067028	0.27092	-0.119638	0.131159	-0.912163	0.361683	0.999959
	ENSMUSG00000050840	0.15878	0.0290595	0.124195	0.233983	0.814998	0.949274		ENSMUSG00000050840	0.15878	0.0529398	0.124044	0.426781	0.669539	0.866911		ENSMUSG00000050840	0.15878	-0.0312311	0.124241	-0.251376	0.801524	0.999957		ENSMUSG00000050840	0.15878	-0.116112	0.124429	-0.933159	0.350738	0.999959
	ENSMUSG00000047496	0.12286	0.105679	0.127139	0.831211	0.405854	0.895674		ENSMUSG00000047496	0.12286	0.0899253	0.126896	0.708651	0.478541	0.824428		ENSMUSG00000047496	0.12286	0.129142	0.127137	1.01577	0.309739	0.999957		ENSMUSG00000047496	0.12286	-0.135699	0.127434	-1.06485	0.286944	0.999959
	ENSMUSG00000067017	0.00534734	0.0663493	0.284597	0.233134	0.815657	0.949475		ENSMUSG00000067017	0.00534734	0.0136908	0.282631	0.0484407	0.961365	0.983894		ENSMUSG00000067017	0.00534734	0.0758448	0.28548	0.265675	0.79049	0.999957		ENSMUSG00000067017	0.00534734	-0.0536327	0.287108	-0.186803	0.851815	0.999959
	ENSMUSG00000056536	0.0576441	0.125761	0.152166	0.826471	0.408537	0.895674		ENSMUSG00000056536	0.0576441	0.115887	0.152173	0.761548	0.44633	0.823699		ENSMUSG00000056536	0.0576441	0.1255	0.152185	0.824658	0.409566	0.999957		ENSMUSG00000056536	0.0576441	0.0127382	0.152855	0.0833355	0.933585	0.999959
	ENSMUSG00000026319	0.0144838	0.441435	0.266952	1.65361	0.0982063	0.895674		ENSMUSG00000026319	0.0144838	0.1665	0.268937	0.619103	0.535849	0.833051		ENSMUSG00000026319	0.0144838	-0.0176662	0.26683	-0.0662079	0.947212	0.999957		ENSMUSG00000026319	0.0144838	0.140908	0.268661	0.524481	0.599944	0.999959
	ENSMUSG00000026321	0.0685839	0.164404	0.16262	1.01097	0.31203	0.895674		ENSMUSG00000026321	0.0685839	0.126349	0.162275	0.778606	0.436212	0.822922		ENSMUSG00000026321	0.0685839	0.0932363	0.162787	0.572749	0.566815	0.999957		ENSMUSG00000026321	0.0685839	-0.153459	0.162938	-0.941828	0.346281	0.999959
	ENSMUSG00000099843	0.00496723	0.217336	0.352785	0.616058	0.537856	0.898094		ENSMUSG00000099843	0.00496723	0.255608	0.353804	0.722454	0.470015	0.824428		ENSMUSG00000099843	0.00496723	0.106011	0.351956	0.301207	0.763257	0.999957		ENSMUSG00000099843	0.00496723	0.0230804	0.356304	0.0647774	0.948351	0.999959
	ENSMUSG00000038866	0.00866489	0.190117	0.31163	0.610073	0.541814	0.898094		ENSMUSG00000038866	0.00866489	0.261111	0.31397	0.831643	0.40561	0.822922		ENSMUSG00000038866	0.00866489	-0.0187275	0.311218	-0.0601749	0.952016	0.999957		ENSMUSG00000038866	0.00866489	-0.013679	0.314185	-0.0435382	0.965273	0.999959
	ENSMUSG00000097612	0.00114315	0.055848	0.604619	0.092369	0.926405	0.981026		ENSMUSG00000097612	0.00114315	0.424055	0.604797	0.701151	0.483208	0.824428		ENSMUSG00000097612	0.00114315	0.0486075	0.612868	0.0793115	0.936785	0.999957		ENSMUSG00000097612	0.00114315	-0.411739	0.616023	-0.668381	0.50389	0.999959
	ENSMUSG00000101583	0.00844122	0.0428155	0.26398	0.162192	0.871154	0.966108		ENSMUSG00000101583	0.00844122	0.314756	0.263851	1.19293	0.232896	0.822922		ENSMUSG00000101583	0.00844122	-0.072252	0.264751	-0.272905	0.784926	0.999957		ENSMUSG00000101583	0.00844122	0.156732	0.267229	0.586509	0.557533	0.999959
	ENSMUSG00000044340	0.0388012	0.291177	0.234643	1.24094	0.214628	0.895674		ENSMUSG00000044340	0.0388012	0.334433	0.235181	1.42203	0.155019	0.822922		ENSMUSG00000044340	0.0388012	-0.0606574	0.234809	-0.258326	0.796155	0.999957		ENSMUSG00000044340	0.0388012	0.142726	0.23535	0.60644	0.544223	0.999959
	ENSMUSG00000057329	0.20865	0.0147457	0.130337	0.113135	0.909923	0.97731		ENSMUSG00000057329	0.20865	-0.0249149	0.130194	-0.191367	0.848238	0.934833		ENSMUSG00000057329	0.20865	0.00698598	0.130291	0.0536185	0.957239	0.999957		ENSMUSG00000057329	0.20865	-0.0748473	0.130542	-0.573356	0.566404	0.999959
	ENSMUSG00000009905	0.0108578	0.156784	0.284807	0.550494	0.581981	0.901746		ENSMUSG00000009905	0.0108578	0.30998	0.286081	1.08354	0.278569	0.822922		ENSMUSG00000009905	0.0108578	-0.0159706	0.284415	-0.0561524	0.95522	0.999957		ENSMUSG00000009905	0.0108578	0.0715326	0.28664	0.249556	0.802931	0.999959
	ENSMUSG00000009907	0.00741425	0.229584	0.332442	0.6906	0.489817	0.896158		ENSMUSG00000009907	0.00741425	0.367892	0.334962	1.09831	0.27207	0.822922		ENSMUSG00000009907	0.00741425	0.0406583	0.331698	0.122576	0.902443	0.999957		ENSMUSG00000009907	0.00741425	0.15007	0.334876	0.448135	0.654056	0.999959
	ENSMUSG00000026315	0.0201896	0.156516	0.206237	0.758914	0.447904	0.895674		ENSMUSG00000026315	0.0201896	0.234465	0.205626	1.14025	0.254181	0.822922		ENSMUSG00000026315	0.0201896	0.118617	0.207	0.573028	0.566626	0.999957		ENSMUSG00000026315	0.0201896	-0.0491443	0.207237	-0.237141	0.812547	0.999959
	ENSMUSG00000026312	0.134943	0.0632342	0.124418	0.508241	0.611284	0.905235		ENSMUSG00000026312	0.134943	0.0231143	0.124251	0.186029	0.852422	0.936815		ENSMUSG00000026312	0.134943	0.0147093	0.124536	0.118113	0.905978	0.999957		ENSMUSG00000026312	0.134943	-0.0904788	0.124692	-0.72562	0.468072	0.999959
	ENSMUSG00000047216	0.0540381	0.125288	0.129491	0.967537	0.333276	0.895674		ENSMUSG00000047216	0.0540381	0.101629	0.129197	0.786618	0.431505	0.822922		ENSMUSG00000047216	0.0540381	-0.0167188	0.129742	-0.128862	0.897467	0.999957		ENSMUSG00000047216	0.0540381	0.020071	0.129906	0.154505	0.877212	0.999959
	ENSMUSG00000102788	0.00365102	0.0946206	0.32686	0.289483	0.772211	0.935725		ENSMUSG00000102788	0.00365102	0.109718	0.324816	0.337786	0.735524	0.890432		ENSMUSG00000102788	0.00365102	-0.066255	0.328307	-0.201808	0.840067	0.999957		ENSMUSG00000102788	0.00365102	-0.0091261	0.3282	-0.0278065	0.977816	0.999959
	ENSMUSG00000102160	0.00207148	0.520345	0.503504	1.03345	0.301395	0.895674		ENSMUSG00000102160	0.00207148	0.173908	0.500942	0.347162	0.72847	0.887508		ENSMUSG00000102160	0.00207148	-0.272236	0.502801	-0.541439	0.588205	0.999957		ENSMUSG00000102160	0.00207148	0.0285501	0.507106	0.0563002	0.955103	0.999959
	ENSMUSG00000100555	0.00132976	0.240186	0.557549	0.43079	0.666621	0.912451		ENSMUSG00000100555	0.00132976	-0.0807813	0.555805	-0.145341	0.884441	0.950791		ENSMUSG00000100555	0.00132976	-0.0185123	0.56351	-0.0328518	0.973793	0.999957		ENSMUSG00000100555	0.00132976	0.0366947	0.55855	0.0656963	0.94762	0.999959
	ENSMUSG00000038702	0.00326996	0.100899	0.396728	0.254328	0.799242	0.944129		ENSMUSG00000038702	0.00326996	0.415001	0.402086	1.03212	0.302016	0.822922		ENSMUSG00000038702	0.00326996	0.104905	0.394726	0.265766	0.790419	0.999957		ENSMUSG00000038702	0.00326996	0.171667	0.405207	0.423652	0.67182	0.999959
	ENSMUSG00000101054	0.00207798	-0.292656	0.483346	-0.60548	0.54486	0.898262		ENSMUSG00000101054	0.00207798	0.139955	0.479742	0.291731	0.770493	0.901284		ENSMUSG00000101054	0.00207798	0.0531058	0.487381	0.108962	0.913233	0.999957		ENSMUSG00000101054	0.00207798	-0.32043	0.482907	-0.663544	0.506982	0.999959
	ENSMUSG00000097648	0.0422302	0.173299	0.151095	1.14695	0.251403	0.895674		ENSMUSG00000097648	0.0422302	0.181886	0.150912	1.20524	0.228109	0.822922		ENSMUSG00000097648	0.0422302	0.120358	0.151575	0.794053	0.427164	0.999957		ENSMUSG00000097648	0.0422302	0.0106678	0.151865	0.070245	0.943999	0.999959
	ENSMUSG00000100515	0.00914087	0.229043	0.259754	0.881769	0.377901	0.895674		ENSMUSG00000100515	0.00914087	0.366742	0.259072	1.4156	0.156892	0.822922		ENSMUSG00000100515	0.00914087	-0.0692959	0.261098	-0.265401	0.7907	0.999957		ENSMUSG00000100515	0.00914087	-0.0979068	0.261748	-0.37405	0.708367	0.999959
	ENSMUSG00000070695	0.38447	0.269951	0.134564	2.00611	0.0448441	0.895674		ENSMUSG00000070695	0.38447	0.309294	0.134554	2.29866	0.0215244	0.822922		ENSMUSG00000070695	0.38447	0.0871658	0.134647	0.647366	0.517395	0.999957		ENSMUSG00000070695	0.38447	-0.0211343	0.134666	-0.156939	0.875293	0.999959
	ENSMUSG00000026374	0.00484215	0.406351	0.392128	1.03627	0.300076	0.895674		ENSMUSG00000026374	0.00484215	0.0784422	0.394478	0.198851	0.84238	0.932437		ENSMUSG00000026374	0.00484215	0.0209079	0.391363	0.0534233	0.957395	0.999957		ENSMUSG00000026374	0.00484215	-0.103318	0.394331	-0.262009	0.793314	0.999959
	ENSMUSG00000026377	0.00395589	0.119406	0.377559	0.316257	0.751807	0.929635		ENSMUSG00000026377	0.00395589	-0.0775252	0.378359	-0.204899	0.837651	0.930757		ENSMUSG00000026377	0.00395589	0.0422096	0.375436	0.112428	0.910484	0.999957		ENSMUSG00000026377	0.00395589	0.092709	0.381585	0.242958	0.808038	0.999959
	ENSMUSG00000064302	0.0422271	0.299193	0.228177	1.31123	0.189779	0.895674		ENSMUSG00000064302	0.0422271	0.254966	0.228823	1.11425	0.265173	0.822922		ENSMUSG00000064302	0.0422271	-0.0547688	0.228207	-0.239996	0.810333	0.999957		ENSMUSG00000064302	0.0422271	0.114601	0.228853	0.500761	0.61654	0.999959
	ENSMUSG00000026380	0.0738621	0.0942022	0.140973	0.668227	0.503989	0.896532		ENSMUSG00000026380	0.0738621	0.0779551	0.140586	0.5545	0.579237	0.839907		ENSMUSG00000026380	0.0738621	0.11968	0.141138	0.847969	0.396455	0.999957		ENSMUSG00000026380	0.0738621	-0.137914	0.141367	-0.975575	0.329275	0.999959
	ENSMUSG00000048402	0.242523	0.066152	0.131126	0.504493	0.613915	0.905602		ENSMUSG00000048402	0.242523	0.144963	0.131008	1.10652	0.2685	0.822922		ENSMUSG00000048402	0.242523	0.114806	0.131094	0.875753	0.381165	0.999957		ENSMUSG00000048402	0.242523	-0.0342863	0.131313	-0.261105	0.794012	0.999959
	ENSMUSG00000101179	0.0630667	0.139869	0.160326	0.872406	0.382987	0.895674		ENSMUSG00000101179	0.0630667	0.147907	0.159942	0.924754	0.355094	0.822922		ENSMUSG00000101179	0.0630667	0.102618	0.160273	0.640269	0.521998	0.999957		ENSMUSG00000101179	0.0630667	-0.12318	0.160711	-0.766468	0.443398	0.999959
	ENSMUSG00000037035	0.0148971	-0.0639739	0.218014	-0.29344	0.769186	0.935032		ENSMUSG00000037035	0.0148971	0.130464	0.216474	0.602678	0.546723	0.834683		ENSMUSG00000037035	0.0148971	0.312758	0.216988	1.44136	0.149483	0.999957		ENSMUSG00000037035	0.0148971	-0.116451	0.219411	-0.530746	0.595595	0.999959
	ENSMUSG00000004451	0.0214461	0.242932	0.194112	1.2515	0.21075	0.895674		ENSMUSG00000004451	0.0214461	0.0956943	0.193618	0.494242	0.621135	0.84987		ENSMUSG00000004451	0.0214461	0.0048982	0.193977	0.0252514	0.979854	0.999957		ENSMUSG00000004451	0.0214461	0.0843579	0.195418	0.43168	0.665974	0.999959
	ENSMUSG00000098447	0.00343302	0.20759	0.403291	0.514741	0.606734	0.905142		ENSMUSG00000098447	0.00343302	0.10116	0.40451	0.25008	0.802526	0.914845		ENSMUSG00000098447	0.00343302	0.054468	0.402008	0.13549	0.892224	0.999957		ENSMUSG00000098447	0.00343302	0.344076	0.409443	0.840351	0.400712	0.999959
	ENSMUSG00000098923	0.00165471	0.303228	0.546416	0.55494	0.578936	0.901746		ENSMUSG00000098923	0.00165471	-0.202308	0.551459	-0.366859	0.713724	0.883227		ENSMUSG00000098923	0.00165471	0.0954903	0.541401	0.176376	0.859998	0.999957		ENSMUSG00000098923	0.00165471	0.196051	0.553726	0.354059	0.723295	0.999959
	ENSMUSG00000026383	0.0592084	0.0857016	0.150445	0.569656	0.568911	0.90038		ENSMUSG00000026383	0.0592084	0.0894558	0.150147	0.595789	0.551317	0.835175		ENSMUSG00000026383	0.0592084	0.059953	0.150399	0.398626	0.690169	0.999957		ENSMUSG00000026383	0.0592084	-0.114394	0.150825	-0.758459	0.448176	0.999959
	ENSMUSG00000026384	0.0398204	0.331224	0.228969	1.44659	0.148011	0.895674		ENSMUSG00000026384	0.0398204	0.309474	0.229582	1.34799	0.177662	0.822922		ENSMUSG00000026384	0.0398204	0.0126578	0.228855	0.0553094	0.955892	0.999957		ENSMUSG00000026384	0.0398204	0.0699043	0.229679	0.304357	0.760856	0.999959
	ENSMUSG00000036975	0.00347915	0.228058	0.421364	0.541238	0.588343	0.903006		ENSMUSG00000036975	0.00347915	0.106315	0.423078	0.251289	0.801591	0.914321		ENSMUSG00000036975	0.00347915	0.323532	0.420818	0.768817	0.442002	0.999957		ENSMUSG00000036975	0.00347915	0.0419943	0.425872	0.0986078	0.92145	0.999959
	ENSMUSG00000036962	0.0923866	0.0853819	0.141974	0.60139	0.54758	0.898485		ENSMUSG00000036962	0.0923866	0.0835314	0.141643	0.589732	0.55537	0.835529		ENSMUSG00000036962	0.0923866	0.0799797	0.142018	0.563168	0.57332	0.999957		ENSMUSG00000036962	0.0923866	-0.0534809	0.142267	-0.375918	0.706978	0.999959
	ENSMUSG00000026387	0.0767097	0.0401597	0.14824	0.27091	0.78646	0.940506		ENSMUSG00000026387	0.0767097	0.000410411	0.147819	0.00277645	0.997785	0.998864		ENSMUSG00000026387	0.0767097	0.0849488	0.148073	0.573695	0.566174	0.999957		ENSMUSG00000026387	0.0767097	-0.126643	0.148546	-0.852548	0.39391	0.999959
	ENSMUSG00000050777	0.0155366	0.0559267	0.229211	0.243996	0.807234	0.947314		ENSMUSG00000050777	0.0155366	-0.0987965	0.227734	-0.433824	0.664416	0.866165		ENSMUSG00000050777	0.0155366	0.00189956	0.228638	0.00830816	0.993371	0.999957		ENSMUSG00000050777	0.0155366	-0.0121525	0.231233	-0.0525554	0.958086	0.999959
	ENSMUSG00000026385	0.00389625	0.161911	0.348321	0.464833	0.642051	0.908351		ENSMUSG00000026385	0.00389625	-0.154069	0.35056	-0.439493	0.660304	0.864247		ENSMUSG00000026385	0.00389625	0.169098	0.345477	0.489463	0.624514	0.999957		ENSMUSG00000026385	0.00389625	0.130979	0.353658	0.370355	0.711118	0.999959
	ENSMUSG00000026388	0.034544	0.127782	0.173074	0.738309	0.460327	0.895674		ENSMUSG00000026388	0.034544	0.189592	0.172999	1.09591	0.273116	0.822922		ENSMUSG00000026388	0.034544	0.0604118	0.173035	0.34913	0.726991	0.999957		ENSMUSG00000026388	0.034544	-0.0205771	0.174247	-0.118092	0.905995	0.999959
	ENSMUSG00000026389	0.0744558	0.144193	0.159165	0.905931	0.364972	0.895674		ENSMUSG00000026389	0.0744558	0.165463	0.158867	1.04152	0.297634	0.822922		ENSMUSG00000026389	0.0744558	0.0384276	0.159152	0.241453	0.809204	0.999957		ENSMUSG00000026389	0.0744558	-0.0217424	0.159673	-0.136169	0.891688	0.999959
	ENSMUSG00000036907	0.0104586	0.0640219	0.245806	0.260457	0.794512	0.942531		ENSMUSG00000036907	0.0104586	0.039863	0.243409	0.16377	0.869912	0.945254		ENSMUSG00000036907	0.0104586	0.126885	0.245216	0.51744	0.604849	0.999957		ENSMUSG00000036907	0.0104586	-0.146658	0.248191	-0.590907	0.554583	0.999959
	ENSMUSG00000097881	0.149722	0.159504	0.134189	1.18866	0.234575	0.895674		ENSMUSG00000097881	0.149722	0.0858729	0.13397	0.640988	0.52153	0.830668		ENSMUSG00000097881	0.149722	0.0283125	0.134231	0.210924	0.832947	0.999957		ENSMUSG00000097881	0.149722	-0.116118	0.134386	-0.864065	0.387552	0.999959
	ENSMUSG00000003721	0.00798417	0.302061	0.3046	0.991667	0.32136	0.895674		ENSMUSG00000003721	0.00798417	0.184551	0.306695	0.60174	0.547347	0.834683		ENSMUSG00000003721	0.00798417	0.0556892	0.303432	0.183531	0.854381	0.999957		ENSMUSG00000003721	0.00798417	-0.0193254	0.306824	-0.0629855	0.949778	0.999959
	ENSMUSG00000104253	0.00188275	0.233763	0.464646	0.5031	0.614894	0.905712		ENSMUSG00000104253	0.00188275	0.222555	0.467402	0.476153	0.633965	0.854936		ENSMUSG00000104253	0.00188275	0.101307	0.457218	0.221572	0.824647	0.999957		ENSMUSG00000104253	0.00188275	0.0045247	0.471041	0.00960575	0.992336	0.999959
	ENSMUSG00000026339	0.0213139	0.316259	0.254986	1.2403	0.214866	0.895674		ENSMUSG00000026339	0.0213139	0.242228	0.255641	0.94753	0.343369	0.822922		ENSMUSG00000026339	0.0213139	-0.15449	0.25498	-0.605892	0.544587	0.999957		ENSMUSG00000026339	0.0213139	0.0328124	0.256051	0.128148	0.898032	0.999959
	ENSMUSG00000050534	0.0202581	0.252237	0.202773	1.24394	0.213522	0.895674		ENSMUSG00000050534	0.0202581	0.204588	0.201905	1.01329	0.310922	0.822922		ENSMUSG00000050534	0.0202581	0.0117787	0.204075	0.0577177	0.953974	0.999957		ENSMUSG00000050534	0.0202581	-0.0759022	0.20386	-0.372324	0.709651	0.999959
	ENSMUSG00000001674	0.00486735	0.545609	0.34335	1.58908	0.112043	0.895674		ENSMUSG00000001674	0.00486735	-0.00957453	0.345143	-0.0277408	0.977869	0.991129		ENSMUSG00000001674	0.00486735	-0.00170969	0.343698	-0.00497438	0.996031	0.999957		ENSMUSG00000001674	0.00486735	-0.0450196	0.347845	-0.129424	0.897022	0.999959
	ENSMUSG00000036815	1.49342	0.0704478	0.115183	0.611616	0.540792	0.898094		ENSMUSG00000036815	1.49342	0.027544	0.115165	0.239171	0.810973	0.919137		ENSMUSG00000036815	1.49342	-0.0169548	0.115188	-0.147192	0.882981	0.999957		ENSMUSG00000036815	1.49342	-0.139352	0.115205	-1.2096	0.226431	0.999959
	ENSMUSG00000102801	0.00430918	0.0566995	0.320539	0.176888	0.859596	0.963637		ENSMUSG00000102801	0.00430918	0.06445	0.319808	0.201527	0.840286	0.93161		ENSMUSG00000102801	0.00430918	0.113378	0.321525	0.352626	0.724369	0.999957		ENSMUSG00000102801	0.00430918	-0.0172953	0.32362	-0.0534433	0.957379	0.999959
	ENSMUSG00000026341	0.00864264	0.190267	0.325406	0.584707	0.558745	0.899588		ENSMUSG00000026341	0.00864264	0.0270377	0.327404	0.0825821	0.934184	0.971489		ENSMUSG00000026341	0.00864264	0.0334951	0.324695	0.103159	0.917837	0.999957		ENSMUSG00000026341	0.00864264	0.0993189	0.327981	0.302819	0.762027	0.999959
	ENSMUSG00000026342	0.00771731	0.336291	0.333307	1.00895	0.312997	0.895674		ENSMUSG00000026342	0.00771731	0.0941947	0.33564	0.280642	0.778985	0.904181		ENSMUSG00000026342	0.00771731	-0.0103842	0.332959	-0.0311876	0.97512	0.999957		ENSMUSG00000026342	0.00771731	0.143	0.336524	0.424932	0.670887	0.999959
	ENSMUSG00000026344	0.0342538	0.276803	0.182364	1.51785	0.129051	0.895674		ENSMUSG00000026344	0.0342538	0.197675	0.181819	1.08721	0.276943	0.822922		ENSMUSG00000026344	0.0342538	0.0585349	0.182607	0.320551	0.748551	0.999957		ENSMUSG00000026344	0.0342538	-0.21754	0.183213	-1.18736	0.235087	0.999959
	ENSMUSG00000049690	0.632197	0.123172	0.122895	1.00225	0.316222	0.895674		ENSMUSG00000049690	0.632197	0.124656	0.122855	1.01466	0.310269	0.822922		ENSMUSG00000049690	0.632197	0.0731687	0.122887	0.595417	0.551565	0.999957		ENSMUSG00000049690	0.632197	-0.0601508	0.122954	-0.489215	0.62469	0.999959
	ENSMUSG00000102723	0.00185445	0.0535394	0.464132	0.115354	0.908165	0.976663		ENSMUSG00000102723	0.00185445	0.378422	0.460606	0.821574	0.411319	0.822922		ENSMUSG00000102723	0.00185445	0.122772	0.462802	0.26528	0.790794	0.999957		ENSMUSG00000102723	0.00185445	-0.198724	0.470503	-0.422365	0.672758	0.999959
	ENSMUSG00000036155	0.0682046	0.189368	0.177894	1.0645	0.287102	0.895674		ENSMUSG00000036155	0.0682046	0.215115	0.178123	1.20768	0.227171	0.822922		ENSMUSG00000036155	0.0682046	-0.0498351	0.17797	-0.28002	0.779462	0.999957		ENSMUSG00000036155	0.0682046	0.0526211	0.178568	0.294685	0.768235	0.999959
	ENSMUSG00000026347	0.19037	0.0836201	0.136515	0.612532	0.540186	0.898094		ENSMUSG00000026347	0.19037	0.0758527	0.136349	0.556314	0.577996	0.839871		ENSMUSG00000026347	0.19037	-0.00599475	0.136465	-0.0439288	0.964961	0.999957		ENSMUSG00000026347	0.19037	-0.0752855	0.13669	-0.550777	0.581787	0.999959
	ENSMUSG00000026348	0.0353434	0.0810059	0.180257	0.449392	0.653149	0.911346		ENSMUSG00000026348	0.0353434	0.139675	0.1798	0.776834	0.437257	0.82295		ENSMUSG00000026348	0.0353434	0.0663727	0.180468	0.36778	0.713037	0.999957		ENSMUSG00000026348	0.0353434	-0.0429708	0.180893	-0.237548	0.812232	0.999959
	ENSMUSG00000026349	0.00655886	0.23037	0.374398	0.615308	0.538352	0.898094		ENSMUSG00000026349	0.00655886	0.281823	0.37663	0.748277	0.454293	0.824372		ENSMUSG00000026349	0.00655886	-0.0873725	0.374043	-0.233589	0.815304	0.999957		ENSMUSG00000026349	0.00655886	-0.0274133	0.377296	-0.0726572	0.942079	0.999959
	ENSMUSG00000051590	0.0160117	0.203604	0.195676	1.04051	0.298101	0.895674		ENSMUSG00000051590	0.0160117	0.0595309	0.194907	0.305432	0.760037	0.89834		ENSMUSG00000051590	0.0160117	-0.0380614	0.195842	-0.194347	0.845904	0.999957		ENSMUSG00000051590	0.0160117	-0.0134969	0.196742	-0.0686019	0.945307	0.999959
	ENSMUSG00000036104	0.0129693	0.0681471	0.266645	0.255572	0.798281	0.943796		ENSMUSG00000036104	0.0129693	0.175974	0.267751	0.657231	0.511033	0.828974		ENSMUSG00000036104	0.0129693	0.100427	0.266748	0.376485	0.706556	0.999957		ENSMUSG00000036104	0.0129693	0.14009	0.268471	0.521806	0.601806	0.999959
	ENSMUSG00000036086	0.0408123	0.340027	0.191314	1.77733	0.0755143	0.895674		ENSMUSG00000036086	0.0408123	0.335195	0.191193	1.75318	0.0795713	0.822922		ENSMUSG00000036086	0.0408123	-0.101735	0.191494	-0.53127	0.595231	0.999957		ENSMUSG00000036086	0.0408123	-0.103369	0.191817	-0.538894	0.58996	0.999959
	ENSMUSG00000099760	0.00371431	0.226895	0.385912	0.587945	0.556569	0.89949		ENSMUSG00000099760	0.00371431	0.660543	0.385411	1.71387	0.0865533	0.822922		ENSMUSG00000099760	0.00371431	-0.0188745	0.386884	-0.048786	0.96109	0.999957		ENSMUSG00000099760	0.00371431	-0.294642	0.388021	-0.759346	0.447646	0.999959
	ENSMUSG00000104164	0.00249704	0.548558	0.464392	1.18124	0.237507	0.895674		ENSMUSG00000104164	0.00249704	0.293302	0.462635	0.633983	0.526092	0.831207		ENSMUSG00000104164	0.00249704	-0.0998731	0.468988	-0.212954	0.831363	0.999957		ENSMUSG00000104164	0.00249704	0.156141	0.468285	0.333432	0.738809	0.999959
	ENSMUSG00000058603	0.000735762	0.756324	0.747961	1.01118	0.31193	0.895674		ENSMUSG00000058603	0.000735762	0.392308	0.736676	0.532538	0.594353	0.844084		ENSMUSG00000058603	0.000735762	-0.384069	0.733292	-0.52376	0.600446	0.999957		ENSMUSG00000058603	0.000735762	0.0105022	0.727124	0.0144435	0.988476	0.999959
	ENSMUSG00000056211	0.0175482	0.226275	0.253922	0.891121	0.372864	0.895674		ENSMUSG00000056211	0.0175482	0.132923	0.255334	0.520586	0.602655	0.844595		ENSMUSG00000056211	0.0175482	0.0498554	0.253958	0.196314	0.844365	0.999957		ENSMUSG00000056211	0.0175482	-0.0239994	0.255247	-0.0940245	0.92509	0.999959
	ENSMUSG00000103497	0.000368909	0.545241	1.04338	0.522573	0.601272	0.905142		ENSMUSG00000103497	0.000368909	0.610945	1.05596	0.578569	0.56288	0.836233		ENSMUSG00000103497	0.000368909	0.239919	1.04652	0.229255	0.818671	0.999957		ENSMUSG00000103497	0.000368909	0.031824	1.07131	0.0297057	0.976302	0.999959
	ENSMUSG00000065520	0.000174892	-0.0108952	1.36517	-0.00798083	0.993632	0.998782		ENSMUSG00000065520	0.000174892	0.120008	1.39586	0.0859742	0.931487	0.970431		ENSMUSG00000065520	0.000174892	0.594049	1.38615	0.428559	0.668244	0.999957		ENSMUSG00000065520	0.000174892	-1.56617	1.45189	-1.0787	0.280719	0.999959
	ENSMUSG00000026353	0.00514711	0.341137	0.340507	1.00185	0.316416	0.895674		ENSMUSG00000026353	0.00514711	0.27364	0.343043	0.797685	0.425053	0.822922		ENSMUSG00000026353	0.00514711	-0.197159	0.341257	-0.577743	0.563438	0.999957		ENSMUSG00000026353	0.00514711	0.182316	0.344187	0.5297	0.59632	0.999959
	ENSMUSG00000026354	0.020632	0.242914	0.224005	1.08442	0.27818	0.895674		ENSMUSG00000026354	0.020632	0.338536	0.223488	1.51478	0.129827	0.822922		ENSMUSG00000026354	0.020632	0.111287	0.224642	0.495396	0.620321	0.999957		ENSMUSG00000026354	0.020632	-0.0650721	0.224695	-0.289602	0.772121	0.999959
	ENSMUSG00000026355	0.00826426	0.110391	0.284793	0.387619	0.698298	0.917803		ENSMUSG00000026355	0.00826426	0.305104	0.285545	1.0685	0.285295	0.822922		ENSMUSG00000026355	0.00826426	0.0496722	0.284941	0.174324	0.861611	0.999957		ENSMUSG00000026355	0.00826426	-0.150348	0.286882	-0.524076	0.600226	0.999959
	ENSMUSG00000026356	0.010294	0.228082	0.275627	0.827502	0.407953	0.895674		ENSMUSG00000026356	0.010294	0.277608	0.277461	1.00053	0.317054	0.822922		ENSMUSG00000026356	0.010294	-0.0300837	0.27505	-0.109375	0.912905	0.999957		ENSMUSG00000026356	0.010294	0.0142657	0.278784	0.0511712	0.959189	0.999959
	ENSMUSG00000100078	0.00439529	-0.111578	0.326772	-0.341457	0.73276	0.925901		ENSMUSG00000100078	0.00439529	0.106638	0.323911	0.32922	0.74199	0.892334		ENSMUSG00000100078	0.00439529	0.250141	0.32796	0.762718	0.445631	0.999957		ENSMUSG00000100078	0.00439529	-0.198618	0.329615	-0.602576	0.546791	0.999959
	ENSMUSG00000045382	0.00758986	0.241629	0.267853	0.902096	0.367006	0.895674		ENSMUSG00000045382	0.00758986	0.231024	0.265374	0.87056	0.383994	0.822922		ENSMUSG00000045382	0.00758986	0.189154	0.266784	0.709014	0.478316	0.999957		ENSMUSG00000045382	0.00758986	0.216315	0.270798	0.798804	0.424404	0.999959
	ENSMUSG00000042581	0.552634	0.209028	0.127272	1.64237	0.100513	0.895674		ENSMUSG00000042581	0.552634	0.242773	0.127237	1.90803	0.056387	0.822922		ENSMUSG00000042581	0.552634	-0.00556237	0.127319	-0.0436884	0.965153	0.999957		ENSMUSG00000042581	0.552634	-0.0890491	0.127327	-0.699371	0.48432	0.999959
	ENSMUSG00000087691	0.0127901	0.216451	0.214247	1.01029	0.312358	0.895674		ENSMUSG00000087691	0.0127901	0.336325	0.213348	1.57642	0.114929	0.822922		ENSMUSG00000087691	0.0127901	0.148726	0.215536	0.690027	0.490177	0.999957		ENSMUSG00000087691	0.0127901	-0.00290579	0.215606	-0.0134773	0.989247	0.999959
	ENSMUSG00000086825	0.00635856	0.187968	0.260873	0.720534	0.471196	0.895674		ENSMUSG00000086825	0.00635856	0.363425	0.258967	1.40336	0.160508	0.822922		ENSMUSG00000086825	0.00635856	0.26494	0.262865	1.00789	0.313506	0.999957		ENSMUSG00000086825	0.00635856	-0.181178	0.2624	-0.690463	0.489903	0.999959
	ENSMUSG00000026399	0.0238347	0.264093	0.187977	1.40492	0.160044	0.895674		ENSMUSG00000026399	0.0238347	0.20496	0.187383	1.0938	0.274043	0.822922		ENSMUSG00000026399	0.0238347	0.133245	0.18891	0.705334	0.480603	0.999957		ENSMUSG00000026399	0.0238347	-0.167274	0.18871	-0.886407	0.375398	0.999959
	ENSMUSG00000085526	0.0806519	0.29528	0.140759	2.09778	0.0359248	0.895674		ENSMUSG00000085526	0.0806519	0.172424	0.140438	1.22776	0.219537	0.822922		ENSMUSG00000085526	0.0806519	0.0481233	0.141052	0.341174	0.732973	0.999957		ENSMUSG00000085526	0.0806519	-0.104194	0.141003	-0.738947	0.459939	0.999959
	ENSMUSG00000026405	0.0332073	0.128202	0.170602	0.751468	0.452371	0.895674		ENSMUSG00000026405	0.0332073	0.168915	0.169981	0.993725	0.320357	0.822922		ENSMUSG00000026405	0.0332073	0.115001	0.17117	0.671856	0.501675	0.999957		ENSMUSG00000026405	0.0332073	-0.0721104	0.170898	-0.42195	0.673062	0.999959
	ENSMUSG00000026409	0.00941044	0.242333	0.285819	0.847854	0.396519	0.895674		ENSMUSG00000026409	0.00941044	0.376285	0.287791	1.3075	0.191044	0.822922		ENSMUSG00000026409	0.00941044	-0.00790627	0.284726	-0.027768	0.977847	0.999957		ENSMUSG00000026409	0.00941044	0.195001	0.287927	0.677258	0.498242	0.999959
	ENSMUSG00000046404	0.00234104	0.525371	0.474905	1.10627	0.268611	0.895674		ENSMUSG00000046404	0.00234104	0.62457	0.479875	1.30153	0.193078	0.822922		ENSMUSG00000046404	0.00234104	-0.0474371	0.470033	-0.100923	0.919612	0.999957		ENSMUSG00000046404	0.00234104	0.286764	0.479527	0.598016	0.549829	0.999959
	ENSMUSG00000042510	0.00870023	0.236486	0.271119	0.87226	0.383067	0.895674		ENSMUSG00000042510	0.00870023	0.209096	0.270389	0.773316	0.439335	0.82337		ENSMUSG00000042510	0.00870023	0.100347	0.271364	0.369789	0.71154	0.999957		ENSMUSG00000042510	0.00870023	0.102119	0.274578	0.371911	0.709959	0.999959
	ENSMUSG00000016528	0.0111484	0.310253	0.274255	1.13126	0.257947	0.895674		ENSMUSG00000016528	0.0111484	0.145153	0.275635	0.526611	0.598464	0.844084		ENSMUSG00000016528	0.0111484	0.0849657	0.273926	0.310177	0.756426	0.999957		ENSMUSG00000016528	0.0111484	-0.00668016	0.277032	-0.0241133	0.980762	0.999959
	ENSMUSG00000016526	0.00614658	0.258381	0.320986	0.804959	0.420843	0.895674		ENSMUSG00000016526	0.00614658	0.383883	0.320471	1.19787	0.230967	0.822922		ENSMUSG00000016526	0.00614658	-0.127857	0.319315	-0.400409	0.688855	0.999957		ENSMUSG00000016526	0.00614658	-0.14724	0.32221	-0.456971	0.647692	0.999959
	ENSMUSG00000026427	0.00903404	0.215484	0.293651	0.733808	0.463066	0.895674		ENSMUSG00000026427	0.00903404	0.223091	0.294955	0.756357	0.449435	0.82375		ENSMUSG00000026427	0.00903404	0.237098	0.293031	0.809123	0.418444	0.999957		ENSMUSG00000026427	0.00903404	0.0996449	0.295771	0.336899	0.736193	0.999959
	ENSMUSG00000026430	0.0489691	0.268892	0.192216	1.3989	0.161842	0.895674		ENSMUSG00000026430	0.0489691	0.251689	0.191872	1.31176	0.189603	0.822922		ENSMUSG00000026430	0.0489691	0.0343578	0.192126	0.17883	0.858071	0.999957		ENSMUSG00000026430	0.0489691	-0.0431512	0.192611	-0.224033	0.822732	0.999959
	ENSMUSG00000042349	0.0247198	0.208212	0.212467	0.979972	0.3271	0.895674		ENSMUSG00000042349	0.0247198	0.237401	0.211755	1.12111	0.262239	0.822922		ENSMUSG00000042349	0.0247198	0.10906	0.212079	0.514242	0.607083	0.999957		ENSMUSG00000042349	0.0247198	-0.045837	0.213209	-0.214986	0.829779	0.999959
	ENSMUSG00000026425	0.0439149	0.281242	0.212158	1.32562	0.184964	0.895674		ENSMUSG00000026425	0.0439149	0.259474	0.212678	1.22003	0.222452	0.822922		ENSMUSG00000026425	0.0439149	-0.0083446	0.212147	-0.0393341	0.968624	0.999957		ENSMUSG00000026425	0.0439149	0.227545	0.212817	1.0692	0.284979	0.999959
	ENSMUSG00000055184	0.00651286	0.204362	0.295197	0.69229	0.488755	0.896158		ENSMUSG00000055184	0.00651286	0.0672847	0.295009	0.228076	0.819587	0.922815		ENSMUSG00000055184	0.00651286	-0.17545	0.294802	-0.595146	0.551746	0.999957		ENSMUSG00000055184	0.00651286	0.229991	0.297433	0.773254	0.439372	0.999959
	ENSMUSG00000026432	0.0181454	0.283609	0.235536	1.2041	0.228551	0.895674		ENSMUSG00000026432	0.0181454	0.246797	0.234057	1.05443	0.291685	0.822922		ENSMUSG00000026432	0.0181454	0.109805	0.235382	0.466499	0.640859	0.999957		ENSMUSG00000026432	0.0181454	-0.153744	0.236135	-0.651088	0.51499	0.999959
	ENSMUSG00000052688	0.0203602	0.124913	0.187638	0.665712	0.505595	0.896532		ENSMUSG00000052688	0.0203602	0.0928957	0.186632	0.497748	0.618662	0.848601		ENSMUSG00000052688	0.0203602	0.0840428	0.187044	0.44932	0.653201	0.999957		ENSMUSG00000052688	0.0203602	-0.0486738	0.188679	-0.257971	0.796429	0.999959
	ENSMUSG00000042251	0.0214196	0.229971	0.214133	1.07396	0.282839	0.895674		ENSMUSG00000042251	0.0214196	0.154878	0.213083	0.726844	0.467321	0.824428		ENSMUSG00000042251	0.0214196	0.235124	0.213831	1.09958	0.271516	0.999957		ENSMUSG00000042251	0.0214196	-0.026654	0.214688	-0.124152	0.901195	0.999959
	ENSMUSG00000013275	0.00618223	0.290501	0.332989	0.872404	0.382988	0.895674		ENSMUSG00000013275	0.00618223	0.360947	0.334923	1.0777	0.281168	0.822922		ENSMUSG00000013275	0.00618223	0.0190557	0.332227	0.0573573	0.954261	0.999957		ENSMUSG00000013275	0.00618223	-0.178582	0.336636	-0.530489	0.595773	0.999959
	ENSMUSG00000026433	0.00302241	0.0780548	0.409114	0.19079	0.84869	0.960373		ENSMUSG00000026433	0.00302241	0.210299	0.408413	0.514916	0.606611	0.845517		ENSMUSG00000026433	0.00302241	0.109558	0.406135	0.269758	0.787346	0.999957		ENSMUSG00000026433	0.00302241	0.211068	0.413208	0.510802	0.60949	0.999959
	ENSMUSG00000026434	0.00633224	0.126704	0.356978	0.354935	0.722639	0.922172		ENSMUSG00000026434	0.00633224	0.305254	0.359173	0.849879	0.395393	0.822922		ENSMUSG00000026434	0.00633224	-0.135426	0.355772	-0.380654	0.70346	0.999957		ENSMUSG00000026434	0.00633224	0.178202	0.35973	0.495377	0.620334	0.999959
	ENSMUSG00000026435	0.0351646	-0.0848499	0.1644	-0.516118	0.605772	0.905142		ENSMUSG00000026435	0.0351646	0.00646459	0.163357	0.0395735	0.968433	0.986787		ENSMUSG00000026435	0.0351646	0.0903298	0.163966	0.550904	0.581699	0.999957		ENSMUSG00000026435	0.0351646	-0.259742	0.165249	-1.57182	0.115992	0.999959
	ENSMUSG00000026436	0.00493123	0.204127	0.353769	0.577006	0.563935	0.899588		ENSMUSG00000026436	0.00493123	0.262531	0.355389	0.738715	0.46008	0.824428		ENSMUSG00000026436	0.00493123	-0.0854306	0.352316	-0.242483	0.808406	0.999957		ENSMUSG00000026436	0.00493123	0.223274	0.357658	0.624265	0.532453	0.999959
	ENSMUSG00000059149	0.0200566	0.178135	0.228557	0.77939	0.43575	0.895674		ENSMUSG00000059149	0.0200566	0.290712	0.227969	1.27523	0.202228	0.822922		ENSMUSG00000059149	0.0200566	0.0446407	0.228176	0.195641	0.844891	0.999957		ENSMUSG00000059149	0.0200566	-0.0573954	0.229393	-0.250206	0.802428	0.999959
	ENSMUSG00000103966	0.00610994	0.263188	0.31355	0.839382	0.401255	0.895674		ENSMUSG00000103966	0.00610994	0.291887	0.311575	0.936813	0.348855	0.822922		ENSMUSG00000103966	0.00610994	-0.100971	0.313925	-0.321639	0.747726	0.999957		ENSMUSG00000103966	0.00610994	-0.321142	0.316576	-1.01442	0.310382	0.999959
	ENSMUSG00000026437	0.0224805	0.0771679	0.210082	0.367324	0.713378	0.920358		ENSMUSG00000026437	0.0224805	0.113511	0.209402	0.542074	0.587768	0.841946		ENSMUSG00000026437	0.0224805	0.167922	0.209627	0.801049	0.423104	0.999957		ENSMUSG00000026437	0.0224805	0.0839749	0.211356	0.397315	0.691135	0.999959
	ENSMUSG00000079330	0.0812735	0.166649	0.16695	0.9982	0.318183	0.895674		ENSMUSG00000079330	0.0812735	0.117346	0.16657	0.704488	0.481129	0.824428		ENSMUSG00000079330	0.0812735	0.123065	0.166716	0.738175	0.460408	0.999957		ENSMUSG00000079330	0.0812735	-0.134606	0.167249	-0.804825	0.420921	0.999959
	ENSMUSG00000042115	0.0116407	-0.0749997	0.254642	-0.29453	0.768353	0.934834		ENSMUSG00000042115	0.0116407	0.120843	0.252809	0.478001	0.632649	0.854415		ENSMUSG00000042115	0.0116407	0.115259	0.253479	0.454709	0.649318	0.999957		ENSMUSG00000042115	0.0116407	-0.12878	0.256849	-0.501386	0.6161	0.999959
	ENSMUSG00000009772	0.0146517	0.0530463	0.206676	0.256665	0.797438	0.943543		ENSMUSG00000009772	0.0146517	0.121744	0.205293	0.593024	0.553165	0.835197		ENSMUSG00000009772	0.0146517	-0.0135597	0.20595	-0.0658395	0.947506	0.999957		ENSMUSG00000009772	0.0146517	-0.0868928	0.208851	-0.416051	0.677372	0.999959
	ENSMUSG00000042066	0.00931181	0.218813	0.304137	0.719457	0.47186	0.895674		ENSMUSG00000042066	0.00931181	0.269401	0.3049	0.883572	0.376927	0.822922		ENSMUSG00000042066	0.00931181	-0.149234	0.303765	-0.491282	0.623227	0.999957		ENSMUSG00000042066	0.00931181	0.108014	0.306064	0.352915	0.724152	0.999959
	ENSMUSG00000042046	0.00846346	0.356583	0.311522	1.14465	0.252355	0.895674		ENSMUSG00000042046	0.00846346	0.496123	0.313909	1.58047	0.114	0.822922		ENSMUSG00000042046	0.00846346	-0.14744	0.311621	-0.473139	0.636114	0.999957		ENSMUSG00000042046	0.00846346	0.171463	0.313424	0.547065	0.584334	0.999959
	ENSMUSG00000097760	0.00197732	0.184736	0.506841	0.364484	0.715497	0.920615		ENSMUSG00000097760	0.00197732	0.12937	0.510542	0.253398	0.799961	0.914012		ENSMUSG00000097760	0.00197732	-0.180035	0.506481	-0.355463	0.722243	0.999957		ENSMUSG00000097760	0.00197732	0.379912	0.511848	0.742236	0.457944	0.999959
	ENSMUSG00000026439	0.0042126	0.0912302	0.411006	0.221968	0.824339	0.952391		ENSMUSG00000026439	0.0042126	0.489626	0.414732	1.18058	0.237768	0.822922		ENSMUSG00000026439	0.0042126	-0.0827414	0.412099	-0.200781	0.84087	0.999957		ENSMUSG00000026439	0.0042126	-0.110929	0.414634	-0.267535	0.789057	0.999959
	ENSMUSG00000048174	0.000766929	0.201004	0.732138	0.274543	0.783667	0.938986		ENSMUSG00000048174	0.000766929	0.760996	0.7542	1.00901	0.31297	0.822922		ENSMUSG00000048174	0.000766929	0.198898	0.734682	0.270727	0.786601	0.999957		ENSMUSG00000048174	0.000766929	0.632123	0.747901	0.845195	0.398002	0.999959
	ENSMUSG00000053024	0.0219575	0.164484	0.203141	0.809706	0.418109	0.895674		ENSMUSG00000053024	0.0219575	0.240046	0.202293	1.18662	0.235376	0.822922		ENSMUSG00000053024	0.0219575	0.0277647	0.203062	0.13673	0.891244	0.999957		ENSMUSG00000053024	0.0219575	0.133885	0.203969	0.656398	0.511568	0.999959
	ENSMUSG00000026442	0.0631091	0.328175	0.214374	1.53085	0.125805	0.895674		ENSMUSG00000026442	0.0631091	0.382661	0.214273	1.78585	0.0741228	0.822922		ENSMUSG00000026442	0.0631091	-0.0403378	0.214633	-0.187938	0.850925	0.999957		ENSMUSG00000026442	0.0631091	0.0806425	0.21473	0.375552	0.70725	0.999959
	ENSMUSG00000026443	0.036754	0.331941	0.201029	1.65121	0.0986955	0.895674		ENSMUSG00000026443	0.036754	0.332008	0.200641	1.65474	0.0979778	0.822922		ENSMUSG00000026443	0.036754	0.0390336	0.201012	0.194186	0.846031	0.999957		ENSMUSG00000026443	0.036754	-0.0744683	0.201449	-0.369664	0.711633	0.999959
	ENSMUSG00000054387	0.0156052	0.0714978	0.232946	0.306929	0.758898	0.931126		ENSMUSG00000054387	0.0156052	0.321883	0.233839	1.37651	0.168663	0.822922		ENSMUSG00000054387	0.0156052	0.041978	0.232953	0.1802	0.856996	0.999957		ENSMUSG00000054387	0.0156052	-0.0904666	0.23467	-0.385506	0.699863	0.999959
	ENSMUSG00000026447	0.0188394	0.0294159	0.212949	0.138136	0.890133	0.971423		ENSMUSG00000026447	0.0188394	0.247694	0.212748	1.16426	0.244319	0.822922		ENSMUSG00000026447	0.0188394	0.0174343	0.212869	0.0819016	0.934725	0.999957		ENSMUSG00000026447	0.0188394	0.128067	0.2142	0.597883	0.549918	0.999959
	ENSMUSG00000102425	0.0015696	0.0392341	0.538115	0.0729101	0.941878	0.984852		ENSMUSG00000102425	0.0015696	-0.261019	0.545339	-0.478636	0.632197	0.854217		ENSMUSG00000102425	0.0015696	-0.313071	0.534149	-0.586112	0.5578	0.999957		ENSMUSG00000102425	0.0015696	0.12379	0.54914	0.225426	0.821648	0.999959
	ENSMUSG00000046062	0.00259568	0.304625	0.445627	0.683586	0.494237	0.896158		ENSMUSG00000046062	0.00259568	-0.139864	0.448987	-0.31151	0.755413	0.89717		ENSMUSG00000046062	0.00259568	0.0559941	0.443068	0.126378	0.899433	0.999957		ENSMUSG00000046062	0.00259568	0.0737612	0.453814	0.162536	0.870884	0.999959
	ENSMUSG00000041757	0.0943776	0.207568	0.185594	1.1184	0.263398	0.895674		ENSMUSG00000041757	0.0943776	0.216042	0.185354	1.16556	0.243792	0.822922		ENSMUSG00000041757	0.0943776	0.110869	0.18544	0.597871	0.549926	0.999957		ENSMUSG00000041757	0.0943776	-0.0656364	0.18581	-0.353244	0.723906	0.999959
	ENSMUSG00000101693	0.01234	0.237335	0.263155	0.901884	0.367118	0.895674		ENSMUSG00000101693	0.01234	0.252126	0.261703	0.963407	0.335343	0.822922		ENSMUSG00000101693	0.01234	0.140291	0.26233	0.534787	0.592797	0.999957		ENSMUSG00000101693	0.01234	-0.181053	0.264318	-0.68498	0.493356	0.999959
	ENSMUSG00000070644	0.0155268	0.148696	0.229175	0.648832	0.516447	0.896532		ENSMUSG00000070644	0.0155268	0.241066	0.22805	1.05707	0.290479	0.822922		ENSMUSG00000070644	0.0155268	0.117072	0.228703	0.511897	0.608723	0.999957		ENSMUSG00000070644	0.0155268	0.214539	0.230576	0.930446	0.35214	0.999959
	ENSMUSG00000070643	0.0383661	0.0705027	0.178244	0.395541	0.692444	0.917123		ENSMUSG00000070643	0.0383661	0.147979	0.177486	0.833752	0.404421	0.822922		ENSMUSG00000070643	0.0383661	0.0668948	0.177827	0.37618	0.706783	0.999957		ENSMUSG00000070643	0.0383661	0.0502901	0.178906	0.281097	0.778636	0.999959
	ENSMUSG00000090553	0.00245683	0.208047	0.478883	0.434442	0.663968	0.912451		ENSMUSG00000090553	0.00245683	0.508562	0.481816	1.05551	0.291192	0.822922		ENSMUSG00000090553	0.00245683	0.0407369	0.474524	0.085848	0.931587	0.999957		ENSMUSG00000090553	0.00245683	0.125082	0.484366	0.258239	0.796223	0.999959
	ENSMUSG00000102976	0.00729827	0.109889	0.319843	0.34357	0.731169	0.925501		ENSMUSG00000102976	0.00729827	0.125262	0.322147	0.388836	0.697397	0.877231		ENSMUSG00000102976	0.00729827	0.248165	0.319235	0.777375	0.436938	0.999957		ENSMUSG00000102976	0.00729827	0.0133211	0.323525	0.0411749	0.967156	0.999959
	ENSMUSG00000094410	0.00726699	0.119003	0.322203	0.369341	0.711874	0.920181		ENSMUSG00000094410	0.00726699	0.12725	0.324506	0.392135	0.694958	0.876569		ENSMUSG00000094410	0.00726699	0.238515	0.3216	0.741652	0.458298	0.999957		ENSMUSG00000094410	0.00726699	0.0134416	0.325858	0.0412498	0.967097	0.999959
	ENSMUSG00000026463	0.0772296	0.207676	0.174551	1.18978	0.234135	0.895674		ENSMUSG00000026463	0.0772296	0.214474	0.174223	1.23103	0.21831	0.822922		ENSMUSG00000026463	0.0772296	0.0767316	0.174354	0.440091	0.659871	0.999957		ENSMUSG00000026463	0.0772296	-0.0709941	0.174774	-0.406205	0.684592	0.999959
	ENSMUSG00000010311	0.0141249	0.316421	0.26135	1.21072	0.226003	0.895674		ENSMUSG00000010311	0.0141249	0.306178	0.260053	1.17737	0.239048	0.822922		ENSMUSG00000010311	0.0141249	0.11842	0.260638	0.454347	0.649579	0.999957		ENSMUSG00000010311	0.0141249	-0.00490227	0.262508	-0.0186747	0.985101	0.999959
	ENSMUSG00000041577	0.0134964	0.0658813	0.228115	0.288808	0.772729	0.935943		ENSMUSG00000041577	0.0134964	0.146883	0.226191	0.649378	0.516094	0.830622		ENSMUSG00000041577	0.0134964	0.154887	0.226256	0.684568	0.493617	0.999957		ENSMUSG00000041577	0.0134964	0.0472334	0.229537	0.205777	0.836965	0.999959
	ENSMUSG00000041559	0.0122739	0.191924	0.242738	0.790664	0.42914	0.895674		ENSMUSG00000041559	0.0122739	0.0654807	0.241239	0.271435	0.786056	0.907664		ENSMUSG00000041559	0.0122739	0.185625	0.241184	0.76964	0.441514	0.999957		ENSMUSG00000041559	0.0122739	-0.108321	0.244049	-0.44385	0.657151	0.999959
	ENSMUSG00000020423	0.00166075	0.169	0.516252	0.327359	0.743396	0.92805		ENSMUSG00000020423	0.00166075	0.197964	0.517937	0.382217	0.702301	0.878805		ENSMUSG00000020423	0.00166075	0.152795	0.510555	0.299272	0.764732	0.999957		ENSMUSG00000020423	0.00166075	-0.152266	0.525134	-0.289956	0.77185	0.999959
	ENSMUSG00000026450	0.0295547	0.362798	0.211237	1.71749	0.0858888	0.895674		ENSMUSG00000026450	0.0295547	0.329281	0.210494	1.56432	0.117742	0.822922		ENSMUSG00000026450	0.0295547	-0.00062482	0.210778	-0.00296435	0.997635	0.999957		ENSMUSG00000026450	0.0295547	-0.121525	0.211664	-0.57414	0.565873	0.999959
	ENSMUSG00000064246	0.00454268	0.148985	0.325111	0.458259	0.646766	0.910332		ENSMUSG00000064246	0.00454268	0.139878	0.322578	0.433624	0.664561	0.866165		ENSMUSG00000064246	0.00454268	0.208132	0.323492	0.643392	0.51997	0.999957		ENSMUSG00000064246	0.00454268	0.14565	0.328956	0.442765	0.657936	0.999959
	ENSMUSG00000042451	0.00323943	0.176387	0.45032	0.391692	0.695286	0.917597		ENSMUSG00000042451	0.00323943	0.499855	0.45282	1.10387	0.26965	0.822922		ENSMUSG00000042451	0.00323943	0.151169	0.449943	0.335974	0.73689	0.999957		ENSMUSG00000042451	0.00323943	-0.0236472	0.455384	-0.051928	0.958586	0.999959
	ENSMUSG00000042429	0.0105477	0.30763	0.311916	0.986259	0.324006	0.895674		ENSMUSG00000042429	0.0105477	0.332904	0.311923	1.06726	0.285854	0.822922		ENSMUSG00000042429	0.0105477	-0.0633978	0.311493	-0.203529	0.838722	0.999957		ENSMUSG00000042429	0.0105477	0.165149	0.314242	0.525547	0.599203	0.999959
	ENSMUSG00000026458	0.0131767	0.33233	0.260126	1.27757	0.201401	0.895674		ENSMUSG00000026458	0.0131767	0.531397	0.259915	2.0445	0.040904	0.822922		ENSMUSG00000026458	0.0131767	0.049339	0.259417	0.190192	0.849159	0.999957		ENSMUSG00000026458	0.0131767	0.0327264	0.261685	0.12506	0.900476	0.999959
	ENSMUSG00000042305	0.00340278	0.27677	0.422098	0.6557	0.512017	0.896532		ENSMUSG00000042305	0.00340278	0.0420412	0.424506	0.0990355	0.92111	0.965688		ENSMUSG00000042305	0.00340278	-0.228266	0.42016	-0.543284	0.586934	0.999957		ENSMUSG00000042305	0.00340278	-0.0179737	0.426235	-0.0421684	0.966364	0.999959
	ENSMUSG00000026456	0.00454458	0.250187	0.330928	0.756017	0.449639	0.895674		ENSMUSG00000026456	0.00454458	0.429341	0.329451	1.3032	0.192506	0.822922		ENSMUSG00000026456	0.00454458	0.0257767	0.329893	0.0781363	0.93772	0.999957		ENSMUSG00000026456	0.00454458	0.0603327	0.333308	0.181012	0.856358	0.999959
	ENSMUSG00000026457	0.00337251	0.147693	0.39831	0.370799	0.710787	0.919941		ENSMUSG00000026457	0.00337251	0.0716693	0.402465	0.178076	0.858663	0.939228		ENSMUSG00000026457	0.00337251	0.0286427	0.395389	0.0724418	0.94225	0.999957		ENSMUSG00000026457	0.00337251	0.587387	0.40481	1.45102	0.146775	0.999959
	ENSMUSG00000102722	0.000905056	0.546989	0.671724	0.814307	0.415469	0.895674		ENSMUSG00000102722	0.000905056	-0.408299	0.660394	-0.618266	0.5364	0.833172		ENSMUSG00000102722	0.000905056	0.0583453	0.641833	0.0909042	0.927569	0.999957		ENSMUSG00000102722	0.000905056	-0.104648	0.662417	-0.157979	0.874473	0.999959
	ENSMUSG00000026455	0.00829817	0.287167	0.304412	0.94335	0.345502	0.895674		ENSMUSG00000026455	0.00829817	0.212427	0.304374	0.697912	0.485232	0.82527		ENSMUSG00000026455	0.00829817	-0.0170554	0.302952	-0.0562974	0.955105	0.999957		ENSMUSG00000026455	0.00829817	-0.050602	0.306116	-0.165303	0.868705	0.999959
	ENSMUSG00000042229	0.00346626	0.359934	0.441758	0.814777	0.4152	0.895674		ENSMUSG00000042229	0.00346626	0.284783	0.442791	0.643153	0.520125	0.830668		ENSMUSG00000042229	0.00346626	-0.0508754	0.441118	-0.115333	0.908181	0.999957		ENSMUSG00000042229	0.00346626	0.0203472	0.446012	0.0456203	0.963613	0.999959
	ENSMUSG00000042207	0.0113053	0.287815	0.308945	0.931605	0.351541	0.895674		ENSMUSG00000042207	0.0113053	0.350683	0.310843	1.12817	0.259249	0.822922		ENSMUSG00000042207	0.0113053	0.0045393	0.308618	0.0147085	0.988265	0.999957		ENSMUSG00000042207	0.0113053	0.179455	0.311012	0.577002	0.563938	0.999959
	ENSMUSG00000097435	0.0124789	0.076841	0.238765	0.321826	0.747584	0.929076		ENSMUSG00000097435	0.0124789	-0.134951	0.236414	-0.570825	0.568119	0.8379		ENSMUSG00000097435	0.0124789	0.0830295	0.237603	0.349447	0.726754	0.999957		ENSMUSG00000097435	0.0124789	-0.14548	0.239927	-0.606348	0.544284	0.999959
	ENSMUSG00000026452	0.160499	0.0778719	0.151019	0.515642	0.606104	0.905142		ENSMUSG00000026452	0.160499	0.0652023	0.150764	0.432479	0.665394	0.866165		ENSMUSG00000026452	0.160499	0.051938	0.15089	0.344211	0.730687	0.999957		ENSMUSG00000026452	0.160499	-0.165087	0.151141	-1.09227	0.274715	0.999959
	ENSMUSG00000073557	0.0426526	0.213482	0.209409	1.01945	0.307988	0.895674		ENSMUSG00000073557	0.0426526	0.279226	0.209547	1.33252	0.182688	0.822922		ENSMUSG00000073557	0.0426526	-0.0417783	0.209158	-0.199745	0.84168	0.999957		ENSMUSG00000073557	0.0426526	0.0209843	0.210096	0.0998797	0.92044	0.999959
	ENSMUSG00000103976	0.00242255	0.109337	0.437357	0.249995	0.802591	0.945249		ENSMUSG00000103976	0.00242255	0.164328	0.438749	0.374538	0.708004	0.881049		ENSMUSG00000103976	0.00242255	-0.249052	0.436569	-0.570475	0.568356	0.999957		ENSMUSG00000103976	0.00242255	0.0806743	0.445714	0.181	0.856368	0.999959
	ENSMUSG00000026429	0.00805811	-0.032837	0.269602	-0.121798	0.903059	0.974704		ENSMUSG00000026429	0.00805811	0.183098	0.26771	0.683939	0.494014	0.825863		ENSMUSG00000026429	0.00805811	-0.13138	0.267984	-0.490254	0.623954	0.999957		ENSMUSG00000026429	0.00805811	-0.122016	0.272143	-0.448354	0.653898	0.999959
	ENSMUSG00000042793	0.121354	0.123692	0.16273	0.760108	0.44719	0.895674		ENSMUSG00000042793	0.121354	0.188681	0.162475	1.16129	0.245522	0.822922		ENSMUSG00000042793	0.121354	0.0792312	0.162623	0.487208	0.626111	0.999957		ENSMUSG00000042793	0.121354	-0.169754	0.162919	-1.04195	0.297434	0.999959
	ENSMUSG00000097993	0.027119	-0.108379	0.199725	-0.542642	0.587376	0.902821		ENSMUSG00000097993	0.027119	0.184975	0.198775	0.930577	0.352072	0.822922		ENSMUSG00000097993	0.027119	0.0958315	0.199075	0.481384	0.630244	0.999957		ENSMUSG00000097993	0.027119	0.0234998	0.200591	0.117152	0.906739	0.999959
	ENSMUSG00000026426	0.00315172	0.0720857	0.411297	0.175264	0.860872	0.963637		ENSMUSG00000026426	0.00315172	0.487517	0.414432	1.17635	0.239456	0.822922		ENSMUSG00000026426	0.00315172	-0.0515661	0.409256	-0.126	0.899732	0.999957		ENSMUSG00000026426	0.00315172	0.164232	0.415155	0.395593	0.692406	0.999959
	ENSMUSG00000087721	0.000222788	0.00447348	1.16093	0.00385337	0.996925	0.999594		ENSMUSG00000087721	0.000222788	-0.00160282	1.17341	-0.00136596	0.99891	0.999473		ENSMUSG00000087721	0.000222788	0.518363	1.16338	0.445566	0.655911	0.999957		ENSMUSG00000087721	0.000222788	-0.570207	1.20532	-0.473076	0.636159	0.999959
	ENSMUSG00000085311	0.000616605	-0.119882	0.818406	-0.146483	0.88354	0.969653		ENSMUSG00000085311	0.000616605	1.31782	0.832761	1.58247	0.113543	0.822922		ENSMUSG00000085311	0.000616605	0.507364	0.816062	0.621722	0.534125	0.999957		ENSMUSG00000085311	0.000616605	0.0902026	0.83017	0.108656	0.913476	0.999959
	ENSMUSG00000026424	0.00345944	0.319076	0.356529	0.89495	0.370814	0.895674		ENSMUSG00000026424	0.00345944	0.544406	0.354927	1.53385	0.125066	0.822922		ENSMUSG00000026424	0.00345944	0.0644316	0.355594	0.181194	0.856215	0.999957		ENSMUSG00000026424	0.00345944	-0.0656724	0.36141	-0.181711	0.855809	0.999959
	ENSMUSG00000079139	0.00234259	0.0270475	0.435814	0.062062	0.950513	0.98772		ENSMUSG00000079139	0.00234259	0.338494	0.434697	0.77869	0.436162	0.822922		ENSMUSG00000079139	0.00234259	0.0301268	0.436129	0.0690778	0.944928	0.999957		ENSMUSG00000079139	0.00234259	-0.294186	0.441376	-0.666519	0.50508	0.999959
	ENSMUSG00000097680	0.0116568	0.180155	0.234959	0.766751	0.443229	0.895674		ENSMUSG00000097680	0.0116568	0.307435	0.234232	1.31253	0.189343	0.822922		ENSMUSG00000097680	0.0116568	0.206593	0.234434	0.881243	0.378186	0.999957		ENSMUSG00000097680	0.0116568	0.0761788	0.236855	0.321626	0.747736	0.999959
	ENSMUSG00000041926	0.00419577	0.152752	0.375912	0.40635	0.684485	0.915759		ENSMUSG00000041926	0.00419577	0.145421	0.37936	0.383332	0.701473	0.878718		ENSMUSG00000041926	0.00419577	0.0867336	0.375617	0.23091	0.817385	0.999957		ENSMUSG00000041926	0.00419577	0.208131	0.380838	0.546508	0.584717	0.999959
	ENSMUSG00000062580	0.00348927	-0.0677846	0.397821	-0.170389	0.864704	0.964782		ENSMUSG00000062580	0.00348927	0.380232	0.397946	0.955486	0.339332	0.822922		ENSMUSG00000062580	0.00348927	-0.227865	0.395454	-0.576212	0.564472	0.999957		ENSMUSG00000062580	0.00348927	0.141048	0.402241	0.350656	0.725846	0.999959
	ENSMUSG00000048096	0.0428573	0.0823011	0.172548	0.476976	0.633379	0.907215		ENSMUSG00000048096	0.0428573	0.124292	0.171966	0.72277	0.469821	0.824428		ENSMUSG00000048096	0.0428573	0.105944	0.172477	0.614252	0.539049	0.999957		ENSMUSG00000048096	0.0428573	0.0464662	0.173155	0.26835	0.78843	0.999959
	ENSMUSG00000041889	0.00211673	0.28742	0.445065	0.645794	0.518412	0.896532		ENSMUSG00000041889	0.00211673	0.549327	0.448448	1.22495	0.220594	0.822922		ENSMUSG00000041889	0.00211673	-0.318076	0.443711	-0.716856	0.473463	0.999957		ENSMUSG00000041889	0.00211673	0.241084	0.453048	0.532139	0.59463	0.999959
	ENSMUSG00000041879	0.00731533	0.152321	0.31188	0.488397	0.625269	0.906636		ENSMUSG00000041879	0.00731533	0.207742	0.313644	0.662349	0.507748	0.828772		ENSMUSG00000041879	0.00731533	-0.0252544	0.312537	-0.0808046	0.935597	0.999957		ENSMUSG00000041879	0.00731533	0.0977386	0.315482	0.309808	0.756707	0.999959
	ENSMUSG00000009418	0.0922618	0.124322	0.176404	0.704756	0.480962	0.895674		ENSMUSG00000009418	0.0922618	0.249216	0.176294	1.41364	0.157469	0.822922		ENSMUSG00000009418	0.0922618	-0.00537173	0.17637	-0.0304571	0.975702	0.999957		ENSMUSG00000009418	0.0922618	0.0201	0.176744	0.113724	0.909456	0.999959
	ENSMUSG00000054412	0.00733954	0.114673	0.298781	0.383803	0.701125	0.917899		ENSMUSG00000054412	0.00733954	0.186307	0.298341	0.624478	0.532314	0.831892		ENSMUSG00000054412	0.00733954	0.262239	0.299057	0.876884	0.38055	0.999957		ENSMUSG00000054412	0.00733954	0.108492	0.301873	0.359395	0.7193	0.999959
	ENSMUSG00000026421	0.0241223	-0.116857	0.19535	-0.598191	0.549712	0.898485		ENSMUSG00000026421	0.0241223	0.0446447	0.19444	0.229606	0.818398	0.922298		ENSMUSG00000026421	0.0241223	0.08476	0.195005	0.434655	0.663813	0.999957		ENSMUSG00000026421	0.0241223	0.0506736	0.196545	0.257822	0.796545	0.999959
	ENSMUSG00000041801	0.00461643	-0.0802334	0.283904	-0.282608	0.777478	0.937605		ENSMUSG00000041801	0.00461643	0.163007	0.278685	0.584916	0.558604	0.836068		ENSMUSG00000041801	0.00461643	0.271025	0.280564	0.966002	0.334043	0.999957		ENSMUSG00000041801	0.00461643	0.313686	0.287129	1.09249	0.274617	0.999959
	ENSMUSG00000026418	0.038551	0.073421	0.168099	0.436772	0.662276	0.912451		ENSMUSG00000026418	0.038551	0.0752092	0.167289	0.449575	0.653017	0.862037		ENSMUSG00000026418	0.038551	0.0727532	0.167521	0.434293	0.664076	0.999957		ENSMUSG00000026418	0.038551	-0.174415	0.168977	-1.03218	0.301986	0.999959
	ENSMUSG00000041782	0.028754	-0.034235	0.18181	-0.188301	0.850641	0.960971		ENSMUSG00000041782	0.028754	0.0305531	0.18071	0.169072	0.86574	0.942812		ENSMUSG00000041782	0.028754	-0.0400653	0.181289	-0.221002	0.825091	0.999957		ENSMUSG00000041782	0.028754	-0.13188	0.18294	-0.720889	0.470978	0.999959
	ENSMUSG00000026414	0.0170894	-0.159536	0.227979	-0.699785	0.484061	0.895674		ENSMUSG00000026414	0.0170894	0.150262	0.226888	0.662277	0.507794	0.828772		ENSMUSG00000026414	0.0170894	-0.0400801	0.227611	-0.17609	0.860223	0.999957		ENSMUSG00000026414	0.0170894	-0.236537	0.22915	-1.03224	0.301961	0.999959
	ENSMUSG00000051985	0.078913	0.152252	0.160617	0.947921	0.34317	0.895674		ENSMUSG00000051985	0.078913	0.0611179	0.16022	0.381462	0.70286	0.879096		ENSMUSG00000051985	0.078913	0.0358181	0.160441	0.223248	0.823342	0.999957		ENSMUSG00000051985	0.078913	-0.17632	0.160918	-1.09571	0.273205	0.999959
	ENSMUSG00000026411	0.0209876	0.157377	0.205752	0.764889	0.444338	0.895674		ENSMUSG00000026411	0.0209876	0.145299	0.204862	0.709255	0.478166	0.824428		ENSMUSG00000026411	0.0209876	0.0387892	0.205084	0.189138	0.849985	0.999957		ENSMUSG00000026411	0.0209876	-0.0658243	0.206884	-0.318171	0.750356	0.999959
	ENSMUSG00000026407	0.0723176	0.154296	0.164667	0.937017	0.34875	0.895674		ENSMUSG00000026407	0.0723176	0.237024	0.164283	1.44278	0.149083	0.822922		ENSMUSG00000026407	0.0723176	0.047159	0.16433	0.286977	0.77413	0.999957		ENSMUSG00000026407	0.0723176	-0.108594	0.165038	-0.657992	0.510544	0.999959
	ENSMUSG00000086264	0.00266303	0.301829	0.457244	0.660105	0.509186	0.896532		ENSMUSG00000086264	0.00266303	0.646472	0.459663	1.4064	0.159605	0.822922		ENSMUSG00000086264	0.00266303	0.155699	0.454791	0.342354	0.732085	0.999957		ENSMUSG00000086264	0.00266303	0.106768	0.463558	0.230323	0.817841	0.999959
	ENSMUSG00000041642	0.0179789	0.23936	0.234043	1.02272	0.306441	0.895674		ENSMUSG00000041642	0.0179789	0.261791	0.23412	1.11819	0.263485	0.822922		ENSMUSG00000041642	0.0179789	-0.00302117	0.233491	-0.0129391	0.989676	0.999957		ENSMUSG00000041642	0.0179789	0.026551	0.235832	0.112584	0.91036	0.999959
	ENSMUSG00000087230	0.0293571	0.0694095	0.187106	0.370964	0.710665	0.919941		ENSMUSG00000087230	0.0293571	0.232014	0.186259	1.24565	0.212892	0.822922		ENSMUSG00000087230	0.0293571	0.115567	0.186772	0.618761	0.536074	0.999957		ENSMUSG00000087230	0.0293571	-0.0887293	0.187642	-0.472866	0.636309	0.999959
	ENSMUSG00000041605	0.0270589	0.190803	0.184946	1.03167	0.302228	0.895674		ENSMUSG00000041605	0.0270589	0.33673	0.184115	1.82891	0.0674128	0.822922		ENSMUSG00000041605	0.0270589	0.0383614	0.184442	0.207986	0.83524	0.999957		ENSMUSG00000041605	0.0270589	-0.0214947	0.186	-0.115563	0.907999	0.999959
	ENSMUSG00000097433	0.00906677	0.334804	0.263381	1.27118	0.203666	0.895674		ENSMUSG00000097433	0.00906677	0.307356	0.262605	1.17041	0.241836	0.822922		ENSMUSG00000097433	0.00906677	0.127544	0.26352	0.484002	0.628384	0.999957		ENSMUSG00000097433	0.00906677	-0.0760229	0.265202	-0.28666	0.774372	0.999959
	ENSMUSG00000052759	0.00308683	0.479358	0.377491	1.26985	0.204137	0.895674		ENSMUSG00000052759	0.00308683	0.30544	0.375132	0.814219	0.415519	0.822922		ENSMUSG00000052759	0.00308683	0.146423	0.379207	0.386128	0.699402	0.999957		ENSMUSG00000052759	0.00308683	0.225402	0.381275	0.591178	0.554401	0.999959
	ENSMUSG00000041570	0.0143322	0.228785	0.250596	0.912962	0.361263	0.895674		ENSMUSG00000041570	0.0143322	0.0928731	0.252178	0.368284	0.712661	0.8826		ENSMUSG00000041570	0.0143322	0.0363693	0.250053	0.145447	0.884358	0.999957		ENSMUSG00000041570	0.0143322	0.143356	0.252241	0.568327	0.569813	0.999959
	ENSMUSG00000097403	0.0014331	-0.0862637	0.544079	-0.15855	0.874023	0.96694		ENSMUSG00000097403	0.0014331	0.4496	0.545084	0.824826	0.40947	0.822922		ENSMUSG00000097403	0.0014331	-0.185705	0.535748	-0.346627	0.728872	0.999957		ENSMUSG00000097403	0.0014331	0.0913849	0.550239	0.166082	0.868092	0.999959
	ENSMUSG00000026404	0.00696832	0.244975	0.311152	0.787314	0.431098	0.895674		ENSMUSG00000026404	0.00696832	0.361547	0.311702	1.15991	0.246084	0.822922		ENSMUSG00000026404	0.00696832	0.117261	0.310959	0.377093	0.706104	0.999957		ENSMUSG00000026404	0.00696832	-0.0181324	0.31412	-0.0577245	0.953968	0.999959
	ENSMUSG00000041498	0.0477224	-0.000800487	0.15366	-0.00520945	0.995843	0.999396		ENSMUSG00000041498	0.0477224	0.251347	0.153065	1.64209	0.100571	0.822922		ENSMUSG00000041498	0.0477224	0.0537486	0.153468	0.350226	0.726169	0.999957		ENSMUSG00000041498	0.0477224	-0.120275	0.153983	-0.781095	0.434747	0.999959
	ENSMUSG00000041483	0.00192718	0.0611574	0.488802	0.125117	0.900431	0.973517		ENSMUSG00000041483	0.00192718	0.895204	0.493299	1.81473	0.0695654	0.822922		ENSMUSG00000041483	0.00192718	-0.0631468	0.483925	-0.130489	0.89618	0.999957		ENSMUSG00000041483	0.00192718	0.246764	0.498699	0.494816	0.62073	0.999959
	ENSMUSG00000097113	0.00772708	0.365422	0.28852	1.26654	0.20532	0.895674		ENSMUSG00000097113	0.00772708	0.339754	0.288018	1.17963	0.238149	0.822922		ENSMUSG00000097113	0.00772708	0.00233912	0.287685	0.00813082	0.993513	0.999957		ENSMUSG00000097113	0.00772708	0.143076	0.290158	0.493098	0.621943	0.999959
	ENSMUSG00000098243	0.027346	0.299986	0.190777	1.57244	0.115848	0.895674		ENSMUSG00000098243	0.027346	0.109723	0.191137	0.574056	0.56593	0.837198		ENSMUSG00000098243	0.027346	-0.042145	0.190677	-0.221028	0.825071	0.999957		ENSMUSG00000098243	0.027346	-0.145491	0.191608	-0.759315	0.447664	0.999959
	ENSMUSG00000103427	0.00154548	0.42417	0.498397	0.851069	0.394731	0.895674		ENSMUSG00000103427	0.00154548	-0.255454	0.504307	-0.506545	0.612474	0.847598		ENSMUSG00000103427	0.00154548	0.193003	0.497612	0.387859	0.69812	0.999957		ENSMUSG00000103427	0.00154548	-0.0831941	0.506045	-0.164401	0.869416	0.999959
	ENSMUSG00000098206	0.00123448	0.559784	0.534142	1.04801	0.294635	0.895674		ENSMUSG00000098206	0.00123448	0.618109	0.541878	1.14068	0.254003	0.822922		ENSMUSG00000098206	0.00123448	-0.339764	0.530474	-0.640491	0.521853	0.999957		ENSMUSG00000098206	0.00123448	-0.449225	0.538248	-0.834605	0.40394	0.999959
	ENSMUSG00000026395	0.0916146	0.207413	0.124796	1.66202	0.096509	0.895674		ENSMUSG00000026395	0.0916146	0.193016	0.124517	1.55011	0.121115	0.822922		ENSMUSG00000026395	0.0916146	0.0147262	0.124953	0.117854	0.906183	0.999957		ENSMUSG00000026395	0.0916146	-0.169866	0.125088	-1.35796	0.174475	0.999959
	ENSMUSG00000026393	0.0810334	-0.0230702	0.131135	-0.175927	0.860351	0.963637		ENSMUSG00000026393	0.0810334	0.0456882	0.130928	0.348957	0.727122	0.886589		ENSMUSG00000026393	0.0810334	0.0246986	0.131012	0.188522	0.850467	0.999957		ENSMUSG00000026393	0.0810334	-0.0819864	0.13185	-0.621814	0.534064	0.999959
	ENSMUSG00000019230	0.05193	0.249066	0.149948	1.66101	0.0967108	0.895674		ENSMUSG00000019230	0.05193	0.136816	0.149226	0.916838	0.359227	0.822922		ENSMUSG00000019230	0.05193	0.172306	0.149367	1.15358	0.248673	0.999957		ENSMUSG00000019230	0.05193	-0.186904	0.150694	-1.24029	0.214869	0.999959
	ENSMUSG00000079283	0.00282899	0.0716045	0.408093	0.175461	0.860717	0.963637		ENSMUSG00000079283	0.00282899	0.171507	0.408535	0.419811	0.674624	0.868631		ENSMUSG00000079283	0.00282899	0.124093	0.403984	0.307173	0.758712	0.999957		ENSMUSG00000079283	0.00282899	-0.194259	0.416158	-0.46679	0.64065	0.999959
	ENSMUSG00000056268	0.0676165	0.290419	0.186223	1.55952	0.118873	0.895674		ENSMUSG00000056268	0.0676165	0.299491	0.186232	1.60817	0.107799	0.822922		ENSMUSG00000056268	0.0676165	-0.053649	0.186147	-0.288207	0.773188	0.999957		ENSMUSG00000056268	0.0676165	0.00810311	0.186732	0.0433944	0.965387	0.999959
	ENSMUSG00000063681	0.172553	0.156396	0.122715	1.27447	0.202496	0.895674		ENSMUSG00000063681	0.172553	0.165343	0.122564	1.34904	0.177324	0.822922		ENSMUSG00000063681	0.172553	0.0390001	0.12283	0.317513	0.750855	0.999957		ENSMUSG00000063681	0.172553	-0.139629	0.12291	-1.13603	0.255944	0.999959
	ENSMUSG00000033964	0.00673794	0.271506	0.345589	0.785632	0.432083	0.895674		ENSMUSG00000033964	0.00673794	0.39714	0.348738	1.13879	0.25479	0.822922		ENSMUSG00000033964	0.00673794	0.00193897	0.345233	0.0056164	0.995519	0.999957		ENSMUSG00000033964	0.00673794	0.239771	0.347937	0.689122	0.490746	0.999959
	ENSMUSG00000033952	0.0358792	-0.0164937	0.157068	-0.10501	0.916368	0.979019		ENSMUSG00000033952	0.0358792	0.0883605	0.156305	0.565307	0.571865	0.838949		ENSMUSG00000033952	0.0358792	0.0199218	0.157151	0.126769	0.899124	0.999957		ENSMUSG00000033952	0.0358792	-0.0602787	0.157719	-0.38219	0.70232	0.999959
	ENSMUSG00000104496	0.00260685	-0.000297439	0.39606	-0.000750995	0.999401	0.999764		ENSMUSG00000104496	0.00260685	-0.0736797	0.393076	-0.187444	0.851312	0.936458		ENSMUSG00000104496	0.00260685	0.39889	0.400714	0.995447	0.319519	0.999957		ENSMUSG00000104496	0.00260685	0.0278005	0.399865	0.0695248	0.944572	0.999959
	ENSMUSG00000026365	0.0629168	0.118403	0.131401	0.901075	0.367549	0.895674		ENSMUSG00000026365	0.0629168	0.158797	0.131127	1.21102	0.225889	0.822922		ENSMUSG00000026365	0.0629168	0.129426	0.131782	0.982128	0.326037	0.999957		ENSMUSG00000026365	0.0629168	-0.0995615	0.131913	-0.75475	0.450399	0.999959
	ENSMUSG00000052726	0.1023	0.293605	0.141036	2.08177	0.0373637	0.895674		ENSMUSG00000052726	0.1023	0.391336	0.141033	2.77477	0.00552402	0.822922		ENSMUSG00000052726	0.1023	-0.00660535	0.141328	-0.0467378	0.962722	0.999957		ENSMUSG00000052726	0.1023	-0.107284	0.141363	-0.758926	0.447897	0.999959
	ENSMUSG00000101795	0.00138069	-0.0716387	0.548806	-0.130536	0.896143	0.972471		ENSMUSG00000101795	0.00138069	0.275749	0.545696	0.505315	0.613337	0.84774		ENSMUSG00000101795	0.00138069	0.162842	0.553804	0.294043	0.768725	0.999957		ENSMUSG00000101795	0.00138069	-0.189219	0.559725	-0.338057	0.73532	0.999959
	ENSMUSG00000026361	0.0162161	0.239889	0.259519	0.924361	0.355298	0.895674		ENSMUSG00000026361	0.0162161	0.210563	0.261309	0.805803	0.420356	0.822922		ENSMUSG00000026361	0.0162161	0.0200373	0.259329	0.0772657	0.938412	0.999957		ENSMUSG00000026361	0.0162161	0.121714	0.261254	0.465884	0.641299	0.999959
	ENSMUSG00000033849	0.00257163	0.234905	0.477538	0.491908	0.622784	0.906636		ENSMUSG00000033849	0.00257163	0.0607406	0.486506	0.124851	0.900642	0.957505		ENSMUSG00000033849	0.00257163	0.140078	0.476454	0.294002	0.768757	0.999957		ENSMUSG00000033849	0.00257163	0.488611	0.484375	1.00875	0.313096	0.999959
	ENSMUSG00000018196	0.0162803	0.159126	0.179103	0.888461	0.374293	0.895674		ENSMUSG00000018196	0.0162803	0.266643	0.178615	1.49284	0.135479	0.822922		ENSMUSG00000018196	0.0162803	0.0539791	0.179789	0.300235	0.763998	0.999957		ENSMUSG00000018196	0.0162803	-0.0391524	0.180535	-0.216868	0.828311	0.999959
	ENSMUSG00000018199	0.00486199	0.379597	0.359078	1.05714	0.290446	0.895674		ENSMUSG00000018199	0.00486199	0.229456	0.362288	0.633352	0.526504	0.831207		ENSMUSG00000018199	0.00486199	-0.13796	0.358441	-0.384889	0.700319	0.999957		ENSMUSG00000018199	0.00486199	0.153978	0.361417	0.42604	0.670079	0.999959
	ENSMUSG00000018189	0.00664805	0.213662	0.30139	0.708922	0.478373	0.895674		ENSMUSG00000018189	0.00664805	0.301924	0.304203	0.992509	0.320949	0.822922		ENSMUSG00000018189	0.00664805	0.167387	0.300412	0.55719	0.577398	0.999957		ENSMUSG00000018189	0.00664805	0.129278	0.304388	0.424713	0.671046	0.999959
	ENSMUSG00000100455	0.00158729	0.410635	0.590972	0.694847	0.487151	0.896158		ENSMUSG00000100455	0.00158729	0.0485965	0.594368	0.0817618	0.934836	0.971842		ENSMUSG00000100455	0.00158729	-0.000555489	0.584407	-0.000950517	0.999242	0.999957		ENSMUSG00000100455	0.00158729	0.509456	0.592765	0.859456	0.390089	0.999959
	ENSMUSG00000026360	0.00270116	0.485972	0.438029	1.10945	0.267236	0.895674		ENSMUSG00000026360	0.00270116	0.0982585	0.439614	0.223511	0.823138	0.924569		ENSMUSG00000026360	0.00270116	-0.252973	0.436394	-0.579689	0.562124	0.999957		ENSMUSG00000026360	0.00270116	0.00919773	0.445833	0.0206305	0.98354	0.999959
	ENSMUSG00000051079	0.0170524	0.285477	0.200066	1.42691	0.153605	0.895674		ENSMUSG00000051079	0.0170524	0.239336	0.199818	1.19777	0.231007	0.822922		ENSMUSG00000051079	0.0170524	0.0642427	0.200987	0.319636	0.749244	0.999957		ENSMUSG00000051079	0.0170524	-0.0725281	0.201478	-0.35998	0.718862	0.999959
	ENSMUSG00000099964	0.0309977	0.0973433	0.157614	0.617605	0.536836	0.898094		ENSMUSG00000099964	0.0309977	0.066408	0.157536	0.421541	0.67336	0.868473		ENSMUSG00000099964	0.0309977	-0.0412881	0.158177	-0.261025	0.794073	0.999957		ENSMUSG00000099964	0.0309977	-0.0658662	0.158937	-0.414416	0.67857	0.999959
	ENSMUSG00000035131	0.166178	0.054601	0.128395	0.425258	0.670648	0.912451		ENSMUSG00000035131	0.166178	0.130014	0.128355	1.01293	0.311096	0.822922		ENSMUSG00000035131	0.166178	0.0185951	0.128506	0.144702	0.884946	0.999957		ENSMUSG00000035131	0.166178	-0.115023	0.128705	-0.893695	0.371485	0.999959
	ENSMUSG00000087627	0.00206288	-0.0736578	0.48847	-0.150793	0.880139	0.968442		ENSMUSG00000087627	0.00206288	0.247985	0.489515	0.506593	0.612441	0.847598		ENSMUSG00000087627	0.00206288	-0.0163154	0.491708	-0.033181	0.97353	0.999957		ENSMUSG00000087627	0.00206288	0.303345	0.497762	0.609418	0.542247	0.999959
	ENSMUSG00000056220	0.0607541	0.0967813	0.143063	0.676494	0.498727	0.896158		ENSMUSG00000056220	0.0607541	0.0536808	0.142833	0.375828	0.707045	0.880702		ENSMUSG00000056220	0.0607541	-0.0108561	0.143186	-0.0758182	0.939564	0.999957		ENSMUSG00000056220	0.0607541	-0.112766	0.143745	-0.784488	0.432754	0.999959
	ENSMUSG00000097028	0.0129831	0.0672324	0.208377	0.322648	0.746962	0.929076		ENSMUSG00000097028	0.0129831	0.398689	0.207523	1.92118	0.0547095	0.822922		ENSMUSG00000097028	0.0129831	-0.0567907	0.209577	-0.270978	0.786408	0.999957		ENSMUSG00000097028	0.0129831	0.0395066	0.210442	0.187732	0.851087	0.999959
	ENSMUSG00000032487	0.00646533	0.196969	0.327527	0.601384	0.547584	0.898485		ENSMUSG00000032487	0.00646533	0.450887	0.326698	1.38014	0.167545	0.822922		ENSMUSG00000032487	0.00646533	-0.315765	0.330599	-0.95513	0.339512	0.999957		ENSMUSG00000032487	0.00646533	-0.000595028	0.33006	-0.00180279	0.998562	0.999959
	ENSMUSG00000097754	0.00599408	-0.11286	0.276499	-0.408174	0.683146	0.915277		ENSMUSG00000097754	0.00599408	0.0777628	0.274367	0.283426	0.77685	0.903373		ENSMUSG00000097754	0.00599408	-0.246705	0.278671	-0.885289	0.376001	0.999957		ENSMUSG00000097754	0.00599408	0.0997595	0.279257	0.357232	0.720918	0.999959
	ENSMUSG00000099875	0.00125443	0.634838	0.609758	1.04113	0.297815	0.895674		ENSMUSG00000099875	0.00125443	0.67718	0.606585	1.11638	0.264259	0.822922		ENSMUSG00000099875	0.00125443	-0.314392	0.599676	-0.524269	0.600091	0.999957		ENSMUSG00000099875	0.00125443	0.49486	0.614362	0.805486	0.420539	0.999959
	ENSMUSG00000006010	0.00680634	0.295077	0.34275	0.86091	0.389288	0.895674		ENSMUSG00000006010	0.00680634	0.200345	0.34536	0.580106	0.561843	0.836068		ENSMUSG00000006010	0.00680634	-0.00873679	0.341973	-0.0255482	0.979618	0.999957		ENSMUSG00000006010	0.00680634	0.0168096	0.345366	0.0486719	0.961181	0.999959
	ENSMUSG00000006005	0.00776284	0.461163	0.326702	1.41157	0.158076	0.895674		ENSMUSG00000006005	0.00776284	0.254915	0.329338	0.774021	0.438918	0.82324		ENSMUSG00000006005	0.00776284	0.0186464	0.325988	0.0571996	0.954386	0.999957		ENSMUSG00000006005	0.00776284	0.0238746	0.32884	0.0726026	0.942122	0.999959
	ENSMUSG00000006014	0.011611	-0.022297	0.243488	-0.091573	0.927037	0.981026		ENSMUSG00000006014	0.011611	0.294241	0.242731	1.21221	0.225433	0.822922		ENSMUSG00000006014	0.011611	0.154905	0.244309	0.634052	0.526047	0.999957		ENSMUSG00000006014	0.011611	0.0857067	0.244741	0.350194	0.726193	0.999959
	ENSMUSG00000066842	0.543338	0.0527807	0.11027	0.47865	0.632187	0.906967		ENSMUSG00000066842	0.543338	0.0731781	0.110207	0.664007	0.506686	0.828195		ENSMUSG00000066842	0.543338	0.0109134	0.110278	0.0989627	0.921168	0.999957		ENSMUSG00000066842	0.543338	-0.107168	0.110341	-0.971237	0.33143	0.999959
	ENSMUSG00000102628	0.00425404	-0.135258	0.329071	-0.411029	0.681051	0.914369		ENSMUSG00000102628	0.00425404	-0.0684355	0.32652	-0.20959	0.833987	0.929336		ENSMUSG00000102628	0.00425404	0.199297	0.327234	0.609036	0.542501	0.999957		ENSMUSG00000102628	0.00425404	-0.228409	0.331784	-0.688427	0.491184	0.999959
	ENSMUSG00000100954	0.00457576	0.2681	0.350522	0.764858	0.444356	0.895674		ENSMUSG00000100954	0.00457576	-0.0864356	0.350499	-0.246607	0.805212	0.916457		ENSMUSG00000100954	0.00457576	-0.045552	0.347932	-0.130922	0.895837	0.999957		ENSMUSG00000100954	0.00457576	0.11559	0.35356	0.326932	0.74372	0.999959
	ENSMUSG00000023150	0.00596519	0.389673	0.321124	1.21347	0.224952	0.895674		ENSMUSG00000023150	0.00596519	0.18863	0.324261	0.581722	0.560754	0.836068		ENSMUSG00000023150	0.00596519	-0.0393167	0.31934	-0.123119	0.902013	0.999957		ENSMUSG00000023150	0.00596519	0.308725	0.324804	0.950496	0.34186	0.999959
	ENSMUSG00000052748	0.0107557	0.274506	0.292814	0.937476	0.348514	0.895674		ENSMUSG00000052748	0.0107557	0.398246	0.294905	1.35042	0.176881	0.822922		ENSMUSG00000052748	0.0107557	0.044608	0.292233	0.152645	0.878678	0.999957		ENSMUSG00000052748	0.0107557	-0.154821	0.295126	-0.524591	0.599868	0.999959
	ENSMUSG00000053286	0.00479346	0.4474	0.327663	1.36543	0.172119	0.895674		ENSMUSG00000053286	0.00479346	0.411842	0.332327	1.23927	0.215246	0.822922		ENSMUSG00000053286	0.00479346	-0.0588748	0.328136	-0.179422	0.857607	0.999957		ENSMUSG00000053286	0.00479346	0.310081	0.333279	0.930394	0.352167	0.999959
	ENSMUSG00000103928	0.00055827	0.525607	0.806573	0.651655	0.514624	0.896532		ENSMUSG00000103928	0.00055827	0.639314	0.81609	0.783386	0.4334	0.822922		ENSMUSG00000103928	0.00055827	-0.222971	0.811589	-0.274734	0.783521	0.999957		ENSMUSG00000103928	0.00055827	1.00266	0.841541	1.19145	0.233476	0.999959
	ENSMUSG00000026484	0.00874427	0.0805524	0.30905	0.260645	0.794366	0.942488		ENSMUSG00000026484	0.00874427	0.332282	0.311177	1.06782	0.285601	0.822922		ENSMUSG00000026484	0.00874427	-0.0900616	0.308482	-0.29195	0.770325	0.999957		ENSMUSG00000026484	0.00874427	0.218689	0.311204	0.702718	0.482232	0.999959
	ENSMUSG00000026483	0.179088	0.107435	0.131663	0.815986	0.414508	0.895674		ENSMUSG00000026483	0.179088	0.0789566	0.131485	0.6005	0.548173	0.83489		ENSMUSG00000026483	0.179088	0.0192432	0.131666	0.146152	0.883801	0.999957		ENSMUSG00000026483	0.179088	-0.141881	0.131864	-1.07597	0.281943	0.999959
	ENSMUSG00000100594	0.00309123	0.408613	0.389807	1.04825	0.294526	0.895674		ENSMUSG00000100594	0.00309123	0.216629	0.3907	0.554465	0.579261	0.839907		ENSMUSG00000100594	0.00309123	-0.0648906	0.386366	-0.167951	0.866622	0.999957		ENSMUSG00000100594	0.00309123	0.490901	0.393829	1.24648	0.212588	0.999959
	ENSMUSG00000043019	0.0111961	0.315618	0.307275	1.02715	0.304349	0.895674		ENSMUSG00000043019	0.0111961	0.395459	0.309034	1.27966	0.200664	0.822922		ENSMUSG00000043019	0.0111961	-0.0868181	0.306935	-0.282855	0.777288	0.999957		ENSMUSG00000043019	0.0111961	0.187398	0.309531	0.605425	0.544897	0.999959
	ENSMUSG00000032666	0.075685	0.230428	0.172732	1.33402	0.182198	0.895674		ENSMUSG00000032666	0.075685	0.245696	0.172631	1.42325	0.154665	0.822922		ENSMUSG00000032666	0.075685	0.000978492	0.17274	0.00566455	0.99548	0.999957		ENSMUSG00000032666	0.075685	-0.0641681	0.173141	-0.370613	0.710926	0.999959
	ENSMUSG00000014980	0.00343937	0.328248	0.41584	0.789362	0.429901	0.895674		ENSMUSG00000014980	0.00343937	0.436191	0.41924	1.04043	0.29814	0.822922		ENSMUSG00000014980	0.00343937	0.119955	0.415149	0.288944	0.772624	0.999957		ENSMUSG00000014980	0.00343937	0.0836066	0.419437	0.199331	0.842004	0.999959
	ENSMUSG00000032649	0.070526	0.232831	0.140869	1.65282	0.098368	0.895674		ENSMUSG00000032649	0.070526	0.220182	0.140506	1.56707	0.117098	0.822922		ENSMUSG00000032649	0.070526	0.0690786	0.141105	0.489555	0.624449	0.999957		ENSMUSG00000032649	0.070526	-0.0453081	0.141336	-0.32057	0.748537	0.999959
	ENSMUSG00000026482	0.0776308	0.334353	0.18283	1.82877	0.0674348	0.895674		ENSMUSG00000026482	0.0776308	0.417557	0.182773	2.28456	0.0223384	0.822922		ENSMUSG00000026482	0.0776308	0.0247871	0.182944	0.13549	0.892224	0.999957		ENSMUSG00000026482	0.0776308	-0.0101056	0.183179	-0.0551678	0.956005	0.999959
	ENSMUSG00000080950	0.000986852	-0.087109	0.636303	-0.136899	0.891111	0.971494		ENSMUSG00000080950	0.000986852	0.422791	0.635538	0.66525	0.505891	0.828195		ENSMUSG00000080950	0.000986852	-0.121623	0.639683	-0.19013	0.849207	0.999957		ENSMUSG00000080950	0.000986852	0.0680364	0.645882	0.105339	0.916107	0.999959
	ENSMUSG00000008475	0.00258732	0.117361	0.461312	0.254407	0.799181	0.944129		ENSMUSG00000008475	0.00258732	0.561408	0.462193	1.21466	0.224496	0.822922		ENSMUSG00000008475	0.00258732	-0.306903	0.458348	-0.669585	0.503122	0.999957		ENSMUSG00000008475	0.00258732	-0.0362435	0.463623	-0.0781745	0.937689	0.999959
	ENSMUSG00000026480	0.00977459	0.193302	0.257529	0.750604	0.452891	0.895674		ENSMUSG00000026480	0.00977459	0.519803	0.257681	2.01723	0.0436711	0.822922		ENSMUSG00000026480	0.00977459	0.00533959	0.257901	0.020704	0.983482	0.999957		ENSMUSG00000026480	0.00977459	-0.153318	0.259765	-0.590218	0.555045	0.999959
	ENSMUSG00000042772	0.00873252	0.144769	0.32577	0.444391	0.65676	0.91231		ENSMUSG00000042772	0.00873252	0.0694722	0.328037	0.211782	0.832277	0.9285		ENSMUSG00000042772	0.00873252	-0.0689194	0.325893	-0.211479	0.832514	0.999957		ENSMUSG00000042772	0.00873252	0.0914068	0.328837	0.27797	0.781036	0.999959
	ENSMUSG00000042751	0.0775437	0.207141	0.186775	1.10904	0.267412	0.895674		ENSMUSG00000042751	0.0775437	0.287646	0.186593	1.54157	0.123179	0.822922		ENSMUSG00000042751	0.0775437	0.0564937	0.186797	0.302433	0.762322	0.999957		ENSMUSG00000042751	0.0775437	-0.0734498	0.187027	-0.392723	0.694524	0.999959
	ENSMUSG00000026479	0.0627883	0.0825755	0.158647	0.520499	0.602716	0.905142		ENSMUSG00000026479	0.0627883	0.0299492	0.158185	0.18933	0.849834	0.935531		ENSMUSG00000026479	0.0627883	-0.0272188	0.158622	-0.171595	0.863756	0.999957		ENSMUSG00000026479	0.0627883	-0.112737	0.159089	-0.708645	0.478545	0.999959
	ENSMUSG00000026478	0.0190149	0.200401	0.269113	0.744674	0.456469	0.895674		ENSMUSG00000026478	0.0190149	0.122946	0.269621	0.455997	0.648392	0.860172		ENSMUSG00000026478	0.0190149	-0.0761594	0.269175	-0.282936	0.777226	0.999957		ENSMUSG00000026478	0.0190149	0.0686389	0.270422	0.253821	0.799634	0.999959
	ENSMUSG00000073538	0.00527323	0.0656955	0.31032	0.211703	0.832339	0.954768		ENSMUSG00000073538	0.00527323	0.29579	0.308759	0.957997	0.338064	0.822922		ENSMUSG00000073538	0.00527323	-0.17766	0.311066	-0.571133	0.567909	0.999957		ENSMUSG00000073538	0.00527323	0.0338617	0.313768	0.10792	0.914059	0.999959
	ENSMUSG00000042708	0.0101921	0.0470035	0.248478	0.189165	0.849963	0.960918		ENSMUSG00000042708	0.0101921	0.170383	0.247757	0.687701	0.491641	0.825564		ENSMUSG00000042708	0.0101921	-0.0302791	0.248754	-0.121723	0.903118	0.999957		ENSMUSG00000042708	0.0101921	-0.145347	0.250606	-0.579983	0.561926	0.999959
	ENSMUSG00000103543	0.00127224	-0.0426254	0.575438	-0.0740746	0.940951	0.984836		ENSMUSG00000103543	0.00127224	0.129342	0.571306	0.226397	0.820893	0.923326		ENSMUSG00000103543	0.00127224	0.238259	0.579948	0.410828	0.681198	0.999957		ENSMUSG00000103543	0.00127224	0.273403	0.581863	0.469874	0.638445	0.999959
	ENSMUSG00000042699	0.00550693	0.271787	0.364714	0.745206	0.456147	0.895674		ENSMUSG00000042699	0.00550693	0.153583	0.367112	0.418354	0.675688	0.869079		ENSMUSG00000042699	0.00550693	0.107959	0.363964	0.296619	0.766757	0.999957		ENSMUSG00000042699	0.00550693	0.369542	0.368122	1.00386	0.315447	0.999959
	ENSMUSG00000042684	0.0303448	0.22584	0.186963	1.20794	0.227071	0.895674		ENSMUSG00000042684	0.0303448	0.244247	0.186341	1.31075	0.189941	0.822922		ENSMUSG00000042684	0.0303448	0.150302	0.18689	0.804228	0.421265	0.999957		ENSMUSG00000042684	0.0303448	-0.0230536	0.187536	-0.122929	0.902163	0.999959
	ENSMUSG00000042671	0.0529473	0.301826	0.182578	1.65313	0.0983038	0.895674		ENSMUSG00000042671	0.0529473	0.125023	0.182099	0.686567	0.492356	0.825564		ENSMUSG00000042671	0.0529473	0.0711424	0.182522	0.389775	0.696703	0.999957		ENSMUSG00000042671	0.0529473	-0.196942	0.182954	-1.07645	0.281725	0.999959
	ENSMUSG00000026475	0.0111708	0.174336	0.257961	0.675823	0.499153	0.896158		ENSMUSG00000026475	0.0111708	-0.0700851	0.255394	-0.274419	0.783762	0.906384		ENSMUSG00000026475	0.0111708	-0.141653	0.255712	-0.553957	0.579608	0.999957		ENSMUSG00000026475	0.0111708	-0.318889	0.259072	-1.23089	0.218364	0.999959
	ENSMUSG00000066800	0.0194718	0.181959	0.214256	0.84926	0.395737	0.895674		ENSMUSG00000066800	0.0194718	0.105753	0.212911	0.4967	0.619401	0.848678		ENSMUSG00000066800	0.0194718	0.0282869	0.213558	0.132455	0.894624	0.999957		ENSMUSG00000066800	0.0194718	-0.120287	0.214846	-0.559874	0.575565	0.999959
	ENSMUSG00000100183	0.00375978	0.168928	0.348967	0.48408	0.628329	0.906967		ENSMUSG00000100183	0.00375978	-0.127333	0.34459	-0.369521	0.711739	0.882252		ENSMUSG00000100183	0.00375978	0.13741	0.345076	0.398202	0.690481	0.999957		ENSMUSG00000100183	0.00375978	-0.390355	0.350184	-1.11471	0.264973	0.999959
	ENSMUSG00000042641	0.0619737	0.210611	0.159149	1.32336	0.185715	0.895674		ENSMUSG00000042641	0.0619737	0.161087	0.158669	1.01524	0.30999	0.822922		ENSMUSG00000042641	0.0619737	0.06004	0.159198	0.37714	0.70607	0.999957		ENSMUSG00000042641	0.0619737	-0.0458287	0.159373	-0.287557	0.773686	0.999959
	ENSMUSG00000045968	0.0413134	0.147243	0.182487	0.806868	0.419742	0.895674		ENSMUSG00000045968	0.0413134	0.205872	0.181905	1.13175	0.257739	0.822922		ENSMUSG00000045968	0.0413134	0.0961761	0.1823	0.52757	0.597798	0.999957		ENSMUSG00000045968	0.0413134	-0.176467	0.18274	-0.965676	0.334207	0.999959
	ENSMUSG00000026473	0.002687	0.296239	0.476403	0.621824	0.534058	0.898094		ENSMUSG00000026473	0.002687	0.0524805	0.481236	0.109053	0.91316	0.962071		ENSMUSG00000026473	0.002687	-0.215022	0.474725	-0.45294	0.650592	0.999957		ENSMUSG00000026473	0.002687	0.369278	0.483914	0.763107	0.4454	0.999959
	ENSMUSG00000100502	0.00898826	0.0224813	0.256995	0.0874779	0.930292	0.982034		ENSMUSG00000100502	0.00898826	-0.0197706	0.254884	-0.0775671	0.938172	0.973262		ENSMUSG00000100502	0.00898826	0.107949	0.255789	0.422023	0.673008	0.999957		ENSMUSG00000100502	0.00898826	-0.0031476	0.25926	-0.0121407	0.990313	0.999959
	ENSMUSG00000100627	0.0637394	0.0648185	0.166992	0.388154	0.697902	0.917803		ENSMUSG00000100627	0.0637394	0.115107	0.166617	0.690851	0.489659	0.82551		ENSMUSG00000100627	0.0637394	0.0601583	0.166924	0.360392	0.718554	0.999957		ENSMUSG00000100627	0.0637394	-0.158863	0.167342	-0.949328	0.342454	0.999959
	ENSMUSG00000066797	0.0072517	0.0985743	0.287304	0.343101	0.731523	0.925668		ENSMUSG00000066797	0.0072517	0.0707864	0.285271	0.248137	0.804028	0.915768		ENSMUSG00000066797	0.0072517	0.011014	0.287108	0.0383617	0.969399	0.999957		ENSMUSG00000066797	0.0072517	-0.0573979	0.290056	-0.197885	0.843135	0.999959
	ENSMUSG00000004110	0.302167	0.288357	0.154727	1.86365	0.0623712	0.895674		ENSMUSG00000004110	0.302167	0.257871	0.154653	1.66742	0.0954309	0.822922		ENSMUSG00000004110	0.302167	-0.0306071	0.154788	-0.197735	0.843252	0.999957		ENSMUSG00000004110	0.302167	-0.140531	0.154783	-0.907919	0.363921	0.999959
	ENSMUSG00000056708	0.00168563	0.334865	0.509647	0.657053	0.511147	0.896532		ENSMUSG00000056708	0.00168563	0.488246	0.508431	0.960299	0.336905	0.822922		ENSMUSG00000056708	0.00168563	-0.0973892	0.502978	-0.193625	0.846469	0.999957		ENSMUSG00000056708	0.00168563	0.0639904	0.516799	0.123821	0.901457	0.999959
	ENSMUSG00000026471	0.010051	0.0781661	0.241236	0.324023	0.745921	0.929007		ENSMUSG00000026471	0.010051	0.169681	0.240441	0.705706	0.480371	0.824428		ENSMUSG00000026471	0.010051	0.10406	0.241182	0.431458	0.666135	0.999957		ENSMUSG00000026471	0.010051	-0.116407	0.244865	-0.475395	0.634506	0.999959
	ENSMUSG00000026470	0.00825033	0.0353057	0.319978	0.110338	0.912142	0.978341		ENSMUSG00000026470	0.00825033	0.350897	0.322272	1.08882	0.276232	0.822922		ENSMUSG00000026470	0.00825033	0.0583145	0.320028	0.182216	0.855413	0.999957		ENSMUSG00000026470	0.00825033	-0.0425088	0.323459	-0.13142	0.895443	0.999959
	ENSMUSG00000104181	0.000349408	-0.731962	0.987391	-0.741309	0.458506	0.895674		ENSMUSG00000104181	0.000349408	-0.245992	0.988768	-0.248786	0.803526	0.915663		ENSMUSG00000104181	0.000349408	-0.169824	0.982266	-0.17289	0.862738	0.999957		ENSMUSG00000104181	0.000349408	0.323739	1.00501	0.322126	0.747357	0.999959
	ENSMUSG00000033722	0.0151497	0.0450341	0.236599	0.190339	0.849043	0.96055		ENSMUSG00000033722	0.0151497	0.112016	0.236064	0.474515	0.635132	0.855394		ENSMUSG00000033722	0.0151497	0.00665877	0.236329	0.0281758	0.977522	0.999957		ENSMUSG00000033722	0.0151497	-0.0625744	0.238676	-0.262173	0.793188	0.999959
	ENSMUSG00000026469	0.0247374	0.15659	0.222102	0.705037	0.480788	0.895674		ENSMUSG00000026469	0.0247374	0.0866356	0.22279	0.388866	0.697375	0.877231		ENSMUSG00000026469	0.0247374	-0.000149776	0.22195	-0.000674822	0.999462	0.999957		ENSMUSG00000026469	0.0247374	0.0376936	0.223527	0.168631	0.866087	0.999959
	ENSMUSG00000033701	0.0264355	0.15037	0.239306	0.628356	0.529771	0.898094		ENSMUSG00000033701	0.0264355	0.31167	0.239869	1.29934	0.193828	0.822922		ENSMUSG00000033701	0.0264355	-0.0782102	0.23908	-0.32713	0.74357	0.999957		ENSMUSG00000033701	0.0264355	-0.0499744	0.240418	-0.207865	0.835335	0.999959
	ENSMUSG00000033684	0.0104749	0.152492	0.297959	0.511788	0.6088	0.905142		ENSMUSG00000033684	0.0104749	0.121664	0.299115	0.406748	0.684193	0.873246		ENSMUSG00000033684	0.0104749	0.0473114	0.298178	0.158668	0.87393	0.999957		ENSMUSG00000033684	0.0104749	0.106488	0.300152	0.354782	0.722753	0.999959
	ENSMUSG00000033671	0.0164964	0.041974	0.293089	0.143212	0.886122	0.970277		ENSMUSG00000033671	0.0164964	0.214823	0.294319	0.729898	0.465452	0.824428		ENSMUSG00000033671	0.0164964	-0.100361	0.293109	-0.342402	0.732049	0.999957		ENSMUSG00000033671	0.0164964	0.0107461	0.294697	0.0364648	0.970912	0.999959
	ENSMUSG00000026466	0.00555419	0.232212	0.361943	0.641572	0.521151	0.896532		ENSMUSG00000026466	0.00555419	0.169503	0.36546	0.463808	0.642785	0.857828		ENSMUSG00000026466	0.00555419	0.00921296	0.361365	0.0254949	0.97966	0.999957		ENSMUSG00000026466	0.00555419	0.247781	0.364459	0.67986	0.496593	0.999959
	ENSMUSG00000102964	0.000858327	-0.444002	0.800157	-0.554893	0.578968	0.901746		ENSMUSG00000102964	0.000858327	-0.10406	0.805359	-0.129209	0.897192	0.956433		ENSMUSG00000102964	0.000858327	-0.407945	0.804854	-0.506856	0.612256	0.999957		ENSMUSG00000102964	0.000858327	0.616438	0.804079	0.766638	0.443297	0.999959
	ENSMUSG00000050565	0.00699061	0.211431	0.329832	0.641026	0.521506	0.896532		ENSMUSG00000050565	0.00699061	0.252141	0.332731	0.757794	0.448574	0.823699		ENSMUSG00000050565	0.00699061	-0.0281797	0.328895	-0.0856798	0.931721	0.999957		ENSMUSG00000050565	0.00699061	0.175256	0.332714	0.526745	0.598371	0.999959
	ENSMUSG00000015484	0.0994499	-0.00243776	0.155707	-0.0156561	0.987509	0.997847		ENSMUSG00000015484	0.0994499	0.0586464	0.155305	0.37762	0.705713	0.880148		ENSMUSG00000015484	0.0994499	0.0657507	0.155493	0.422854	0.672402	0.999957		ENSMUSG00000015484	0.0994499	-0.156154	0.155943	-1.00135	0.316657	0.999959
	ENSMUSG00000060985	0.0495324	0.260698	0.179117	1.45546	0.145543	0.895674		ENSMUSG00000060985	0.0495324	0.195326	0.178673	1.0932	0.274304	0.822922		ENSMUSG00000060985	0.0495324	-0.0199422	0.179335	-0.111201	0.911457	0.999957		ENSMUSG00000060985	0.0495324	-0.128297	0.179418	-0.715075	0.474563	0.999959
	ENSMUSG00000026601	0.0848737	0.152193	0.149528	1.01782	0.308763	0.895674		ENSMUSG00000026601	0.0848737	0.126354	0.149153	0.847143	0.396915	0.822922		ENSMUSG00000026601	0.0848737	0.0617833	0.149631	0.412905	0.679676	0.999957		ENSMUSG00000026601	0.0848737	-0.111788	0.149671	-0.746893	0.455128	0.999959
	ENSMUSG00000078193	0.00177552	0.241383	0.496045	0.486614	0.626532	0.906967		ENSMUSG00000078193	0.00177552	0.196411	0.491048	0.399984	0.689168	0.874891		ENSMUSG00000078193	0.00177552	-0.0242459	0.498953	-0.0485936	0.961243	0.999957		ENSMUSG00000078193	0.00177552	-0.013238	0.502122	-0.0263641	0.978967	0.999959
	ENSMUSG00000026600	0.0115179	0.215772	0.263551	0.818711	0.412951	0.895674		ENSMUSG00000026600	0.0115179	0.162323	0.263994	0.614874	0.538638	0.833726		ENSMUSG00000026600	0.0115179	0.155958	0.263152	0.592654	0.553412	0.999957		ENSMUSG00000026600	0.0115179	-0.00362431	0.265715	-0.0136399	0.989117	0.999959
	ENSMUSG00000101523	0.00349564	0.332011	0.424069	0.782916	0.433676	0.895674		ENSMUSG00000101523	0.00349564	0.0964333	0.420683	0.22923	0.81869	0.922298		ENSMUSG00000101523	0.00349564	0.349158	0.423943	0.823598	0.410168	0.999957		ENSMUSG00000101523	0.00349564	-0.350746	0.424442	-0.826369	0.408595	0.999959
	ENSMUSG00000026596	0.0145729	0.209188	0.283661	0.73746	0.460843	0.895674		ENSMUSG00000026596	0.0145729	0.332527	0.285274	1.16564	0.24376	0.822922		ENSMUSG00000026596	0.0145729	0.0694604	0.283487	0.245022	0.80644	0.999957		ENSMUSG00000026596	0.0145729	0.146033	0.285395	0.511687	0.60887	0.999959
	ENSMUSG00000060519	0.00505129	0.0483107	0.325251	0.148534	0.881922	0.969168		ENSMUSG00000060519	0.00505129	0.364432	0.326387	1.11656	0.264181	0.822922		ENSMUSG00000060519	0.00505129	-0.103609	0.325826	-0.31799	0.750493	0.999957		ENSMUSG00000060519	0.00505129	0.303876	0.3305	0.919446	0.357863	0.999959
	ENSMUSG00000033557	0.0072333	0.205579	0.292883	0.701914	0.482733	0.895674		ENSMUSG00000033557	0.0072333	0.387324	0.294405	1.31561	0.188303	0.822922		ENSMUSG00000033557	0.0072333	-0.0567353	0.292619	-0.193888	0.846263	0.999957		ENSMUSG00000033557	0.0072333	0.183827	0.295285	0.622541	0.533586	0.999959
	ENSMUSG00000026594	0.0395587	0.365099	0.209836	1.73992	0.0818725	0.895674		ENSMUSG00000026594	0.0395587	0.368776	0.209764	1.75805	0.0787394	0.822922		ENSMUSG00000026594	0.0395587	0.0718359	0.20982	0.342369	0.732073	0.999957		ENSMUSG00000026594	0.0395587	-0.0400259	0.210274	-0.190352	0.849034	0.999959
	ENSMUSG00000033544	0.00716418	0.252328	0.336111	0.75073	0.452815	0.895674		ENSMUSG00000033544	0.00716418	0.460311	0.335699	1.3712	0.170311	0.822922		ENSMUSG00000033544	0.00716418	-0.105877	0.336497	-0.314645	0.753031	0.999957		ENSMUSG00000033544	0.00716418	-0.0392111	0.33719	-0.116288	0.907424	0.999959
	ENSMUSG00000101905	0.000864939	0.0969426	0.667356	0.145264	0.884503	0.969817		ENSMUSG00000101905	0.000864939	0.102494	0.660279	0.155228	0.876641	0.948424		ENSMUSG00000101905	0.000864939	0.305348	0.657405	0.464475	0.642308	0.999957		ENSMUSG00000101905	0.000864939	-0.312923	0.681374	-0.459253	0.646052	0.999959
	ENSMUSG00000070565	0.041056	0.29599	0.224693	1.31731	0.187736	0.895674		ENSMUSG00000070565	0.041056	0.305754	0.22526	1.35734	0.174673	0.822922		ENSMUSG00000070565	0.041056	-0.00314333	0.224813	-0.013982	0.988844	0.999957		ENSMUSG00000070565	0.041056	0.0609346	0.225404	0.270335	0.786903	0.999959
	ENSMUSG00000049881	0.00179418	0.167063	0.529749	0.315362	0.752487	0.929934		ENSMUSG00000049881	0.00179418	-0.14467	0.529518	-0.273211	0.784691	0.906688		ENSMUSG00000049881	0.00179418	-0.0563589	0.530135	-0.106311	0.915336	0.999957		ENSMUSG00000049881	0.00179418	0.246083	0.535895	0.4592	0.64609	0.999959
	ENSMUSG00000033488	0.00907588	0.0802742	0.263575	0.30456	0.760701	0.932132		ENSMUSG00000033488	0.00907588	0.344234	0.263734	1.30523	0.191814	0.822922		ENSMUSG00000033488	0.00907588	0.0581864	0.263862	0.220518	0.825468	0.999957		ENSMUSG00000033488	0.00907588	-0.102324	0.266143	-0.38447	0.70063	0.999959
	ENSMUSG00000026589	0.0415805	0.174106	0.151296	1.15077	0.249828	0.895674		ENSMUSG00000026589	0.0415805	0.165282	0.150944	1.09499	0.273521	0.822922		ENSMUSG00000026589	0.0415805	0.0844955	0.151415	0.558038	0.576819	0.999957		ENSMUSG00000026589	0.0415805	-0.117535	0.152178	-0.772353	0.439906	0.999959
	ENSMUSG00000004031	0.0602567	0.325157	0.165673	1.96264	0.0496877	0.895674		ENSMUSG00000004031	0.0602567	0.295766	0.165423	1.78794	0.0737852	0.822922		ENSMUSG00000004031	0.0602567	0.039147	0.165937	0.235915	0.813498	0.999957		ENSMUSG00000004031	0.0602567	-0.144358	0.165976	-0.869757	0.384433	0.999959
	ENSMUSG00000026587	0.130799	0.369946	0.171103	2.16213	0.0306083	0.895674		ENSMUSG00000026587	0.130799	0.35943	0.171048	2.10134	0.0356115	0.822922		ENSMUSG00000026587	0.130799	-0.0442487	0.171265	-0.258364	0.796126	0.999957		ENSMUSG00000026587	0.130799	-0.117063	0.17124	-0.683619	0.494216	0.999959
	ENSMUSG00000102618	0.00219397	0.572257	0.502259	1.13937	0.25455	0.895674		ENSMUSG00000102618	0.00219397	0.0469272	0.501116	0.0936454	0.925391	0.967832		ENSMUSG00000102618	0.00219397	0.00400195	0.504798	0.00792783	0.993675	0.999957		ENSMUSG00000102618	0.00219397	-0.471252	0.504853	-0.933443	0.350591	0.999959
	ENSMUSG00000073530	0.275196	0.173709	0.11782	1.47436	0.140384	0.895674		ENSMUSG00000073530	0.275196	0.193809	0.117699	1.64665	0.0996307	0.822922		ENSMUSG00000073530	0.275196	0.0518547	0.117892	0.439848	0.660047	0.999957		ENSMUSG00000073530	0.275196	-0.0965738	0.117906	-0.819074	0.412744	0.999959
	ENSMUSG00000040782	0.0163723	0.197131	0.287699	0.6852	0.493218	0.896158		ENSMUSG00000040782	0.0163723	0.182039	0.289212	0.629429	0.529068	0.831833		ENSMUSG00000040782	0.0163723	0.0682735	0.287632	0.237364	0.812374	0.999957		ENSMUSG00000040782	0.0163723	0.0602842	0.289254	0.208413	0.834907	0.999959
	ENSMUSG00000015829	0.149545	0.349681	0.155672	2.24627	0.0246868	0.895674		ENSMUSG00000015829	0.149545	0.465823	0.155645	2.99285	0.00276386	0.822922		ENSMUSG00000015829	0.149545	-0.00639434	0.155888	-0.0410188	0.967281	0.999957		ENSMUSG00000015829	0.149545	-0.0118916	0.155857	-0.0762978	0.939182	0.999959
	ENSMUSG00000090394	0.0344756	0.132882	0.168186	0.790091	0.429475	0.895674		ENSMUSG00000090394	0.0344756	0.10285	0.167529	0.613923	0.539266	0.833726		ENSMUSG00000090394	0.0344756	0.0643603	0.168468	0.382034	0.702436	0.999957		ENSMUSG00000090394	0.0344756	-0.126503	0.168971	-0.748666	0.454058	0.999959
	ENSMUSG00000026725	0.0614859	0.091316	0.147479	0.619178	0.535799	0.898094		ENSMUSG00000026725	0.0614859	0.223381	0.147012	1.51947	0.128644	0.822922		ENSMUSG00000026725	0.0614859	0.0897088	0.147622	0.607694	0.543391	0.999957		ENSMUSG00000026725	0.0614859	-0.112863	0.147887	-0.763172	0.445361	0.999959
	ENSMUSG00000058267	0.00231769	0.36192	0.46975	0.770454	0.441031	0.895674		ENSMUSG00000058267	0.00231769	0.143864	0.473466	0.303852	0.76124	0.898515		ENSMUSG00000058267	0.00231769	0.0677329	0.466614	0.145158	0.884586	0.999957		ENSMUSG00000058267	0.00231769	0.162482	0.475799	0.341492	0.732733	0.999959
	ENSMUSG00000014226	0.00242588	0.506546	0.448325	1.12987	0.258533	0.895674		ENSMUSG00000014226	0.00242588	0.425058	0.453074	0.938165	0.34816	0.822922		ENSMUSG00000014226	0.00242588	0.17068	0.448658	0.380424	0.703631	0.999957		ENSMUSG00000014226	0.00242588	-0.10328	0.453824	-0.227577	0.819975	0.999959
	ENSMUSG00000026721	0.106418	0.265154	0.173034	1.53238	0.125429	0.895674		ENSMUSG00000026721	0.106418	0.370425	0.173171	2.13907	0.0324298	0.822922		ENSMUSG00000026721	0.106418	0.00897046	0.173194	0.0517942	0.958693	0.999957		ENSMUSG00000026721	0.106418	0.0299921	0.173368	0.172997	0.862654	0.999959
	ENSMUSG00000103693	0.00101313	0.382126	0.642458	0.594788	0.551985	0.899045		ENSMUSG00000103693	0.00101313	0.658866	0.646484	1.01915	0.308131	0.822922		ENSMUSG00000103693	0.00101313	-0.0638849	0.645717	-0.0989364	0.921189	0.999957		ENSMUSG00000103693	0.00101313	0.179852	0.651904	0.275887	0.782635	0.999959
	ENSMUSG00000104026	0.00116626	0.29254	0.641083	0.456322	0.648158	0.910611		ENSMUSG00000104026	0.00116626	0.858101	0.646727	1.32684	0.184563	0.822922		ENSMUSG00000104026	0.00116626	-0.317599	0.647764	-0.490301	0.623921	0.999957		ENSMUSG00000104026	0.00116626	-0.22223	0.649653	-0.342076	0.732294	0.999959
	ENSMUSG00000103632	0.000241706	1.52479	1.20206	1.26849	0.204625	0.895674		ENSMUSG00000103632	0.000241706	0.972213	1.22648	0.792685	0.427961	0.822922		ENSMUSG00000103632	0.000241706	-0.225907	1.21018	-0.186672	0.851917	0.999957		ENSMUSG00000103632	0.000241706	0.796981	1.2051	0.66134	0.508394	0.999959
	ENSMUSG00000040423	0.00977072	0.231811	0.332642	0.696879	0.485879	0.895854		ENSMUSG00000040423	0.00977072	0.240743	0.335325	0.717938	0.472795	0.824428		ENSMUSG00000040423	0.00977072	0.0295137	0.332383	0.0887943	0.929245	0.999957		ENSMUSG00000040423	0.00977072	0.222835	0.335015	0.665149	0.505955	0.999959
	ENSMUSG00000043467	0.0052971	0.154964	0.3357	0.461614	0.644358	0.909137		ENSMUSG00000043467	0.0052971	0.232126	0.338785	0.685172	0.493235	0.825621		ENSMUSG00000043467	0.0052971	0.1724	0.335425	0.513974	0.60727	0.999957		ENSMUSG00000043467	0.0052971	0.0371216	0.34063	0.108979	0.913219	0.999959
	ENSMUSG00000053332	0.00147711	0.53574	0.505354	1.06013	0.289087	0.895674		ENSMUSG00000053332	0.00147711	0.180606	0.508087	0.355463	0.722243	0.885648		ENSMUSG00000053332	0.00147711	0.388589	0.496654	0.782414	0.433971	0.999957		ENSMUSG00000053332	0.00147711	0.460598	0.511649	0.900224	0.368001	0.999959
	ENSMUSG00000026709	0.00513604	0.296198	0.34888	0.848996	0.395883	0.895674		ENSMUSG00000026709	0.00513604	0.104402	0.351241	0.297238	0.766285	0.899938		ENSMUSG00000026709	0.00513604	0.239508	0.3497	0.684897	0.493409	0.999957		ENSMUSG00000026709	0.00513604	0.0204861	0.352199	0.0581663	0.953616	0.999959
	ENSMUSG00000026708	0.00539407	0.118713	0.314812	0.377093	0.706105	0.918265		ENSMUSG00000026708	0.00539407	0.329909	0.315186	1.04671	0.295233	0.822922		ENSMUSG00000026708	0.00539407	-0.0400377	0.314253	-0.127406	0.898619	0.999957		ENSMUSG00000026708	0.00539407	-0.22093	0.317838	-0.695101	0.486992	0.999959
	ENSMUSG00000026705	0.00789126	0.124233	0.272367	0.456123	0.648301	0.910611		ENSMUSG00000026705	0.00789126	0.188523	0.274718	0.686241	0.492561	0.825564		ENSMUSG00000026705	0.00789126	0.0633925	0.27212	0.232958	0.815794	0.999957		ENSMUSG00000026705	0.00789126	-0.0902651	0.27548	-0.327665	0.743165	0.999959
	ENSMUSG00000044835	0.0163457	0.263971	0.244462	1.0798	0.28023	0.895674		ENSMUSG00000044835	0.0163457	0.265323	0.243742	1.08854	0.276357	0.822922		ENSMUSG00000044835	0.0163457	-0.0242329	0.24492	-0.0989418	0.921184	0.999957		ENSMUSG00000044835	0.0163457	-0.0304507	0.245474	-0.124049	0.901277	0.999959
	ENSMUSG00000049160	0.00470191	0.187908	0.357438	0.525708	0.599091	0.904958		ENSMUSG00000049160	0.00470191	0.172088	0.35386	0.486316	0.626743	0.852771		ENSMUSG00000049160	0.00470191	0.0888856	0.358366	0.24803	0.804111	0.999957		ENSMUSG00000049160	0.00470191	0.033752	0.358466	0.0941568	0.924985	0.999959
	ENSMUSG00000102817	0.0619232	0.0160051	0.151457	0.105674	0.915841	0.979019		ENSMUSG00000102817	0.0619232	0.0807164	0.150974	0.534637	0.592901	0.843693		ENSMUSG00000102817	0.0619232	0.177356	0.151456	1.17101	0.241596	0.999957		ENSMUSG00000102817	0.0619232	-0.102942	0.15187	-0.677832	0.497878	0.999959
	ENSMUSG00000026701	0.00391033	0.293055	0.39213	0.747342	0.454857	0.895674		ENSMUSG00000026701	0.00391033	0.164204	0.395157	0.415541	0.677746	0.869738		ENSMUSG00000026701	0.00391033	-0.0454846	0.390277	-0.116544	0.907221	0.999957		ENSMUSG00000026701	0.00391033	0.433441	0.398573	1.08748	0.276824	0.999959
	ENSMUSG00000040323	0.00396252	0.16161	0.385188	0.419562	0.674805	0.913465		ENSMUSG00000040323	0.00396252	-0.0432643	0.382749	-0.113036	0.910002	0.961155		ENSMUSG00000040323	0.00396252	-0.260213	0.385614	-0.674801	0.499802	0.999957		ENSMUSG00000040323	0.00396252	0.118214	0.386736	0.305671	0.759855	0.999959
	ENSMUSG00000040297	0.0121676	0.155989	0.268991	0.579902	0.56198	0.899588		ENSMUSG00000040297	0.0121676	0.261336	0.270923	0.964611	0.334739	0.822922		ENSMUSG00000040297	0.0121676	-0.0872403	0.267944	-0.325591	0.744734	0.999957		ENSMUSG00000040297	0.0121676	0.170486	0.270925	0.629274	0.52917	0.999959
	ENSMUSG00000026698	0.00234843	-0.0283478	0.471493	-0.0601235	0.952057	0.98841		ENSMUSG00000026698	0.00234843	0.315753	0.471746	0.669328	0.503286	0.828042		ENSMUSG00000026698	0.00234843	-0.177301	0.469687	-0.377487	0.705812	0.999957		ENSMUSG00000026698	0.00234843	0.189643	0.478364	0.39644	0.69178	0.999959
	ENSMUSG00000040265	0.285656	0.114332	0.125551	0.910642	0.362484	0.895674		ENSMUSG00000040265	0.285656	0.119209	0.125476	0.950054	0.342085	0.822922		ENSMUSG00000040265	0.285656	-0.0154663	0.125542	-0.123196	0.901952	0.999957		ENSMUSG00000040265	0.285656	-0.0157338	0.125681	-0.125188	0.900375	0.999959
	ENSMUSG00000090260	0.0103124	0.198908	0.240385	0.827456	0.407979	0.895674		ENSMUSG00000090260	0.0103124	-0.0533906	0.238572	-0.223792	0.822919	0.924482		ENSMUSG00000090260	0.0103124	0.0485271	0.238914	0.203116	0.839045	0.999957		ENSMUSG00000090260	0.0103124	-0.202442	0.241455	-0.838426	0.401791	0.999959
	ENSMUSG00000078190	0.00482717	0.193395	0.375023	0.515687	0.606073	0.905142		ENSMUSG00000078190	0.00482717	0.165372	0.37395	0.44223	0.658323	0.863699		ENSMUSG00000078190	0.00482717	0.0974714	0.375612	0.2595	0.795249	0.999957		ENSMUSG00000078190	0.00482717	-0.0700669	0.376888	-0.185909	0.852516	0.999959
	ENSMUSG00000026694	0.00453769	0.214736	0.419079	0.512401	0.608371	0.905142		ENSMUSG00000026694	0.00453769	0.257125	0.421699	0.609735	0.542037	0.833726		ENSMUSG00000026694	0.00453769	-0.210196	0.418499	-0.502261	0.615484	0.999957		ENSMUSG00000026694	0.00453769	0.267651	0.422096	0.634099	0.526016	0.999959
	ENSMUSG00000026696	0.00612982	0.358767	0.357515	1.0035	0.315619	0.895674		ENSMUSG00000026696	0.00612982	0.203138	0.359274	0.565412	0.571793	0.838949		ENSMUSG00000026696	0.00612982	-0.0548879	0.356038	-0.154163	0.877481	0.999957		ENSMUSG00000026696	0.00612982	0.26717	0.36051	0.741089	0.45864	0.999959
	ENSMUSG00000026697	0.013152	0.126731	0.237259	0.534147	0.59324	0.903346		ENSMUSG00000026697	0.013152	0.118648	0.236069	0.502597	0.615247	0.84774		ENSMUSG00000026697	0.013152	0.132852	0.236969	0.560632	0.575048	0.999957		ENSMUSG00000026697	0.013152	0.0435659	0.238869	0.182384	0.855281	0.999959
	ENSMUSG00000040225	0.0118966	0.392209	0.292348	1.34158	0.179731	0.895674		ENSMUSG00000040225	0.0118966	0.172826	0.294377	0.58709	0.557143	0.835529		ENSMUSG00000040225	0.0118966	-0.0617669	0.292196	-0.211389	0.832584	0.999957		ENSMUSG00000040225	0.0118966	-0.00654932	0.294372	-0.0222485	0.98225	0.999959
	ENSMUSG00000098259	0.000212099	-0.235784	1.38172	-0.170646	0.864502	0.964728		ENSMUSG00000098259	0.000212099	0.849732	1.42033	0.598266	0.549663	0.835175		ENSMUSG00000098259	0.000212099	-0.0518943	1.36934	-0.0378972	0.96977	0.999957		ENSMUSG00000098259	0.000212099	0.800595	1.41011	0.567753	0.570203	0.999959
	ENSMUSG00000040181	0.0595868	-0.0106195	0.142304	-0.0746251	0.940513	0.984836		ENSMUSG00000040181	0.0595868	-0.0215044	0.141744	-0.151713	0.879413	0.949151		ENSMUSG00000040181	0.0595868	0.0957785	0.141991	0.674539	0.499968	0.999957		ENSMUSG00000040181	0.0595868	-0.206382	0.142958	-1.44365	0.148837	0.999959
	ENSMUSG00000040170	0.039796	0.0377181	0.156818	0.240521	0.809926	0.948005		ENSMUSG00000040170	0.039796	0.0169755	0.156113	0.108739	0.91341	0.962125		ENSMUSG00000040170	0.039796	0.0271321	0.156617	0.173238	0.862464	0.999957		ENSMUSG00000040170	0.039796	-0.197883	0.157521	-1.25623	0.209032	0.999959
	ENSMUSG00000026586	0.0680098	0.0215822	0.127172	0.169708	0.86524	0.964864		ENSMUSG00000026586	0.0680098	0.0384768	0.126715	0.303649	0.761395	0.898515		ENSMUSG00000026586	0.0680098	0.066817	0.127082	0.525777	0.599043	0.999957		ENSMUSG00000026586	0.0680098	-0.144402	0.127688	-1.1309	0.258098	0.999959
	ENSMUSG00000040124	0.00584731	0.155243	0.303087	0.512207	0.608506	0.905142		ENSMUSG00000040124	0.00584731	0.296207	0.305373	0.969982	0.332056	0.822922		ENSMUSG00000040124	0.00584731	-0.0915035	0.301548	-0.303445	0.76155	0.999957		ENSMUSG00000040124	0.00584731	-0.098318	0.30716	-0.320087	0.748902	0.999959
	ENSMUSG00000040113	0.0249976	-0.077121	0.167738	-0.459772	0.64568	0.909742		ENSMUSG00000040113	0.0249976	-0.00370436	0.166851	-0.0222015	0.982287	0.993529		ENSMUSG00000040113	0.0249976	0.157813	0.16823	0.938078	0.348204	0.999957		ENSMUSG00000040113	0.0249976	0.0175205	0.168688	0.103863	0.917278	0.999959
	ENSMUSG00000026585	0.0271048	0.323097	0.230766	1.40011	0.161482	0.895674		ENSMUSG00000026585	0.0271048	0.233021	0.231593	1.00616	0.314337	0.822922		ENSMUSG00000026585	0.0271048	-0.00845801	0.230718	-0.0366595	0.970757	0.999957		ENSMUSG00000026585	0.0271048	-0.0179443	0.231731	-0.0774361	0.938277	0.999959
	ENSMUSG00000026584	0.00466731	0.160382	0.370623	0.432736	0.665207	0.912451		ENSMUSG00000026584	0.00466731	0.409704	0.374731	1.09333	0.274249	0.822922		ENSMUSG00000026584	0.00466731	-0.140126	0.370611	-0.378094	0.705361	0.999957		ENSMUSG00000026584	0.00466731	0.050636	0.374476	0.135218	0.892439	0.999959
	ENSMUSG00000041406	0.01575	0.0975172	0.205817	0.473806	0.635638	0.907709		ENSMUSG00000041406	0.01575	0.166163	0.20562	0.808109	0.419028	0.822922		ENSMUSG00000041406	0.01575	-0.0538815	0.205547	-0.262136	0.793216	0.999957		ENSMUSG00000041406	0.01575	0.0284625	0.207316	0.13729	0.890801	0.999959
	ENSMUSG00000041396	0.00162329	-0.000872869	0.524798	-0.00166325	0.998673	0.999594		ENSMUSG00000041396	0.00162329	0.209079	0.526727	0.39694	0.691412	0.875425		ENSMUSG00000041396	0.00162329	0.0187195	0.522651	0.0358165	0.971429	0.999957		ENSMUSG00000041396	0.00162329	0.113367	0.533263	0.212591	0.831646	0.999959
	ENSMUSG00000026579	0.0688513	0.236302	0.150552	1.56957	0.116515	0.895674		ENSMUSG00000026579	0.0688513	0.202501	0.150231	1.34793	0.177681	0.822922		ENSMUSG00000026579	0.0688513	0.0613996	0.150727	0.407355	0.683747	0.999957		ENSMUSG00000026579	0.0688513	-0.0785002	0.150922	-0.520138	0.602968	0.999959
	ENSMUSG00000040918	0.00478495	0.19452	0.325633	0.597358	0.550268	0.898648		ENSMUSG00000040918	0.00478495	0.110835	0.328252	0.337653	0.735625	0.890432		ENSMUSG00000040918	0.00478495	0.0347582	0.32454	0.1071	0.91471	0.999957		ENSMUSG00000040918	0.00478495	0.156125	0.329239	0.4742	0.635357	0.999959
	ENSMUSG00000026578	0.00306685	0.386992	0.434744	0.89016	0.37338	0.895674		ENSMUSG00000026578	0.00306685	0.421054	0.438158	0.960964	0.33657	0.822922		ENSMUSG00000026578	0.00306685	-0.113072	0.433386	-0.260903	0.794167	0.999957		ENSMUSG00000026578	0.00306685	0.240171	0.440542	0.545172	0.585635	0.999959
	ENSMUSG00000026577	0.00336588	0.168227	0.417314	0.403119	0.686861	0.916524		ENSMUSG00000026577	0.00336588	0.396398	0.424116	0.934645	0.349972	0.822922		ENSMUSG00000026577	0.00336588	-0.0858527	0.418186	-0.205298	0.837339	0.999957		ENSMUSG00000026577	0.00336588	0.349393	0.421871	0.828199	0.407558	0.999959
	ENSMUSG00000026575	0.0222742	0.251672	0.230093	1.09378	0.27405	0.895674		ENSMUSG00000026575	0.0222742	0.446232	0.230917	1.93244	0.0533056	0.822922		ENSMUSG00000026575	0.0222742	-0.087726	0.230422	-0.380718	0.703412	0.999957		ENSMUSG00000026575	0.0222742	0.0881823	0.231462	0.38098	0.703218	0.999959
	ENSMUSG00000103493	0.000829563	0.836271	0.72606	1.15179	0.249406	0.895674		ENSMUSG00000103493	0.000829563	0.49404	0.733347	0.673679	0.500516	0.827576		ENSMUSG00000103493	0.000829563	0.0375171	0.732289	0.0512326	0.95914	0.999957		ENSMUSG00000103493	0.000829563	0.470513	0.736786	0.638603	0.523081	0.999959
	ENSMUSG00000026576	0.0125205	0.311389	0.24631	1.26422	0.206152	0.895674		ENSMUSG00000026576	0.0125205	0.319596	0.245651	1.30101	0.193253	0.822922		ENSMUSG00000026576	0.0125205	0.183933	0.247103	0.744358	0.45666	0.999957		ENSMUSG00000026576	0.0125205	0.0511263	0.247792	0.206327	0.836535	0.999959
	ENSMUSG00000104011	0.00275991	0.21288	0.414675	0.513367	0.607695	0.905142		ENSMUSG00000104011	0.00275991	0.191893	0.413962	0.463551	0.64297	0.857828		ENSMUSG00000104011	0.00275991	0.0531862	0.419437	0.126804	0.899096	0.999957		ENSMUSG00000104011	0.00275991	0.142986	0.419088	0.341185	0.732964	0.999959
	ENSMUSG00000102389	0.00253895	-0.0310768	0.408749	-0.0760291	0.939396	0.9848		ENSMUSG00000102389	0.00253895	0.350572	0.406244	0.862961	0.388159	0.822922		ENSMUSG00000102389	0.00253895	-0.108287	0.416176	-0.260194	0.794714	0.999957		ENSMUSG00000102389	0.00253895	-0.219258	0.413438	-0.53033	0.595883	0.999959
	ENSMUSG00000026574	0.0149562	0.458779	0.219637	2.0888	0.0367254	0.895674		ENSMUSG00000026574	0.0149562	0.367442	0.219095	1.67709	0.0935243	0.822922		ENSMUSG00000026574	0.0149562	-0.133716	0.221904	-0.602586	0.546784	0.999957		ENSMUSG00000026574	0.0149562	-0.0154538	0.221197	-0.0698646	0.944301	0.999959
	ENSMUSG00000104117	0.0359577	0.370024	0.185488	1.99487	0.0460572	0.895674		ENSMUSG00000104117	0.0359577	0.351786	0.185294	1.89853	0.057626	0.822922		ENSMUSG00000104117	0.0359577	0.028932	0.186579	0.155066	0.876769	0.999957		ENSMUSG00000104117	0.0359577	-0.059406	0.186139	-0.319148	0.749614	0.999959
	ENSMUSG00000103320	0.00212478	0.166465	0.428287	0.388676	0.697516	0.917803		ENSMUSG00000103320	0.00212478	0.245727	0.426626	0.575977	0.564631	0.836742		ENSMUSG00000103320	0.00212478	0.0714277	0.435758	0.163916	0.869797	0.999957		ENSMUSG00000103320	0.00212478	0.0496013	0.431605	0.114923	0.908506	0.999959
	ENSMUSG00000102408	0.0153242	0.397469	0.218327	1.82052	0.0686793	0.895674		ENSMUSG00000102408	0.0153242	0.322644	0.217616	1.48263	0.138173	0.822922		ENSMUSG00000102408	0.0153242	-0.160305	0.220358	-0.727475	0.466935	0.999957		ENSMUSG00000102408	0.0153242	-0.0822423	0.219138	-0.375299	0.707438	0.999959
	ENSMUSG00000040848	0.0104449	0.245813	0.234646	1.04759	0.294827	0.895674		ENSMUSG00000040848	0.0104449	0.0933425	0.233363	0.399989	0.689165	0.874891		ENSMUSG00000040848	0.0104449	0.0139283	0.234164	0.059481	0.952569	0.999957		ENSMUSG00000040848	0.0104449	-0.0216697	0.237159	-0.0913722	0.927197	0.999959
	ENSMUSG00000040843	0.00518629	0.135079	0.351409	0.384392	0.700688	0.917899		ENSMUSG00000040843	0.00518629	0.396493	0.352347	1.12529	0.260465	0.822922		ENSMUSG00000040843	0.00518629	-0.036137	0.349213	-0.103481	0.917581	0.999957		ENSMUSG00000040843	0.00518629	-0.117542	0.353886	-0.332147	0.739779	0.999959
	ENSMUSG00000102302	0.00142686	0.165521	0.565393	0.292754	0.76971	0.935143		ENSMUSG00000102302	0.00142686	0.607176	0.571953	1.06158	0.288425	0.822922		ENSMUSG00000102302	0.00142686	-0.198951	0.556331	-0.357613	0.720633	0.999957		ENSMUSG00000102302	0.00142686	-0.250668	0.571338	-0.438738	0.660852	0.999959
	ENSMUSG00000040836	0.0173199	0.284583	0.218926	1.29991	0.193632	0.895674		ENSMUSG00000040836	0.0173199	0.1257	0.21809	0.576366	0.564368	0.836742		ENSMUSG00000040836	0.0173199	0.112451	0.219718	0.511799	0.608792	0.999957		ENSMUSG00000040836	0.0173199	-0.128701	0.219481	-0.586386	0.557616	0.999959
	ENSMUSG00000026571	0.0229973	0.304444	0.259699	1.1723	0.241077	0.895674		ENSMUSG00000026571	0.0229973	0.207785	0.260408	0.797919	0.424917	0.822922		ENSMUSG00000026571	0.0229973	-0.0152461	0.25982	-0.0586795	0.953207	0.999957		ENSMUSG00000026571	0.0229973	0.0480849	0.26084	0.184347	0.853742	0.999959
	ENSMUSG00000026568	0.00420754	0.276196	0.374732	0.737049	0.461092	0.895674		ENSMUSG00000026568	0.00420754	0.540329	0.379452	1.42397	0.154455	0.822922		ENSMUSG00000026568	0.00420754	0.0162623	0.372885	0.043612	0.965214	0.999957		ENSMUSG00000026568	0.00420754	-0.0363975	0.378932	-0.0960529	0.923479	0.999959
	ENSMUSG00000103763	0.000495076	0.515927	0.918953	0.561429	0.574505	0.900689		ENSMUSG00000103763	0.000495076	0.633267	0.941707	0.672467	0.501287	0.827576		ENSMUSG00000103763	0.000495076	-0.519823	0.911284	-0.57043	0.568386	0.999957		ENSMUSG00000103763	0.000495076	-0.142818	0.929361	-0.153674	0.877867	0.999959
	ENSMUSG00000026567	0.0401129	0.247819	0.195806	1.26564	0.205642	0.895674		ENSMUSG00000026567	0.0401129	0.259891	0.195598	1.3287	0.183948	0.822922		ENSMUSG00000026567	0.0401129	0.05317	0.196078	0.271167	0.786263	0.999957		ENSMUSG00000026567	0.0401129	-0.130521	0.196373	-0.66466	0.506268	0.999959
	ENSMUSG00000026566	0.0122374	0.218235	0.247609	0.881369	0.378118	0.895674		ENSMUSG00000026566	0.0122374	0.312855	0.247758	1.26274	0.206681	0.822922		ENSMUSG00000026566	0.0122374	0.107554	0.247394	0.434747	0.663746	0.999957		ENSMUSG00000026566	0.0122374	0.103955	0.249677	0.416359	0.677148	0.999959
	ENSMUSG00000040723	0.0968738	-0.00600648	0.148013	-0.0405809	0.96763	0.992921		ENSMUSG00000040723	0.0968738	0.0725362	0.147693	0.491128	0.623336	0.850696		ENSMUSG00000040723	0.0968738	0.106165	0.147862	0.718002	0.472756	0.999957		ENSMUSG00000040723	0.0968738	-0.0941045	0.148464	-0.633853	0.526177	0.999959
	ENSMUSG00000040713	0.00555676	0.13743	0.294959	0.465928	0.641267	0.908351		ENSMUSG00000040713	0.00555676	0.252098	0.294083	0.857234	0.391316	0.822922		ENSMUSG00000040713	0.00555676	0.201806	0.292295	0.690419	0.489931	0.999957		ENSMUSG00000040713	0.00555676	0.240616	0.300602	0.800446	0.423453	0.999959
	ENSMUSG00000026565	0.0257408	0.284837	0.237103	1.20132	0.229627	0.895674		ENSMUSG00000026565	0.0257408	0.117379	0.238004	0.493182	0.621884	0.850039		ENSMUSG00000026565	0.0257408	0.0463238	0.236665	0.195735	0.844817	0.999957		ENSMUSG00000026565	0.0257408	-0.0210825	0.238191	-0.0885112	0.92947	0.999959
	ENSMUSG00000026564	0.0363628	0.131936	0.175224	0.752953	0.451478	0.895674		ENSMUSG00000026564	0.0363628	0.0872216	0.174625	0.49948	0.617442	0.848011		ENSMUSG00000026564	0.0363628	0.0661471	0.175304	0.377327	0.705931	0.999957		ENSMUSG00000026564	0.0363628	0.00191654	0.175914	0.0108947	0.991307	0.999959
	ENSMUSG00000040612	0.0412981	0.349061	0.198606	1.75755	0.0788236	0.895674		ENSMUSG00000040612	0.0412981	0.269907	0.198337	1.36085	0.173561	0.822922		ENSMUSG00000040612	0.0412981	0.0869467	0.199014	0.436886	0.662194	0.999957		ENSMUSG00000040612	0.0412981	-0.117793	0.199185	-0.591376	0.554269	0.999959
	ENSMUSG00000091393	0.00479599	0.333555	0.364337	0.915514	0.359922	0.895674		ENSMUSG00000091393	0.00479599	0.201149	0.363005	0.554122	0.579495	0.839934		ENSMUSG00000091393	0.00479599	-0.021501	0.367139	-0.0585638	0.9533	0.999957		ENSMUSG00000091393	0.00479599	-0.399103	0.367906	-1.0848	0.278012	0.999959
	ENSMUSG00000103400	0.00143268	-0.116607	0.534173	-0.218295	0.827199	0.952985		ENSMUSG00000103400	0.00143268	0.282125	0.545956	0.516755	0.605327	0.845414		ENSMUSG00000103400	0.00143268	-0.341215	0.52862	-0.645482	0.518615	0.999957		ENSMUSG00000103400	0.00143268	0.331155	0.547135	0.605252	0.545011	0.999959
	ENSMUSG00000026563	0.00375166	-0.0118315	0.392995	-0.0301058	0.975983	0.994536		ENSMUSG00000026563	0.00375166	0.185997	0.396506	0.469089	0.639006	0.856621		ENSMUSG00000026563	0.00375166	-0.275501	0.391531	-0.703652	0.48165	0.999957		ENSMUSG00000026563	0.00375166	0.295368	0.397715	0.742662	0.457686	0.999959
	ENSMUSG00000040596	0.0063599	0.157756	0.365562	0.431543	0.666073	0.912451		ENSMUSG00000040596	0.0063599	0.128084	0.367265	0.34875	0.727277	0.886638		ENSMUSG00000040596	0.0063599	-0.0989146	0.365164	-0.270877	0.786486	0.999957		ENSMUSG00000040596	0.0063599	0.145754	0.367973	0.3961	0.692031	0.999959
	ENSMUSG00000084093	0.000619682	0.541762	0.826265	0.655676	0.512033	0.896532		ENSMUSG00000084093	0.000619682	0.121102	0.819582	0.147761	0.882532	0.949921		ENSMUSG00000084093	0.000619682	-0.0519887	0.819563	-0.0634347	0.94942	0.999957		ENSMUSG00000084093	0.000619682	-0.230068	0.838434	-0.274402	0.783776	0.999959
	ENSMUSG00000102548	0.0225816	0.256707	0.208698	1.23004	0.218682	0.895674		ENSMUSG00000102548	0.0225816	0.176562	0.207998	0.848865	0.395956	0.822922		ENSMUSG00000102548	0.0225816	0.0984126	0.209374	0.470032	0.638332	0.999957		ENSMUSG00000102548	0.0225816	-0.0915499	0.209486	-0.437021	0.662096	0.999959
	ENSMUSG00000097823	0.0026858	0.171524	0.484136	0.354289	0.723122	0.922227		ENSMUSG00000097823	0.0026858	0.249866	0.484861	0.515335	0.606319	0.845517		ENSMUSG00000097823	0.0026858	-0.03391	0.483286	-0.0701655	0.944062	0.999957		ENSMUSG00000097823	0.0026858	-0.0996308	0.487145	-0.20452	0.837947	0.999959
	ENSMUSG00000060568	0.0466332	0.327719	0.198418	1.65166	0.098604	0.895674		ENSMUSG00000060568	0.0466332	0.326421	0.198383	1.64541	0.0998856	0.822922		ENSMUSG00000060568	0.0466332	-0.0081478	0.198732	-0.0409989	0.967297	0.999957		ENSMUSG00000060568	0.0466332	-0.0259247	0.198877	-0.130356	0.896285	0.999959
	ENSMUSG00000026558	0.0193204	0.343838	0.212038	1.62158	0.104892	0.895674		ENSMUSG00000026558	0.0193204	0.232928	0.21226	1.09737	0.272478	0.822922		ENSMUSG00000026558	0.0193204	0.203318	0.212201	0.95814	0.337992	0.999957		ENSMUSG00000026558	0.0193204	0.117296	0.213347	0.549791	0.582463	0.999959
	ENSMUSG00000052428	0.00532247	0.310596	0.404872	0.767148	0.442994	0.895674		ENSMUSG00000052428	0.00532247	0.158567	0.407223	0.389386	0.696991	0.877231		ENSMUSG00000052428	0.00532247	0.216877	0.404395	0.5363	0.591751	0.999957		ENSMUSG00000052428	0.00532247	-0.0986769	0.408098	-0.241797	0.808938	0.999959
	ENSMUSG00000026687	0.00498971	0.251618	0.343362	0.732808	0.463676	0.895674		ENSMUSG00000026687	0.00498971	0.0845072	0.344945	0.244987	0.806466	0.916939		ENSMUSG00000026687	0.00498971	-0.0565848	0.342855	-0.16504	0.868913	0.999957		ENSMUSG00000026687	0.00498971	-0.00364818	0.348654	-0.0104636	0.991651	0.999959
	ENSMUSG00000026688	0.0135115	0.290597	0.240274	1.20944	0.226495	0.895674		ENSMUSG00000026688	0.0135115	0.287062	0.240144	1.19537	0.231941	0.822922		ENSMUSG00000026688	0.0135115	0.105464	0.23969	0.440001	0.659937	0.999957		ENSMUSG00000026688	0.0135115	0.0026365	0.24182	0.0109027	0.991301	0.999959
	ENSMUSG00000015843	0.0742898	0.171568	0.147743	1.16126	0.245536	0.895674		ENSMUSG00000015843	0.0742898	0.087706	0.147297	0.595436	0.551552	0.835175		ENSMUSG00000015843	0.0742898	0.0994328	0.147588	0.673717	0.500491	0.999957		ENSMUSG00000015843	0.0742898	-0.0196099	0.148036	-0.132467	0.894615	0.999959
	ENSMUSG00000026686	0.26818	0.161254	0.12933	1.24685	0.212453	0.895674		ENSMUSG00000026686	0.26818	0.144118	0.129205	1.11542	0.264671	0.822922		ENSMUSG00000026686	0.26818	0.126854	0.12932	0.980926	0.326629	0.999957		ENSMUSG00000026686	0.26818	-0.0899055	0.129443	-0.694558	0.487332	0.999959
	ENSMUSG00000052534	0.0829698	0.321984	0.186707	1.72454	0.0846106	0.895674		ENSMUSG00000052534	0.0829698	0.301454	0.186874	1.61314	0.106713	0.822922		ENSMUSG00000052534	0.0829698	0.0123189	0.186741	0.0659678	0.947403	0.999957		ENSMUSG00000052534	0.0829698	0.0332066	0.187133	0.177449	0.859156	0.999959
	ENSMUSG00000026683	0.013262	0.265079	0.227129	1.16708	0.243176	0.895674		ENSMUSG00000026683	0.013262	0.400431	0.22748	1.76029	0.0783579	0.822922		ENSMUSG00000026683	0.013262	-0.0847632	0.226982	-0.373436	0.708824	0.999957		ENSMUSG00000026683	0.013262	0.218673	0.228896	0.955337	0.339407	0.999959
	ENSMUSG00000026678	0.0374136	0.186807	0.165751	1.12704	0.259727	0.895674		ENSMUSG00000026678	0.0374136	0.0533453	0.165202	0.32291	0.746763	0.894132		ENSMUSG00000026678	0.0374136	0.128477	0.166308	0.772526	0.439803	0.999957		ENSMUSG00000026678	0.0374136	-0.0493866	0.166252	-0.297059	0.766421	0.999959
	ENSMUSG00000038530	0.00659039	0.391559	0.28787	1.3602	0.173768	0.895674		ENSMUSG00000038530	0.00659039	0.428832	0.285905	1.49991	0.133638	0.822922		ENSMUSG00000038530	0.00659039	-0.298789	0.291045	-1.02661	0.304604	0.999957		ENSMUSG00000038530	0.00659039	-0.132602	0.289237	-0.458453	0.646627	0.999959
	ENSMUSG00000070532	0.00724962	0.215015	0.300111	0.716452	0.473712	0.895674		ENSMUSG00000070532	0.00724962	0.308959	0.297888	1.03716	0.299659	0.822922		ENSMUSG00000070532	0.00724962	-0.0761611	0.299147	-0.254594	0.799037	0.999957		ENSMUSG00000070532	0.00724962	0.119159	0.30178	0.394854	0.692951	0.999959
	ENSMUSG00000026675	0.00590741	0.24608	0.324693	0.757886	0.448519	0.895674		ENSMUSG00000026675	0.00590741	0.179284	0.326729	0.548725	0.583194	0.840766		ENSMUSG00000026675	0.00590741	-0.11084	0.323467	-0.342661	0.731853	0.999957		ENSMUSG00000026675	0.00590741	0.137085	0.328056	0.417871	0.676042	0.999959
	ENSMUSG00000097503	0.0023416	0.0782759	0.477287	0.164002	0.86973	0.965626		ENSMUSG00000097503	0.0023416	0.12878	0.478939	0.268886	0.788017	0.908516		ENSMUSG00000097503	0.0023416	-0.209508	0.471835	-0.444029	0.657022	0.999957		ENSMUSG00000097503	0.0023416	0.503058	0.483526	1.04039	0.298157	0.999959
	ENSMUSG00000026674	0.137216	0.132574	0.129858	1.02091	0.307296	0.895674		ENSMUSG00000026674	0.137216	0.107245	0.129597	0.827524	0.40794	0.822922		ENSMUSG00000026674	0.137216	0.0888513	0.129905	0.683971	0.493993	0.999957		ENSMUSG00000026674	0.137216	-0.11761	0.12998	-0.904834	0.365553	0.999959
	ENSMUSG00000026670	0.00780002	0.336027	0.329459	1.01994	0.307759	0.895674		ENSMUSG00000026670	0.00780002	0.303066	0.331299	0.91478	0.360307	0.822922		ENSMUSG00000026670	0.00780002	0.15097	0.328739	0.459241	0.646061	0.999957		ENSMUSG00000026670	0.00780002	0.176076	0.331484	0.531175	0.595297	0.999959
	ENSMUSG00000026667	0.00523029	0.191771	0.386249	0.496496	0.619544	0.906636		ENSMUSG00000026667	0.00523029	0.37283	0.38764	0.961796	0.336152	0.822922		ENSMUSG00000026667	0.00523029	0.017946	0.38444	0.0466808	0.962768	0.999957		ENSMUSG00000026667	0.00523029	0.253622	0.389538	0.651083	0.514993	0.999959
	ENSMUSG00000096964	0.00177979	0.494256	0.512725	0.963979	0.335057	0.895674		ENSMUSG00000096964	0.00177979	0.44706	0.512572	0.87219	0.383105	0.822922		ENSMUSG00000096964	0.00177979	-0.0566681	0.508211	-0.111505	0.911216	0.999957		ENSMUSG00000096964	0.00177979	-0.598979	0.520047	-1.15178	0.249412	0.999959
	ENSMUSG00000102752	0.0040484	0.104338	0.390884	0.266928	0.789525	0.941637		ENSMUSG00000102752	0.0040484	0.303682	0.390419	0.777837	0.436665	0.822922		ENSMUSG00000102752	0.0040484	0.144269	0.392802	0.367282	0.713408	0.999957		ENSMUSG00000102752	0.0040484	-0.0221555	0.394108	-0.0562168	0.955169	0.999959
	ENSMUSG00000038473	0.0612855	0.282084	0.198529	1.42087	0.155355	0.895674		ENSMUSG00000038473	0.0612855	0.303106	0.19867	1.52567	0.127091	0.822922		ENSMUSG00000038473	0.0612855	-0.0193011	0.198677	-0.0971479	0.922609	0.999957		ENSMUSG00000038473	0.0612855	0.000518673	0.199143	0.00260452	0.997922	0.999959
	ENSMUSG00000042800	0.0015341	0.393098	0.541832	0.725499	0.468146	0.895674		ENSMUSG00000042800	0.0015341	0.256116	0.543782	0.47099	0.637648	0.856257		ENSMUSG00000042800	0.0015341	-0.0744505	0.54512	-0.136576	0.891366	0.999957		ENSMUSG00000042800	0.0015341	0.366912	0.550437	0.666583	0.505038	0.999959
	ENSMUSG00000038463	0.0114193	0.329586	0.274509	1.20064	0.229891	0.895674		ENSMUSG00000038463	0.0114193	0.245729	0.274351	0.895676	0.370426	0.822922		ENSMUSG00000038463	0.0114193	-0.155191	0.274877	-0.564582	0.572358	0.999957		ENSMUSG00000038463	0.0114193	-0.00590161	0.276638	-0.0213333	0.98298	0.999959
	ENSMUSG00000026663	0.0259558	0.315363	0.237908	1.32557	0.184984	0.895674		ENSMUSG00000026663	0.0259558	0.315951	0.238845	1.32283	0.185892	0.822922		ENSMUSG00000026663	0.0259558	0.192206	0.238001	0.807584	0.41933	0.999957		ENSMUSG00000026663	0.0259558	0.0644922	0.238926	0.269925	0.787218	0.999959
	ENSMUSG00000053925	0.00317677	0.47901	0.42902	1.11652	0.2642	0.895674		ENSMUSG00000053925	0.00317677	0.349874	0.431856	0.810163	0.417847	0.822922		ENSMUSG00000053925	0.00317677	0.188969	0.428199	0.441311	0.658988	0.999957		ENSMUSG00000053925	0.00317677	0.326742	0.432871	0.754826	0.450354	0.999959
	ENSMUSG00000026659	0.00329726	0.360073	0.390466	0.922162	0.356444	0.895674		ENSMUSG00000026659	0.00329726	0.237306	0.392316	0.604885	0.545255	0.834398		ENSMUSG00000026659	0.00329726	-0.106571	0.389197	-0.273824	0.78422	0.999957		ENSMUSG00000026659	0.00329726	0.296417	0.396769	0.747077	0.455017	0.999959
	ENSMUSG00000070524	0.0130061	0.190435	0.241948	0.78709	0.431229	0.895674		ENSMUSG00000070524	0.0130061	0.117137	0.240613	0.486829	0.62638	0.852688		ENSMUSG00000070524	0.0130061	0.103454	0.242098	0.427322	0.669145	0.999957		ENSMUSG00000070524	0.0130061	-0.215579	0.243168	-0.886545	0.375324	0.999959
	ENSMUSG00000089838	0.00258731	0.148696	0.40632	0.365959	0.714396	0.920358		ENSMUSG00000089838	0.00258731	0.0820151	0.40025	0.20491	0.837643	0.930757		ENSMUSG00000089838	0.00258731	-0.240401	0.40771	-0.589638	0.555433	0.999957		ENSMUSG00000089838	0.00258731	-0.460825	0.410454	-1.12272	0.261556	0.999959
	ENSMUSG00000026656	0.0265942	0.0104585	0.199011	0.0525527	0.958088	0.990078		ENSMUSG00000026656	0.0265942	0.0458449	0.19785	0.231716	0.816759	0.92184		ENSMUSG00000026656	0.0265942	0.0280988	0.19885	0.141306	0.887628	0.999957		ENSMUSG00000026656	0.0265942	-0.205112	0.199465	-1.02831	0.303803	0.999959
	ENSMUSG00000059498	0.0423198	0.093651	0.179527	0.521653	0.601912	0.905142		ENSMUSG00000059498	0.0423198	0.0602184	0.178826	0.336742	0.736311	0.890432		ENSMUSG00000059498	0.0423198	0.0338842	0.179178	0.189109	0.850007	0.999957		ENSMUSG00000059498	0.0423198	-0.0871359	0.180302	-0.483277	0.628899	0.999959
	ENSMUSG00000026649	0.00590175	-0.0876116	0.304017	-0.28818	0.773209	0.936233		ENSMUSG00000026649	0.00590175	-0.0983817	0.304488	-0.323105	0.746616	0.894132		ENSMUSG00000026649	0.00590175	-0.0209126	0.303653	-0.06887	0.945093	0.999957		ENSMUSG00000026649	0.00590175	0.192527	0.308071	0.624944	0.532008	0.999959
	ENSMUSG00000058076	0.00591856	0.150053	0.351501	0.426891	0.669458	0.912451		ENSMUSG00000058076	0.00591856	0.435184	0.353136	1.23234	0.217821	0.822922		ENSMUSG00000058076	0.00591856	-0.0572258	0.350015	-0.163495	0.870128	0.999957		ENSMUSG00000058076	0.00591856	0.219656	0.354973	0.618797	0.53605	0.999959
	ENSMUSG00000038370	0.039418	-0.0202762	0.160813	-0.126085	0.899664	0.973398		ENSMUSG00000038370	0.039418	0.0822362	0.160081	0.513718	0.60745	0.845703		ENSMUSG00000038370	0.039418	0.143069	0.160479	0.891512	0.372655	0.999957		ENSMUSG00000038370	0.039418	-0.039682	0.161469	-0.245757	0.80587	0.999959
	ENSMUSG00000005674	0.0040945	0.294145	0.372158	0.790376	0.429308	0.895674		ENSMUSG00000005674	0.0040945	0.0822267	0.372846	0.220538	0.825452	0.925544		ENSMUSG00000005674	0.0040945	-0.249691	0.371334	-0.672415	0.50132	0.999957		ENSMUSG00000005674	0.0040945	0.236226	0.378508	0.624097	0.532564	0.999959
	ENSMUSG00000005681	0.00116272	-0.120901	0.596587	-0.202655	0.839405	0.957391		ENSMUSG00000005681	0.00116272	0.0927922	0.59728	0.155358	0.876539	0.948372		ENSMUSG00000005681	0.00116272	0.204702	0.593333	0.345004	0.730091	0.999957		ENSMUSG00000005681	0.00116272	-0.0322515	0.614378	-0.0524946	0.958135	0.999959
	ENSMUSG00000058715	0.00169417	-0.268232	0.559472	-0.479438	0.631627	0.906967		ENSMUSG00000058715	0.00169417	-0.0341929	0.560079	-0.0610501	0.951319	0.980273		ENSMUSG00000058715	0.00169417	0.0514528	0.558375	0.0921473	0.926581	0.999957		ENSMUSG00000058715	0.00169417	0.378414	0.565899	0.668694	0.503691	0.999959
	ENSMUSG00000013593	0.0045436	0.00437788	0.344104	0.0127226	0.989849	0.998065		ENSMUSG00000013593	0.0045436	0.0635849	0.344435	0.184606	0.853538	0.937264		ENSMUSG00000013593	0.0045436	-0.00192128	0.343172	-0.0055986	0.995533	0.999957		ENSMUSG00000013593	0.0045436	0.164635	0.349939	0.470466	0.638022	0.999959
	ENSMUSG00000006403	0.00403342	-0.0324443	0.326498	-0.0993704	0.920844	0.980243		ENSMUSG00000006403	0.00403342	0.241276	0.326017	0.740072	0.459256	0.824428		ENSMUSG00000006403	0.00403342	-0.00495662	0.32627	-0.0151918	0.987879	0.999957		ENSMUSG00000006403	0.00403342	-0.225053	0.332535	-0.67678	0.498546	0.999959
	ENSMUSG00000052423	0.00170017	-0.0499631	0.559519	-0.0892966	0.928846	0.981696		ENSMUSG00000052423	0.00170017	0.303887	0.563125	0.539645	0.589442	0.843161		ENSMUSG00000052423	0.00170017	0.0663493	0.557186	0.119079	0.905213	0.999957		ENSMUSG00000052423	0.00170017	0.674192	0.570111	1.18256	0.236982	0.999959
	ENSMUSG00000062729	0.00148521	0.505903	0.590739	0.856389	0.391782	0.895674		ENSMUSG00000062729	0.00148521	0.757659	0.59753	1.26798	0.204804	0.822922		ENSMUSG00000062729	0.00148521	0.0793768	0.59116	0.134273	0.893187	0.999957		ENSMUSG00000062729	0.00148521	0.0722526	0.601705	0.12008	0.90442	0.999959
	ENSMUSG00000053483	0.00185487	0.141051	0.533563	0.264358	0.791504	0.942303		ENSMUSG00000053483	0.00185487	0.43153	0.541565	0.79682	0.425555	0.822922		ENSMUSG00000053483	0.00185487	-0.365955	0.537788	-0.680481	0.4962	0.999957		ENSMUSG00000053483	0.00185487	-0.070076	0.539529	-0.129884	0.896659	0.999959
	ENSMUSG00000062963	0.00289314	0.0232975	0.439638	0.0529923	0.957738	0.990064		ENSMUSG00000062963	0.00289314	0.0563319	0.440967	0.127746	0.89835	0.956999		ENSMUSG00000062963	0.00289314	-0.173361	0.438508	-0.395343	0.69259	0.999957		ENSMUSG00000062963	0.00289314	0.0623019	0.444762	0.140079	0.888597	0.999959
	ENSMUSG00000103983	0.00177283	0.227621	0.564691	0.40309	0.686882	0.916524		ENSMUSG00000103983	0.00177283	0.564401	0.569281	0.991428	0.321476	0.822922		ENSMUSG00000103983	0.00177283	-0.0152784	0.564228	-0.0270785	0.978397	0.999957		ENSMUSG00000103983	0.00177283	0.272497	0.569348	0.478612	0.632215	0.999959
	ENSMUSG00000013973	0.00313911	0.100776	0.399195	0.252449	0.800694	0.944254		ENSMUSG00000013973	0.00313911	0.379842	0.401289	0.946556	0.343865	0.822922		ENSMUSG00000013973	0.00313911	0.0536087	0.396875	0.135077	0.892551	0.999957		ENSMUSG00000013973	0.00313911	0.185994	0.404521	0.459788	0.645668	0.999959
	ENSMUSG00000013997	0.00237559	0.151262	0.501296	0.301741	0.762849	0.932575		ENSMUSG00000013997	0.00237559	0.297786	0.50604	0.588463	0.556221	0.835529		ENSMUSG00000013997	0.00237559	-0.227739	0.502909	-0.452845	0.650661	0.999957		ENSMUSG00000013997	0.00237559	-0.150879	0.504188	-0.299252	0.764748	0.999959
	ENSMUSG00000006412	0.00379221	0.235025	0.400447	0.586906	0.557267	0.899588		ENSMUSG00000006412	0.00379221	0.382122	0.403637	0.946696	0.343794	0.822922		ENSMUSG00000006412	0.00379221	0.0720036	0.401062	0.179532	0.85752	0.999957		ENSMUSG00000006412	0.00379221	-0.215881	0.405166	-0.532822	0.594157	0.999959
	ENSMUSG00000102929	0.000655667	-0.087411	0.834744	-0.104716	0.916601	0.979019		ENSMUSG00000102929	0.000655667	0.707911	0.859893	0.823255	0.410363	0.822922		ENSMUSG00000102929	0.000655667	0.594736	0.837437	0.710186	0.477589	0.999957		ENSMUSG00000102929	0.000655667	-0.509816	0.846482	-0.602276	0.54699	0.999959
	ENSMUSG00000045259	0.00150378	0.833598	0.565734	1.47348	0.140621	0.895674		ENSMUSG00000045259	0.00150378	0.269968	0.565745	0.47719	0.633227	0.854836		ENSMUSG00000045259	0.00150378	0.423363	0.557689	0.759138	0.44777	0.999957		ENSMUSG00000045259	0.00150378	0.129868	0.568906	0.228277	0.819431	0.999959
	ENSMUSG00000006411	0.0223591	0.0385118	0.20916	0.184126	0.853915	0.961862		ENSMUSG00000006411	0.0223591	0.030935	0.208407	0.148435	0.881999	0.94969		ENSMUSG00000006411	0.0223591	0.150479	0.208984	0.72005	0.471494	0.999957		ENSMUSG00000006411	0.0223591	0.0163023	0.210286	0.0775247	0.938206	0.999959
	ENSMUSG00000048865	0.0278073	0.10098	0.170818	0.591154	0.554418	0.899121		ENSMUSG00000048865	0.0278073	0.152904	0.169734	0.900845	0.367671	0.822922		ENSMUSG00000048865	0.0278073	0.0617267	0.170743	0.361518	0.717712	0.999957		ENSMUSG00000048865	0.0278073	-0.13501	0.171624	-0.786659	0.431482	0.999959
	ENSMUSG00000026641	0.0034506	0.277405	0.395154	0.702018	0.482668	0.895674		ENSMUSG00000026641	0.0034506	-0.0372085	0.397924	-0.0935065	0.925501	0.967832		ENSMUSG00000026641	0.0034506	-0.150408	0.392656	-0.383053	0.70168	0.999957		ENSMUSG00000026641	0.0034506	0.345626	0.401074	0.861751	0.388824	0.999959
	ENSMUSG00000103711	0.000687975	0.0886459	0.823684	0.107621	0.914296	0.979005		ENSMUSG00000103711	0.000687975	0.659744	0.832782	0.792218	0.428234	0.822922		ENSMUSG00000103711	0.000687975	-0.0156828	0.821594	-0.0190883	0.984771	0.999957		ENSMUSG00000103711	0.000687975	0.299411	0.840429	0.35626	0.721646	0.999959
	ENSMUSG00000038235	0.0383521	0.0242002	0.178403	0.135649	0.892099	0.971593		ENSMUSG00000038235	0.0383521	0.0237502	0.177688	0.133662	0.89367	0.954531		ENSMUSG00000038235	0.0383521	0.0756132	0.178343	0.423976	0.671584	0.999957		ENSMUSG00000038235	0.0383521	-0.06691	0.179034	-0.373728	0.708606	0.999959
	ENSMUSG00000060244	0.00138563	0.512278	0.552948	0.926449	0.354213	0.895674		ENSMUSG00000060244	0.00138563	0.359892	0.560434	0.642167	0.520765	0.830668		ENSMUSG00000060244	0.00138563	-0.0691735	0.545155	-0.126888	0.899029	0.999957		ENSMUSG00000060244	0.00138563	0.40549	0.567178	0.714926	0.474655	0.999959
	ENSMUSG00000004707	0.0274455	0.168432	0.185692	0.90705	0.36438	0.895674		ENSMUSG00000004707	0.0274455	0.0929099	0.184772	0.502837	0.615079	0.84774		ENSMUSG00000004707	0.0274455	0.0368789	0.185988	0.198287	0.842821	0.999957		ENSMUSG00000004707	0.0274455	-0.207949	0.186544	-1.11474	0.26496	0.999959
	ENSMUSG00000015355	0.0213154	0.00995134	0.176315	0.0564405	0.954991	0.989249		ENSMUSG00000015355	0.0213154	0.0102998	0.175313	0.0587506	0.953151	0.981535		ENSMUSG00000015355	0.0213154	0.0271493	0.177174	0.153235	0.878213	0.999957		ENSMUSG00000015355	0.0213154	-0.0167981	0.177412	-0.0946845	0.924565	0.999959
	ENSMUSG00000059058	0.00142453	-0.157821	0.546844	-0.288604	0.772884	0.936015		ENSMUSG00000059058	0.00142453	0.313198	0.545768	0.573866	0.566058	0.83725		ENSMUSG00000059058	0.00142453	0.202252	0.555501	0.36409	0.715791	0.999957		ENSMUSG00000059058	0.00142453	-0.455779	0.548972	-0.830242	0.406402	0.999959
	ENSMUSG00000038147	0.0512338	0.067364	0.16159	0.416883	0.676764	0.9135		ENSMUSG00000038147	0.0512338	0.081198	0.161084	0.504074	0.61421	0.84774		ENSMUSG00000038147	0.0512338	0.0196095	0.161765	0.121223	0.903515	0.999957		ENSMUSG00000038147	0.0512338	-0.163626	0.161983	-1.01014	0.312427	0.999959
	ENSMUSG00000026556	0.014006	-0.0461225	0.253575	-0.181889	0.85567	0.962443		ENSMUSG00000026556	0.014006	-0.11463	0.253363	-0.452435	0.650956	0.861058		ENSMUSG00000026556	0.014006	-0.148967	0.252864	-0.58912	0.555781	0.999957		ENSMUSG00000026556	0.014006	0.144309	0.255707	0.564351	0.572515	0.999959
	ENSMUSG00000051251	0.00646785	0.251353	0.317258	0.792268	0.428205	0.895674		ENSMUSG00000051251	0.00646785	0.15206	0.315188	0.482441	0.629492	0.853311		ENSMUSG00000051251	0.00646785	0.022978	0.317017	0.072482	0.942218	0.999957		ENSMUSG00000051251	0.00646785	-0.0511139	0.320647	-0.159408	0.873347	0.999959
	ENSMUSG00000003458	0.00307996	0.451361	0.442743	1.01947	0.307982	0.895674		ENSMUSG00000003458	0.00307996	-0.0988752	0.445729	-0.221828	0.824448	0.925076		ENSMUSG00000003458	0.00307996	0.164555	0.442584	0.371805	0.710038	0.999957		ENSMUSG00000003458	0.00307996	0.20244	0.448238	0.451634	0.651532	0.999959
	ENSMUSG00000026553	0.00580597	0.149309	0.351538	0.424731	0.671033	0.912451		ENSMUSG00000026553	0.00580597	0.132375	0.355503	0.372359	0.709626	0.8816		ENSMUSG00000026553	0.00580597	0.236507	0.351732	0.672406	0.501325	0.999957		ENSMUSG00000026553	0.00580597	0.014404	0.354226	0.0406635	0.967564	0.999959
	ENSMUSG00000003464	0.00152939	0.0251972	0.580533	0.0434036	0.96538	0.992067		ENSMUSG00000003464	0.00152939	0.108928	0.585681	0.185986	0.852456	0.936815		ENSMUSG00000003464	0.00152939	-0.409701	0.586037	-0.699103	0.484488	0.999957		ENSMUSG00000003464	0.00152939	0.284	0.589212	0.482	0.629806	0.999959
	ENSMUSG00000026554	0.00720614	0.294865	0.328469	0.897694	0.369349	0.895674		ENSMUSG00000026554	0.00720614	0.35607	0.331284	1.07482	0.282457	0.822922		ENSMUSG00000026554	0.00720614	-0.300189	0.32912	-0.912095	0.361718	0.999957		ENSMUSG00000026554	0.00720614	0.226369	0.330657	0.684604	0.493594	0.999959
	ENSMUSG00000013698	0.00219737	0.0760175	0.514608	0.147719	0.882564	0.969506		ENSMUSG00000013698	0.00219737	0.418273	0.521574	0.801943	0.422586	0.822922		ENSMUSG00000013698	0.00219737	-0.188773	0.514841	-0.366663	0.71387	0.999957		ENSMUSG00000013698	0.00219737	0.675356	0.522379	1.29285	0.196064	0.999959
	ENSMUSG00000007122	0.00324164	-0.160694	0.375865	-0.42753	0.668994	0.912451		ENSMUSG00000007122	0.00324164	0.246715	0.376177	0.655849	0.511921	0.828974		ENSMUSG00000007122	0.00324164	0.0251813	0.375929	0.0669844	0.946594	0.999957		ENSMUSG00000007122	0.00324164	0.53737	0.384543	1.39743	0.162286	0.999959
	ENSMUSG00000038034	0.0188188	0.220267	0.206023	1.06914	0.285008	0.895674		ENSMUSG00000038034	0.0188188	0.268915	0.206302	1.30351	0.192402	0.822922		ENSMUSG00000038034	0.0188188	-0.0498104	0.205938	-0.241871	0.80888	0.999957		ENSMUSG00000038034	0.0188188	0.141048	0.207631	0.67932	0.496935	0.999959
	ENSMUSG00000007097	0.00963789	0.267729	0.244247	1.09614	0.273017	0.895674		ENSMUSG00000007097	0.00963789	0.243955	0.244391	0.998217	0.318174	0.822922		ENSMUSG00000007097	0.00963789	-0.0805016	0.243979	-0.329953	0.741436	0.999957		ENSMUSG00000007097	0.00963789	0.152439	0.24745	0.616039	0.537868	0.999959
	ENSMUSG00000038026	0.00392114	0.198853	0.40386	0.492381	0.62245	0.906636		ENSMUSG00000038026	0.00392114	0.341684	0.403448	0.84691	0.397045	0.822922		ENSMUSG00000038026	0.00392114	0.174307	0.402469	0.433093	0.664947	0.999957		ENSMUSG00000038026	0.00392114	0.217253	0.407535	0.533091	0.593971	0.999959
	ENSMUSG00000102413	0.000600509	0.110335	0.79834	0.138206	0.890078	0.971423		ENSMUSG00000102413	0.000600509	0.341206	0.816037	0.418125	0.675855	0.869079		ENSMUSG00000102413	0.000600509	-0.208383	0.800522	-0.260308	0.794626	0.999957		ENSMUSG00000102413	0.000600509	0.778131	0.809624	0.961102	0.336501	0.999959
	ENSMUSG00000044708	0.0237246	-0.146822	0.20499	-0.716242	0.473842	0.895674		ENSMUSG00000044708	0.0237246	0.0619141	0.204126	0.303314	0.761651	0.898515		ENSMUSG00000044708	0.0237246	-0.0841372	0.204447	-0.411535	0.68068	0.999957		ENSMUSG00000044708	0.0237246	-0.0528807	0.206366	-0.256247	0.79776	0.999959
	ENSMUSG00000050229	0.00236965	-0.0218434	0.465356	-0.0469391	0.962562	0.991437		ENSMUSG00000050229	0.00236965	0.351913	0.470394	0.748123	0.454386	0.824372		ENSMUSG00000050229	0.00236965	-0.315576	0.465445	-0.678008	0.497767	0.999957		ENSMUSG00000050229	0.00236965	0.136896	0.473477	0.289128	0.772483	0.999959
	ENSMUSG00000026548	0.00708388	0.383347	0.296608	1.29244	0.196206	0.895674		ENSMUSG00000026548	0.00708388	0.0888414	0.294881	0.301279	0.763202	0.898957		ENSMUSG00000026548	0.00708388	0.0931177	0.297237	0.313278	0.75407	0.999957		ENSMUSG00000026548	0.00708388	0.0925526	0.299117	0.30942	0.757002	0.999959
	ENSMUSG00000037995	0.0238163	0.0448081	0.204169	0.219466	0.826287	0.952689		ENSMUSG00000037995	0.0238163	-0.0135558	0.203453	-0.0666287	0.946877	0.977717		ENSMUSG00000037995	0.0238163	0.0947372	0.203754	0.464959	0.641961	0.999957		ENSMUSG00000037995	0.0238163	0.121136	0.205395	0.589771	0.555344	0.999959
	ENSMUSG00000026547	0.0131587	0.0191951	0.216374	0.0887123	0.929311	0.981854		ENSMUSG00000026547	0.0131587	-0.0646654	0.215026	-0.300733	0.763618	0.898957		ENSMUSG00000026547	0.0131587	0.113314	0.215976	0.52466	0.59982	0.999957		ENSMUSG00000026547	0.0131587	-0.121194	0.21904	-0.553298	0.580059	0.999959
	ENSMUSG00000026546	0.0403316	0.25436	0.173147	1.46904	0.141823	0.895674		ENSMUSG00000026546	0.0403316	0.00405917	0.17255	0.0235246	0.981232	0.993294		ENSMUSG00000026546	0.0403316	0.209263	0.173058	1.2092	0.226585	0.999957		ENSMUSG00000026546	0.0403316	-0.1065	0.173891	-0.612454	0.540238	0.999959
	ENSMUSG00000085184	0.0352619	0.194085	0.177422	1.09392	0.27399	0.895674		ENSMUSG00000085184	0.0352619	0.086172	0.176688	0.487707	0.625757	0.852569		ENSMUSG00000085184	0.0352619	0.155921	0.177244	0.879694	0.379025	0.999957		ENSMUSG00000085184	0.0352619	-0.0472693	0.178074	-0.265448	0.790664	0.999959
	ENSMUSG00000049598	0.0144915	0.166121	0.211132	0.786809	0.431393	0.895674		ENSMUSG00000049598	0.0144915	0.0954207	0.209449	0.45558	0.648692	0.860172		ENSMUSG00000049598	0.0144915	0.193326	0.210421	0.918761	0.35822	0.999957		ENSMUSG00000049598	0.0144915	0.0309022	0.212519	0.145409	0.884388	0.999959
	ENSMUSG00000026544	0.00299025	0.344156	0.412889	0.833531	0.404545	0.895674		ENSMUSG00000026544	0.00299025	0.0555033	0.412476	0.134561	0.892959	0.954074		ENSMUSG00000026544	0.00299025	-0.104851	0.407295	-0.257434	0.796844	0.999957		ENSMUSG00000026544	0.00299025	-0.0415945	0.419511	-0.0991498	0.921019	0.999959
	ENSMUSG00000037872	0.0031176	0.47295	0.38664	1.22323	0.221243	0.895674		ENSMUSG00000037872	0.0031176	0.180874	0.38468	0.470194	0.638216	0.856257		ENSMUSG00000037872	0.0031176	0.125927	0.389969	0.322916	0.746759	0.999957		ENSMUSG00000037872	0.0031176	0.236132	0.389419	0.606369	0.544269	0.999959
	ENSMUSG00000005338	0.0216808	0.378967	0.223155	1.69823	0.0894649	0.895674		ENSMUSG00000005338	0.0216808	0.329283	0.222695	1.47863	0.139239	0.822922		ENSMUSG00000005338	0.0216808	0.0415745	0.223131	0.186323	0.852191	0.999957		ENSMUSG00000005338	0.0216808	-0.0470795	0.224037	-0.210142	0.833557	0.999959
	ENSMUSG00000037860	0.0787839	0.217702	0.155803	1.39729	0.162325	0.895674		ENSMUSG00000037860	0.0787839	0.188772	0.155616	1.21306	0.225106	0.822922		ENSMUSG00000037860	0.0787839	0.0162311	0.155887	0.104121	0.917073	0.999957		ENSMUSG00000037860	0.0787839	-0.11368	0.15623	-0.727648	0.466829	0.999959
	ENSMUSG00000043263	0.0183989	0.17022	0.184809	0.921059	0.35702	0.895674		ENSMUSG00000043263	0.0183989	0.108278	0.183947	0.588637	0.556105	0.835529		ENSMUSG00000043263	0.0183989	-0.0695889	0.185785	-0.374567	0.707983	0.999957		ENSMUSG00000043263	0.0183989	-0.149778	0.185894	-0.805719	0.420405	0.999959
	ENSMUSG00000073490	0.0211066	0.0626266	0.19058	0.328611	0.74245	0.92805		ENSMUSG00000073490	0.0211066	0.160019	0.189772	0.843218	0.399106	0.822922		ENSMUSG00000073490	0.0211066	-0.0489436	0.191429	-0.255675	0.798202	0.999957		ENSMUSG00000073490	0.0211066	-0.113764	0.191164	-0.59511	0.55177	0.999959
	ENSMUSG00000073489	0.0191137	0.216133	0.182124	1.18674	0.235332	0.895674		ENSMUSG00000073489	0.0191137	0.178214	0.181368	0.982608	0.3258	0.822922		ENSMUSG00000073489	0.0191137	-0.0174933	0.183335	-0.0954172	0.923983	0.999957		ENSMUSG00000073489	0.0191137	-0.147645	0.183058	-0.806549	0.419927	0.999959
	ENSMUSG00000090222	0.0174211	0.0114775	0.203236	0.0564736	0.954964	0.989249		ENSMUSG00000090222	0.0174211	0.117444	0.202618	0.579634	0.562162	0.836068		ENSMUSG00000090222	0.0174211	0.00359729	0.204304	0.0176076	0.985952	0.999957		ENSMUSG00000090222	0.0174211	-0.115073	0.204058	-0.563923	0.572807	0.999959
	ENSMUSG00000090272	0.0271458	0.138539	0.175404	0.789827	0.429629	0.895674		ENSMUSG00000090272	0.0271458	0.203301	0.174868	1.1626	0.244994	0.822922		ENSMUSG00000090272	0.0271458	0.0601233	0.175623	0.342344	0.732092	0.999957		ENSMUSG00000090272	0.0271458	-0.0491209	0.176201	-0.278778	0.780415	0.999959
	ENSMUSG00000039997	0.0191507	0.124177	0.183233	0.677697	0.497964	0.896158		ENSMUSG00000039997	0.0191507	0.321199	0.18268	1.75826	0.0787035	0.822922		ENSMUSG00000039997	0.0191507	0.0530885	0.183955	0.288595	0.772891	0.999957		ENSMUSG00000039997	0.0191507	0.0839352	0.184098	0.455925	0.648444	0.999959
	ENSMUSG00000028354	0.0774698	0.289076	0.181502	1.59269	0.11123	0.895674		ENSMUSG00000028354	0.0774698	0.36659	0.181595	2.01872	0.0435164	0.822922		ENSMUSG00000028354	0.0774698	-0.0148536	0.181751	-0.0817253	0.934865	0.999957		ENSMUSG00000028354	0.0774698	-0.00179001	0.181803	-0.00984588	0.992144	0.999959
	ENSMUSG00000050069	0.0509974	0.235547	0.149939	1.57095	0.116193	0.895674		ENSMUSG00000050069	0.0509974	0.21495	0.149651	1.43634	0.150906	0.822922		ENSMUSG00000050069	0.0509974	0.0353803	0.150516	0.23506	0.814162	0.999957		ENSMUSG00000050069	0.0509974	-0.0732836	0.150463	-0.487054	0.62622	0.999959
	ENSMUSG00000026527	0.116876	0.298049	0.174516	1.70786	0.087663	0.895674		ENSMUSG00000026527	0.116876	0.33926	0.17451	1.94408	0.0518864	0.822922		ENSMUSG00000026527	0.116876	-0.0814138	0.174785	-0.465794	0.641363	0.999957		ENSMUSG00000026527	0.116876	-0.114404	0.174701	-0.654856	0.51256	0.999959
	ENSMUSG00000026526	0.00586374	0.377759	0.347565	1.08687	0.277093	0.895674		ENSMUSG00000026526	0.00586374	0.0890288	0.349728	0.254566	0.799058	0.913839		ENSMUSG00000026526	0.00586374	-0.0338809	0.345541	-0.0980518	0.921891	0.999957		ENSMUSG00000026526	0.00586374	0.242284	0.35092	0.690425	0.489927	0.999959
	ENSMUSG00000039783	0.0493099	0.0672147	0.149146	0.450664	0.652232	0.911183		ENSMUSG00000039783	0.0493099	0.129336	0.148582	0.870469	0.384044	0.822922		ENSMUSG00000039783	0.0493099	0.0559838	0.149265	0.375064	0.707613	0.999957		ENSMUSG00000039783	0.0493099	-0.115227	0.149748	-0.769472	0.441613	0.999959
	ENSMUSG00000026525	0.031262	0.177132	0.174663	1.01414	0.310518	0.895674		ENSMUSG00000026525	0.031262	0.0497849	0.174126	0.285913	0.774945	0.90257		ENSMUSG00000026525	0.031262	-0.00523752	0.174499	-0.0300146	0.976055	0.999957		ENSMUSG00000026525	0.031262	0.05951	0.175626	0.338844	0.734727	0.999959
	ENSMUSG00000078185	0.0102484	0.117028	0.244571	0.478501	0.632294	0.906967		ENSMUSG00000078185	0.0102484	0.0788178	0.244227	0.322724	0.746904	0.894132		ENSMUSG00000078185	0.0102484	0.037242	0.243943	0.152667	0.878661	0.999957		ENSMUSG00000078185	0.0102484	0.207896	0.247974	0.838378	0.401818	0.999959
	ENSMUSG00000039748	0.0389355	0.0757746	0.176552	0.429191	0.667785	0.912451		ENSMUSG00000039748	0.0389355	0.0596186	0.175985	0.338771	0.734783	0.890164		ENSMUSG00000039748	0.0389355	0.0933922	0.176545	0.529001	0.596805	0.999957		ENSMUSG00000039748	0.0389355	-0.121336	0.177114	-0.685075	0.493297	0.999959
	ENSMUSG00000055214	0.433312	0.0193339	0.113809	0.169881	0.865104	0.964864		ENSMUSG00000055214	0.433312	0.0612611	0.113718	0.538709	0.590088	0.843161		ENSMUSG00000055214	0.433312	0.0631585	0.1138	0.554995	0.578898	0.999957		ENSMUSG00000055214	0.433312	-0.0962782	0.113901	-0.84528	0.397954	0.999959
	ENSMUSG00000104157	0.0132476	0.183126	0.212735	0.860819	0.389338	0.895674		ENSMUSG00000104157	0.0132476	-0.00686933	0.210952	-0.0325635	0.974023	0.989605		ENSMUSG00000104157	0.0132476	0.0611144	0.213405	0.286377	0.774589	0.999957		ENSMUSG00000104157	0.0132476	-0.245829	0.214686	-1.14506	0.252184	0.999959
	ENSMUSG00000057335	0.0122142	0.322368	0.272891	1.18131	0.237481	0.895674		ENSMUSG00000057335	0.0122142	0.359781	0.275069	1.30797	0.190885	0.822922		ENSMUSG00000057335	0.0122142	0.0528662	0.272811	0.193783	0.846346	0.999957		ENSMUSG00000057335	0.0122142	0.220216	0.274957	0.800911	0.423183	0.999959
	ENSMUSG00000104154	0.000615457	0.644452	0.812326	0.793342	0.427579	0.895674		ENSMUSG00000104154	0.000615457	0.625427	0.825129	0.757975	0.448466	0.823699		ENSMUSG00000104154	0.000615457	-0.375114	0.809469	-0.463407	0.643073	0.999957		ENSMUSG00000104154	0.000615457	0.487947	0.821322	0.594099	0.552446	0.999959
	ENSMUSG00000103435	0.00107165	0.385567	0.703661	0.547945	0.58373	0.901746		ENSMUSG00000103435	0.00107165	0.333728	0.720543	0.463162	0.643248	0.857828		ENSMUSG00000103435	0.00107165	-0.147755	0.705982	-0.20929	0.834222	0.999957		ENSMUSG00000103435	0.00107165	0.260012	0.708932	0.366766	0.713794	0.999959
	ENSMUSG00000026504	0.0369226	0.175998	0.2128	0.827056	0.408206	0.895674		ENSMUSG00000026504	0.0369226	0.281798	0.21324	1.32151	0.186332	0.822922		ENSMUSG00000026504	0.0369226	0.0256737	0.212909	0.120586	0.904019	0.999957		ENSMUSG00000026504	0.0369226	0.0423175	0.213642	0.198076	0.842985	0.999959
	ENSMUSG00000103367	0.000673202	-0.135781	0.736764	-0.184294	0.853783	0.961862		ENSMUSG00000103367	0.000673202	0.387173	0.73387	0.527578	0.597793	0.844084		ENSMUSG00000103367	0.000673202	0.21238	0.744187	0.285385	0.775349	0.999957		ENSMUSG00000103367	0.000673202	0.669931	0.748555	0.894965	0.370806	0.999959
	ENSMUSG00000087082	0.00108099	0.633446	0.676691	0.936094	0.349225	0.895674		ENSMUSG00000087082	0.00108099	-0.0589325	0.683121	-0.0862694	0.931252	0.970386		ENSMUSG00000087082	0.00108099	0.16985	0.681266	0.249315	0.803117	0.999957		ENSMUSG00000087082	0.00108099	0.301107	0.689462	0.436728	0.662309	0.999959
	ENSMUSG00000019699	0.0354592	0.261061	0.226176	1.15424	0.248403	0.895674		ENSMUSG00000019699	0.0354592	0.155908	0.226731	0.687632	0.491685	0.825564		ENSMUSG00000019699	0.0354592	0.0226712	0.226298	0.100183	0.920199	0.999957		ENSMUSG00000019699	0.0354592	-0.0243043	0.227065	-0.107037	0.91476	0.999959
	ENSMUSG00000104391	0.000573715	0.0831129	0.778309	0.106787	0.914958	0.979005		ENSMUSG00000104391	0.000573715	0.489824	0.801356	0.611245	0.541038	0.833726		ENSMUSG00000104391	0.000573715	0.0823547	0.785001	0.10491	0.916447	0.999957		ENSMUSG00000104391	0.000573715	-0.386596	0.789128	-0.489903	0.624203	0.999959
	ENSMUSG00000097892	0.00846454	0.281362	0.264675	1.06305	0.287761	0.895674		ENSMUSG00000097892	0.00846454	0.331895	0.263977	1.25729	0.20865	0.822922		ENSMUSG00000097892	0.00846454	0.0376031	0.264354	0.142245	0.886886	0.999957		ENSMUSG00000097892	0.00846454	0.0195446	0.267687	0.0730128	0.941796	0.999959
	ENSMUSG00000063659	0.00233158	-0.0451652	0.489076	-0.0923481	0.926422	0.981026		ENSMUSG00000063659	0.00233158	0.35997	0.494634	0.727751	0.466766	0.824428		ENSMUSG00000063659	0.00233158	0.0212185	0.485529	0.0437018	0.965142	0.999957		ENSMUSG00000063659	0.00233158	0.313286	0.495264	0.632564	0.527018	0.999959
	ENSMUSG00000102432	0.00227463	0.42096	0.435604	0.966383	0.333852	0.895674		ENSMUSG00000102432	0.00227463	0.571453	0.43343	1.31844	0.187355	0.822922		ENSMUSG00000102432	0.00227463	0.302239	0.435827	0.693484	0.488006	0.999957		ENSMUSG00000102432	0.00227463	0.0790982	0.439959	0.179785	0.857321	0.999959
	ENSMUSG00000015961	0.00666632	0.16847	0.351726	0.478981	0.631952	0.906967		ENSMUSG00000015961	0.00666632	0.299228	0.354437	0.844235	0.398538	0.822922		ENSMUSG00000015961	0.00666632	0.0588253	0.35056	0.167804	0.866738	0.999957		ENSMUSG00000015961	0.00666632	0.391749	0.354436	1.10527	0.269041	0.999959
	ENSMUSG00000091476	0.0789705	0.291418	0.174218	1.67272	0.0943825	0.895674		ENSMUSG00000091476	0.0789705	0.262639	0.174147	1.50814	0.131518	0.822922		ENSMUSG00000091476	0.0789705	0.122904	0.174496	0.704334	0.481225	0.999957		ENSMUSG00000091476	0.0789705	-0.0460529	0.174526	-0.263875	0.791877	0.999959
	ENSMUSG00000104097	0.00359538	0.232619	0.424175	0.548403	0.583415	0.901746		ENSMUSG00000104097	0.00359538	0.324333	0.424873	0.763365	0.445246	0.823699		ENSMUSG00000104097	0.00359538	0.112481	0.425536	0.264328	0.791527	0.999957		ENSMUSG00000104097	0.00359538	-0.121051	0.427459	-0.283187	0.777033	0.999959
	ENSMUSG00000102493	0.00220935	0.325622	0.428014	0.760774	0.446792	0.895674		ENSMUSG00000102493	0.00220935	0.71006	0.425794	1.66761	0.0953925	0.822922		ENSMUSG00000102493	0.00220935	-0.207497	0.431378	-0.481009	0.63051	0.999957		ENSMUSG00000102493	0.00220935	-0.134081	0.430641	-0.311353	0.755533	0.999959
	ENSMUSG00000026502	0.0117743	0.065812	0.296027	0.222317	0.824067	0.952391		ENSMUSG00000026502	0.0117743	0.206737	0.297549	0.694799	0.487181	0.825387		ENSMUSG00000026502	0.0117743	-0.107485	0.295898	-0.363249	0.716419	0.999957		ENSMUSG00000026502	0.0117743	0.0972822	0.298047	0.326399	0.744123	0.999959
	ENSMUSG00000086350	0.00160572	-0.232988	0.537774	-0.433244	0.664837	0.912451		ENSMUSG00000086350	0.00160572	0.332523	0.54559	0.609473	0.542211	0.833726		ENSMUSG00000086350	0.00160572	-0.0488065	0.536505	-0.0909712	0.927516	0.999957		ENSMUSG00000086350	0.00160572	0.305419	0.547446	0.557898	0.576914	0.999959
	ENSMUSG00000026500	0.00136803	0.350418	0.545847	0.641971	0.520892	0.896532		ENSMUSG00000026500	0.00136803	0.620181	0.550812	1.12594	0.260191	0.822922		ENSMUSG00000026500	0.00136803	-0.085654	0.539774	-0.158685	0.873917	0.999957		ENSMUSG00000026500	0.00136803	0.571434	0.557467	1.02505	0.305337	0.999959
	ENSMUSG00000039630	0.0027246	0.262805	0.479647	0.547913	0.583752	0.901746		ENSMUSG00000039630	0.0027246	0.395831	0.484896	0.816321	0.414317	0.822922		ENSMUSG00000039630	0.0027246	-0.506906	0.479289	-1.05762	0.290228	0.999957		ENSMUSG00000039630	0.0027246	0.250654	0.48666	0.51505	0.606518	0.999959
	ENSMUSG00000104279	0.000940896	-0.194447	0.751114	-0.258878	0.79573	0.942652		ENSMUSG00000104279	0.000940896	0.624257	0.762103	0.819125	0.412715	0.822922		ENSMUSG00000104279	0.000940896	-1.04033	0.751188	-1.38491	0.166079	0.999957		ENSMUSG00000104279	0.000940896	-0.249033	0.760303	-0.327544	0.743256	0.999959
	ENSMUSG00000026495	0.0202849	0.223162	0.213566	1.04493	0.296054	0.895674		ENSMUSG00000026495	0.0202849	0.198273	0.213663	0.927971	0.353423	0.822922		ENSMUSG00000026495	0.0202849	0.0645638	0.213476	0.302441	0.762316	0.999957		ENSMUSG00000026495	0.0202849	-0.061433	0.215017	-0.285712	0.775099	0.999959
	ENSMUSG00000026494	0.338864	0.160951	0.142462	1.12979	0.258567	0.895674		ENSMUSG00000026494	0.338864	0.205137	0.142392	1.44065	0.149685	0.822922		ENSMUSG00000026494	0.338864	0.011626	0.142516	0.0815765	0.934983	0.999957		ENSMUSG00000026494	0.338864	-0.118455	0.142565	-0.830886	0.406038	0.999959
	ENSMUSG00000055067	0.223054	-0.0159836	0.145368	-0.109953	0.912447	0.978398		ENSMUSG00000055067	0.223054	0.125581	0.145312	0.864217	0.387469	0.822922		ENSMUSG00000055067	0.223054	-0.00973654	0.145391	-0.066968	0.946607	0.999957		ENSMUSG00000055067	0.223054	-0.0717969	0.145627	-0.49302	0.621998	0.999959
	ENSMUSG00000026492	0.00305097	0.15468	0.417473	0.370514	0.711	0.919941		ENSMUSG00000026492	0.00305097	0.375583	0.421192	0.891713	0.372547	0.822922		ENSMUSG00000026492	0.00305097	-0.0683462	0.41777	-0.163598	0.870048	0.999957		ENSMUSG00000026492	0.00305097	-0.132611	0.423905	-0.312833	0.754408	0.999959
	ENSMUSG00000038949	0.0120987	0.24038	0.300996	0.798616	0.424513	0.895674		ENSMUSG00000038949	0.0120987	0.315401	0.302414	1.04295	0.296974	0.822922		ENSMUSG00000038949	0.0120987	-0.0697664	0.301007	-0.231777	0.816711	0.999957		ENSMUSG00000038949	0.0120987	0.117771	0.302952	0.388744	0.697465	0.999959
	ENSMUSG00000038936	0.00526444	0.158594	0.336068	0.47191	0.636991	0.907852		ENSMUSG00000038936	0.00526444	0.00189948	0.334998	0.00567013	0.995476	0.997638		ENSMUSG00000038936	0.00526444	0.0722426	0.336	0.215008	0.829761	0.999957		ENSMUSG00000038936	0.00526444	0.0124794	0.339187	0.0367922	0.970651	0.999959
	ENSMUSG00000087236	0.0278694	0.0994351	0.187978	0.528972	0.596825	0.904166		ENSMUSG00000087236	0.0278694	0.14715	0.187383	0.78529	0.432283	0.822922		ENSMUSG00000087236	0.0278694	0.115931	0.188177	0.616075	0.537845	0.999957		ENSMUSG00000087236	0.0278694	-0.0785082	0.18886	-0.415695	0.677633	0.999959
	ENSMUSG00000026491	0.00748383	0.21187	0.325428	0.651052	0.515013	0.896532		ENSMUSG00000026491	0.00748383	0.23357	0.327594	0.712984	0.475856	0.824428		ENSMUSG00000026491	0.00748383	0.120086	0.325397	0.369045	0.712094	0.999957		ENSMUSG00000026491	0.00748383	0.126018	0.328256	0.383901	0.701052	0.999959
	ENSMUSG00000026490	0.0282563	0.104887	0.231434	0.453203	0.650403	0.91093		ENSMUSG00000026490	0.0282563	0.37085	0.232129	1.5976	0.110131	0.822922		ENSMUSG00000026490	0.0282563	-0.0785824	0.231667	-0.339204	0.734456	0.999957		ENSMUSG00000026490	0.0282563	0.0716435	0.232424	0.308245	0.757896	0.999959
	ENSMUSG00000103636	0.000612648	-0.0522041	0.83289	-0.0626782	0.950023	0.98772		ENSMUSG00000103636	0.000612648	1.09369	0.849305	1.28775	0.197835	0.822922		ENSMUSG00000103636	0.000612648	0.810459	0.830754	0.97557	0.329277	0.999957		ENSMUSG00000103636	0.000612648	-0.746002	0.848923	-0.878762	0.37953	0.999959
	ENSMUSG00000026489	0.00831474	0.293901	0.314693	0.933932	0.350339	0.895674		ENSMUSG00000026489	0.00831474	0.332353	0.31591	1.05205	0.292776	0.822922		ENSMUSG00000026489	0.00831474	0.0345315	0.315433	0.109473	0.912827	0.999957		ENSMUSG00000026489	0.00831474	0.121324	0.317845	0.381707	0.702679	0.999959
	ENSMUSG00000010609	0.00945702	0.12997	0.265964	0.488675	0.625072	0.906636		ENSMUSG00000010609	0.00945702	0.310598	0.266602	1.16503	0.244008	0.822922		ENSMUSG00000010609	0.00945702	0.0261089	0.266013	0.0981491	0.921814	0.999957		ENSMUSG00000010609	0.00945702	0.245844	0.269135	0.913459	0.361001	0.999959
	ENSMUSG00000102923	0.00866658	0.0881941	0.257765	0.342149	0.732239	0.925815		ENSMUSG00000102923	0.00866658	0.153664	0.257676	0.596346	0.550944	0.835175		ENSMUSG00000102923	0.00866658	0.138052	0.257639	0.535834	0.592073	0.999957		ENSMUSG00000102923	0.00866658	0.204481	0.260803	0.784044	0.433014	0.999959
	ENSMUSG00000055676	0.00318021	0.311707	0.381623	0.816793	0.414047	0.895674		ENSMUSG00000055676	0.00318021	0.16776	0.37814	0.443646	0.657299	0.86312		ENSMUSG00000055676	0.00318021	0.173686	0.3792	0.458032	0.64693	0.999957		ENSMUSG00000055676	0.00318021	0.00126109	0.387154	0.00325734	0.997401	0.999959
	ENSMUSG00000038855	0.0386053	-0.0171303	0.186014	-0.0920915	0.926625	0.981026		ENSMUSG00000038855	0.0386053	0.185326	0.185727	0.997843	0.318356	0.822922		ENSMUSG00000038855	0.0386053	0.122173	0.185884	0.657252	0.511019	0.999957		ENSMUSG00000038855	0.0386053	0.0349809	0.18703	0.187033	0.851634	0.999959
	ENSMUSG00000053963	0.0371935	0.316306	0.216288	1.46243	0.143623	0.895674		ENSMUSG00000053963	0.0371935	0.308143	0.215811	1.42784	0.153339	0.822922		ENSMUSG00000053963	0.0371935	0.00764696	0.215929	0.0354142	0.971749	0.999957		ENSMUSG00000053963	0.0371935	0.0010467	0.21668	0.00483061	0.996146	0.999959
	ENSMUSG00000104210	0.00420668	0.227416	0.359824	0.632021	0.527373	0.897718		ENSMUSG00000104210	0.00420668	0.170841	0.35823	0.476903	0.633431	0.854836		ENSMUSG00000104210	0.00420668	0.0820197	0.360071	0.227788	0.819811	0.999957		ENSMUSG00000104210	0.00420668	-0.267726	0.363716	-0.736086	0.461678	0.999959
	ENSMUSG00000026496	0.00548391	0.151224	0.348687	0.433694	0.664511	0.912451		ENSMUSG00000026496	0.00548391	0.330844	0.351093	0.942327	0.346025	0.822922		ENSMUSG00000026496	0.00548391	-0.0298428	0.348727	-0.0855763	0.931803	0.999957		ENSMUSG00000026496	0.00548391	0.0109544	0.352419	0.0310835	0.975203	0.999959
	ENSMUSG00000058729	0.0135847	0.197361	0.237218	0.831983	0.405419	0.895674		ENSMUSG00000058729	0.0135847	0.180383	0.236951	0.761266	0.446498	0.823699		ENSMUSG00000058729	0.0135847	0.0257489	0.237137	0.108583	0.913534	0.999957		ENSMUSG00000058729	0.0135847	-0.0791409	0.239014	-0.331114	0.740559	0.999959
	ENSMUSG00000026499	0.00397164	0.122225	0.385059	0.31742	0.750925	0.929489		ENSMUSG00000026499	0.00397164	0.117477	0.389005	0.301993	0.762657	0.898559		ENSMUSG00000026499	0.00397164	-0.232501	0.384814	-0.604191	0.545717	0.999957		ENSMUSG00000026499	0.00397164	0.139129	0.391277	0.355577	0.722158	0.999959
	ENSMUSG00000103649	0.00187729	0.305757	0.499318	0.612349	0.540307	0.898094		ENSMUSG00000103649	0.00187729	0.504802	0.508257	0.993204	0.320611	0.822922		ENSMUSG00000103649	0.00187729	-0.291595	0.501663	-0.581256	0.561068	0.999957		ENSMUSG00000103649	0.00187729	-0.0447204	0.508232	-0.0879921	0.929883	0.999959
	ENSMUSG00000060743	0.00305911	0.488321	0.39711	1.22969	0.218815	0.895674		ENSMUSG00000060743	0.00305911	0.127856	0.398803	0.320599	0.748514	0.894675		ENSMUSG00000060743	0.00305911	-0.140038	0.395674	-0.353922	0.723398	0.999957		ENSMUSG00000060743	0.00305911	0.173406	0.403327	0.429939	0.66724	0.999959
	ENSMUSG00000073485	0.00134257	0.724201	0.562351	1.28781	0.197812	0.895674		ENSMUSG00000073485	0.00134257	0.0441742	0.566577	0.0779669	0.937854	0.973233		ENSMUSG00000073485	0.00134257	-0.14999	0.558301	-0.268654	0.788196	0.999957		ENSMUSG00000073485	0.00134257	0.0365077	0.577999	0.0631623	0.949637	0.999959
	ENSMUSG00000038806	0.00386805	0.00943615	0.354647	0.0266072	0.978773	0.995732		ENSMUSG00000038806	0.00386805	0.108592	0.358975	0.302505	0.762267	0.898556		ENSMUSG00000038806	0.00386805	0.111773	0.353396	0.316283	0.751788	0.999957		ENSMUSG00000038806	0.00386805	0.10904	0.359499	0.303311	0.761653	0.999959
	ENSMUSG00000066652	0.0135263	0.0246266	0.209519	0.117538	0.906433	0.976189		ENSMUSG00000066652	0.0135263	0.0697074	0.207594	0.335787	0.737031	0.890706		ENSMUSG00000066652	0.0135263	0.110932	0.208972	0.530849	0.595523	0.999957		ENSMUSG00000066652	0.0135263	-0.153592	0.210711	-0.728922	0.466049	0.999959
	ENSMUSG00000026520	0.00158593	0.237802	0.534583	0.444837	0.656438	0.912203		ENSMUSG00000026520	0.00158593	0.00920304	0.533987	0.0172346	0.986249	0.994385		ENSMUSG00000026520	0.00158593	0.313436	0.528584	0.592972	0.5532	0.999957		ENSMUSG00000026520	0.00158593	0.238458	0.546956	0.435973	0.662856	0.999959
	ENSMUSG00000038793	0.00620355	0.111918	0.28741	0.3894	0.69698	0.917803		ENSMUSG00000038793	0.00620355	0.207463	0.284604	0.728953	0.46603	0.824428		ENSMUSG00000038793	0.00620355	0.141619	0.286886	0.493644	0.621558	0.999957		ENSMUSG00000038793	0.00620355	-0.0507834	0.291179	-0.174406	0.861546	0.999959
	ENSMUSG00000026519	0.0279197	-0.0944106	0.159876	-0.590525	0.554839	0.899121		ENSMUSG00000026519	0.0279197	0.0760346	0.158759	0.478932	0.631987	0.854217		ENSMUSG00000026519	0.0279197	0.0591802	0.159565	0.370884	0.710724	0.999957		ENSMUSG00000026519	0.0279197	-0.00265617	0.16093	-0.0165051	0.986831	0.999959
	ENSMUSG00000085563	0.00544249	-0.270666	0.287319	-0.942039	0.346173	0.895674		ENSMUSG00000085563	0.00544249	0.222183	0.284555	0.78081	0.434914	0.822922		ENSMUSG00000085563	0.00544249	0.056773	0.286782	0.197966	0.843072	0.999957		ENSMUSG00000085563	0.00544249	0.178323	0.289334	0.616321	0.537683	0.999959
	ENSMUSG00000038776	0.0373924	0.216305	0.167839	1.28876	0.197481	0.895674		ENSMUSG00000038776	0.0373924	0.118726	0.167234	0.709941	0.477741	0.824428		ENSMUSG00000038776	0.0373924	0.0613534	0.16758	0.366113	0.714281	0.999957		ENSMUSG00000038776	0.0373924	0.0390104	0.168605	0.231371	0.817026	0.999959
	ENSMUSG00000102219	0.0142536	-0.0393278	0.208397	-0.188715	0.850316	0.960926		ENSMUSG00000102219	0.0142536	0.18908	0.20637	0.916218	0.359553	0.822922		ENSMUSG00000102219	0.0142536	0.0135273	0.2083	0.0649415	0.948221	0.999957		ENSMUSG00000102219	0.0142536	-0.149806	0.208977	-0.716853	0.473465	0.999959
	ENSMUSG00000026516	0.00839714	0.154119	0.272767	0.565021	0.572059	0.900689		ENSMUSG00000026516	0.00839714	0.012045	0.274707	0.0438467	0.965027	0.985307		ENSMUSG00000026516	0.00839714	0.133992	0.272698	0.491355	0.623175	0.999957		ENSMUSG00000026516	0.00839714	-0.0709841	0.276266	-0.256941	0.797225	0.999959
	ENSMUSG00000062169	0.00397955	-0.134031	0.404929	-0.330999	0.740645	0.927629		ENSMUSG00000062169	0.00397955	0.0794464	0.408047	0.194699	0.845629	0.934012		ENSMUSG00000062169	0.00397955	-0.146283	0.40436	-0.361765	0.717528	0.999957		ENSMUSG00000062169	0.00397955	0.129121	0.408565	0.316036	0.751975	0.999959
	ENSMUSG00000038733	0.00539444	0.282014	0.353882	0.796914	0.425501	0.895674		ENSMUSG00000038733	0.00539444	0.193747	0.356617	0.543291	0.586929	0.841531		ENSMUSG00000038733	0.00539444	-0.0285233	0.354204	-0.0805279	0.935817	0.999957		ENSMUSG00000038733	0.00539444	0.105734	0.357506	0.295756	0.767417	0.999959
	ENSMUSG00000054135	0.000954312	0.243219	0.738355	0.329407	0.741848	0.928013		ENSMUSG00000054135	0.000954312	0.156591	0.739838	0.211655	0.832376	0.928522		ENSMUSG00000054135	0.000954312	-0.257987	0.740369	-0.348458	0.727497	0.999957		ENSMUSG00000054135	0.000954312	-0.117851	0.749092	-0.157325	0.874989	0.999959
	ENSMUSG00000081214	0.000685974	-0.250125	0.807833	-0.309625	0.756846	0.93023		ENSMUSG00000081214	0.000685974	0.238401	0.792569	0.300796	0.76357	0.898957		ENSMUSG00000081214	0.000685974	-0.148825	0.797694	-0.186569	0.851999	0.999957		ENSMUSG00000081214	0.000685974	0.0756457	0.808991	0.0935061	0.925501	0.999959
	ENSMUSG00000026514	0.0638423	0.254134	0.17569	1.44649	0.14804	0.895674		ENSMUSG00000026514	0.0638423	0.343367	0.175429	1.9573	0.0503122	0.822922		ENSMUSG00000026514	0.0638423	0.142295	0.175623	0.810229	0.417809	0.999957		ENSMUSG00000026514	0.0638423	-0.185945	0.176123	-1.05576	0.291076	0.999959
	ENSMUSG00000050625	0.00311854	-0.133365	0.394399	-0.338148	0.735252	0.926406		ENSMUSG00000050625	0.00311854	0.228962	0.390136	0.586877	0.557286	0.835529		ENSMUSG00000050625	0.00311854	0.0663426	0.394563	0.168142	0.866472	0.999957		ENSMUSG00000050625	0.00311854	0.28541	0.397508	0.717999	0.472758	0.999959
	ENSMUSG00000047369	0.236115	0.193162	0.127613	1.51365	0.130114	0.895674		ENSMUSG00000047369	0.236115	0.194061	0.127476	1.52233	0.127925	0.822922		ENSMUSG00000047369	0.236115	0.0567997	0.127634	0.445021	0.656305	0.999957		ENSMUSG00000047369	0.236115	-0.077557	0.127725	-0.607217	0.543707	0.999959
	ENSMUSG00000004880	0.00767825	0.041615	0.306985	0.135561	0.892169	0.971593		ENSMUSG00000004880	0.00767825	0.242394	0.307645	0.787902	0.430754	0.822922		ENSMUSG00000004880	0.00767825	-0.011458	0.306346	-0.0374022	0.970164	0.999957		ENSMUSG00000004880	0.00767825	0.0953383	0.309809	0.307732	0.758286	0.999959
	ENSMUSG00000022995	0.0288519	0.227155	0.210399	1.07964	0.280303	0.895674		ENSMUSG00000022995	0.0288519	0.278292	0.210494	1.32209	0.186137	0.822922		ENSMUSG00000022995	0.0288519	0.00306825	0.210437	0.0145804	0.988367	0.999957		ENSMUSG00000022995	0.0288519	0.0544148	0.211278	0.257551	0.796753	0.999959
	ENSMUSG00000026511	0.00269149	0.210472	0.452961	0.464659	0.642176	0.908351		ENSMUSG00000026511	0.00269149	0.585748	0.45388	1.29053	0.196866	0.822922		ENSMUSG00000026511	0.00269149	-0.121241	0.44908	-0.269975	0.787179	0.999957		ENSMUSG00000026511	0.00269149	-0.17262	0.456297	-0.378305	0.705204	0.999959
	ENSMUSG00000038633	0.00264329	-0.0539335	0.395726	-0.13629	0.891592	0.971593		ENSMUSG00000038633	0.00264329	0.0536797	0.396854	0.135263	0.892404	0.953907		ENSMUSG00000038633	0.00264329	-0.11516	0.391005	-0.294524	0.768357	0.999957		ENSMUSG00000038633	0.00264329	0.155261	0.400573	0.387598	0.698313	0.999959
	ENSMUSG00000100147	0.0113202	0.051389	0.2333	0.22027	0.825661	0.952561		ENSMUSG00000100147	0.0113202	0.162551	0.231651	0.701708	0.482861	0.824428		ENSMUSG00000100147	0.0113202	0.153652	0.233431	0.658232	0.510389	0.999957		ENSMUSG00000100147	0.0113202	0.0141216	0.234248	0.0602848	0.951929	0.999959
	ENSMUSG00000047539	0.00612351	0.264416	0.361766	0.730903	0.464838	0.895674		ENSMUSG00000047539	0.00612351	0.448332	0.365107	1.22795	0.219468	0.822922		ENSMUSG00000047539	0.00612351	-0.132329	0.361041	-0.36652	0.713977	0.999957		ENSMUSG00000047539	0.00612351	-0.0220394	0.364289	-0.0604999	0.951758	0.999959
	ENSMUSG00000026510	0.0130273	0.120552	0.261138	0.461639	0.64434	0.909137		ENSMUSG00000026510	0.0130273	0.176171	0.261828	0.672849	0.501043	0.827576		ENSMUSG00000026510	0.0130273	-0.0813846	0.260874	-0.311969	0.755064	0.999957		ENSMUSG00000026510	0.0130273	0.167895	0.263604	0.636921	0.524176	0.999959
	ENSMUSG00000026509	0.0154992	0.166884	0.236744	0.704913	0.480865	0.895674		ENSMUSG00000026509	0.0154992	0.194729	0.23669	0.822721	0.410667	0.822922		ENSMUSG00000026509	0.0154992	-0.0506707	0.236395	-0.214347	0.830276	0.999957		ENSMUSG00000026509	0.0154992	0.0353257	0.238548	0.148086	0.882275	0.999959
	ENSMUSG00000102234	0.00296655	0.10418	0.430742	0.241862	0.808887	0.947667		ENSMUSG00000102234	0.00296655	0.106798	0.431775	0.247346	0.80464	0.916054		ENSMUSG00000102234	0.00296655	-0.0945291	0.429623	-0.220028	0.825849	0.999957		ENSMUSG00000102234	0.00296655	0.0768182	0.436192	0.176111	0.860207	0.999959
	ENSMUSG00000104415	0.0016619	-0.187675	0.522704	-0.359046	0.719561	0.921323		ENSMUSG00000104415	0.0016619	0.276055	0.519249	0.531643	0.594974	0.844084		ENSMUSG00000104415	0.0016619	0.247256	0.51811	0.477227	0.633201	0.999957		ENSMUSG00000104415	0.0016619	-0.287689	0.531264	-0.541518	0.588151	0.999959
	ENSMUSG00000038576	0.0748888	0.303383	0.188429	1.61006	0.107385	0.895674		ENSMUSG00000038576	0.0748888	0.345304	0.188262	1.83416	0.06663	0.822922		ENSMUSG00000038576	0.0748888	0.0143495	0.188359	0.0761818	0.939274	0.999957		ENSMUSG00000038576	0.0748888	0.0305421	0.18867	0.161881	0.8714	0.999959
	ENSMUSG00000079164	0.0251216	0.266727	0.185431	1.43842	0.150315	0.895674		ENSMUSG00000079164	0.0251216	0.132125	0.184302	0.716895	0.473439	0.824428		ENSMUSG00000079164	0.0251216	-0.00556544	0.184748	-0.0301245	0.975968	0.999957		ENSMUSG00000079164	0.0251216	-0.180852	0.186595	-0.969223	0.332434	0.999959
	ENSMUSG00000030768	0.111145	0.0637858	0.154946	0.411665	0.680585	0.914141		ENSMUSG00000030768	0.111145	0.104338	0.154719	0.674367	0.500078	0.827301		ENSMUSG00000030768	0.111145	-0.0238462	0.154916	-0.15393	0.877665	0.999957		ENSMUSG00000030768	0.111145	-0.19652	0.155352	-1.265	0.205872	0.999959
	ENSMUSG00000046836	0.0339554	0.458162	0.209369	2.1883	0.0286476	0.895674		ENSMUSG00000046836	0.0339554	0.125234	0.208908	0.59947	0.54886	0.835065		ENSMUSG00000046836	0.0339554	0.000225178	0.209682	0.0010739	0.999143	0.999957		ENSMUSG00000046836	0.0339554	-0.0402621	0.209311	-0.192355	0.847464	0.999959
	ENSMUSG00000042901	0.0719856	0.400478	0.184752	2.16765	0.030185	0.895674		ENSMUSG00000042901	0.0719856	0.227777	0.184493	1.23461	0.216976	0.822922		ENSMUSG00000042901	0.0719856	-0.0399438	0.185012	-0.215898	0.829067	0.999957		ENSMUSG00000042901	0.0719856	-0.0332041	0.184726	-0.179747	0.857351	0.999959
	ENSMUSG00000056050	0.00855861	0.158357	0.33245	0.476334	0.633836	0.907384		ENSMUSG00000056050	0.00855861	0.291971	0.334652	0.872462	0.382957	0.822922		ENSMUSG00000056050	0.00855861	-0.170185	0.332528	-0.511789	0.608798	0.999957		ENSMUSG00000056050	0.00855861	0.211881	0.335312	0.631893	0.527457	0.999959
	ENSMUSG00000072258	0.00627179	0.313209	0.329377	0.950913	0.341649	0.895674		ENSMUSG00000072258	0.00627179	0.0763567	0.331042	0.230656	0.817582	0.922165		ENSMUSG00000072258	0.00627179	0.212038	0.32854	0.645397	0.51867	0.999957		ENSMUSG00000072258	0.00627179	0.13997	0.331579	0.422132	0.672929	0.999959
	ENSMUSG00000104212	0.000821029	-0.0166599	0.734557	-0.0226802	0.981905	0.996536		ENSMUSG00000104212	0.000821029	0.457419	0.740092	0.618057	0.536538	0.833294		ENSMUSG00000104212	0.000821029	-0.512028	0.733126	-0.698418	0.484916	0.999957		ENSMUSG00000104212	0.000821029	0.210525	0.742297	0.283613	0.776707	0.999959
	ENSMUSG00000053461	0.0279081	0.177062	0.189757	0.933096	0.35077	0.895674		ENSMUSG00000053461	0.0279081	0.158875	0.188821	0.841406	0.40012	0.822922		ENSMUSG00000053461	0.0279081	0.0260329	0.18971	0.137225	0.890853	0.999957		ENSMUSG00000053461	0.0279081	-0.104822	0.190393	-0.550555	0.581939	0.999959
	ENSMUSG00000039384	0.0924336	-0.0064222	0.142498	-0.0450686	0.964053	0.991816		ENSMUSG00000039384	0.0924336	-0.0290846	0.142095	-0.204683	0.837819	0.930796		ENSMUSG00000039384	0.0924336	0.0329585	0.142227	0.231731	0.816747	0.999957		ENSMUSG00000039384	0.0924336	-0.143431	0.14281	-1.00435	0.31521	0.999959
	ENSMUSG00000039377	0.0226849	0.0496725	0.187845	0.264433	0.791446	0.942303		ENSMUSG00000039377	0.0226849	-0.0479167	0.186102	-0.257475	0.796812	0.912346		ENSMUSG00000039377	0.0226849	0.231012	0.186241	1.24039	0.21483	0.999957		ENSMUSG00000039377	0.0226849	-0.00852444	0.189045	-0.0450922	0.964034	0.999959
	ENSMUSG00000026621	0.0395342	0.169576	0.172272	0.984353	0.324942	0.895674		ENSMUSG00000026621	0.0395342	0.0126561	0.17154	0.0737793	0.941186	0.974741		ENSMUSG00000026621	0.0395342	0.140113	0.171887	0.815146	0.414989	0.999957		ENSMUSG00000026621	0.0395342	-0.167477	0.172882	-0.968738	0.332676	0.999959
	ENSMUSG00000073481	0.0122318	0.0253147	0.266864	0.0948599	0.924426	0.980883		ENSMUSG00000073481	0.0122318	0.279906	0.267449	1.04658	0.295294	0.822922		ENSMUSG00000073481	0.0122318	0.0896571	0.26617	0.336842	0.736236	0.999957		ENSMUSG00000073481	0.0122318	0.101532	0.268681	0.377892	0.705511	0.999959
	ENSMUSG00000039349	0.0223369	0.218283	0.202793	1.07639	0.281755	0.895674		ENSMUSG00000039349	0.0223369	0.0283929	0.201584	0.140849	0.887989	0.951719		ENSMUSG00000039349	0.0223369	0.115685	0.202681	0.570772	0.568154	0.999957		ENSMUSG00000039349	0.0223369	-0.0538707	0.203641	-0.264538	0.791366	0.999959
	ENSMUSG00000026620	0.0365993	0.434185	0.212338	2.04478	0.0408764	0.895674		ENSMUSG00000026620	0.0365993	0.255944	0.212455	1.2047	0.22832	0.822922		ENSMUSG00000026620	0.0365993	0.104604	0.212529	0.492187	0.622587	0.999957		ENSMUSG00000026620	0.0365993	-0.082939	0.21281	-0.389733	0.696734	0.999959
	ENSMUSG00000039318	0.0141137	0.229995	0.254469	0.903824	0.366089	0.895674		ENSMUSG00000039318	0.0141137	0.38159	0.255937	1.49095	0.135974	0.822922		ENSMUSG00000039318	0.0141137	0.195937	0.254634	0.769483	0.441607	0.999957		ENSMUSG00000039318	0.0141137	0.132354	0.256363	0.516276	0.605662	0.999959
	ENSMUSG00000026618	0.00743489	0.50654	0.321202	1.57701	0.114792	0.895674		ENSMUSG00000026618	0.00743489	0.346238	0.323822	1.06922	0.284969	0.822922		ENSMUSG00000026618	0.00743489	0.127464	0.321778	0.396124	0.692013	0.999957		ENSMUSG00000026618	0.00743489	0.210422	0.323227	0.651003	0.515044	0.999959
	ENSMUSG00000102526	0.000894361	0.737684	0.651203	1.1328	0.257297	0.895674		ENSMUSG00000102526	0.000894361	0.497741	0.663593	0.750069	0.453213	0.824298		ENSMUSG00000102526	0.000894361	0.224515	0.651383	0.344674	0.73034	0.999957		ENSMUSG00000102526	0.000894361	0.391011	0.662796	0.589942	0.555229	0.999959
	ENSMUSG00000026617	0.00400753	0.266628	0.398948	0.668329	0.503924	0.896532		ENSMUSG00000026617	0.00400753	0.176547	0.402154	0.439003	0.660659	0.864247		ENSMUSG00000026617	0.00400753	-0.106192	0.399968	-0.265501	0.790623	0.999957		ENSMUSG00000026617	0.00400753	0.164363	0.402562	0.408293	0.683058	0.999959
	ENSMUSG00000097261	0.000988909	0.327309	0.647575	0.505438	0.613251	0.905299		ENSMUSG00000097261	0.000988909	1.17697	0.663125	1.77489	0.0759161	0.822922		ENSMUSG00000097261	0.000988909	-0.257605	0.642524	-0.400927	0.688474	0.999957		ENSMUSG00000097261	0.000988909	0.158699	0.660749	0.240181	0.81019	0.999959
	ENSMUSG00000026615	0.0105928	0.206962	0.315702	0.655562	0.512106	0.896532		ENSMUSG00000026615	0.0105928	0.190557	0.317441	0.60029	0.548313	0.834926		ENSMUSG00000026615	0.0105928	-0.049404	0.315429	-0.156625	0.87554	0.999957		ENSMUSG00000026615	0.0105928	0.0641881	0.31739	0.202237	0.839731	0.999959
	ENSMUSG00000051295	0.0104751	0.142253	0.268509	0.529791	0.596257	0.904166		ENSMUSG00000051295	0.0104751	0.317771	0.267268	1.18896	0.234456	0.822922		ENSMUSG00000051295	0.0104751	0.0174138	0.2688	0.0647834	0.948346	0.999957		ENSMUSG00000051295	0.0104751	-0.0130111	0.269714	-0.0482403	0.961525	0.999959
	ENSMUSG00000097615	0.00977866	0.306082	0.268621	1.13946	0.254512	0.895674		ENSMUSG00000097615	0.00977866	0.376743	0.266614	1.41307	0.157637	0.822922		ENSMUSG00000097615	0.00977866	-0.154704	0.268949	-0.575218	0.565144	0.999957		ENSMUSG00000097615	0.00977866	-0.137241	0.269434	-0.509368	0.610494	0.999959
	ENSMUSG00000026614	0.0117485	0.271109	0.226424	1.19735	0.23117	0.895674		ENSMUSG00000026614	0.0117485	0.256872	0.224819	1.14257	0.253217	0.822922		ENSMUSG00000026614	0.0117485	-0.164994	0.226956	-0.726986	0.467235	0.999957		ENSMUSG00000026614	0.0117485	-0.187475	0.227405	-0.824409	0.409707	0.999959
	ENSMUSG00000102185	0.0177678	0.137235	0.19186	0.715287	0.474432	0.895674		ENSMUSG00000102185	0.0177678	0.109032	0.190168	0.573349	0.566409	0.837322		ENSMUSG00000102185	0.0177678	0.224932	0.191745	1.17308	0.240764	0.999957		ENSMUSG00000102185	0.0177678	-0.109675	0.192777	-0.568923	0.569408	0.999959
	ENSMUSG00000039246	0.0171327	0.246753	0.223377	1.10465	0.269313	0.895674		ENSMUSG00000039246	0.0171327	0.106288	0.222983	0.476664	0.633601	0.854859		ENSMUSG00000039246	0.0171327	0.0703098	0.2234	0.314726	0.75297	0.999957		ENSMUSG00000039246	0.0171327	-0.0352584	0.224847	-0.15681	0.875394	0.999959
	ENSMUSG00000039239	0.0661276	0.386931	0.164847	2.34721	0.0189147	0.895674		ENSMUSG00000039239	0.0661276	0.237392	0.164582	1.44239	0.149192	0.822922		ENSMUSG00000039239	0.0661276	0.0131144	0.16486	0.0795484	0.936596	0.999957		ENSMUSG00000039239	0.0661276	-0.0426225	0.16528	-0.257881	0.796498	0.999959
	ENSMUSG00000100393	0.00352273	0.280507	0.38279	0.732795	0.463684	0.895674		ENSMUSG00000100393	0.00352273	0.0662631	0.380522	0.174137	0.861757	0.940812		ENSMUSG00000100393	0.00352273	0.142688	0.381856	0.373669	0.70865	0.999957		ENSMUSG00000100393	0.00352273	-0.0373678	0.386296	-0.0967338	0.922938	0.999959
	ENSMUSG00000102619	0.00259575	0.537668	0.423812	1.26865	0.204567	0.895674		ENSMUSG00000102619	0.00259575	0.389674	0.424875	0.917148	0.359065	0.822922		ENSMUSG00000102619	0.00259575	0.164825	0.4223	0.390303	0.696312	0.999957		ENSMUSG00000102619	0.00259575	0.040837	0.429405	0.0951015	0.924234	0.999959
	ENSMUSG00000001305	0.0104212	0.212287	0.268616	0.790301	0.429352	0.895674		ENSMUSG00000001305	0.0104212	0.26418	0.269599	0.9799	0.327135	0.822922		ENSMUSG00000001305	0.0104212	0.012619	0.267873	0.0471082	0.962427	0.999957		ENSMUSG00000001305	0.0104212	0.1223	0.270532	0.452071	0.651217	0.999959
	ENSMUSG00000097784	0.00237275	0.142369	0.48047	0.296313	0.766991	0.934278		ENSMUSG00000097784	0.00237275	0.164314	0.483062	0.34015	0.733743	0.889928		ENSMUSG00000097784	0.00237275	0.0941861	0.475679	0.198003	0.843042	0.999957		ENSMUSG00000097784	0.00237275	0.408697	0.485946	0.841033	0.400329	0.999959
	ENSMUSG00000026611	0.190015	0.178451	0.129866	1.37412	0.169406	0.895674		ENSMUSG00000026611	0.190015	0.0617479	0.129711	0.476042	0.634044	0.854983		ENSMUSG00000026611	0.190015	0.00352639	0.129844	0.0271587	0.978333	0.999957		ENSMUSG00000026611	0.190015	-0.155293	0.130048	-1.19412	0.23243	0.999959
	ENSMUSG00000089730	0.0032676	0.103272	0.370736	0.27856	0.780582	0.93767		ENSMUSG00000089730	0.0032676	0.0550415	0.369409	0.148999	0.881555	0.94969		ENSMUSG00000089730	0.0032676	0.1487	0.374158	0.397425	0.691054	0.999957		ENSMUSG00000089730	0.0032676	-0.26687	0.376268	-0.709255	0.478166	0.999959
	ENSMUSG00000039210	0.0461434	0.248073	0.185796	1.33519	0.181813	0.895674		ENSMUSG00000039210	0.0461434	0.173963	0.186127	0.934645	0.349971	0.822922		ENSMUSG00000039210	0.0461434	0.0186503	0.185792	0.100383	0.92004	0.999957		ENSMUSG00000039210	0.0461434	0.104132	0.186707	0.557726	0.577031	0.999959
	ENSMUSG00000104394	0.00144917	0.291145	0.559561	0.52031	0.602847	0.905142		ENSMUSG00000104394	0.00144917	0.813485	0.573315	1.41891	0.155924	0.822922		ENSMUSG00000104394	0.00144917	0.0707661	0.561381	0.126057	0.899687	0.999957		ENSMUSG00000104394	0.00144917	0.149991	0.573322	0.261617	0.793617	0.999959
	ENSMUSG00000104245	0.0291687	0.102869	0.183743	0.559852	0.575581	0.900689		ENSMUSG00000104245	0.0291687	0.101291	0.183192	0.552924	0.580315	0.83996		ENSMUSG00000104245	0.0291687	0.0136669	0.183922	0.074308	0.940765	0.999957		ENSMUSG00000104245	0.0291687	0.0346698	0.18455	0.187862	0.850985	0.999959
	ENSMUSG00000026610	0.875654	0.139295	0.126409	1.10193	0.270491	0.895674		ENSMUSG00000026610	0.875654	0.0176642	0.126374	0.139778	0.888836	0.952076		ENSMUSG00000026610	0.875654	-0.000858582	0.126405	-0.0067923	0.994581	0.999957		ENSMUSG00000026610	0.875654	-0.141288	0.126454	-1.11731	0.263862	0.999959
	ENSMUSG00000103961	0.034447	0.217305	0.187937	1.15626	0.247574	0.895674		ENSMUSG00000103961	0.034447	0.172373	0.187523	0.919212	0.357985	0.822922		ENSMUSG00000103961	0.034447	-0.0799975	0.188063	-0.425377	0.670562	0.999957		ENSMUSG00000103961	0.034447	-0.224131	0.188796	-1.18715	0.235167	0.999959
	ENSMUSG00000026608	0.00903526	0.381408	0.315025	1.21072	0.226001	0.895674		ENSMUSG00000026608	0.00903526	0.495248	0.317393	1.56036	0.118675	0.822922		ENSMUSG00000026608	0.00903526	-0.154583	0.314548	-0.491445	0.623112	0.999957		ENSMUSG00000026608	0.00903526	0.275099	0.317088	0.86758	0.385624	0.999959
	ENSMUSG00000037624	0.10616	0.140941	0.16656	0.846188	0.397448	0.895674		ENSMUSG00000037624	0.10616	0.234788	0.166398	1.411	0.158245	0.822922		ENSMUSG00000037624	0.10616	-0.0366168	0.166701	-0.219655	0.826139	0.999957		ENSMUSG00000037624	0.10616	-0.0550567	0.166805	-0.330067	0.74135	0.999959
	ENSMUSG00000102824	0.000561543	0.259013	0.764152	0.338955	0.734644	0.926309		ENSMUSG00000102824	0.000561543	0.209979	0.767817	0.273475	0.784488	0.90663		ENSMUSG00000102824	0.000561543	-0.320319	0.769715	-0.416153	0.677298	0.999957		ENSMUSG00000102824	0.000561543	-1.30227	0.781319	-1.66676	0.0955613	0.999959
	ENSMUSG00000104507	0.00264911	0.35285	0.464119	0.760257	0.447101	0.895674		ENSMUSG00000104507	0.00264911	0.26671	0.45998	0.579828	0.56203	0.836068		ENSMUSG00000104507	0.00264911	-0.0456449	0.466202	-0.0979082	0.922005	0.999957		ENSMUSG00000104507	0.00264911	0.0652225	0.46838	0.139251	0.889252	0.999959
	ENSMUSG00000026605	0.0348602	0.194785	0.170603	1.14174	0.25356	0.895674		ENSMUSG00000026605	0.0348602	0.0928333	0.169942	0.546263	0.584885	0.840818		ENSMUSG00000026605	0.0348602	-0.0171137	0.170263	-0.100514	0.919936	0.999957		ENSMUSG00000026605	0.0348602	-0.0873732	0.171345	-0.509926	0.610103	0.999959
	ENSMUSG00000026604	0.157521	0.130067	0.150394	0.864836	0.387129	0.895674		ENSMUSG00000026604	0.157521	0.124017	0.150219	0.825579	0.409043	0.822922		ENSMUSG00000026604	0.157521	0.0545001	0.150375	0.362429	0.717031	0.999957		ENSMUSG00000026604	0.157521	-0.0800143	0.150604	-0.53129	0.595218	0.999959
	ENSMUSG00000104435	0.00354215	0.0927085	0.402153	0.230531	0.817679	0.95069		ENSMUSG00000104435	0.00354215	0.122687	0.402631	0.304713	0.760585	0.898515		ENSMUSG00000104435	0.00354215	-0.0532521	0.401802	-0.132533	0.894563	0.999957		ENSMUSG00000104435	0.00354215	0.166697	0.404974	0.411624	0.680615	0.999959
	ENSMUSG00000026603	0.0180664	0.218518	0.244437	0.893968	0.371339	0.895674		ENSMUSG00000026603	0.0180664	0.403954	0.24451	1.6521	0.0985142	0.822922		ENSMUSG00000026603	0.0180664	-0.0241417	0.24411	-0.098897	0.92122	0.999957		ENSMUSG00000026603	0.0180664	0.277664	0.24598	1.12881	0.258978	0.999959
	ENSMUSG00000103467	0.00212553	-0.210607	0.534051	-0.394357	0.693318	0.917145		ENSMUSG00000103467	0.00212553	0.735639	0.531972	1.38285	0.16671	0.822922		ENSMUSG00000103467	0.00212553	-0.272315	0.532518	-0.511373	0.60909	0.999957		ENSMUSG00000103467	0.00212553	0.0332086	0.536662	0.06188	0.950658	0.999959
	ENSMUSG00000010175	0.0665391	-0.198926	0.165209	-1.20409	0.228555	0.895674		ENSMUSG00000010175	0.0665391	-0.0890541	0.164648	-0.540874	0.588594	0.842571		ENSMUSG00000010175	0.0665391	0.072068	0.164695	0.437583	0.661688	0.999957		ENSMUSG00000010175	0.0665391	-0.283263	0.165983	-1.70657	0.0879015	0.999959
	ENSMUSG00000099404	0.0046076	-0.140381	0.31969	-0.439118	0.660576	0.912451		ENSMUSG00000099404	0.0046076	-0.105326	0.315861	-0.333456	0.73879	0.891226		ENSMUSG00000099404	0.0046076	0.167918	0.315701	0.531889	0.594803	0.999957		ENSMUSG00000099404	0.0046076	-0.344019	0.325627	-1.05648	0.290748	0.999959
	ENSMUSG00000079045	0.0626793	-0.0460249	0.168062	-0.273856	0.784195	0.939121		ENSMUSG00000079045	0.0626793	-0.0359497	0.167545	-0.214568	0.830104	0.927407		ENSMUSG00000079045	0.0626793	0.0656181	0.167583	0.391555	0.695387	0.999957		ENSMUSG00000079045	0.0626793	-0.22052	0.168783	-1.30653	0.191372	0.999959
	ENSMUSG00000089872	0.0976874	-0.00986757	0.158862	-0.0621139	0.950472	0.98772		ENSMUSG00000089872	0.0976874	0.0132386	0.158706	0.083416	0.933521	0.971305		ENSMUSG00000089872	0.0976874	0.0263964	0.158699	0.16633	0.867897	0.999957		ENSMUSG00000089872	0.0976874	-0.0360139	0.159352	-0.226002	0.8212	0.999959
	ENSMUSG00000026634	0.00576813	0.0355095	0.326191	0.108861	0.913313	0.978597		ENSMUSG00000026634	0.00576813	0.26653	0.328476	0.811414	0.417128	0.822922		ENSMUSG00000026634	0.00576813	0.102346	0.326085	0.313863	0.753625	0.999957		ENSMUSG00000026634	0.00576813	0.0101047	0.330017	0.0306188	0.975574	0.999959
	ENSMUSG00000037568	0.0347196	-0.042986	0.194031	-0.221542	0.82467	0.952391		ENSMUSG00000037568	0.0347196	0.0995579	0.193203	0.515302	0.606342	0.845517		ENSMUSG00000037568	0.0347196	0.00267236	0.193713	0.0137955	0.988993	0.999957		ENSMUSG00000037568	0.0347196	-0.171241	0.194472	-0.880542	0.378566	0.999959
	ENSMUSG00000103723	0.000310162	0.41428	1.1186	0.370356	0.711117	0.919941		ENSMUSG00000103723	0.000310162	0.719894	1.14433	0.629097	0.529286	0.831833		ENSMUSG00000103723	0.000310162	0.507403	1.12754	0.450008	0.652704	0.999957		ENSMUSG00000103723	0.000310162	0.632851	1.15824	0.546393	0.584796	0.999959
	ENSMUSG00000103964	0.000356125	-0.416293	0.987445	-0.421586	0.673327	0.91315		ENSMUSG00000103964	0.000356125	1.44851	0.993974	1.45729	0.145035	0.822922		ENSMUSG00000103964	0.000356125	-0.142143	0.985333	-0.144259	0.885296	0.999957		ENSMUSG00000103964	0.000356125	-0.536841	1.01909	-0.526786	0.598342	0.999959
	ENSMUSG00000066595	0.00499408	0.328112	0.356478	0.920427	0.35735	0.895674		ENSMUSG00000066595	0.00499408	0.0793012	0.358342	0.2213	0.824859	0.925377		ENSMUSG00000066595	0.00499408	0.154027	0.355602	0.433143	0.664911	0.999957		ENSMUSG00000066595	0.00499408	0.188635	0.361455	0.521878	0.601755	0.999959
	ENSMUSG00000097845	0.00258743	0.236429	0.446377	0.529661	0.596347	0.904166		ENSMUSG00000097845	0.00258743	0.307151	0.444043	0.691714	0.489117	0.825387		ENSMUSG00000097845	0.00258743	0.0722297	0.441607	0.163561	0.870077	0.999957		ENSMUSG00000097845	0.00258743	0.344648	0.4529	0.76098	0.446669	0.999959
	ENSMUSG00000057072	0.00523972	0.127443	0.304027	0.419183	0.675083	0.913482		ENSMUSG00000057072	0.00523972	0.106307	0.302207	0.351768	0.725013	0.886222		ENSMUSG00000057072	0.00523972	0.0261571	0.303306	0.0862401	0.931276	0.999957		ENSMUSG00000057072	0.00523972	-0.0584303	0.306505	-0.190634	0.848812	0.999959
	ENSMUSG00000026632	0.00594443	0.0862984	0.318112	0.271283	0.786173	0.940436		ENSMUSG00000026632	0.00594443	0.0157341	0.317563	0.0495464	0.960484	0.983622		ENSMUSG00000026632	0.00594443	0.110929	0.317363	0.349534	0.726688	0.999957		ENSMUSG00000026632	0.00594443	0.207156	0.321168	0.645009	0.518922	0.999959
	ENSMUSG00000062510	0.0173605	-0.0804959	0.214406	-0.375437	0.707336	0.918521		ENSMUSG00000062510	0.0173605	0.0268808	0.213073	0.126157	0.899607	0.95747		ENSMUSG00000062510	0.0173605	0.0648595	0.213676	0.303542	0.761477	0.999957		ENSMUSG00000062510	0.0173605	0.0659347	0.215536	0.305911	0.759673	0.999959
	ENSMUSG00000026630	0.0132099	0.16311	0.248519	0.656329	0.511612	0.896532		ENSMUSG00000026630	0.0132099	0.17516	0.247104	0.708853	0.478416	0.824428		ENSMUSG00000026630	0.0132099	0.277244	0.248216	1.11695	0.264016	0.999957		ENSMUSG00000026630	0.0132099	-0.0551332	0.250046	-0.220492	0.825488	0.999959
	ENSMUSG00000026628	0.0901085	0.0265063	0.15093	0.175619	0.860593	0.963637		ENSMUSG00000026628	0.0901085	0.0296815	0.150502	0.197217	0.843658	0.933148		ENSMUSG00000026628	0.0901085	0.100041	0.150706	0.663814	0.506809	0.999957		ENSMUSG00000026628	0.0901085	-0.180472	0.151288	-1.19291	0.232906	0.999959
	ENSMUSG00000073478	0.00133791	0.0107678	0.628874	0.0171224	0.986339	0.997373		ENSMUSG00000073478	0.00133791	0.115037	0.631897	0.18205	0.855543	0.937771		ENSMUSG00000073478	0.00133791	-0.134609	0.622308	-0.216306	0.828749	0.999957		ENSMUSG00000073478	0.00133791	-0.368225	0.638113	-0.577054	0.563903	0.999959
	ENSMUSG00000103685	0.0018847	0.1646	0.471717	0.348938	0.727136	0.923784		ENSMUSG00000103685	0.0018847	0.329978	0.467825	0.705345	0.480595	0.824428		ENSMUSG00000103685	0.0018847	0.022868	0.466722	0.048997	0.960922	0.999957		ENSMUSG00000103685	0.0018847	-0.37812	0.475401	-0.795371	0.426398	0.999959
	ENSMUSG00000103174	0.0236882	0.0141633	0.194069	0.0729806	0.941822	0.984852		ENSMUSG00000103174	0.0236882	0.0608149	0.193026	0.315061	0.752715	0.896664		ENSMUSG00000103174	0.0236882	-0.077113	0.193675	-0.398158	0.690514	0.999957		ENSMUSG00000103174	0.0236882	0.0394044	0.194776	0.202306	0.839678	0.999959
	ENSMUSG00000037499	0.00306723	0.209408	0.430039	0.48695	0.626294	0.906967		ENSMUSG00000037499	0.00306723	0.375762	0.432737	0.868338	0.385209	0.822922		ENSMUSG00000037499	0.00306723	-0.00979292	0.429655	-0.0227925	0.981816	0.999957		ENSMUSG00000037499	0.00306723	0.422047	0.435764	0.968523	0.332783	0.999959
	ENSMUSG00000026627	0.00528081	0.406208	0.350794	1.15797	0.246878	0.895674		ENSMUSG00000026627	0.00528081	0.448466	0.353165	1.26985	0.204139	0.822922		ENSMUSG00000026627	0.00528081	-0.146404	0.351281	-0.416773	0.676844	0.999957		ENSMUSG00000026627	0.00528081	-0.119375	0.355379	-0.335909	0.73694	0.999959
	ENSMUSG00000026626	0.014388	0.148464	0.224181	0.66225	0.507811	0.896532		ENSMUSG00000026626	0.014388	0.148284	0.224265	0.661197	0.508486	0.828974		ENSMUSG00000026626	0.014388	0.0843282	0.223644	0.377065	0.706125	0.999957		ENSMUSG00000026626	0.014388	0.102077	0.225955	0.451757	0.651444	0.999959
	ENSMUSG00000103114	0.0180701	-0.0627842	0.215559	-0.291262	0.770851	0.935272		ENSMUSG00000103114	0.0180701	0.0226517	0.214605	0.10555	0.915939	0.963463		ENSMUSG00000103114	0.0180701	-0.179965	0.215235	-0.836135	0.403079	0.999957		ENSMUSG00000103114	0.0180701	-0.118755	0.216697	-0.54802	0.583678	0.999959
	ENSMUSG00000037474	0.0287792	0.017753	0.171391	0.103582	0.917501	0.979174		ENSMUSG00000037474	0.0287792	0.0227229	0.170383	0.133363	0.893906	0.954725		ENSMUSG00000037474	0.0287792	0.0937	0.170785	0.548644	0.58325	0.999957		ENSMUSG00000037474	0.0287792	-0.118583	0.171708	-0.69061	0.489811	0.999959
	ENSMUSG00000037461	0.0124644	0.241311	0.272719	0.884836	0.376245	0.895674		ENSMUSG00000037461	0.0124644	-0.0152901	0.273293	-0.0559476	0.955384	0.982208		ENSMUSG00000037461	0.0124644	-0.116833	0.272295	-0.429067	0.667875	0.999957		ENSMUSG00000037461	0.0124644	0.0274788	0.27437	0.100152	0.920223	0.999959
	ENSMUSG00000026623	0.0122015	0.279041	0.289112	0.965164	0.334463	0.895674		ENSMUSG00000026623	0.0122015	0.06204	0.290004	0.213928	0.830603	0.927539		ENSMUSG00000026623	0.0122015	-0.102473	0.289079	-0.354482	0.722978	0.999957		ENSMUSG00000026623	0.0122015	0.18193	0.291269	0.624612	0.532226	0.999959
	ENSMUSG00000064845	0.000249925	1.24345	1.25946	0.987285	0.323503	0.895674		ENSMUSG00000064845	0.000249925	-0.296283	1.27614	-0.232172	0.816405	0.921585		ENSMUSG00000064845	0.000249925	-0.95583	1.26498	-0.755609	0.449884	0.999957		ENSMUSG00000064845	0.000249925	-0.527004	1.26154	-0.417746	0.676133	0.999959
	ENSMUSG00000026622	0.00765091	0.131005	0.259013	0.505787	0.613006	0.905235		ENSMUSG00000026622	0.00765091	0.37004	0.257984	1.43435	0.151471	0.822922		ENSMUSG00000026622	0.00765091	0.0838188	0.259053	0.323558	0.746272	0.999957		ENSMUSG00000026622	0.00765091	-0.0371396	0.261579	-0.141982	0.887094	0.999959
	ENSMUSG00000055833	0.0146423	0.22159	0.229442	0.965778	0.334155	0.895674		ENSMUSG00000055833	0.0146423	0.213515	0.228646	0.933826	0.350394	0.822922		ENSMUSG00000055833	0.0146423	0.0676073	0.229411	0.294699	0.768224	0.999957		ENSMUSG00000055833	0.0146423	-0.113552	0.230974	-0.491623	0.622986	0.999959
	ENSMUSG00000037434	0.00244557	0.219855	0.440288	0.499343	0.617538	0.906636		ENSMUSG00000037434	0.00244557	0.161444	0.441986	0.365269	0.71491	0.883534		ENSMUSG00000037434	0.00244557	-0.00912213	0.435096	-0.0209658	0.983273	0.999957		ENSMUSG00000037434	0.00244557	0.286707	0.445618	0.643392	0.51997	0.999959
	ENSMUSG00000049353	0.0103225	-0.00857054	0.243434	-0.0352069	0.971915	0.993399		ENSMUSG00000049353	0.0103225	0.105295	0.241345	0.436285	0.66263	0.865099		ENSMUSG00000049353	0.0103225	0.139757	0.243257	0.574523	0.565614	0.999957		ENSMUSG00000049353	0.0103225	-0.0173683	0.244628	-0.0709989	0.943399	0.999959
	ENSMUSG00000026637	0.0225693	0.0820636	0.210131	0.390535	0.696141	0.917767		ENSMUSG00000026637	0.0225693	0.139185	0.209598	0.664057	0.506654	0.828195		ENSMUSG00000026637	0.0225693	0.0438498	0.209979	0.208829	0.834581	0.999957		ENSMUSG00000026637	0.0225693	-0.0198907	0.2115	-0.0940462	0.925072	0.999959
	ENSMUSG00000103653	0.000758155	-0.0559837	0.723768	-0.0773504	0.938345	0.984311		ENSMUSG00000103653	0.000758155	-0.0579873	0.708947	-0.0817936	0.934811	0.971842		ENSMUSG00000103653	0.000758155	-0.215003	0.719938	-0.298641	0.765214	0.999957		ENSMUSG00000103653	0.000758155	0.116042	0.731461	0.158644	0.873949	0.999959
	ENSMUSG00000097089	0.00518573	0.0182146	0.317897	0.0572971	0.954309	0.989016		ENSMUSG00000097089	0.00518573	0.282693	0.317287	0.89097	0.372945	0.822922		ENSMUSG00000097089	0.00518573	0.0162657	0.315872	0.0514945	0.958931	0.999957		ENSMUSG00000097089	0.00518573	-0.0712706	0.322979	-0.220667	0.825352	0.999959
	ENSMUSG00000037395	0.00710251	0.243695	0.297224	0.819903	0.412272	0.895674		ENSMUSG00000037395	0.00710251	0.26113	0.300357	0.869399	0.384629	0.822922		ENSMUSG00000037395	0.00710251	-0.0789481	0.29716	-0.265676	0.790489	0.999957		ENSMUSG00000037395	0.00710251	0.0623565	0.30159	0.206759	0.836198	0.999959
	ENSMUSG00000097316	0.00410776	0.433816	0.344979	1.25751	0.208568	0.895674		ENSMUSG00000097316	0.00410776	0.549232	0.346646	1.58442	0.113099	0.822922		ENSMUSG00000097316	0.00410776	0.0229104	0.344434	0.0665162	0.946967	0.999957		ENSMUSG00000097316	0.00410776	-0.141339	0.350042	-0.403778	0.686376	0.999959
	ENSMUSG00000058248	0.17632	0.296392	0.159078	1.86319	0.0624358	0.895674		ENSMUSG00000058248	0.17632	0.351426	0.159004	2.21018	0.0270928	0.822922		ENSMUSG00000058248	0.17632	-0.00516431	0.159309	-0.0324169	0.97414	0.999957		ENSMUSG00000058248	0.17632	-0.0956833	0.159219	-0.600954	0.547871	0.999959
	ENSMUSG00000037375	0.152618	0.188661	0.142729	1.32181	0.186231	0.895674		ENSMUSG00000037375	0.152618	0.230913	0.1426	1.6193	0.105382	0.822922		ENSMUSG00000037375	0.152618	0.0114289	0.142912	0.0799717	0.93626	0.999957		ENSMUSG00000037375	0.152618	-0.099099	0.142943	-0.693277	0.488136	0.999959
	ENSMUSG00000047384	0.00310626	0.716947	0.42761	1.67664	0.0936137	0.895674		ENSMUSG00000047384	0.00310626	0.407229	0.423898	0.960677	0.336715	0.822922		ENSMUSG00000047384	0.00310626	0.100032	0.426514	0.234534	0.81457	0.999957		ENSMUSG00000047384	0.00310626	-0.331176	0.429346	-0.771349	0.4405	0.999959
	ENSMUSG00000100872	0.00259861	0.446067	0.459189	0.971423	0.331338	0.895674		ENSMUSG00000100872	0.00259861	0.455339	0.457865	0.994483	0.319988	0.822922		ENSMUSG00000100872	0.00259861	0.144353	0.464813	0.310561	0.756134	0.999957		ENSMUSG00000100872	0.00259861	-0.0157925	0.462075	-0.0341774	0.972736	0.999959
	ENSMUSG00000016262	0.0101891	0.377896	0.256465	1.47348	0.140623	0.895674		ENSMUSG00000016262	0.0101891	0.0759078	0.254849	0.297854	0.765815	0.899608		ENSMUSG00000016262	0.0101891	-0.0543403	0.256941	-0.21149	0.832505	0.999957		ENSMUSG00000016262	0.0101891	-0.0875032	0.257574	-0.33972	0.734067	0.999959
	ENSMUSG00000089812	0.00280447	0.229451	0.408889	0.561158	0.57469	0.900689		ENSMUSG00000089812	0.00280447	-0.117777	0.40657	-0.289685	0.772057	0.901653		ENSMUSG00000089812	0.00280447	0.0302258	0.409462	0.0738183	0.941155	0.999957		ENSMUSG00000089812	0.00280447	0.118259	0.413624	0.285909	0.774948	0.999959
	ENSMUSG00000102162	0.00109614	0.111415	0.62353	0.178684	0.858186	0.963099		ENSMUSG00000102162	0.00109614	0.249031	0.622627	0.399968	0.68918	0.874891		ENSMUSG00000102162	0.00109614	-0.114073	0.632001	-0.180494	0.856765	0.999957		ENSMUSG00000102162	0.00109614	0.167232	0.631968	0.264622	0.791301	0.999959
	ENSMUSG00000016200	0.049378	0.320469	0.177287	1.80763	0.0706647	0.895674		ENSMUSG00000016200	0.049378	0.392589	0.177239	2.21503	0.0267582	0.822922		ENSMUSG00000016200	0.049378	0.11005	0.177607	0.619625	0.535505	0.999957		ENSMUSG00000016200	0.049378	-0.0539145	0.177812	-0.303211	0.761729	0.999959
	ENSMUSG00000016181	0.0109074	0.225158	0.267591	0.841424	0.40011	0.895674		ENSMUSG00000016181	0.0109074	0.422741	0.268112	1.57673	0.114857	0.822922		ENSMUSG00000016181	0.0109074	-0.0181734	0.26793	-0.067829	0.945922	0.999957		ENSMUSG00000016181	0.0109074	0.0129366	0.269968	0.047919	0.961781	0.999959
	ENSMUSG00000026638	0.0308313	0.105099	0.197225	0.532889	0.594111	0.903346		ENSMUSG00000026638	0.0308313	0.166082	0.196388	0.845684	0.397729	0.822922		ENSMUSG00000026638	0.0308313	0.302132	0.197139	1.53259	0.125378	0.999957		ENSMUSG00000026638	0.0308313	-0.157099	0.197801	-0.794231	0.427061	0.999959
	ENSMUSG00000079144	0.00647117	0.294327	0.322129	0.913693	0.360878	0.895674		ENSMUSG00000079144	0.00647117	0.208793	0.321624	0.649184	0.51622	0.830622		ENSMUSG00000079144	0.00647117	0.121316	0.321726	0.377078	0.706115	0.999957		ENSMUSG00000079144	0.00647117	-0.124648	0.324831	-0.383733	0.701177	0.999959
	ENSMUSG00000037318	0.0173809	0.15503	0.234474	0.661183	0.508495	0.896532		ENSMUSG00000037318	0.0173809	0.192285	0.233579	0.823212	0.410388	0.822922		ENSMUSG00000037318	0.0173809	0.00519423	0.234062	0.0221917	0.982295	0.999957		ENSMUSG00000037318	0.0173809	-0.159095	0.235328	-0.676056	0.499005	0.999959
	ENSMUSG00000026639	0.0826212	0.302935	0.159589	1.89823	0.0576663	0.895674		ENSMUSG00000026639	0.0826212	0.3416	0.159356	2.14363	0.0320624	0.822922		ENSMUSG00000026639	0.0826212	0.0695588	0.159519	0.436054	0.662797	0.999957		ENSMUSG00000026639	0.0826212	-0.0740931	0.159949	-0.46323	0.643199	0.999959
	ENSMUSG00000016194	0.0279255	0.252127	0.190137	1.32603	0.184831	0.895674		ENSMUSG00000016194	0.0279255	0.283422	0.189451	1.49602	0.134649	0.822922		ENSMUSG00000016194	0.0279255	0.105509	0.189743	0.556061	0.578169	0.999957		ENSMUSG00000016194	0.0279255	-0.121198	0.190889	-0.634916	0.525483	0.999959
	ENSMUSG00000009633	0.00126144	0.773394	0.575603	1.34362	0.17907	0.895674		ENSMUSG00000009633	0.00126144	0.120202	0.571008	0.210509	0.83327	0.92906		ENSMUSG00000009633	0.00126144	0.327637	0.567666	0.577166	0.563827	0.999957		ENSMUSG00000009633	0.00126144	0.628644	0.586717	1.07146	0.283963	0.999959
	ENSMUSG00000104348	0.00266279	0.700847	0.407094	1.72159	0.0851443	0.895674		ENSMUSG00000104348	0.00266279	0.202148	0.40417	0.500155	0.616966	0.847885		ENSMUSG00000104348	0.00266279	-0.144667	0.410546	-0.352377	0.724555	0.999957		ENSMUSG00000104348	0.00266279	-0.0149224	0.411802	-0.0362369	0.971093	0.999959
	ENSMUSG00000016179	0.0249021	0.290778	0.218192	1.33267	0.182639	0.895674		ENSMUSG00000016179	0.0249021	0.260514	0.217535	1.19757	0.231085	0.822922		ENSMUSG00000016179	0.0249021	0.112542	0.218114	0.515975	0.605872	0.999957		ENSMUSG00000016179	0.0249021	-0.0839801	0.218996	-0.383477	0.701366	0.999959
	ENSMUSG00000026640	0.0905423	0.360504	0.183808	1.96131	0.0498432	0.895674		ENSMUSG00000026640	0.0905423	0.296582	0.183761	1.61395	0.106538	0.822922		ENSMUSG00000026640	0.0905423	0.041575	0.183935	0.226031	0.821177	0.999957		ENSMUSG00000026640	0.0905423	-0.0882764	0.184107	-0.479485	0.631593	0.999959
	ENSMUSG00000016494	0.0156039	0.166991	0.203646	0.820006	0.412213	0.895674		ENSMUSG00000016494	0.0156039	0.22247	0.202554	1.09833	0.272062	0.822922		ENSMUSG00000016494	0.0156039	-0.0750942	0.204115	-0.3679	0.712947	0.999957		ENSMUSG00000016494	0.0156039	-0.0501643	0.204738	-0.245017	0.806443	0.999959
	ENSMUSG00000097325	0.00885647	0.0751697	0.251951	0.298351	0.765436	0.933627		ENSMUSG00000097325	0.00885647	0.199258	0.252132	0.79029	0.429359	0.822922		ENSMUSG00000097325	0.00885647	-0.160492	0.25259	-0.635386	0.525177	0.999957		ENSMUSG00000097325	0.00885647	0.208625	0.254605	0.819407	0.412554	0.999959
	ENSMUSG00000096929	0.0114756	0.0455838	0.281938	0.16168	0.871558	0.966111		ENSMUSG00000096929	0.0114756	0.386391	0.284233	1.35941	0.174016	0.822922		ENSMUSG00000096929	0.0114756	-0.0241769	0.281951	-0.0857487	0.931666	0.999957		ENSMUSG00000096929	0.0114756	0.0270512	0.283928	0.095275	0.924096	0.999959
	ENSMUSG00000103867	0.000890993	0.591056	0.703609	0.840035	0.400889	0.895674		ENSMUSG00000103867	0.000890993	0.844435	0.716444	1.17865	0.238538	0.822922		ENSMUSG00000103867	0.000890993	0.118004	0.699102	0.168793	0.86596	0.999957		ENSMUSG00000103867	0.000890993	0.0796783	0.720772	0.110546	0.911976	0.999959
	ENSMUSG00000104077	0.000333059	-0.0298362	1.21248	-0.0246077	0.980368	0.996104		ENSMUSG00000104077	0.000333059	-0.49609	1.22554	-0.404793	0.68563	0.873835		ENSMUSG00000104077	0.000333059	-0.576319	1.21537	-0.474192	0.635363	0.999957		ENSMUSG00000104077	0.000333059	0.248819	1.23364	0.201695	0.840155	0.999959
	ENSMUSG00000016493	0.0128955	0.448944	0.254048	1.76716	0.0772016	0.895674		ENSMUSG00000016493	0.0128955	0.259183	0.254502	1.01839	0.308491	0.822922		ENSMUSG00000016493	0.0128955	-0.111164	0.254576	-0.436664	0.662355	0.999957		ENSMUSG00000016493	0.0128955	0.235908	0.255628	0.922856	0.356082	0.999959
	ENSMUSG00000104010	0.00110638	0.415011	0.647839	0.640609	0.521777	0.896532		ENSMUSG00000104010	0.00110638	0.218827	0.648073	0.337658	0.735621	0.890432		ENSMUSG00000104010	0.00110638	0.532197	0.647729	0.821635	0.411285	0.999957		ENSMUSG00000104010	0.00110638	0.379261	0.655074	0.578959	0.562617	0.999959
	ENSMUSG00000103443	0.000687853	0.92501	0.804384	1.14996	0.25016	0.895674		ENSMUSG00000103443	0.000687853	0.00176915	0.81715	0.00216502	0.998273	0.999044		ENSMUSG00000103443	0.000687853	0.206556	0.799767	0.25827	0.796198	0.999957		ENSMUSG00000103443	0.000687853	-0.00596463	0.806732	-0.00739357	0.994101	0.999959
	ENSMUSG00000016481	0.00719538	0.330501	0.353609	0.934651	0.349968	0.895674		ENSMUSG00000016481	0.00719538	0.370479	0.356704	1.03862	0.298982	0.822922		ENSMUSG00000016481	0.00719538	0.230582	0.353434	0.652406	0.514139	0.999957		ENSMUSG00000016481	0.00719538	-0.0901561	0.355748	-0.253426	0.799939	0.999959
	ENSMUSG00000026616	0.0322212	0.14619	0.163784	0.892577	0.372084	0.895674		ENSMUSG00000026616	0.0322212	0.177337	0.163187	1.08671	0.277166	0.822922		ENSMUSG00000026616	0.0322212	0.114528	0.164388	0.696696	0.485993	0.999957		ENSMUSG00000026616	0.0322212	-0.0213071	0.164355	-0.129641	0.896851	0.999959
	ENSMUSG00000040653	0.0463357	0.369241	0.193313	1.91007	0.0561237	0.895674		ENSMUSG00000040653	0.0463357	0.34841	0.19316	1.80374	0.0712719	0.822922		ENSMUSG00000040653	0.0463357	0.0140549	0.193611	0.0725934	0.94213	0.999957		ENSMUSG00000040653	0.0463357	0.0837679	0.193576	0.432738	0.665205	0.999959
	ENSMUSG00000019762	0.021788	0.141346	0.195504	0.722984	0.46969	0.895674		ENSMUSG00000019762	0.021788	0.181232	0.194491	0.931827	0.351426	0.822922		ENSMUSG00000019762	0.021788	0.223351	0.195955	1.13981	0.254366	0.999957		ENSMUSG00000019762	0.021788	0.0232457	0.195991	0.118606	0.905587	0.999959
	ENSMUSG00000040624	0.209182	0.301334	0.144683	2.08272	0.0372768	0.895674		ENSMUSG00000040624	0.209182	0.209462	0.144539	1.44918	0.147288	0.822922		ENSMUSG00000040624	0.209182	0.0752578	0.144722	0.520018	0.603051	0.999957		ENSMUSG00000040624	0.209182	0.124261	0.144718	0.858641	0.390539	0.999959
	ENSMUSG00000040675	0.118439	0.233913	0.160638	1.45615	0.145352	0.895674		ENSMUSG00000040675	0.118439	0.178805	0.160526	1.11387	0.265336	0.822922		ENSMUSG00000040675	0.118439	0.0404054	0.160672	0.251478	0.801445	0.999957		ENSMUSG00000040675	0.118439	0.000752548	0.160837	0.00467895	0.996267	0.999959
	ENSMUSG00000038587	0.0912929	0.213443	0.155336	1.37407	0.169419	0.895674		ENSMUSG00000038587	0.0912929	0.167179	0.155025	1.0784	0.280854	0.822922		ENSMUSG00000038587	0.0912929	0.0311537	0.155377	0.200504	0.841086	0.999957		ENSMUSG00000038587	0.0912929	0.0327526	0.155446	0.210701	0.833121	0.999959
	ENSMUSG00000075327	0.0056265	0.463202	0.381335	1.21468	0.224486	0.895674		ENSMUSG00000075327	0.0056265	0.527027	0.384805	1.3696	0.170813	0.822922		ENSMUSG00000075327	0.0056265	0.166816	0.382066	0.436616	0.66239	0.999957		ENSMUSG00000075327	0.0056265	0.334207	0.383813	0.870755	0.383888	0.999959
	ENSMUSG00000095123	0.00149724	0.321465	0.582542	0.551832	0.581063	0.901746		ENSMUSG00000095123	0.00149724	0.0517043	0.585756	0.0882694	0.929663	0.969812		ENSMUSG00000095123	0.00149724	-0.190981	0.584019	-0.327013	0.743658	0.999957		ENSMUSG00000095123	0.00149724	0.0208832	0.58959	0.0354199	0.971745	0.999959
	ENSMUSG00000019763	0.00688413	0.352118	0.369203	0.953724	0.340223	0.895674		ENSMUSG00000019763	0.00688413	0.538802	0.371778	1.44926	0.147265	0.822922		ENSMUSG00000019763	0.00688413	-0.188349	0.369058	-0.510352	0.609805	0.999957		ENSMUSG00000019763	0.00688413	0.202049	0.370869	0.544799	0.585892	0.999959
	ENSMUSG00000085687	0.00299832	0.419673	0.500195	0.839019	0.401459	0.895674		ENSMUSG00000085687	0.00299832	0.453809	0.506709	0.895601	0.370466	0.822922		ENSMUSG00000085687	0.00299832	-0.107289	0.501321	-0.214013	0.830537	0.999957		ENSMUSG00000085687	0.00299832	0.184939	0.501674	0.368644	0.712393	0.999959
	ENSMUSG00000061759	0.00573165	0.486782	0.376156	1.2941	0.195631	0.895674		ENSMUSG00000061759	0.00573165	0.279573	0.379535	0.736619	0.461354	0.824428		ENSMUSG00000061759	0.00573165	0.0663534	0.376039	0.176453	0.859938	0.999957		ENSMUSG00000061759	0.00573165	0.155738	0.378609	0.411343	0.680821	0.999959
	ENSMUSG00000019767	0.0746945	0.143721	0.145702	0.986407	0.323933	0.895674		ENSMUSG00000019767	0.0746945	0.0799001	0.145324	0.549808	0.582451	0.840766		ENSMUSG00000019767	0.0746945	0.0188227	0.145964	0.128955	0.897393	0.999957		ENSMUSG00000019767	0.0746945	-0.00855593	0.145934	-0.0586286	0.953248	0.999959
	ENSMUSG00000019768	0.394228	0.267574	0.128768	2.07796	0.0377126	0.895674		ENSMUSG00000019768	0.394228	0.181753	0.128694	1.41228	0.157867	0.822922		ENSMUSG00000019768	0.394228	0.0323862	0.128826	0.251395	0.801509	0.999957		ENSMUSG00000019768	0.394228	-0.0499994	0.128817	-0.388142	0.697911	0.999959
	ENSMUSG00000096054	0.13624	0.326867	0.168014	1.94547	0.0517186	0.895674		ENSMUSG00000096054	0.13624	0.249832	0.168038	1.48676	0.137077	0.822922		ENSMUSG00000096054	0.13624	-0.0407818	0.168211	-0.242444	0.808436	0.999957		ENSMUSG00000096054	0.13624	0.00198188	0.168214	0.0117819	0.9906	0.999959
	ENSMUSG00000094906	0.00040888	0.434189	0.950767	0.456672	0.647907	0.910611		ENSMUSG00000094906	0.00040888	0.164381	0.9539	0.172325	0.863182	0.941649		ENSMUSG00000094906	0.00040888	0.356318	0.965049	0.369223	0.711962	0.999957		ENSMUSG00000094906	0.00040888	-0.235717	0.974977	-0.241767	0.808961	0.999959
	ENSMUSG00000046916	0.0267223	0.110475	0.169533	0.65164	0.514633	0.896532		ENSMUSG00000046916	0.0267223	-0.0228699	0.168588	-0.135655	0.892094	0.953785		ENSMUSG00000046916	0.0267223	0.0838035	0.170141	0.492554	0.622328	0.999957		ENSMUSG00000046916	0.0267223	-0.152549	0.170398	-0.895252	0.370652	0.999959
	ENSMUSG00000019772	0.0156211	-0.0252982	0.194851	-0.129834	0.896698	0.972566		ENSMUSG00000019772	0.0156211	0.132026	0.193463	0.682434	0.494964	0.826075		ENSMUSG00000019772	0.0156211	0.147312	0.195451	0.753702	0.451028	0.999957		ENSMUSG00000019772	0.0156211	-0.0679772	0.195732	-0.347298	0.728367	0.999959
	ENSMUSG00000019773	0.00397764	0.14149	0.33889	0.41751	0.676305	0.913482		ENSMUSG00000019773	0.00397764	0.0972615	0.338667	0.287189	0.773967	0.902376		ENSMUSG00000019773	0.00397764	-0.208206	0.3363	-0.619108	0.535845	0.999957		ENSMUSG00000019773	0.00397764	0.467719	0.344488	1.35772	0.174551	0.999959
	ENSMUSG00000019774	0.00377581	0.619215	0.387419	1.59831	0.109975	0.895674		ENSMUSG00000019774	0.00377581	0.3914	0.392975	0.995992	0.319254	0.822922		ENSMUSG00000019774	0.00377581	0.128528	0.386298	0.332717	0.739348	0.999957		ENSMUSG00000019774	0.00377581	0.0260781	0.391863	0.0665492	0.946941	0.999959
	ENSMUSG00000019775	0.0484729	0.262763	0.184488	1.42428	0.154365	0.895674		ENSMUSG00000019775	0.0484729	0.209056	0.184413	1.13363	0.256951	0.822922		ENSMUSG00000019775	0.0484729	-0.0623628	0.184902	-0.337274	0.73591	0.999957		ENSMUSG00000019775	0.0484729	0.018936	0.185167	0.102264	0.918547	0.999959
	ENSMUSG00000000766	0.211544	0.217315	0.127044	1.71055	0.0871644	0.895674		ENSMUSG00000000766	0.211544	0.158331	0.126953	1.24716	0.212338	0.822922		ENSMUSG00000000766	0.211544	0.0295568	0.127152	0.232453	0.816187	0.999957		ENSMUSG00000000766	0.211544	-0.0541504	0.127202	-0.425704	0.670324	0.999959
	ENSMUSG00000064065	0.10988	0.236261	0.149337	1.58207	0.113634	0.895674		ENSMUSG00000064065	0.10988	0.191759	0.1492	1.28525	0.198704	0.822922		ENSMUSG00000064065	0.10988	-0.00564615	0.149488	-0.03777	0.969871	0.999957		ENSMUSG00000064065	0.10988	-0.0967788	0.14962	-0.646832	0.51774	0.999959
	ENSMUSG00000015202	0.0976471	0.0918469	0.135193	0.679379	0.496898	0.896158		ENSMUSG00000015202	0.0976471	-0.00570165	0.13489	-0.0422689	0.966284	0.986032		ENSMUSG00000015202	0.0976471	0.0363743	0.135076	0.269287	0.787709	0.999957		ENSMUSG00000015202	0.0976471	-0.0687041	0.135517	-0.506977	0.612171	0.999959
	ENSMUSG00000079685	0.0482959	0.115303	0.159041	0.724987	0.46846	0.895674		ENSMUSG00000079685	0.0482959	0.146673	0.158519	0.925272	0.354825	0.822922		ENSMUSG00000079685	0.0482959	0.111523	0.159316	0.700008	0.483922	0.999957		ENSMUSG00000079685	0.0482959	0.0279064	0.159513	0.174947	0.861121	0.999959
	ENSMUSG00000019796	0.0121339	0.132413	0.248907	0.531977	0.594742	0.903409		ENSMUSG00000019796	0.0121339	0.505395	0.249222	2.02789	0.0425714	0.822922		ENSMUSG00000019796	0.0121339	0.0142545	0.2487	0.0573159	0.954294	0.999957		ENSMUSG00000019796	0.0121339	-0.000137707	0.250529	-0.000549665	0.999561	0.999959
	ENSMUSG00000087350	0.000895872	0.34161	0.682809	0.500301	0.616863	0.906543		ENSMUSG00000087350	0.000895872	0.823886	0.686636	1.19989	0.230183	0.822922		ENSMUSG00000087350	0.000895872	0.464119	0.683963	0.678574	0.497408	0.999957		ENSMUSG00000087350	0.000895872	0.0472597	0.690239	0.0684687	0.945413	0.999959
	ENSMUSG00000019795	0.00844846	0.263984	0.316823	0.833223	0.404719	0.895674		ENSMUSG00000019795	0.00844846	0.498236	0.319648	1.55871	0.119066	0.822922		ENSMUSG00000019795	0.00844846	-0.0151333	0.317116	-0.0477218	0.961938	0.999957		ENSMUSG00000019795	0.00844846	0.305652	0.319916	0.955415	0.339368	0.999959
	ENSMUSG00000040034	0.00221606	0.284478	0.496788	0.572635	0.566892	0.900361		ENSMUSG00000040034	0.00221606	0.57107	0.50736	1.12557	0.260347	0.822922		ENSMUSG00000040034	0.00221606	0.137947	0.49804	0.27698	0.781796	0.999957		ENSMUSG00000040034	0.00221606	0.579543	0.506966	1.14316	0.252972	0.999959
	ENSMUSG00000040021	0.00510936	0.185677	0.385309	0.481892	0.629883	0.906967		ENSMUSG00000040021	0.00510936	0.252366	0.388768	0.649144	0.516245	0.830622		ENSMUSG00000040021	0.00510936	-0.0575027	0.385611	-0.149121	0.881458	0.999957		ENSMUSG00000040021	0.00510936	0.283396	0.388771	0.728955	0.466029	0.999959
	ENSMUSG00000019794	0.00584189	0.286481	0.360705	0.794225	0.427065	0.895674		ENSMUSG00000019794	0.00584189	0.104243	0.363	0.287172	0.773981	0.902376		ENSMUSG00000019794	0.00584189	-0.0151602	0.360027	-0.0421086	0.966412	0.999957		ENSMUSG00000019794	0.00584189	-0.219517	0.363928	-0.603189	0.546383	0.999959
	ENSMUSG00000040006	0.00464202	0.225319	0.422338	0.533504	0.593685	0.903346		ENSMUSG00000040006	0.00464202	0.0914782	0.425535	0.214972	0.829789	0.927108		ENSMUSG00000040006	0.00464202	-0.311322	0.422764	-0.736396	0.46149	0.999957		ENSMUSG00000040006	0.00464202	0.37605	0.426089	0.88256	0.377474	0.999959
	ENSMUSG00000015757	0.00501572	0.280447	0.408788	0.686045	0.492685	0.896158		ENSMUSG00000015757	0.00501572	0.409937	0.413365	0.991707	0.32134	0.822922		ENSMUSG00000015757	0.00501572	-0.246298	0.408782	-0.602517	0.54683	0.999957		ENSMUSG00000015757	0.00501572	-0.0284743	0.412262	-0.0690685	0.944935	0.999959
	ENSMUSG00000081497	0.000306335	0.250493	1.17137	0.213845	0.830668	0.954145		ENSMUSG00000081497	0.000306335	-0.394464	1.21744	-0.324012	0.745929	0.894132		ENSMUSG00000081497	0.000306335	-0.489031	1.16597	-0.41942	0.674909	0.999957		ENSMUSG00000081497	0.000306335	0.275254	1.19024	0.231259	0.817114	0.999959
	ENSMUSG00000015755	0.00845399	0.299607	0.294804	1.01629	0.30949	0.895674		ENSMUSG00000015755	0.00845399	0.105178	0.297131	0.353978	0.723355	0.885648		ENSMUSG00000015755	0.00845399	0.102182	0.294209	0.34731	0.728358	0.999957		ENSMUSG00000015755	0.00845399	0.0217223	0.297077	0.07312	0.941711	0.999959
	ENSMUSG00000112109	0.00777001	0.216867	0.31048	0.69849	0.484871	0.895674		ENSMUSG00000112109	0.00777001	0.2057	0.309369	0.664902	0.506113	0.828195		ENSMUSG00000112109	0.00777001	-0.061583	0.310275	-0.198479	0.84267	0.999957		ENSMUSG00000112109	0.00777001	-0.15643	0.313411	-0.499121	0.617694	0.999959
	ENSMUSG00000047712	0.109836	0.246313	0.158403	1.55497	0.119953	0.895674		ENSMUSG00000047712	0.109836	0.308346	0.158391	1.94674	0.0515661	0.822922		ENSMUSG00000047712	0.109836	-0.0185311	0.158551	-0.116878	0.906957	0.999957		ENSMUSG00000047712	0.109836	-0.105661	0.158731	-0.665664	0.505626	0.999959
	ENSMUSG00000015305	0.135525	0.083474	0.148648	0.561554	0.57442	0.900689		ENSMUSG00000015305	0.135525	-0.0270006	0.148441	-0.181894	0.855666	0.937771		ENSMUSG00000015305	0.135525	0.0528758	0.148436	0.356219	0.721677	0.999957		ENSMUSG00000015305	0.135525	-0.0791723	0.148836	-0.531942	0.594766	0.999959
	ENSMUSG00000060487	0.0606865	0.220129	0.152894	1.43974	0.14994	0.895674		ENSMUSG00000060487	0.0606865	0.0519035	0.152438	0.340488	0.733489	0.889928		ENSMUSG00000060487	0.0606865	-0.0110694	0.152775	-0.0724554	0.942239	0.999957		ENSMUSG00000060487	0.0606865	-0.145657	0.153274	-0.950307	0.341956	0.999959
	ENSMUSG00000019790	0.023018	0.335772	0.248144	1.35313	0.176013	0.895674		ENSMUSG00000019790	0.023018	0.362999	0.249189	1.45672	0.145193	0.822922		ENSMUSG00000019790	0.023018	-0.0303277	0.248178	-0.122202	0.902739	0.999957		ENSMUSG00000019790	0.023018	-0.0677441	0.249443	-0.271582	0.785943	0.999959
	ENSMUSG00000112146	0.00705004	0.321812	0.281574	1.14291	0.253078	0.895674		ENSMUSG00000112146	0.00705004	0.40012	0.281833	1.4197	0.155694	0.822922		ENSMUSG00000112146	0.00705004	-0.0398431	0.281742	-0.141417	0.88754	0.999957		ENSMUSG00000112146	0.00705004	-0.0104673	0.284866	-0.0367446	0.970689	0.999959
	ENSMUSG00000101621	0.0885235	0.286674	0.159117	1.80165	0.0715999	0.895674		ENSMUSG00000101621	0.0885235	0.271244	0.159033	1.70558	0.0880855	0.822922		ENSMUSG00000101621	0.0885235	0.00305108	0.15943	0.0191375	0.984731	0.999957		ENSMUSG00000101621	0.0885235	-0.0870062	0.159451	-0.54566	0.5853	0.999959
	ENSMUSG00000109160	0.0272873	0.282887	0.210644	1.34297	0.179283	0.895674		ENSMUSG00000109160	0.0272873	0.362976	0.210574	1.72375	0.0847534	0.822922		ENSMUSG00000109160	0.0272873	-0.0290948	0.211305	-0.137691	0.890484	0.999957		ENSMUSG00000109160	0.0272873	0.0429804	0.211562	0.203158	0.839012	0.999959
	ENSMUSG00000050994	0.0915752	0.124959	0.121788	1.02603	0.304876	0.895674		ENSMUSG00000050994	0.0915752	0.172592	0.121531	1.42015	0.155564	0.822922		ENSMUSG00000050994	0.0915752	0.0221839	0.122118	0.18166	0.85585	0.999957		ENSMUSG00000050994	0.0915752	-0.127191	0.12219	-1.04093	0.297909	0.999959
	ENSMUSG00000019832	0.0058708	0.238412	0.269113	0.885919	0.375661	0.895674		ENSMUSG00000019832	0.0058708	0.210952	0.268941	0.784381	0.432816	0.822922		ENSMUSG00000019832	0.0058708	0.208715	0.269581	0.774217	0.438802	0.999957		ENSMUSG00000019832	0.0058708	0.24126	0.274145	0.880047	0.378834	0.999959
	ENSMUSG00000019828	0.157224	0.307951	0.146178	2.10669	0.0351444	0.895674		ENSMUSG00000019828	0.157224	0.303051	0.146125	2.07392	0.0380868	0.822922		ENSMUSG00000019828	0.157224	-0.0451508	0.146449	-0.308303	0.757852	0.999957		ENSMUSG00000019828	0.157224	-0.116672	0.146381	-0.797047	0.425424	0.999959
	ENSMUSG00000090112	0.009272	0.336629	0.305929	1.10035	0.27118	0.895674		ENSMUSG00000090112	0.009272	0.24161	0.30824	0.783839	0.433134	0.822922		ENSMUSG00000090112	0.009272	-0.171884	0.305921	-0.561857	0.574213	0.999957		ENSMUSG00000090112	0.009272	-0.00715474	0.308777	-0.0231712	0.981514	0.999959
	ENSMUSG00000090070	0.000306794	0.833662	1.0955	0.760984	0.446667	0.895674		ENSMUSG00000090070	0.000306794	0.0766884	1.10947	0.0691216	0.944893	0.976706		ENSMUSG00000090070	0.000306794	-1.03856	1.09277	-0.950394	0.341912	0.999957		ENSMUSG00000090070	0.000306794	0.333156	1.12047	0.297336	0.76621	0.999959
	ENSMUSG00000097007	0.015268	0.171716	0.214461	0.800686	0.423313	0.895674		ENSMUSG00000097007	0.015268	0.103908	0.214076	0.485378	0.627408	0.85302		ENSMUSG00000097007	0.015268	0.209247	0.214912	0.973639	0.330236	0.999957		ENSMUSG00000097007	0.015268	-0.0803962	0.216315	-0.371664	0.710143	0.999959
	ENSMUSG00000047648	0.00507781	0.563991	0.312031	1.80748	0.0706871	0.895674		ENSMUSG00000047648	0.00507781	0.30961	0.313412	0.98787	0.323216	0.822922		ENSMUSG00000047648	0.00507781	-0.0640663	0.310645	-0.206236	0.836606	0.999957		ENSMUSG00000047648	0.00507781	-0.0137373	0.315289	-0.0435706	0.965247	0.999959
	ENSMUSG00000055493	0.0287489	0.389516	0.211867	1.83849	0.0659902	0.895674		ENSMUSG00000055493	0.0287489	0.156744	0.212483	0.73768	0.460709	0.824428		ENSMUSG00000055493	0.0287489	-0.0906333	0.211977	-0.427561	0.66897	0.999957		ENSMUSG00000055493	0.0287489	0.0424804	0.212944	0.199491	0.841879	0.999959
	ENSMUSG00000019820	0.419392	0.0419112	0.118306	0.354262	0.723143	0.922227		ENSMUSG00000019820	0.419392	0.0475269	0.118241	0.401951	0.68772	0.87411		ENSMUSG00000019820	0.419392	0.00316341	0.118315	0.0267372	0.978669	0.999957		ENSMUSG00000019820	0.419392	-0.0941123	0.118407	-0.794819	0.426719	0.999959
	ENSMUSG00000097378	0.00355697	0.34902	0.393926	0.886005	0.375615	0.895674		ENSMUSG00000097378	0.00355697	0.444094	0.395372	1.12323	0.261339	0.822922		ENSMUSG00000097378	0.00355697	-0.307805	0.393133	-0.782954	0.433654	0.999957		ENSMUSG00000097378	0.00355697	0.443065	0.399774	1.10829	0.267737	0.999959
	ENSMUSG00000039232	0.0372065	0.114192	0.159491	0.715981	0.474003	0.895674		ENSMUSG00000039232	0.0372065	0.0971899	0.158871	0.611753	0.540701	0.833726		ENSMUSG00000039232	0.0372065	0.0188537	0.159842	0.117952	0.906105	0.999957		ENSMUSG00000039232	0.0372065	-0.119418	0.160363	-0.74467	0.456471	0.999959
	ENSMUSG00000078348	0.00501243	0.329629	0.328362	1.00386	0.315447	0.895674		ENSMUSG00000078348	0.00501243	0.228693	0.327086	0.699181	0.484439	0.824836		ENSMUSG00000078348	0.00501243	0.117512	0.327415	0.358907	0.719664	0.999957		ENSMUSG00000078348	0.00501243	-0.267698	0.331787	-0.806837	0.419761	0.999959
	ENSMUSG00000019817	0.0902704	0.0507001	0.145743	0.347874	0.727935	0.924127		ENSMUSG00000019817	0.0902704	0.0869792	0.145428	0.598093	0.549778	0.835175		ENSMUSG00000019817	0.0902704	0.087728	0.145741	0.601944	0.547212	0.999957		ENSMUSG00000019817	0.0902704	-0.0587103	0.14607	-0.401933	0.687733	0.999959
	ENSMUSG00000019814	0.00464628	0.173344	0.337309	0.513904	0.607319	0.905142		ENSMUSG00000019814	0.00464628	0.402457	0.338895	1.18756	0.235008	0.822922		ENSMUSG00000019814	0.00464628	0.0299691	0.33545	0.08934	0.928812	0.999957		ENSMUSG00000019814	0.00464628	0.352619	0.340829	1.03459	0.30086	0.999959
	ENSMUSG00000062866	0.245514	0.175215	0.128779	1.36059	0.173645	0.895674		ENSMUSG00000062866	0.245514	0.106474	0.128683	0.827412	0.408004	0.822922		ENSMUSG00000062866	0.245514	0.0291004	0.128797	0.225939	0.821249	0.999957		ENSMUSG00000062866	0.245514	-0.108184	0.128913	-0.839205	0.401354	0.999959
	ENSMUSG00000019810	0.0056801	0.340065	0.318251	1.06854	0.285275	0.895674		ENSMUSG00000019810	0.0056801	0.372842	0.321017	1.16144	0.245463	0.822922		ENSMUSG00000019810	0.0056801	-0.0403912	0.318341	-0.12688	0.899035	0.999957		ENSMUSG00000019810	0.0056801	0.0257793	0.321555	0.0801706	0.936102	0.999959
	ENSMUSG00000019809	0.00459724	0.367865	0.383655	0.958844	0.337637	0.895674		ENSMUSG00000019809	0.00459724	0.448476	0.388441	1.15455	0.248274	0.822922		ENSMUSG00000019809	0.00459724	-0.00471682	0.383447	-0.0123011	0.990185	0.999957		ENSMUSG00000019809	0.00459724	0.0351716	0.388178	0.0906071	0.927805	0.999959
	ENSMUSG00000019808	0.00211008	0.0759318	0.46772	0.162345	0.871034	0.966108		ENSMUSG00000019808	0.00211008	0.198598	0.472488	0.420324	0.674248	0.868576		ENSMUSG00000019808	0.00211008	-0.183895	0.471429	-0.39008	0.696478	0.999957		ENSMUSG00000019808	0.00211008	0.149611	0.474663	0.315194	0.752614	0.999959
	ENSMUSG00000019806	0.0349183	0.262687	0.229713	1.14355	0.252812	0.895674		ENSMUSG00000019806	0.0349183	0.341265	0.23029	1.48189	0.138369	0.822922		ENSMUSG00000019806	0.0349183	0.0277831	0.229844	0.120878	0.903788	0.999957		ENSMUSG00000019806	0.0349183	0.155244	0.230597	0.673224	0.500805	0.999959
	ENSMUSG00000015501	0.0322052	0.339574	0.234337	1.44909	0.147313	0.895674		ENSMUSG00000015501	0.0322052	0.406915	0.23496	1.73185	0.0833007	0.822922		ENSMUSG00000015501	0.0322052	-0.0888147	0.234449	-0.378823	0.704819	0.999957		ENSMUSG00000015501	0.0322052	0.14032	0.235188	0.59663	0.550754	0.999959
	ENSMUSG00000039116	0.160012	0.166345	0.122496	1.35796	0.174477	0.895674		ENSMUSG00000039116	0.160012	0.144962	0.122308	1.18522	0.235931	0.822922		ENSMUSG00000039116	0.160012	0.0877357	0.122644	0.715369	0.474381	0.999957		ENSMUSG00000039116	0.160012	-0.138857	0.122666	-1.13199	0.25764	0.999959
	ENSMUSG00000071532	0.00153236	0.289488	0.543584	0.532554	0.594342	0.903346		ENSMUSG00000071532	0.00153236	0.244374	0.540063	0.452492	0.650914	0.861058		ENSMUSG00000071532	0.00153236	0.309024	0.545575	0.566419	0.571109	0.999957		ENSMUSG00000071532	0.00153236	0.619832	0.549646	1.12769	0.25945	0.999959
	ENSMUSG00000019868	0.0103166	0.309628	0.309694	0.999785	0.317414	0.895674		ENSMUSG00000019868	0.0103166	0.329913	0.311385	1.0595	0.28937	0.822922		ENSMUSG00000019868	0.0103166	-0.0547516	0.309443	-0.176936	0.859559	0.999957		ENSMUSG00000019868	0.0103166	0.231574	0.311747	0.742825	0.457587	0.999959
	ENSMUSG00000019865	0.0597008	0.180235	0.117543	1.53336	0.125188	0.895674		ENSMUSG00000019865	0.0597008	0.177163	0.117155	1.51221	0.13048	0.822922		ENSMUSG00000019865	0.0597008	0.0267881	0.118047	0.226928	0.82048	0.999957		ENSMUSG00000019865	0.0597008	-0.142609	0.118145	-1.20707	0.227407	0.999959
	ENSMUSG00000093798	0.00281889	-0.0874928	0.393443	-0.222378	0.82402	0.952391		ENSMUSG00000093798	0.00281889	0.054375	0.38754	0.140308	0.888416	0.951843		ENSMUSG00000093798	0.00281889	-0.324491	0.396935	-0.817491	0.413648	0.999957		ENSMUSG00000093798	0.00281889	-0.220714	0.392693	-0.562054	0.574079	0.999959
	ENSMUSG00000112928	0.0552612	0.176684	0.148094	1.19305	0.232848	0.895674		ENSMUSG00000112928	0.0552612	0.140108	0.14776	0.948213	0.343021	0.822922		ENSMUSG00000112928	0.0552612	-0.0244185	0.148354	-0.164596	0.869262	0.999957		ENSMUSG00000112928	0.0552612	-0.0361593	0.148431	-0.24361	0.807533	0.999959
[truncated: 18,131 more rows]

## Sheet: H3K27ac
Week 1	Gene ID	baseMean	log2FoldChange	lfcSE	stat	pvalue	padj	Week 2	Gene ID	baseMean	log2FoldChange	lfcSE	stat	pvalue	padj	Week 4	Gene ID	baseMean	log2FoldChange	lfcSE	stat	pvalue	padj	Week 8	Gene ID	baseMean	log2FoldChange	lfcSE	stat	pvalue	padj
[truncated: 19,435 more rows]

## Sheet: H3K9me3
Week 1	Gene ID	baseMean	log2FoldChange	lfcSE	stat	pvalue	padj	Week 2	Gene ID	baseMean	log2FoldChange	lfcSE	stat	pvalue	padj	Week 4	Gene ID	baseMean	log2FoldChange	lfcSE	stat	pvalue	padj	Week 8	Gene ID	baseMean	log2FoldChange	lfcSE	stat	pvalue	padj
[truncated: 19,435 more rows]

[truncated: 3 more sheets: H3K9ac, H4K20me2_3, IgG]
