# Supplementary material for: Acute MeCP2 loss in adult mice reveals transcriptional and chromatin changes that precede neurological dysfunction and inform pathogenic cascade
Source: Neuron. Author manuscript; Available in PMC 2025 Feb 7. (PMC11802321; doi:10.1016/j.neuron.2024.11.006)
Supplement: 8 — Table S7. Quantification of epigenome binding at repeat regions by compartment, related to Figure 6, Supplemental Figure S10, and STAR Methods. This file contains analysis of histone binding per repeat region type in chromatin regions. Each tab is a separate chromatin mark. Excel file containing additional data too large to fit in a PDF. [file NIHMS2040931-supplement-8.xlsx]

## Sheet: MeCP2 repeat analysis
Log2 Fold-Change (aKO / WT)	FAMILY	W1_all	W2_all	W4_all	W8_all	W1_heterchromatin	W2_heterchromatin	W4_heterchromatin	W8_heterchromatin	W1_euchromatin	W2_euchromatin	W4_euchromatin	W8_euchromatin	Wilcoxon p-value	FAMILY	W1_all	W2_all	W4_all	W8_all	W1_heterchromatin	W2_heterchromatin	W4_heterchromatin	W8_heterchromatin	W1_euchromatin	W2_euchromatin	W4_euchromatin	W8_euchromatin
	IAPEz-int	0.337037	-1.35364	-1.29546	-2.68449	0.337037	-1.36257	-1.29546	-2.68806	0.502504	-1.42884	-1.30415	-2.7997		IAPEz-int	3.98e-87	0	0	0	3.16e-89	0	0	0	1.97e-07	1.64e-27	1.44e-27	1.93e-37
	IAPLTR1a_Mm	0	-1.16993	-1.41504	-2.80736	0	-1.16993	-1.41504	-2.80736	0	-1	-1.70044	-2.80736		IAPLTR1a_Mm	4.31e-07	1.93e-164	9.88e-243	0	1.82e-07	1.16e-160	1.44e-238	0	0.319	0.00081	2.49e-07	3.07e-08
	IAPLTR1_Mm	0	-1.32193	-1.37851	-2.70044	0	-1.22239	-1.37851	-2.70044	0.415034	-1.32193	-1.36257	-2.5025		IAPLTR1_Mm	2.12e-16	1.13e-260	0	0	1.29e-13	7.41e-235	0	0	0.0741	5.44e-19	1.85e-21	2.06e-28
	IAPLTR2a	0	-1	-1.28011	-2.58496	0	-1	-1.22239	-2.58496	0.584963	-1.70044	-1.26303	-2.70044		IAPLTR2a	7.2e-06	2.73e-80	6.66e-133	5.41e-233	0.000370661	2.05e-64	1.14e-100	6.42e-177	0.116	6.45e-07	8.54e-08	2.89e-09
	IAPLTR2a2_Mm	0	-1	-1.22239	-2.32193	0	-1	-1.16993	-2.32193	1	-1.16993	-1.45943	-3		IAPLTR2a2_Mm	1.09e-07	3.08e-122	7.06e-183	0	8.3e-05	1.54e-89	5.53e-137	1.12e-249	0.087	0.00242	0.000103	3.52e-05
	IAPLTR2b	0	-1	-1.22239	-2.45943	0	-1	-1.22239	-2.45943	0	-1	-1.32193	-2.58496		IAPLTR2b	5.9e-09	1.87e-162	3.32e-237	0	2.32e-07	2.74e-125	2.64e-181	0	0.945765	7.92e-06	0.000161284	3.81e-12
	IAPLTR2_Mm	0	-1.26303	-1.32193	-2.70044	0	-1.22239	-1.32193	-2.66296	0.415034	-1.44057	-1.37851	-2.88265		IAPLTR2_Mm	8.19e-15	9.11e-298	0	0	5.57e-13	2.71e-252	0	0	0.0234	1.73e-17	3.29e-21	3.42e-28
	RLTR10	0	-1	-1.22239	-2.45943	0	-1	-1.16993	-2.47393	0	-1.41504	-1.42884	-2.68806		RLTR10	1.87e-23	0	0	0	2.54e-16	0	0	0	0.0574	1.87e-30	7.08e-33	1.2e-48
	MMERVK10C	0.192649	-1.26748	-1.1375	-2.43296	0.192649	-1.31034	-1.12249	-2.44294	0.263034	-1.32193	-1.32193	-2.80736		MMERVK10C	1.16e-11	2.19e-171	7.41e-247	0	4.74e-12	1.34e-163	3.01e-232	0	0.147	0.016	4.11e-05	2.54e-09
	RLTR10C	0	-1	-1.41504	-2.58496	0	-1	-1.32193	-2.58496	0.584963	-1.32193	-1.70044	-2.90689		RLTR10C	9.91e-11	1.15e-269	0	0	1.14e-05	6.13e-162	4.83e-233	0	9.3e-07	2.76e-21	4.2e-35	6.93e-40
	L1MdA_I_5end	0.415034	-1.32193	-1.28951	-2.90689	0.415034	-1.32193	-1.2854	-2.90689	0.508145	-1.45943	-1.39232	-2.90689		L1MdA_I_5end	1.98e-37	0	0	0	1.45e-38	3.5e-301	0	0	0.012	9.57e-10	3.55e-08	3.83e-15
	L1MdA_I_orf2	0	-1.22239	-1.11548	-2.39232	0	-1.22239	-1.11548	-2.41504	0.321928	-1.32193	-1.41504	-2.80736		L1MdA_I_orf2	1.44e-79	0	0	0	2.55e-75	0	0	0	0.012	6.2e-14	3.18e-18	7.91e-32
	L1MdA_I_3end	0	-1.22239	-1.16993	-2.5025	0	-1.22239	-1.16993	-2.58496	0	-1	-1.37851	-2.87447		L1MdA_I_3end	7.16e-46	0	0	0	1.08e-47	0	0	0	0.684	0.000586	1.87e-07	4.95e-11
	L1MdA_III_5end	0	-1.28011	-1.32193	-2.70044	0	-1.32193	-1.32193	-2.70044	0.584963	-1.58496	-1.41504	-2.58496		L1MdA_III_5end	9.19e-22	3.61e-257	0	0	1.54e-21	3.38e-257	0	0	0.00376173	0.00143	0.000438167	3.34e-06
	L1MdA_III_orf2	0.362565	-1.48543	-1.12553	-2.41504	0.415034	-1.48543	-1.12199	-2.42321	-0.115477	-1.48543	-1.22239	-2.98351		L1MdA_III_orf2	1.36e-61	0	0	0	9.64e-69	0	0	0	0.677	0.00058	0.00149	0.000182
	L1MdA_III_3end	0	-1	-1.152	-2.5025	0	-1	-1.1375	-2.5025	0.584963	-1.32193	-1.41504	-2.58496		L1MdA_III_3end	3.32e-61	0	0	0	1.54e-61	0	0	0	0.295989	4.45e-09	7.39e-12	6.89e-16
	L1MdA_IV_5end	0	-1.11548	-1.22239	-2.70044	0	-1.1375	-1.22239	-2.70044	0.378512	-1.41504	-1.4713	-3.20945		L1MdA_IV_5end	7.09e-06	4.31e-88	1.96e-143	1.24e-250	1.81e-05	3.87e-86	5.07e-132	3.62e-231	0.234	5.41e-06	1.06e-07	1.03e-09
	L1MdA_IV_orf2	0	-1	-1	-2.05063	0.222397	-1.11548	-1	-2.12553	0	-1.80736	-1.58496	-2.70044		L1MdA_IV_orf2	0.243	1.71e-19	4.01e-20	7.36e-58	0.369201	4.67e-15	3.08e-16	6.17e-37	0.559669	0.0152	0.025974	0.02
	L1MdA_IV_3end	0	-1	-1	-2.16993	0	-1	-1	-2.32193	0	-1	-1.28011	-2.58496		L1MdA_IV_3end	4.9e-38	0	0	0	2.7e-15	1.37e-213	0	0	0.000276	4.43e-37	6.45e-41	1.96e-84
	L1MdA_V_5end	0	-1	-1.1375	-2.5025	0	-1	-1.1375	-2.5025	0.502504	-1.32193	-1.58496	-2.58496		L1MdA_V_5end	1.41e-07	1.38e-71	4.77e-109	0	1.57e-06	2.76e-71	1.63e-105	1.44e-301	0.125	0.000970986	5.91e-07	1.99e-09
	L1MdA_V_orf2	0	-1	-1.1375	-2.32193	0	-1	-1.05889	-2.32193	0	-1.45943	-1.51457	-2.73697		L1MdA_V_orf2	8.35e-45	0	0	0	7.45e-37	0	0	0	0.0320893	2.2e-22	6.37e-32	8.63e-49
	L1MdA_V_3end	0	-1	-1.11548	-2.32193	0	-1	-1.1375	-2.41504	1	-1	-1.32193	-2.70044		L1MdA_V_3end	1.72e-08	1.02e-167	1.28e-251	0	4.63e-10	4.76e-94	7.03e-138	6.43e-257	0.0286677	4.46e-07	7.6e-12	5.64e-17
	L1MdA_VI_5end	0	-1	-1.16993	-2.45943	0	-1	-1.1375	-2.45943	0	-1	-2.05063	-3.16993		L1MdA_VI_5end	2.21e-09	5.38e-89	7.56e-117	8.53e-261	6.92e-08	2.22e-81	3.75e-109	9.41e-237	0.221	0.000260074	0.00100327	1.02e-05
	L1MdA_VI_orf2	0.24101	-1.45943	-1.078	-2.32193	0.263034	-1.47393	-1.078	-2.32193	0	-1.58496	-1.43296	-3.58496		L1MdA_VI_orf2	5.54e-14	2.34e-202	2.28e-205	0	1.48e-16	1.16e-206	3.22e-206	0	0.0304245	0.0118	4.11e-05	4.11e-05
	L1MdA_VI_3end	0	-1	-1.16993	-2.32193	0	-1	-1	-2.32193	0	-1.41504	-1.41504	-2.70044		L1MdA_VI_3end	8.42e-37	0	0	0	7.57e-21	0	0	0	0.00255	8.82e-48	1.34e-67	3.18e-96
	L1MdA_VII_5end	0	-1	-1	-2.32193	0	-1	-1	-2.32193	0.321928	-1.36257	-1.41504	-3.16993		L1MdA_VII_5end	8.78e-13	6.25e-171	4.4e-210	0	2.06e-12	1.48e-163	1.28e-194	0	0.604	0.00134	4.32e-05	3.21e-08
	L1MdA_VII_orf2	0.152002	-1.32193	-1.09953	-2.32193	0.169925	-1.32193	-1.10691	-2.32193	0	-1.04182	-1.39232	-2.90689		L1MdA_VII_orf2	8.53e-31	0	0	0	1.26e-32	0	0	0	0.424623	0.00306	0.00155078	4.52e-06
	L1MdA_VII_3end	0	-1	-1.16993	-2.39232	0	-1	-1	-2.32193	0	-1.22239	-1.48543	-2.80736		L1MdA_VII_3end	1.22e-31	0	0	0	1.12e-22	7.43e-308	0	0	0.00408	6.06e-27	8.5e-48	1.13e-56
	L1MdTf_I_5end	0	-1.28011	-1.28951	-2.80736	0.263034	-1.32193	-1.32193	-2.80736	#NAME?	-1.37851	-3.16993	-3.42626		L1MdTf_I_5end	5.99e-28	1.1e-259	0	0	1.29e-28	2.87e-226	3.39e-304	0	0.115688	0.1	0.2	0.1
	L1MdTf_I_orf2	0.447463	-1.47393	-1.16993	-2.4493	0.459432	-1.47393	-1.16993	-2.4493	-0.415037	-1.58496	-1.34577	-3.05311		L1MdTf_I_orf2	2.64e-71	0	0	0	8.18e-77	0	0	0	0.201	0.128205	0.0973193	0.00408
	L1MdTf_I_3end	0	-1	-1.16993	-2.41504	0	-1	-1.16993	-2.45943	0.415034	-1.58496	-1.32193	-3		L1MdTf_I_3end	6.6e-22	4.91e-233	0	0	1.78e-23	1.5e-230	0	0	0.0355747	0.00143	0.000355	8.97e-08
	L1MdTf_II_5end	0	-1.32193	-1.27564	-2.80736	0.152002	-1.32193	-1.26303	-2.80736	-1	-1.32193	-2.80736	-3.16993		L1MdTf_II_5end	1.61e-24	0	0	0	1.97e-21	1.68e-286	0	0	0.292	0.279	0.563237	0.000622
	L1MdTf_II_orf2	0.459432	-1.41504	-1.16993	-2.47574	0.459432	-1.42884	-1.16993	-2.47805	-0.12553	-2.47393	-1.926	-2.80736		L1MdTf_II_orf2	7.87e-58	1.52e-288	0	0	9.29e-66	1.03e-305	0	0	0.949004	0.0841918	0.0262238	0.00408
	L1MdTf_II_3end	0	-1	-1.16993	-2.5025	0	-1	-1.22239	-2.5025	0	-1.32193	-1	-2.80736		L1MdTf_II_3end	8.2e-29	4.59e-243	0	0	9.6e-30	4.78e-241	0	0	0.546	0.000581004	0.00305	1.55e-09
	L1MdTf_III_5end	0	-1.32193	-1.22239	-2.66296	0	-1.32193	-1.22239	-2.66296	0.415034	-1.58496	-1.73697	-3		L1MdTf_III_5end	6.52e-35	0	0	0	8.64e-33	0	0	0	0.0473831	0.00058267	0.000458	1.01e-07
	L1MdTf_III_orf2	0.415034	-1.5025	-1.1375	-2.42885	0.415034	-1.5025	-1.1375	-2.42885	0	-1.80736	-1.26303	-3.58496		L1MdTf_III_orf2	1.05e-74	0	0	0	1.11e-86	0	0	0	0.704928	0.0190648	0.0015	0.000182
	L1MdTf_III_3end	0	-1	-1.16993	-2.45943	0	-1.16993	-1.16993	-2.45943	0.736968	-2	-1.58496	-2.90689		L1MdTf_III_3end	7.61e-44	0	0	0	1.32e-45	0	0	0	0.101	0.000392526	0.000222	7.43e-06
	L1MdGf_I_5end	0	-1.32193	-1.28011	-2.68449	0	-1.32193	-1.28011	-2.66296	0.584963	-1.58496	-1.41504	-2.45943		L1MdGf_I_5end	7.33e-21	1.52e-181	4.3e-273	0	7.14e-20	6.25e-158	2.38e-238	0	0.232	0.0075027	0.00115	1.66e-05
	L1MdGf_I_orf2	0.459432	-1.45943	-1.16993	-2.44746	0.485427	-1.45943	-1.16047	-2.4713	0.807355	-2.58496	-1.32193	-3.48543		L1MdGf_I_orf2	1.08e-38	1.03e-211	5.26e-249	3.05e-289	2.72e-45	4.2e-231	1.61e-252	6.01e-269	0.771503	0.114286	0.885714	0.0591
	L1MdGf_I_3end	0	-1	-1.22239	-2.45943	0	-1.32193	-1.20163	-2.5025	0.321928	-1.32193	-1.58496	-2.58496		L1MdGf_I_3end	2.26e-19	3.9e-278	0	0	8.11e-22	7.41e-268	0	0	0.0916	6.6e-05	3.91e-08	3.81e-12
	L1MdGf_II_5end	0	-1.32193	-1.16993	-2.58496	0	-1.32193	-1.22239	-2.58496	-0.584962	-1.41504	-1.51457	-2.90689		L1MdGf_II_5end	7.85e-07	2.69e-78	1.76e-116	6.2e-202	1.84e-07	1.85e-77	1.61e-112	1.38e-175	0.272226	0.0178881	0.0273955	6.88e-05
	L1MdGf_II_orf2	0.263034	-1.48543	-1.1375	-2.42999	0.289504	-1.48543	-1.1375	-2.43741	0	-2	-1.80736	-3		L1MdGf_II_orf2	1.64e-19	1.84e-137	3.76e-167	2.2e-235	1.86e-20	1.84e-157	1.76e-172	2.45e-216	0.0553	0.00351	9.23e-06	1.11e-05
	L1MdGf_II_3end	0	-1	-1	-2.16993	0	-1	-1	-2.16993	0	-1	-1.45943	-2.58496		L1MdGf_II_3end	1.37e-68	0	0	0	8.86e-21	1.49e-264	0	0	6.05e-07	4.68e-67	2.35e-107	1.66e-179
	B1_Mm	0	-1	-1	-2	0	0	-1	-1.32193	0	-1	-1.32193	-2.32193		B1_Mm	1.68e-136	0	0	0	1.62e-23	2.19e-235	0	0	1.14e-25	0	0	0
	B2_Mm2	0	-1	-1.26303	-2.32193	0	-1	-1	-1.58496	0	-1	-1.41504	-2.58496		B2_Mm2	5.74e-235	0	0	0	3.17e-19	0	0	0	2.32e-60	0	0	0

## Sheet: H3H9me3 repeat analysis
Log2 Fold-Change (aKO / WT)	FAMILY	W1_all	W2_all	W4_all	W8_all	W1_heterchromatin	W2_heterchromatin	W4_heterchromatin	W8_heterchromatin	W1_euchromatin	W2_euchromatin	W4_euchromatin	W8_euchromatin	Wilcoxon p-value	FAMILY	W1_all	W2_all	W4_all	W8_all	W1_heterchromatin	W2_heterchromatin	W4_heterchromatin	W8_heterchromatin	W1_euchromatin	W2_euchromatin	W4_euchromatin	W8_euchromatin
	IAPEz-int	0.341041	0.039742	0.0193603	-0.273809	0.341041	0.0384783	0.0234541	-0.275008	0.378512	0.0874628	0.0347651	-0.216558		IAPEz-int	1.72e-223	1.45e-05	0.00534	6.05e-180	5.85e-230	1.17e-05	0.00266733	2.35e-189	7.49e-07	0.0773472	0.727	3.2e-05
	IAPLTR1a_Mm	0.415034	0.106911	0	-0.215729	0.415034	0.106911	0	-0.222392	-0.321928	0	0	0		IAPLTR1a_Mm	4.72e-29	0.000203759	0.483968	3.29e-25	4.22e-30	0.000130338	0.451711	3.95e-29	0.559	0.648987	0.420358	0.623374
	IAPLTR1_Mm	0.415034	0	0	-0.187627	0.415034	0	0	-0.197939	0.415034	0	0	-0.115477		IAPLTR1_Mm	1.57e-43	0.0853223	0.984	9.13e-21	1.52e-44	0.191581	0.985358	5.95e-27	0.00209	0.257866	0.965	0.960654
	IAPLTR2a	0.321928	0.115473	0	-0.131245	0.321928	0.120299	0	-0.160464	0	0	0.584963	-0.0874636		IAPLTR2a	2.57e-15	0.000763075	0.478029	0.000920551	5.31e-13	0.00136111	0.730999	8.38e-06	0.0499	0.613425	0.0789444	0.620735
	IAPLTR2a2_Mm	0.321928	0	0	-0.157541	0.321928	0	0	-0.192645	-0.321928	-0.584962	0	0.459432		IAPLTR2a2_Mm	3.7e-17	0.0152881	0.71321	2.55e-05	2.42e-17	0.0467222	0.304422	2.67e-10	0.146	0.72841	0.312111	0.272552
	IAPLTR2b	0.415034	0	0	-0.192645	0.415034	0	0	-0.228268	0	-0.584962	0	0		IAPLTR2b	1.98e-34	0.0584435	0.238473	1.19e-09	1.13e-33	0.0912428	0.527458	2.54e-17	0.0848	0.413911	0.843681	0.848136
	IAPLTR2_Mm	0.415034	0.0874628	0	-0.166011	0.415034	0.0641241	0	-0.184425	0.584963	0.152002	0	0		IAPLTR2_Mm	3.8e-53	3.4e-05	0.115	6.44e-12	9.61e-54	0.000338815	0.0538187	4.89e-17	0.00114	0.220909	0.655	0.899767
	RLTR10	0.392317	0.0871098	0	-0.187627	0.415034	0.114167	0	-0.222392	0.459432	0.146838	0	-0.0655877		RLTR10	6.4e-101	2.73e-11	0.0296	4.9e-26	2.22e-102	3.8e-08	0.115277	1.39e-43	0.0303	0.0753153	0.667	0.72812
	MMERVK10C	0.362565	0.0430645	0	-0.268648	0.368869	0.0458064	0	-0.275973	0.526069	0	-0.222392	-0.254814		MMERVK10C	1.46e-43	0.00367949	0.980173	3.07e-25	3.99e-45	0.00314249	0.997671	1.1e-30	0.539	0.960679	0.736555	0.688038
	RLTR10C	0.415034	0.115473	0	-0.169925	0.415034	0.115473	0	-0.217591	0.415034	0.169925	0	-0.192645		RLTR10C	7.46e-41	2.21e-07	0.0581	8.87e-07	4.85e-32	7.34e-06	0.253097	1.8e-12	0.0652	0.0433086	0.142	0.176467
	L1MdA_I_5end	0.459432	0.106911	0	-0.202492	0.485427	0.106911	0	-0.207804	0.387021	0.265737	0	-0.158066		L1MdA_I_5end	2.68e-91	1.15e-08	0.477	5.8e-28	1.29e-99	3.58e-08	0.510508	2.25e-32	0.000616	0.219164	0.835	0.527967
	L1MdA_I_orf2	0.33442	0	0	-0.285645	0.341041	0	0	-0.289506	0.289504	0	0	-0.240052		L1MdA_I_orf2	2.13e-270	0.00253559	0.000512481	1.99e-289	8.09e-288	0.00593148	0.000315071	0	0.0106	0.557212	0.985933	0.0238777
	L1MdA_I_3end	0.415034	0.0780086	0	-0.250543	0.415034	0.0780086	0	-0.255839	0	-0.0740006	-0.0443941	-0.208399		L1MdA_I_3end	2.1e-118	7.14e-07	0.0877	7.84e-93	4.39e-132	4.36e-07	0.0726478	2.56e-112	0.455	0.83012	0.9	0.211549
	L1MdA_III_5end	0.415034	0.0739984	0	-0.222392	0.415034	0.0703893	0	-0.225882	0.362565	0	-0.247928	-0.289506		L1MdA_III_5end	2.1e-77	3.58e-05	0.123073	2.62e-28	3.24e-80	2.48e-05	0.145	4.19e-32	0.00118	0.596216	0.926671	0.198195
	L1MdA_III_orf2	0.306099	0	0	-0.299376	0.30485	-0.00927744	0	-0.301524	0	0	0	-0.106916		L1MdA_III_orf2	4.24e-138	0.0220169	0.75	1.35e-193	1.67e-147	0.00875044	0.993534	3.98e-221	0.57	0.911797	0.94	0.911797
	L1MdA_III_3end	0.415034	0.0874628	0	-0.243926	0.415034	0.0874628	0	-0.249978	0.321928	0.152002	0	-0.157541		L1MdA_III_3end	9.47e-267	7.21e-20	0.000634909	3.44e-172	3.06e-280	1.25e-18	0.000323161	1.2e-194	0.0491	0.366507	0.444796	0.341026
	L1MdA_IV_5end	0.485427	0.152002	0	-0.184425	0.485427	0.152002	0	-0.203533	0.502504	0.452511	0	-0.117039		L1MdA_IV_5end	1.79e-34	0.000357207	0.915231	5.64e-07	3.09e-39	9.98e-05	0.966899	4.29e-09	0.000825	0.23746	0.826	0.741832
	L1MdA_IV_orf2	0.415034	0	0	-0.24664	0.415034	0	0	-0.24664	-0.415037	1	-0.584962	-0.485426		L1MdA_IV_orf2	0.0001102	0.475424	0.203	0.013739	9.96e-07	0.881041	0.146447	0.00155202	1	0.744419	0.818182	0.588745
	L1MdA_IV_3end	0.289504	0	0	-0.106916	0.362565	0	0	-0.20414	0.321928	0	0	0		L1MdA_IV_3end	8.01e-88	2.91e-11	0.383633	2.1e-05	1.61e-71	3.3e-05	0.650523	3.54e-27	0.000187	0.63871	0.861	0.111613
	L1MdA_V_5end	0.53051	0.169925	0	-0.192645	0.53051	0.169925	0	-0.20645	0.678072	0.115473	0.106911	0		L1MdA_V_5end	1.18e-69	5.98e-12	0.541	2.95e-13	8.55e-67	7.67e-11	0.649071	2.85e-16	0.00761	0.613194	0.961278	0.930418
	L1MdA_V_orf2	0.332576	0	0	-0.204539	0.347926	0	0	-0.234465	0.321928	0	0	0		L1MdA_V_orf2	4.5e-193	1.77e-17	0.0238774	2.83e-66	5.16e-182	1.67e-08	0.0202617	9.57e-110	0.00464	0.0229334	0.91	0.183299
	L1MdA_V_3end	0.362565	0	0	-0.148099	0.415034	0.0739984	0	-0.208108	0	0	0	-0.192645		L1MdA_V_3end	4.21e-27	3.06e-05	0.863657	0.0051186	7.65e-25	0.00059461	0.621568	1.02e-10	0.227	0.402715	0.205547	0.550603
	L1MdA_VI_5end	0.447463	0.0995376	0	-0.210767	0.415034	0.106911	0	-0.22556	1	0.299561	0	0		L1MdA_VI_5end	3.65e-34	0.000356343	0.376946	9.82e-09	6.8e-34	0.000745825	0.334251	5.31e-12	0.0158	0.516827	0.171787	0.300128
	L1MdA_VI_orf2	0.383331	0.0671155	0.0111378	-0.230198	0.38187	0.0641241	0.0250855	-0.233568	0.321928	-0.172467	-0.610054	-0.309483		L1MdA_VI_orf2	7.33e-62	0.0029759	0.355983	1.14e-32	1.13e-61	0.00258484	0.325089	6.18e-37	0.354	0.200179	0.297326	0.627029
	L1MdA_VI_3end	0.415034	0	0	-0.142019	0.415034	0.0824574	0	-0.214125	0	0	0	0		L1MdA_VI_3end	2.15e-118	5.9e-18	0.264	5.15e-09	6.68e-115	2.73e-08	0.883822	4.34e-36	0.000189	0.0134516	0.160725	0.999248
	L1MdA_VII_5end	0.485427	0.137504	0	-0.201634	0.485427	0.137504	0	-0.212994	1	0	-0.192645	0		L1MdA_VII_5end	5.07e-89	6.75e-13	0.0731729	6.58e-25	3.17e-94	2.68e-12	0.0611231	4.83e-32	0.402	0.688112	0.398	0.769163
	L1MdA_VII_orf2	0.352668	0.0246601	0	-0.274175	0.352307	0.0225454	0	-0.277534	0.289504	0.121307	0.197035	-0.40276		L1MdA_VII_orf2	6.85e-160	1.62e-05	0.0462	1.74e-121	3.94e-164	0.000135887	0.0787903	3.52e-139	0.44	0.796392	0.871063	0.626312
	L1MdA_VII_3end	0.415034	0.137504	0	-0.148099	0.447463	0.125532	0	-0.198545	0	0	0	0		L1MdA_VII_3end	1.56e-146	1.96e-23	0.34	4.61e-10	1.36e-129	7.43e-17	0.262833	1.17e-33	0.000727	0.603059	0.269946	0.630626
	L1MdTf_I_5end	0.485427	0.0931139	0	-0.224707	0.46949	0.115473	0	-0.234465	0.584963	-1.22239	0.321928	-0.0627355		L1MdTf_I_5end	2.01e-70	7.72e-06	0.861388	2.56e-19	2.98e-71	8.78e-06	0.984949	7.93e-28	1	0.121183	1	0.824778
	L1MdTf_I_orf2	0.289504	-0.0671149	-0.00866483	-0.354938	0.287803	-0.0671149	-0.00871708	-0.355924	0.119582	-0.0320612	-0.0678148	-0.31895		L1MdTf_I_orf2	7.26e-114	6.55e-11	0.407	1.82e-228	1.89e-122	3.92e-12	0.314108	5.27e-251	0.7	0.700221	0.804779	0.564871
	L1MdTf_I_3end	0.415034	0	0	-0.291232	0.415034	0	0	-0.29956	0	0.188439	0	-0.124696		L1MdTf_I_3end	1.13e-61	0.000849711	0.577521	3.8e-54	1.09e-72	0.00119163	0.612972	2.2e-79	0.794	0.620243	1	0.77637
	L1MdTf_II_5end	0.452511	0	0	-0.249978	0.447463	0	0	-0.263035	-0.289506	0	-0.584962	-0.152003		L1MdTf_II_5end	3.49e-68	0.0060066	0.241	4.71e-34	2.03e-67	0.0182856	0.361368	7.65e-44	0.432	0.562485	0.914128	0.957936
	L1MdTf_II_orf2	0.269189	-0.0450875	-0.0106473	-0.352146	0.268818	-0.0480945	-0.0179224	-0.354204	0.243925	-0.0303732	0	-0.39752		L1MdTf_II_orf2	3.19e-91	7.99e-06	0.245814	6.06e-177	1.96e-103	2.55e-07	0.198959	1.02e-210	0.133	0.947844	0.897	0.607698
	L1MdTf_II_3end	0.387021	0	0	-0.27208	0.415034	0	0	-0.2824	0	0	-0.139403	-0.0995362		L1MdTf_II_3end	6.59e-59	0.00836195	0.155118	9.5e-47	2.39e-66	0.0100035	0.252867	1.59e-60	0.0401	0.651151	0.570268	0.833682
	L1MdTf_III_5end	0.436098	0.0874628	0	-0.222392	0.44057	0.0824574	0	-0.230612	0.321928	0.584963	0.24101	-0.289506		L1MdTf_III_5end	3.28e-110	4.25e-07	0.717	1.35e-52	1.55e-121	3.65e-07	0.690455	1.19e-64	0.66	0.212065	0.459	0.834616
	L1MdTf_III_orf2	0.295453	-0.0295439	0	-0.327363	0.297391	-0.0320612	0	-0.331282	0	-0.415037	0	-0.321928		L1MdTf_III_orf2	4.67e-184	5.7e-06	0.273444	4.14e-305	1.22e-214	1.07e-07	0.233032	0	0.237	1	0.790721	0.791183
	L1MdTf_III_3end	0.387021	0.0641241	0	-0.263035	0.415034	0.0641241	0	-0.263035	0.70044	0.0931139	0	-0.282035		L1MdTf_III_3end	2.14e-132	5.4e-08	0.00579	4.85e-146	8.21e-141	1.86e-07	0.0102674	3.56e-165	0.0683	0.413439	0.559782	0.291424
	L1MdGf_I_5end	0.415034	0.0565835	0	-0.225882	0.415034	0.0565835	0	-0.242857	0	0	-0.152003	-0.215268		L1MdGf_I_5end	2.34e-43	0.000452716	0.391383	3.29e-12	6.57e-40	0.00131526	0.305246	6.17e-20	0.267	0.512471	0.333503	0.809302
	L1MdGf_I_orf2	0.308955	-0.0389946	0	-0.345136	0.308128	-0.0448539	0	-0.346894	0.303389	0	#NAME?	-0.378149		L1MdGf_I_orf2	7.34e-86	6.5e-06	0.755195	8.44e-130	7.81e-103	3.46e-08	0.881634	3.68e-169	0.878	0.880933	0.538472	0.561363
	L1MdGf_I_3end	0.415034	0.0703893	0	-0.249028	0.415034	0.0703893	0	-0.263035	0.415034	-0.263035	0	0		L1MdGf_I_3end	4.59e-75	1.02e-06	0.00886	1.59e-50	3.43e-90	1.11e-07	0.00145932	7.15e-84	0.0553365	0.385198	0.750173	0.503613
	L1MdGf_II_5end	0.415034	0.0931139	0	-0.214125	0.415034	0.0995376	0	-0.228268	0	-0.415037	0.459432	0.459432		L1MdGf_II_5end	1.72e-23	0.0025503	0.83	8.99e-08	9.63e-25	0.0136938	0.592217	3.87e-11	0.0276	0.461365	0.195	0.112873
	L1MdGf_II_orf2	0.287803	0	0	-0.315449	0.291226	-0.0144996	0.0124972	-0.318795	0	-0.36257	0	-0.263035		L1MdGf_II_orf2	1.74e-42	0.91339	0.366948	7.22e-47	6e-58	0.460776	0.424	1.99e-73	0.0954804	1	0.854158	0.73446
	L1MdGf_II_3end	0.263034	0	0	-0.0995362	0.321928	0	0	-0.237039	0	0	0	0		L1MdGf_II_3end	2.63e-139	2.27e-27	0.746315	1.45e-10	7.78e-69	1.08e-09	0.988	5.92e-45	2.11e-08	0.00020187	0.595	0.354799
	B1_Mm	0	0	0	0	0.321928	0	0	-0.273019	0	0	0	0		B1_Mm	1.27e-255	3.7e-41	3.14e-06	0.901772	3.84e-101	3.6e-06	0.0763685	3.68e-59	4.48e-25	1.55e-09	0.000454226	0.00837013
	B2_Mm2	0	0	0	0	0.415034	0	0	-0.280109	0	0	0	0		B2_Mm2	0	1.07e-61	0.000182	0.0212406	5.94e-135	0.000272015	0.746451	4.26e-98	2.99e-71	3.34e-12	0.00143424	0.325235

## Sheet: H3K27ac repeat analysis
Log2 Fold-Change (aKO / WT)	FAMILY	W1_all	W2_all	W4_all	W8_all	W1_heterchromatin	W2_heterchromatin	W4_heterchromatin	W8_heterchromatin	W1_euchromatin	W2_euchromatin	W4_euchromatin	W8_euchromatin	Wilcoxon p-value	FAMILY	W1_all	W2_all	W4_all	W8_all	W1_heterchromatin	W2_heterchromatin	W4_heterchromatin	W8_heterchromatin	W1_euchromatin	W2_euchromatin	W4_euchromatin	W8_euchromatin
	IAPEz-int	0.115473	0	-0.0506264	0.222397	0.115473	0	-0.0506264	0.222397	0.0489058	0	-0.0196295	0.0565835		IAPEz-int	2.1e-17	0.852	7.78e-07	3.35e-52	1.15e-17	0.917	8.48e-07	4.12e-53	0.634	0.909	0.768887	0.374
	IAPLTR1a_Mm	0	0	0	0.192649	0	0	0	0.192649	0.736968	-0.415037	0	0		IAPLTR1a_Mm	0.0418	0.668	0.0323	1.11e-10	0.0191959	0.402	0.0155	8.58e-12	0.0759	0.588	0.9	0.85
	IAPLTR1_Mm	0	0	0	0.222397	0	0	0	0.222397	0	-0.263035	0	-0.0473056		IAPLTR1_Mm	0.0406018	0.745	0.991	2.62e-15	0.0121865	0.841	0.896	1.94e-16	0.488	0.0951	0.702	0.85001
	IAPLTR2a	0	0	0	0.169925	0	0	0	0.169925	0.362565	-0.415037	-0.137503	0.0749575		IAPLTR2a	0.669	0.574	0.277	6.77e-06	0.84995	0.468	0.173767	2.4e-06	0.684	0.930418	0.816	0.614
	IAPLTR2a2_Mm	0	0	0	0	0	0	0	0	0.263034	0	0.0995376	0.234465		IAPLTR2a2_Mm	0.111	0.568	0.00817	4.2e-07	0.0638422	0.657	0.00123	6.36e-07	0.623	0.665	1	0.198
	IAPLTR2b	0	0	0	0.0601166	0	0	0	0	0	0.263034	-0.0995362	0		IAPLTR2b	0.0391	0.703	0.0339	2.14e-08	0.22372	0.799	0.0157506	2.55e-07	0.987	0.308063	0.608	0.946
	IAPLTR2_Mm	0	0	0	0.192649	0	0	0	0.222397	0	-0.263035	0	0		IAPLTR2_Mm	0.00395	0.608	0.00344	2.19e-13	0.00301957	0.226	0.0015	7.13e-15	0.854	0.148	0.96651	0.773
	RLTR10	0	0	0	0.163499	0	0	0	0.201634	0.263034	0	0.0780086	0.0588983		RLTR10	3.98e-14	0.00486	0.000963	9.65e-24	1.91e-12	0.019	0.0109	8.88e-25	0.0118	0.504	0.691584	0.605
	MMERVK10C	0	0	0	0.104967	0	0	0	0.115473	0	0.289504	-0.118644	-0.0285694		MMERVK10C	0.00544	0.288	0.18	6.92e-09	0.00711206	0.393	0.217	1.51e-08	0.476	0.402	0.948	0.42
	RLTR10C	0	0	0	0.160468	0	0	0	0.222397	0	0	-0.12553	0.0489058		RLTR10C	0.000114	0.93	0.00555	3.12e-10	0.0448851	0.717	0.00538	2.01e-11	0.619	0.569	0.655	0.32
	L1MdA_I_5end	0	0	-0.137503	0.289504	0	0	-0.152003	0.289504	0.415034	0	-0.311943	0.277533		L1MdA_I_5end	8.34e-13	0.000771	1.24e-09	1.08e-35	1.97e-11	0.00111	7.15e-10	1.77e-36	0.34	0.825	0.105991	0.151
	L1MdA_I_orf2	0	0	0	0.176872	0	0	0	0.192649	0	-0.192645	0.0824574	0		L1MdA_I_orf2	3.62e-17	0.00622	9.66e-09	2.89e-56	2.56e-19	0.00193	8.08e-10	2.94e-63	0.599	0.399	0.652	0.949
	L1MdA_I_3end	0	0	0	0.152002	0	0	0	0.169925	0.263034	0	0	0.0962214		L1MdA_I_3end	2.42e-14	0.254	1.58e-07	1.23e-25	1.61e-12	0.145	1.96e-06	2.34e-28	0.813	0.441891	0.888295	0.959
	L1MdA_III_5end	0	0	0	0.321928	0	0	0	0.321928	0.263034	-0.530514	-0.175087	-0.304854		L1MdA_III_5end	9.01e-08	0.0364	1.05e-06	1.48e-33	2.4e-06	0.0252	2.96e-06	2.1e-33	0.854	0.927	0.945946	0.804
	L1MdA_III_orf2	0.137504	0	-0.106916	0.237037	0.152002	0	-0.106916	0.24101	0.192649	-0.36257	0.0919232	0.152002		L1MdA_III_orf2	7.1e-10	0.00545	5.48e-09	6.82e-49	2.58e-11	0.00488	2.27e-10	5.37e-53	0.97	0.449521	0.739	0.684
	L1MdA_III_3end	0	0	0	0.192649	0	0	0	0.206456	0	0	0	-0.0418195		L1MdA_III_3end	5.66e-20	0.0605	1.35e-11	1.31e-51	1.88e-19	0.108	2.47e-11	2.29e-52	0.768	0.87	0.952	0.859
	L1MdA_IV_5end	0	0	0	0.263034	0	0	0	0.263034	0	0	0	0.169925		L1MdA_IV_5end	6.41e-05	0.23	0.00162	1.9e-12	7.75e-05	0.362	0.00107359	7.19e-11	0.2	1	0.459	0.341
	L1MdA_IV_orf2	0	0	0	0.180568	0	0	0	0.263034	0.125532	0	-0.14439	-0.192645		L1MdA_IV_orf2	0.105427	0.831	0.927747	0.0896556	0.186872	0.915	0.938	0.00692	0.936	0.937	1	0.485
	L1MdA_IV_3end	0	0	0	0	0	0	0	0.169925	0	0	0	-0.0443941		L1MdA_IV_3end	3.04e-07	0.844	0.228	1.55e-10	0.00571752	0.941	0.0147846	2.64e-12	0.327	0.664213	0.955266	0.388
	L1MdA_V_5end	0	0	0	0.192649	0	0	0	0.222397	0.485427	0	0	0.0951548		L1MdA_V_5end	0.0160946	0.594	0.00961	2.89e-10	0.0196083	0.431	0.0074231	1.03e-10	0.503	0.93	0.854	0.803
	L1MdA_V_orf2	0	0	0	0.137504	0	0	0	0.206456	0	0	0.0824574	-0.0554953		L1MdA_V_orf2	4.7e-09	0.388	1.12e-07	7.44e-39	2.85e-09	0.152	8.03e-07	1.22e-46	0.538	0.836841	0.299	0.671
	L1MdA_V_3end	0	0	0	0.0824574	0	0	0	0.192649	0	0	-0.115477	-0.0780032		L1MdA_V_3end	0.00222508	0.444	0.443	1.09e-08	2.17e-05	0.493	0.0346	4.56e-09	0.26	0.881	0.361	0.624
	L1MdA_VI_5end	0	0	0	0.263034	0	0	0	0.321928	-0.222392	-0.415037	-0.347924	-0.0931094		L1MdA_VI_5end	0.00283026	0.296812	0.000949	1.98e-09	0.00275705	0.302929	0.0044593	4.78e-10	0.469	0.309552	0.617	0.973
	L1MdA_VI_orf2	0	0	-0.137503	0.275639	0	0	-0.137503	0.289504	0	-0.454565	-0.263035	-0.190332		L1MdA_VI_orf2	0.0025455	0.0381	0.00015	2.26e-13	0.00117949	0.0372406	7.65e-05	5.23e-15	0.931427	0.73	0.73044	0.565792
	L1MdA_VI_3end	0	0	0	0.101879	0	0	0	0.222397	0	0	0.120299	-0.0379678		L1MdA_VI_3end	1.28e-07	0.164831	0.00138	2.89e-20	2.8e-06	0.206	0.000779925	7.2e-24	0.652999	0.66957	0.172477	0.914
	L1MdA_VII_5end	0	0	0	0.263034	0	0	0	0.273015	-0.36257	0	0	-0.10188		L1MdA_VII_5end	4.83e-07	0.109	1.78e-05	1.83e-18	4.31e-06	0.067224	3.22e-05	1.09e-17	0.392	0.971911	0.916	0.861674
	L1MdA_VII_orf2	0	0	0	0.222397	0	0	-0.0406423	0.222397	0	0.131247	0.231322	-0.188445		L1MdA_VII_orf2	1.64e-10	0.022804	3.18e-08	1.82e-39	1.09e-10	0.00936	4.91e-09	1.03e-42	0.946074	0.674	0.43271	0.583
	L1MdA_VII_3end	0	0	0	0.131247	0	0	0	0.169925	0.152002	0	0	0.0356239		L1MdA_VII_3end	2.7e-10	0.724032	0.000125	5.69e-18	4.87e-05	0.188033	1.1e-05	6.5e-20	0.149	0.706464	0.59	0.520082
	L1MdTf_I_5end	0	0	-0.0995362	0.280113	0	0	-0.137503	0.289504	0	-1	-1.29956	-0.459431		L1MdTf_I_5end	3.5e-09	0.0426	6.86e-07	2.73e-33	1.53e-08	0.119	1.38e-07	2.66e-34	1	1	0.824778	1
	L1MdTf_I_orf2	0.222397	0	-0.134301	0.196393	0.222397	0	-0.137503	0.197035	0	-0.321928	-0.146841	-0.0995362		L1MdTf_I_orf2	1.05e-15	6.79e-05	8.5e-20	3.33e-57	2.43e-19	0.000169226	5.5e-20	7.33e-61	1	1	0.804779	0.804779
	L1MdTf_I_3end	0	0	-0.0995362	0.152002	0	0	-0.12553	0.160468	-0.321928	0	0	0.0641241		L1MdTf_I_3end	3.96e-07	0.243751	0.000139	1.58e-15	1.12e-06	0.307	2.84e-05	5.71e-17	0.808	0.935	0.694864	0.704897
	L1MdTf_II_5end	0	0	-0.137503	0.289504	0	0	-0.137503	0.299561	0.584963	-0.152003	0.152002	-0.387023		L1MdTf_II_5end	2.64e-15	0.00319	1.85e-08	2.18e-47	4.54e-12	0.008785	8.14e-08	9.7e-48	0.562949	0.874643	1	0.645377
	L1MdTf_II_orf2	0.192649	0	-0.118644	0.180568	0.222397	0	-0.118644	0.18287	-0.415037	0	-0.120294	-0.00984819		L1MdTf_II_orf2	3.32e-13	0.000219	2.63e-16	1.06e-41	2.91e-14	1.75e-05	4.87e-15	4.07e-43	1	0.898104	1	1
	L1MdTf_II_3end	0	0	0	0.144386	0	0	0	0.152002	0	-0.169925	0.106911	0		L1MdTf_II_3end	3.51e-09	0.0218	0.00913	1.94e-10	4.18e-08	0.175	0.00666	1.36e-11	0.619	0.876	0.68025	0.889
	L1MdTf_III_5end	0	0	-0.152003	0.321928	0	0	-0.169925	0.321928	0	0.169925	-0.115477	0		L1MdTf_III_5end	4.09e-11	3.92e-05	1.85e-12	1.41e-53	2.07e-11	8.41e-06	2.31e-12	1.95e-55	0.428965	0.502806	0.913389	0.727711
	L1MdTf_III_orf2	0.263034	0	-0.14439	0.216809	0.263034	0	-0.14439	0.222397	0.415034	0	0.0995376	-0.163499		L1MdTf_III_orf2	2.65e-24	0.000332	6.92e-24	1.19e-62	2.08e-25	0.000737507	1.27e-27	9.83e-70	0.93972	1	0.853428	0.912
	L1MdTf_III_3end	0	0	0	0.192649	0	0	-0.0931094	0.206456	0.222397	-0.137503	-0.175087	-0.152003		L1MdTf_III_3end	1.36e-08	0.104	4.06e-07	1.21e-28	1.75e-08	0.180087	4.42e-07	2.21e-31	0.808	0.871057	0.674985	0.807639
	L1MdGf_I_5end	0	0	0	0.263034	0	0	0	0.289504	0	-0.241008	0	-0.0687133		L1MdGf_I_5end	1.53e-07	0.261	4.66e-06	9.88e-28	3.55e-05	0.232	9.38e-06	7.56e-27	0.85	0.667	0.79614	1
	L1MdGf_I_orf2	0.192649	0	-0.0962151	0.232661	0.192649	0	-0.111031	0.231322	-0.36257	-0.321928	0.30485	0.378512		L1MdGf_I_orf2	2.59e-09	0.0587153	3.36e-07	2.04e-34	9.69e-11	0.0201821	2.72e-08	7.02e-41	0.885714	1	0.771503	0.486
	L1MdGf_I_3end	0	0	0	0.152002	0	0	-0.0824628	0.180568	0	0	0	0		L1MdGf_I_3end	0.0066918	0.167	8.48e-06	1.06e-10	0.000793757	0.101	2.62e-05	5.19e-13	0.847	0.985	0.836096	0.942792
	L1MdGf_II_5end	0	0	0	0.192649	0	0	-0.115477	0.222397	-0.321928	-0.36257	0	-0.0238461		L1MdGf_II_5end	0.0472892	0.00168624	0.00594	3.33e-07	0.00771023	0.00492	0.00777	1.8e-08	0.854158	0.854158	0.89035	0.963
	L1MdGf_II_orf2	0.169925	0	-0.115477	0.237037	0.192649	0	-0.137503	0.24101	-0.152003	-0.263035	0.0995376	0.152002		L1MdGf_II_orf2	0.00810635	0.27404	4.77e-05	1.65e-16	0.00169961	0.248703	1.35e-06	2.54e-21	0.748	0.482	0.89035	0.602685
	L1MdGf_II_3end	0	0	0	0	0	0	0	0	0	0	0	0		L1MdGf_II_3end	1.04e-19	0.289	0.000155	6.73e-26	2.66e-06	0.172	0.000304	2.45e-16	0.00684821	0.17799	0.724	0.843
	B1_Mm	0	0	0	0	0	0	0	0	0	0	0	0		B1_Mm	4.43e-43	0.000141459	0.269	7.59e-38	0.000283355	0.028668	0.0138	6.98e-19	3.03e-05	0.00607	0.258378	0.527101
	B2_Mm2	0	0	0	0	0	0	0	0	0	0	0	0		B2_Mm2	5.43e-64	0.09	0.280435	7.21e-33	2.62e-09	0.0161	1.54e-05	3.8e-21	0.000118	2.21e-05	0.0269475	0.222

## Sheet: H3K9ac repeat analysis
Log2 Fold-Change (aKO / WT)	FAMILY	W1_all	W2_all	W4_all	W8_all	W1_heterchromatin	W2_heterchromatin	W4_heterchromatin	W8_heterchromatin	W1_euchromatin	W2_euchromatin	W4_euchromatin	W8_euchromatin	Wilcoxon p-value	FAMILY	W1_all	W2_all	W4_all	W8_all	W1_heterchromatin	W2_heterchromatin	W4_heterchromatin	W8_heterchromatin	W1_euchromatin	W2_euchromatin	W4_euchromatin	W8_euchromatin
	IAPEz-int	0.321928	0.206456	0.146838	0.192649	0.321928	0.206456	0.146838	0.195259	0.215728	0.358453	0.0681755	0.0931139		IAPEz-int	1.94e-58	1.23e-21	2.29e-25	2.17e-46	1.66e-58	1.17e-21	9.72e-26	1.57e-47	0.232	0.0167	0.308	0.332
	IAPLTR1a_Mm	0	0	0	0.222397	0	0	0	0.222397	0.807355	0.906891	-0.192645	0.263034		IAPLTR1a_Mm	6.91e-07	0.00726554	0.0771289	2.51e-10	1.66e-07	0.00698708	0.0644853	2.87e-11	0.763	0.301	0.624	0.91
	IAPLTR1_Mm	0	0	0	0.263034	0	0	0	0.263034	0	0.415034	0.0824574	0.180568		IAPLTR1_Mm	0.00011	3.28e-05	8.81e-05	1.25e-12	1.28e-05	3.3e-05	3.87e-05	1.36e-13	0.900541	0.0508	0.762	0.193
	IAPLTR2a	0	0	0	0.211498	0	0	0	0.222397	0	-0.263035	0.497495	0.152002		IAPLTR2a	0.00289	0.0210984	0.00464437	0.000141	0.00114251	0.0218886	0.00107997	5.89e-05	0.313	0.594	0.0842	0.397
	IAPLTR2a2_Mm	0	0	0	0.152002	0	0	0	0	0.263034	-0.485426	0.0874628	0.415034		IAPLTR2a2_Mm	0.000647	0.00295448	0.795001	7.79e-07	0.00189784	0.00209217	0.820779	3.74e-06	0.506	0.885	0.755	0.175
	IAPLTR2b	0	0	0	0.169925	0	0	0	0.192649	0	0.192649	0.137504	0		IAPLTR2b	6.15e-05	0.00220026	0.0522697	2.55e-11	3.41e-05	0.00757897	0.0555623	1.3e-12	0.246	0.165904	0.656	0.969
	IAPLTR2_Mm	0	0	0	0.222397	0	0	0	0.192649	0	0.415034	0.192649	0.0703893		IAPLTR2_Mm	3.79e-11	6.63e-06	8.12e-05	7.42e-10	1.13e-10	8.41e-05	6.67e-06	4.77e-08	0.556	0.0472	0.257	0.289452
	RLTR10	0	0	0.115473	0.201634	0	0	0.0780086	0.185867	0	0.369238	0.115473	0.231322		RLTR10	2.51e-12	1.49e-14	5.69e-12	1.2e-22	1.15e-13	1.02e-09	1.48e-09	7.05e-17	0.704	0.000981	0.135	0.00831
	MMERVK10C	0.0874628	0	0.0752862	0.145847	0.115473	0	0.072147	0.14244	0.263034	-0.347924	0.275639	0		MMERVK10C	4.67e-06	0.000307596	0.000355305	2.68e-07	2.07e-05	0.000921746	0.000449969	3.43e-07	0.441	0.502	0.42	1
	RLTR10C	0	0	0	0.169925	0	0	0	0.192649	0	0.485427	0.160468	0.206456		RLTR10C	8.47e-10	1.14e-06	2.98e-05	2.9e-07	3.94e-05	0.00168944	0.000180454	1.25e-05	0.348	4.42e-05	0.079	0.0118
	L1MdA_I_5end	0.299561	0	0	0.231322	0.263034	0	0	0.229477	0.222397	0	0.142962	0		L1MdA_I_5end	1.97e-23	1.92e-05	0.0155629	2.47e-26	8.81e-24	5.6e-06	0.00592079	1.13e-26	0.354	0.55	0.216	0.778
	L1MdA_I_orf2	0	0	0.169925	0.222397	0	0	0.169925	0.222397	0.24101	0	0.137504	0.115473		L1MdA_I_orf2	8.39e-42	1.75e-18	5.76e-41	1.39e-69	4.8e-46	6.42e-20	1.91e-45	2.11e-79	0.00245	0.361	0.619	0.0955
	L1MdA_I_3end	0	0	0.192649	0.169925	0	0	0.192649	0.192649	0.415034	0.321928	0	0.137504		L1MdA_I_3end	2.49e-18	1.6e-17	8.12e-21	3.88e-22	2.74e-18	1.75e-18	8.57e-23	3.85e-23	0.162	0.842	0.695	0.778766
	L1MdA_III_5end	0	0	0.0780086	0.299561	0	0	0	0.321928	0	0.736968	0.180568	0.341041		L1MdA_III_5end	1.09e-16	2.08e-06	1.06e-06	4.66e-27	3.65e-17	1.25e-07	2.6e-07	3.59e-28	0.491	0.290274	0.541	0.358
	L1MdA_III_orf2	0.321928	0.192649	0.18442	0.271306	0.321928	0.192649	0.18442	0.271306	-0.736966	0	-0.152003	0.106911		L1MdA_III_orf2	9.42e-33	9.21e-14	3.07e-26	1.25e-64	2.69e-36	6.08e-15	2.83e-28	7.65e-69	0.57	0.94	0.912	0.849995
	L1MdA_III_3end	0	0	0.192649	0.206456	0	0	0.192649	0.222397	0.192649	0.222397	0	0.131247		L1MdA_III_3end	3.52e-41	4.42e-19	6.38e-29	8.23e-50	1.07e-42	6.2e-19	4.35e-30	2.08e-51	0.0291	0.856	0.392	0.374
	L1MdA_IV_5end	0	0	0	0.263034	0	0	0	0.263034	0.263034	0	-0.0458037	0		L1MdA_IV_5end	8.91e-09	0.00558448	0.016748	1.12e-09	6.54e-09	0.00381817	0.0169296	1.78e-10	0.805	0.119621	0.47	0.288446
	L1MdA_IV_orf2	0	0	0.137504	0	0	0	0	0	0	0.584963	0.137504	0.321928		L1MdA_IV_orf2	0.0836375	0.891632	0.180221	0.167083	0.483212	0.4525	0.109221	0.140936	1	0.521	0.937	0.422527
	L1MdA_IV_3end	0	0	0	0	0	0	0	0	0	0.289504	0.106911	0.115473		L1MdA_IV_3end	4.21e-11	1.35e-22	1.05e-11	4.13e-20	7.73e-09	1.32e-06	1.82e-07	1.96e-16	0.00537	0.0003647	0.156	0.15723
	L1MdA_V_5end	0	0	0	0.222397	0	0	0	0.222397	0.415034	0	0	0.0331728		L1MdA_V_5end	2.4e-06	0.0955544	0.0208379	0.000223657	2.86e-06	0.118828	0.0328382	2.7e-05	0.111	0.961	0.614	0.705
	L1MdA_V_orf2	0	0	0	0.169925	0	0	0	0.192649	0	0.415034	0.137504	0.152002		L1MdA_V_orf2	1.02e-29	1.23e-19	2.15e-22	7.71e-44	1.45e-30	1.45e-12	3.43e-23	1.63e-44	0.704	0.00156386	0.136	0.213087
	L1MdA_V_3end	0	0	0.169925	0.125532	0	0	0.192649	0.192649	0	0.415034	0.169925	-0.0740006		L1MdA_V_3end	2.94e-11	7.23e-10	1.7e-05	2.66e-09	9.72e-11	0.00128958	7.12e-06	4.02e-08	0.0657	0.123	0.0592	0.746
	L1MdA_VI_5end	0	0	0	0.289504	0	0	0.115473	0.321928	-0.137503	0.584963	-0.106916	0.160468		L1MdA_VI_5end	0.00140086	0.0145599	0.000140086	2.34e-07	0.000766191	0.0391414	0.00021051	1.87e-07	0.986	0.679324	1	0.428173
	L1MdA_VI_orf2	0.169925	0	0.192649	0.234465	0.192649	0	0.200303	0.24101	0	0.485427	-0.152003	0.131247		L1MdA_VI_orf2	6.45e-12	9.29e-05	4.83e-07	4.11e-12	1.36e-11	0.000180461	8.66e-08	8.93e-14	0.426299	0.170877	0.546	0.34
	L1MdA_VI_3end	0	0	0	0.152002	0	0	0	0.169925	0	0.321928	0.111899	0.133261		L1MdA_VI_3end	2.02e-14	2.47e-20	2.37e-17	6.53e-25	6.16e-09	1.35e-07	1.97e-11	2.49e-18	0.167	3.13e-05	0.127	0.103364
	L1MdA_VII_5end	0	0	0	0.180568	0	0	0	0.192649	0	0	0.263034	0.263034		L1MdA_VII_5end	4.09e-10	0.00857057	0.000297028	1.85e-14	3.56e-09	0.0212819	0.000674796	3.46e-15	0.981271	0.673	0.778	0.43549
	L1MdA_VII_orf2	0	0	0.160468	0.24101	0	0	0.160468	0.255259	0.263034	0.137504	0.192649	-0.137503		L1MdA_VII_orf2	8.62e-19	1.01e-09	5.81e-22	5.06e-43	3.95e-22	2.47e-09	1.99e-22	1.95e-46	0.787	0.714903	0.441	0.978
	L1MdA_VII_3end	0	0	0.111031	0.192649	0	0	0	0.192649	0	0.263034	0.169925	0.152002		L1MdA_VII_3end	3.52e-13	5.89e-11	7.37e-12	4.36e-23	7.37e-13	2.73e-05	7.04e-09	1.16e-19	0.0656755	0.0135	0.0321679	0.0408
	L1MdTf_I_5end	0	0	0	0.347926	0	0	0	0.347926	-1.58496	-0.584962	-1.87447	-1		L1MdTf_I_5end	2.05e-12	0.000836727	0.00024681	1.21e-32	2.81e-11	0.000378368	0.00100547	5.54e-29	0.7	0.825	1	1
	L1MdTf_I_orf2	0.362565	0.192649	0.169925	0.247928	0.362565	0.169925	0.169925	0.247928	0.321928	-1	0.30485	-0.128323		L1MdTf_I_orf2	5.77e-42	3.87e-14	1.96e-37	8.64e-73	6.73e-46	1.68e-13	4.45e-40	2.61e-76	0.749128	0.848	0.455711	0.902
	L1MdTf_I_3end	0	0	0.152002	0.169925	0	0	0.152002	0.192649	0.415034	-0.485426	0.211498	0.289504		L1MdTf_I_3end	1.16e-23	2.2e-05	7.55e-11	2.12e-11	2.51e-24	0.000600811	1.82e-11	2.35e-14	0.208304	0.70442	0.725	0.579183
	L1MdTf_II_5end	0	0	0.125532	0.321928	0	0	0.137504	0.321928	0	0.584963	-0.137503	-0.321928		L1MdTf_II_5end	3.64e-24	0.0019913	8.73e-09	1.14e-42	1.79e-23	0.00232422	2.71e-08	9.68e-39	0.635507	0.382	0.833514	0.878477
	L1MdTf_II_orf2	0.415034	0.222397	0.156125	0.257155	0.415034	0.222397	0.152002	0.263034	-0.263035	-0.222392	-0.211505	0.251543		L1MdTf_II_orf2	1.32e-36	2.3e-12	9.25e-19	1.46e-62	1.03e-43	8.61e-14	2.55e-21	3.73e-71	0.654	0.455711	0.805	0.654
	L1MdTf_II_3end	0	0	0.192649	0.24101	0	0	0.192649	0.24101	0	0.415034	0.106911	0.263034		L1MdTf_II_3end	3.36e-18	8.04e-09	1.46e-11	1.8e-25	9.1e-19	2.02e-08	4.96e-12	2.31e-25	0.888658	0.211	0.446	0.319554
	L1MdTf_III_5end	0	0	0	0.263034	0	0	0	0.263034	0.263034	0.169925	0.299561	0		L1MdTf_III_5end	4.64e-17	2.27e-09	2.78e-07	1.45e-36	2.65e-16	9.29e-09	1.3e-07	2.88e-39	0.249	0.441912	0.468	0.725
	L1MdTf_III_orf2	0.362565	0.169925	0.187628	0.245118	0.362565	0.169925	0.192649	0.249979	0.169925	0	0.0506201	0.129283		L1MdTf_III_orf2	1.87e-42	1.14e-16	4.37e-32	5.52e-79	8.67e-53	1.89e-18	3.07e-39	2.42e-95	0.622915	0.821	0.545	0.579
	L1MdTf_III_3end	0	0	0.192649	0.169925	0	0	0.192649	0.169925	0.192649	0.263034	0	0.234465		L1MdTf_III_3end	6.42e-18	8.53e-10	1.37e-20	1.03e-26	5.69e-19	4.05e-10	9.24e-23	1.17e-27	0.465028	0.357615	0.892404	0.327262
	L1MdGf_I_5end	0	0	0	0.289504	0	0	0.0780086	0.295453	0.263034	0.222397	-0.052467	0.24101		L1MdGf_I_5end	1.09e-06	2.95e-05	8.76e-06	2.25e-22	8.09e-07	2.94e-06	4.04e-06	1.9e-23	0.666752	1	0.786	0.459
	L1MdGf_I_orf2	0.321928	0.222397	0.165057	0.263034	0.321928	0.222397	0.169925	0.271306	-1.70044	-0.807354	0.192649	-0.222392		L1MdGf_I_orf2	2.12e-17	1.19e-08	1.12e-16	5.07e-36	3.89e-19	1.72e-08	2.07e-21	1.26e-45	0.686	0.686	0.885714	0.886
	L1MdGf_I_3end	0	0	0.152002	0.152002	0	0	0.169925	0.152002	0.584963	0.415034	0.0931139	0.24101		L1MdGf_I_3end	1.98e-12	3.32e-09	2.27e-08	3.96e-09	2.67e-16	1.52e-08	3.5e-10	4e-11	0.0295362	0.22348	0.617	0.470484
	L1MdGf_II_5end	0	0	0	0.263034	0	0	0	0.222397	0	0	0	-0.280109		L1MdGf_II_5end	5.27e-05	0.00157308	0.0183154	1.12e-08	3.9e-05	4.16e-05	0.040315	5.49e-09	0.629	0.818	0.629392	0.874
	L1MdGf_II_orf2	0.321928	0.263034	0.160468	0.234465	0.362565	0.263034	0.144386	0.24101	0.137504	0.415034	0.338807	0.0703893		L1MdGf_II_orf2	8.64e-14	5.02e-10	2.77e-06	8e-17	3.62e-16	1.72e-09	1.36e-07	2.73e-23	0.395178	0.250618	0.035	0.981969
	L1MdGf_II_3end	0	0	0	0	0	0	0	0	0	0.321928	0.152002	0.169925		L1MdGf_II_3end	2.47e-20	3.05e-35	1e-22	6.11e-31	2.74e-07	7.94e-09	3.07e-11	1.57e-13	0.00848	3.05e-09	0.0118	0.00469
	B1_Mm	0	0	0	0	0	0	0	0	0	0.169925	0.137504	0.152002		B1_Mm	3.75e-30	3.25e-107	1.92e-40	8.63e-87	1.23e-07	2.14e-07	1.18e-06	1.69e-17	1.25e-07	1.43e-28	2.16e-15	4.93e-14
	B2_Mm2	0	0	0.115473	0.125532	0	0	0	0	0	0.362565	0.160468	0.125532		B2_Mm2	2.59e-108	0	2.4e-138	7.57e-148	4.39e-15	6.83e-13	5.63e-10	2.6e-20	7.63e-27	8e-125	4.5e-67	1.6e-35

## Sheet: H4K20me23 repeat analysis
Log2 Fold-Change (aKO / WT)	FAMILY	W1_all	W2_all	W4_all	W8_all	W1_heterchromatin	W2_heterchromatin	W4_heterchromatin	W8_heterchromatin	W1_euchromatin	W2_euchromatin	W4_euchromatin	W8_euchromatin	Wilcoxon p-value	FAMILY	W1_all	W2_all	W4_all	W8_all	W1_heterchromatin	W2_heterchromatin	W4_heterchromatin	W8_heterchromatin	W1_euchromatin	W2_euchromatin	W4_euchromatin	W8_euchromatin
	IAPEz-int	0.40009	-0.10923	0.234465	-0.1708	0.40009	-0.10923	0.234465	-0.171481	0.415034	-0.0506264	0.217094	-0.13493		IAPEz-int	4.25704e-187	6.69537e-16	6.3107e-85	1.2446e-58	3.02166e-192	1.45831e-16	4.03995e-88	2.48348e-61	1.93139e-06	0.506046	0.0131111	0.0162478
	IAPLTR1a_Mm	0.514572	0	0.192649	-0.12553	0.514572	0	0.222397	-0.12553	0	0	0	-0.719892		IAPLTR1a_Mm	8.97254e-27	0.103199	1.21919e-11	6.23959e-06	1.24259e-30	0.11407	5.1154e-13	1.89298e-06	0.573838	0.856914	0.762584	0.413551
	IAPLTR1_Mm	0.485427	0	0.263034	-0.146841	0.485427	0	0.263034	-0.140862	0.584963	0	0	-0.263035		IAPLTR1_Mm	1.01925e-36	0.590269	1.6528e-14	7.22426e-09	3.71773e-38	0.826489	1.40307e-16	3.26942e-10	0.0227044	0.436307	0.782335	0.175938
	IAPLTR2a	0.415034	0	0.192649	-0.131245	0.476434	0	0.222397	-0.131245	0	0	0.485427	-0.157541		IAPLTR2a	2.36473e-09	0.731681	0.0105719	0.0189294	6.31142e-09	0.883081	0.00949731	0.00523926	0.560571	0.313361	0.0477523	0.868997
	IAPLTR2a2_Mm	0.415034	0	0.192649	-0.199308	0.415034	0	0.222397	-0.20645	0	-1.32193	-1	-0.106916		IAPLTR2a2_Mm	7.80626e-16	0.21176	5.75208e-05	3.42963e-06	4.28072e-14	0.0795037	2.88758e-06	9.32778e-08	0.432916	0.368723	0.750517	0.340358
	IAPLTR2b	0.362565	0	0.222397	-0.152003	0.362565	0	0.263034	-0.160464	0	0	0	-0.222392		IAPLTR2b	2.72954e-17	0.206839	3.377e-07	5.97138e-05	2.98749e-16	0.108252	1.16199e-08	3.57558e-05	0.92115	0.794585	0.308975	0.676351
	IAPLTR2_Mm	0.415034	0	0.152002	-0.137503	0.415034	0	0.192649	-0.152003	0	0	0	0		IAPLTR2_Mm	3.51057e-25	0.711423	2.64551e-06	5.0589e-07	4.16429e-26	0.380896	1.97923e-08	5.92515e-08	0.471489	0.756443	0.84	0.960075
	RLTR10	0.384669	0	0.169925	-0.180572	0.415034	-0.0790711	0.201684	-0.192645	0.288855	0.0320444	0	-0.137503		RLTR10	4.21308e-57	0.102018	2.18861e-14	6.70031e-19	6.72238e-51	0.000622867	6.21476e-17	4.73017e-19	0.0548126	0.414846	0.696432	0.461505
	MMERVK10C	0.415034	-0.10806	0.231002	-0.189034	0.415034	-0.124448	0.234465	-0.192645	0.176872	0	0.321928	-0.0492808		MMERVK10C	4.86701e-32	0.0276386	5.28726e-11	3.59701e-09	9.62589e-33	0.010926	1.90616e-11	1.12571e-09	0.826033	0.912492	0.684561	0.693976
	RLTR10C	0.371971	0	0.0995376	-0.186413	0.415034	0	0.192649	-0.180572	0	0	0.137504	-0.180572		RLTR10C	2.47103e-17	0.640811	0.00256569	3.51087e-06	6.75687e-16	0.0416832	1.55685e-05	3.19217e-06	0.0283316	0.817549	0.700896	0.435606
	L1MdA_I_5end	0.438122	-0.0740006	0.222397	-0.185866	0.436098	-0.0703893	0.222397	-0.189034	0.519371	-0.102482	0.0978535	-0.182635		L1MdA_I_5end	2.79025e-81	0.0186239	3.34554e-32	8.75004e-30	1.70107e-82	0.0317504	8.60502e-35	6.81343e-32	0.0333081	0.84036	0.687068	0.179354
	L1MdA_I_orf2	0.415034	-0.118644	0.263034	-0.222392	0.432959	-0.12553	0.263034	-0.222392	0.378512	-0.0824628	0.263034	-0.234465		L1MdA_I_orf2	1.88255e-250	8.28583e-21	4.78071e-132	1.00255e-123	6.60654e-266	1.3601e-22	2.36422e-145	2.45952e-132	0.0164921	0.383797	0.0298853	0.188208
	L1MdA_I_3end	0.415034	-0.0995362	0.280113	-0.222392	0.415034	-0.106916	0.283791	-0.21901	0.24101	-0.222392	0.192649	-0.263035		L1MdA_I_3end	5.89218e-107	1.61202e-08	1.39417e-68	8.84012e-56	2.25017e-117	3.03529e-10	5.11355e-76	2.97481e-61	0.314316	0.477748	0.233963	0.107041
	L1MdA_III_5end	0.378512	-0.12553	0.251543	-0.202818	0.389941	-0.131245	0.251543	-0.201634	0.637434	-0.180572	0.192649	-0.247928		L1MdA_III_5end	3.70121e-48	0.000109742	2.8368e-31	4.06046e-26	4.55379e-53	9.18808e-05	1.69012e-34	1.31477e-26	0.167488	0.382595	0.818222	0.519765
	L1MdA_III_orf2	0.422459	-0.139403	0.255259	-0.223507	0.422459	-0.14391	0.259086	-0.22335	0.247928	-0.584962	0.211498	-0.156119		L1MdA_III_orf2	6.34644e-127	5.79676e-16	8.42496e-78	2.0486e-65	7.94823e-137	3.47084e-18	9.39813e-84	4.83024e-70	0.675273	0.253058	0.211606	0.705351
	L1MdA_III_3end	0.415034	-0.137503	0.247928	-0.20645	0.415034	-0.137503	0.247928	-0.208108	0.263034	0.263034	0	-0.12553		L1MdA_III_3end	5.24283e-145	1.85694e-15	5.83604e-77	2.49544e-67	7.98442e-152	3.28743e-17	8.95307e-82	2.58908e-71	0.413876	0.864302	0.749069	0.479522
	L1MdA_IV_5end	0.389941	-0.0780032	0.289504	-0.184425	0.38187	-0.106916	0.289504	-0.182591	0.289504	0.160468	0	-0.224214		L1MdA_IV_5end	2.29373e-17	0.54506	7.24999e-11	3.12991e-08	2.55866e-15	0.430113	6.31607e-12	2.88563e-08	0.415035	0.633767	0.985395	0.305405
	L1MdA_IV_orf2	0.362565	0	0.321928	-0.283792	0.423804	0	0.459432	-0.269187	0	0	0	-1		L1MdA_IV_orf2	0.0006079	0.355285	0.004536	0.00903364	0.000275488	0.51525	0.00037445	0.00443101	0.802587	0.104415	0.747921	0.422527
	L1MdA_IV_3end	0.362565	0	0.152002	-0.137503	0.415034	-0.115477	0.263034	-0.192645	0	0	0	0		L1MdA_IV_3end	1.07315e-60	0.913529	1.95445e-20	2.96863e-17	1.35727e-42	4.75551e-05	3.58272e-20	7.01198e-16	4.51477e-05	0.796931	0.0156931	0.901109
	L1MdA_V_5end	0.392317	-0.169925	0.263034	-0.197939	0.38187	-0.175087	0.275639	-0.199308	0.447463	0	0	-0.27009		L1MdA_V_5end	4.00327e-17	0.000337297	3.11357e-11	5.68512e-07	4.32641e-17	9.20783e-05	2.42317e-12	3.76424e-07	0.239496	0.599856	1	0.697953
	L1MdA_V_orf2	0.415034	0	0.222397	-0.192645	0.459432	-0.106916	0.24101	-0.201634	0	0	0	-0.0740006		L1MdA_V_orf2	6.21522e-140	0.0178707	3.93128e-37	2.16421e-45	5.50629e-127	1.22268e-05	3.12254e-43	1.11574e-45	0.419804	0.292924	0.817522	0.406488
	L1MdA_V_3end	0.362565	0	0.192649	-0.192645	0.415034	-0.0671149	0.263034	-0.192645	0	0	-0.115477	-0.321928		L1MdA_V_3end	4.31405e-19	0.561199	1.53295e-08	7.50127e-09	1.27944e-16	0.354793	7.8493e-09	2.00421e-08	1	0.48191	0.692904	0.283128
	L1MdA_VI_5end	0.362565	-0.0995362	0.24101	-0.162271	0.362565	-0.115477	0.231322	-0.169925	-0.559428	0	0	-0.225175		L1MdA_VI_5end	6.66237e-13	0.235584	1.11397e-08	2.83131e-05	3.72887e-12	0.213102	4.00424e-08	2.96367e-05	0.0659058	0.844306	0.578002	0.75588
	L1MdA_VI_orf2	0.457678	-0.146841	0.253759	-0.190103	0.459432	-0.157541	0.258736	-0.187627	0	0	0	-0.540568		L1MdA_VI_orf2	8.40538e-41	1.45169e-05	9.0979e-18	1.87061e-13	1.12934e-42	3.99445e-06	4.06374e-20	2.252e-13	0.308628	0.824299	1	0.386508
	L1MdA_VI_3end	0.415034	0	0.192649	-0.169925	0.415034	-0.14439	0.24101	-0.182478	0	0	0	-0.163499		L1MdA_VI_3end	2.22278e-74	0.0795327	1.15025e-19	1.62862e-19	4.5768e-55	1.48687e-07	3.85059e-24	1.35059e-19	2.65176e-05	0.250542	0.454335	0.0489145
	L1MdA_VII_5end	0.384669	-0.137503	0.24101	-0.187086	0.384669	-0.137503	0.251543	-0.188072	0.0962214	0	-0.415037	-0.263035		L1MdA_VII_5end	3.25938e-32	0.000117413	1.8873e-21	8.13752e-15	1.17837e-31	8.80149e-06	1.2415e-22	1.17761e-14	0.352109	0.663401	0.823317	0.488107
	L1MdA_VII_orf2	0.415034	-0.14439	0.270086	-0.20645	0.415034	-0.152003	0.272083	-0.209096	0.540573	-0.106916	0.332576	-0.315503		L1MdA_VII_orf2	6.1663e-95	1.36728e-12	2.08358e-59	6.41648e-42	5.20249e-98	3.37887e-13	2.03304e-62	2.34484e-44	0.604475	0.616129	0.189461	0.250052
	L1MdA_VII_3end	0.415034	-0.0759488	0.214125	-0.167457	0.415034	-0.157541	0.249979	-0.16665	0	0	0	-0.137503		L1MdA_VII_3end	2.6086e-69	0.0177118	4.23214e-20	8.87466e-18	4.33e-55	1.19232e-07	1.27782e-25	2.85784e-16	0.033366	0.930086	0.0809499	0.39436
	L1MdTf_I_5end	0.415034	-0.0430691	0.263034	-0.222392	0.415034	-0.0430691	0.263034	-0.226772	0.206456	-0.678072	0	-1		L1MdTf_I_5end	1.21882e-60	0.128468	5.10992e-27	4.79777e-34	1.35056e-63	0.0797841	1.19658e-29	7.75702e-38	0.2	1	0.506555	0.7
	L1MdTf_I_orf2	0.415034	-0.0790711	0.29698	-0.258068	0.415034	-0.0801703	0.298529	-0.257682	0.308128	-0.254317	-0.10188	-0.100402		L1MdTf_I_orf2	1.10091e-173	1.12434e-12	1.02134e-136	2.54205e-127	1.40252e-188	5.1554e-14	1.03088e-147	1.17702e-136	0.700221	0.442787	0.481721	0.901515
	L1MdTf_I_3end	0.415034	-0.0588937	0.251543	-0.243926	0.415034	-0.0703893	0.263034	-0.247928	0.415034	0.30485	0.144386	-0.255257		L1MdTf_I_3end	5.80755e-55	0.0792872	1.40629e-33	3.28005e-35	1.10532e-69	0.0234742	3.57342e-45	1.99132e-48	0.0752988	0.347203	0.198329	0.956813
	L1MdTf_II_5end	0.415034	-0.0588937	0.263034	-0.222392	0.415034	-0.0641299	0.273015	-0.222392	-0.169925	-0.387023	-0.415037	-0.712719		L1MdTf_II_5end	4.42667e-77	0.00621763	2.14998e-35	9.24115e-39	7.10194e-73	0.00157917	1.3946e-40	1.12701e-41	0.602524	0.546524	0.712787	0.784023
	L1MdTf_II_orf2	0.399609	-0.111031	0.313153	-0.247267	0.401357	-0.118644	0.313153	-0.248624	0.415034	-0.584962	0.497495	-1		L1MdTf_II_orf2	3.01742e-120	2.32659e-14	3.94023e-111	1.5617e-88	6.37941e-138	9.49104e-18	5.53657e-127	2.40564e-101	0.60169	0.655065	0.650383	1
	L1MdTf_II_3end	0.415034	-0.0824628	0.273015	-0.231325	0.415034	-0.0931094	0.263034	-0.230298	0.398547	0	0.302559	-0.123058		L1MdTf_II_3end	2.2944e-59	0.000270563	7.66429e-37	8.50957e-36	1.07543e-65	2.01757e-05	8.2686e-38	1.18957e-40	0.893917	0.402744	0.224872	0.931831
	L1MdTf_III_5end	0.415034	-0.0824628	0.271306	-0.20645	0.415034	-0.0931094	0.280113	-0.20645	0	0.106911	0	-0.278302		L1MdTf_III_5end	8.06512e-88	0.000488028	4.52334e-47	3.32284e-44	5.13481e-90	4.68652e-05	6.44838e-53	3.83756e-48	0.539988	0.440471	0.61241	0.597764
	L1MdTf_III_orf2	0.408081	-0.106916	0.286302	-0.237767	0.408081	-0.11211	0.28798	-0.237767	0	-0.31366	-1	-1		L1MdTf_III_orf2	2.45664e-169	1.36548e-19	1.46034e-130	1.04615e-118	3.33966e-191	1.28445e-21	1.84142e-151	6.18084e-137	0.405322	0.740545	0.469315	0.578742
	L1MdTf_III_3end	0.459432	-0.0995362	0.247928	-0.226772	0.459432	-0.106916	0.247928	-0.228268	0.347926	-0.440573	-0.175087	-0.514573		L1MdTf_III_3end	1.48422e-120	9.61981e-08	1.81692e-59	1.79273e-69	8.68066e-129	2.94904e-08	1.60777e-63	4.63968e-75	0.147368	0.399835	0.849672	0.171527
	L1MdGf_I_5end	0.398547	0	0.222397	-0.187627	0.394284	-0.0374747	0.222397	-0.189271	0.30485	-0.0506264	0.0524715	-0.111031		L1MdGf_I_5end	8.15745e-46	0.0800938	9.45483e-13	1.86564e-22	5.2059e-46	0.0305456	3.70475e-15	1.76136e-24	0.129891	0.869929	0.496294	0.265875
	L1MdGf_I_orf2	0.376146	-0.12553	0.289504	-0.247217	0.380608	-0.128734	0.296393	-0.247267	0.601449	-0.21864	0.219562	-1.32193		L1MdGf_I_orf2	8.72103e-71	2.485e-11	2.3879e-65	2.27241e-65	4.10616e-87	2.99015e-14	4.46316e-79	3.31441e-82	0.300522	1	1	0.657255
	L1MdGf_I_3end	0.387021	-0.0874636	0.289504	-0.228819	0.387021	-0.106916	0.283791	-0.23266	0	-0.137503	0.222397	-0.263035		L1MdGf_I_3end	3.94644e-56	0.000338357	2.61492e-39	8.63281e-40	3.75949e-65	2.15396e-06	2.69273e-47	8.00794e-48	0.058876	0.915476	0.426826	0.700245
	L1MdGf_II_5end	0.415034	-0.12553	0.263034	-0.199308	0.415034	-0.137503	0.273015	-0.199308	-0.584962	0	0	-0.169925		L1MdGf_II_5end	1.06629e-16	0.0038062	2.18545e-08	5.7866e-09	1.78864e-17	0.000356032	9.72485e-10	1.98507e-09	0.127708	0.761365	0.692711	0.259632
	L1MdGf_II_orf2	0.415034	-0.122483	0.253759	-0.222392	0.415034	-0.142444	0.258736	-0.225015	0	0	0.584963	0		L1MdGf_II_orf2	1.60792e-30	0.000434356	1.16598e-17	2.73496e-16	1.68891e-38	9.48094e-07	1.82784e-24	4.81066e-22	0.140745	0.272226	0.981643	0.945037
	L1MdGf_II_3end	0.295453	0	0.152002	-0.169925	0.415034	0	0.289504	-0.222392	0	0	0	0		L1MdGf_II_3end	8.6137e-109	0.167642	1.58548e-34	1.01737e-36	8.61436e-62	1.44138e-06	2.71662e-35	4.09092e-35	0.00211962	0.731699	0.0984465	0.323085
	B1_Mm	0	0	0	0	0.289504	0	0.251543	-0.192645	0	0	0	0		B1_Mm	1.55591e-109	3.52572e-05	1.04507e-05	4.29365e-26	3.99925e-33	8.95299e-07	3.98524e-18	2.47907e-17	3.25125e-14	0.000159077	0.230969	0.184367
	B2_Mm2	0	0	0	0	0.263034	0	0.247928	-0.169925	0	0	0	0		B2_Mm2	1.45768e-205	8.21016e-34	0.832104	1.68084e-49	4.75642e-35	0.315535	4.80821e-19	3.46424e-14	2.74529e-29	1.85814e-10	1.70874e-06	0.000118905

## Sheet: Region counts
repeat	all	heterochromatin	euchromatin
IAPEz-int	5032	4949	112
IAPLTR1a_Mm	1068	1007	21
IAPLTR1_Mm	1701	1513	82
IAPLTR2a	760	574	25
IAPLTR2a2_Mm	1101	809	12
IAPLTR2b	1516	1139	36
IAPLTR2_Mm	2053	1684	83
RLTR10	5903	3907	153
MMERVK10C	2248	2067	28
RLTR10C	2106	1233	121
L1MdA_I_5end	1575	1494	32
L1MdA_I_orf2	7864	7318	98
L1MdA_I_3end	2599	2385	30
L1MdA_III_5end	1789	1674	14
L1MdA_III_orf2	2400	2279	10
L1MdA_III_3end	5729	5405	49
L1MdA_IV_5end	847	747	26
L1MdA_IV_orf2	240	161	6
L1MdA_IV_3end	8085	2792	299
L1MdA_V_5end	1391	1278	25
L1MdA_V_orf2	9886	6917	155
L1MdA_V_3end	1881	898	49
L1MdA_VI_5end	987	849	17
L1MdA_VI_orf2	1625	1511	9
L1MdA_VI_3end	7796	3533	300
L1MdA_VII_5end	2504	2236	22
L1MdA_VII_orf2	4814	4499	20
L1MdA_VII_3end	6228	3438	176
L1MdTf_I_5end	1526	1233	3
L1MdTf_I_orf2	1332	1284	7
L1MdTf_I_3end	1751	1502	20
L1MdTf_II_5end	1724	1518	8
L1MdTf_II_orf2	1144	1077	7
L1MdTf_II_3end	1863	1674	29
L1MdTf_III_5end	2317	2169	23
L1MdTf_III_orf2	2193	2045	10
L1MdTf_III_3end	2708	2563	20
L1MdGf_I_5end	1393	1123	17
L1MdGf_I_orf2	947	860	4
L1MdGf_I_3end	1933	1587	40
L1MdGf_II_5end	723	594	14
L1MdGf_II_orf2	814	695	14
L1MdGf_II_3end	13103	3773	607
B1_Mm	36722	5642	3765
B2_Mm2	75568	8540	11164
